# Supplementary material for: Scientometric and patentometric analyses to determine the knowledge landscape in innovative technologies: The case of 3D bioprinting
Source: PLoS One. 2017 Jun 29;12(6):e0180375. doi: 10.1371/journal.pone.0180375 (PMC5491216; doi:10.1371/journal.pone.0180375)
Supplement: S1 File — (ZIP) [file pone.0180375.s002.zip]

Archive with 2 entries (2 files):
- scopus 2011-2016 .ris
- scopus 2000-2010.ris
