# Supplementary material for: Scientometric and patentometric analyses to determine the knowledge landscape in innovative technologies: The case of 3D bioprinting
Source: PLoS One. 2017 Jun 29;12(6):e0180375. doi: 10.1371/journal.pone.0180375 (PMC5491216; doi:10.1371/journal.pone.0180375)
Supplement: S1 File — (ZIP) [file pone.0180375.s002.zip › scopus 2011-2016 .ris]

TY  - JOUR
TI  - Enhancing hyaluronan pseudoplasticity via 4-(4,6-dimethoxy-1,3,5-triazin-2-yl)-4-methylmorpholinium chloride-mediated conjugation with short alkyl moieties
T2  - Carbohydrate Polymers
J2  - Carbohydr Polym
VL  - 151
SP  - 576
EP  - 583
PY  - 2016
DO  - 10.1016/j.carbpol.2016.05.096
SN  - 01448617 (ISSN) 
AU  - Petta, D.
AU  - Eglin, D.
AU  - Grijpma, D.W.
AU  - D'Este, M.
AD  - AO Research Institute Davos, Davos Platz, Switzerland
AD  - Department of Biomaterials Science and Technology, University of Twente, Enschede, Netherlands
AD  - Department of Biomedical Engineering, University Medical Center Groningen, University of Groningen, Groningen, Netherlands
AB  - Hyaluronan (HA) is widely used in the clinical practice and in biomedical research. Through chemical modification, HA shear-thinning properties, essential for injectability and additive manufacturing, can be optimized. In this study, we employed 4-(4,6-dimethoxy-1,3,5-triazin-2-yl)-4-methylmorpholinium chloride (DMTMM) for grafting propylamine and butylamine to HA. A parametric study was performed to identify the optimal reaction conditions. Results showed that DMTMM amidation gives reproducible and accurate control over a range of degrees of substitution (DS) from 1% to 50% and proved reliable to tune viscoelasticity. At DS = 3.0% for HA-propylamine and 3.7% for HA-butylamine a maximum for storage modulus and pseudoplasticity was found, whereas above or below this DS, rheological features go back to baseline values of pristine HA. Due to their singular rheological profiles, these derivatives are valuable biomaterials candidates for preparing bioinks and hydrogels for drug delivery and regenerative medicine. © 2016 Elsevier Ltd. All rights reserved.
KW  - 4-(4,6-Dimethoxy-1,3,5-triazin-2-yl)-4-methylmorpholinium chloride
KW  - Alkyl derivatives
KW  - Amidation
KW  - Hyaluronic acid
KW  - Rheological properties
KW  - Amines
KW  - Chemical modification
KW  - Chlorine compounds
KW  - Shear thinning
KW  - 4-(4,6-Dimethoxy-1,3,5-triazin-2-yl)-4-methylmorpholinium chloride
KW  - Alkyl derivatives
KW  - Amidation
KW  - Degrees of substitution
KW  - Optimal reaction condition
KW  - Regenerative medicine
KW  - Rheological profiles
KW  - Rheological property
KW  - Hyaluronic acid
PB  - Elsevier Ltd
N1  - Export Date: 27 June 2016
M3  - Article
DB  - Scopus
N1  - CODEN: CAPOD
LA  - English
N1  - Correspondence Address: Petta, D.; AO Research Institute DavosSwitzerland; email: dalila.petta@aofoundation.org
N1  - References: Bergman, K., Elvingson, C., Hilborn, J., Svensk, G., Bowden, T., Hyaluronic acid derivatives prepared in aqueous media by triazine-activated amidation (2007) Biomacromolecules, 8 (7), pp. 2190-2195; 
Chiapponi, C., Di Bari, M.T., Gerelli, Y., Deriu, A., Chiessi, E., Finelli, I., Water dynamics in physical hydrogels based on partially hydrophobized hyaluronic acid (2012) Journal of Physical Chemistry B, 116 (43), pp. 12915-12921; 
Collins, M.N., Birkinshaw, C., Hyaluronic acid based scaffolds for tissue engineering - A review (2013) Carbohydrate Polymers, 92 (2), pp. 1262-1279; 
Creuzet, C., Kadi, S., Rinaudo, M., Auzély-Velty, R., New associative systems based on alkylated hyaluronic acid. Synthesis and aqueous solution properties (2006) Polymer, 47 (8), pp. 2706-2713; 
D'Este, M., Eglin, D., Alini, M., A systematic analysis of DMTMM vs EDC/NHS for ligation of amines to hyaluronan in water (2014) Carbohydrate Polymers, 108, pp. 239-246; 
Dong, X., Liu, C., Preparation and characterization of self-assembled nanoparticles of hyaluronic acid-deoxycholic acid conjugates (2010) Journal of Nanomaterials, 2010, pp. 1-9; 
Eenschooten, C., Guillaumie, F., Kontogeorgis, G.M., Stenby, E.H., Schwach-Abdellaoui, K., Preparation and structural characterisation of novel and versatile amphiphilic octenyl succinic anhydride-modified hyaluronic acid derivatives (2010) Carbohydrate Polymers, 79 (3), pp. 597-605; 
Eenschooten, C., Vaccaro, A., Delie, F., Guillaumie, F., Tømmeraas, K., Kontogeorgis, G.M., Novel self-associative and multiphasic nanostructured soft carriers based on amphiphilic hyaluronic acid derivatives (2012) Carbohydrate Polymers, 87 (1), pp. 444-451; 
Falchi, A., Giacomelli, G., Porcheddu, A., Taddei, M., 4-(4,6-Dimethoxy[1,3,5]triazin-2-yl)-4-methyl-morpholinium chloride (DMTMM): A valuable alternative to PyBOP for solid phase peptide synthesis (2000) Synlett, 2000 (2), pp. 275-277; 
Finelli, I., Chiessi, E., Galesso, D., Renier, D., Paradossi, G., Gel-like structure of a hexadecyl derivative of hyaluronic acid for the treatment of osteoarthritis (2009) Macromolecular Bioscience, 9 (7), pp. 646-653; 
Finelli, I., Chiessi, E., Galesso, D., Renier, D., Paradossi, G., A new viscosupplement based on partially hydrophobic hyaluronic acid: A comparative study (2011) Biorheology, 48 (5), pp. 263-275; 
Kunishima, M., Kawachi, C., Monta, J., Terao, K., Iwasaki, F., Tani, S., 4-(4,6-Dimethoxy-1,3,5-triazin-2-yl)-4-methyl-morpholinium chloride: An efficient condensing agent leading to the formation of amides and esters (1999) Tetrahedron, 55 (46), pp. 13159-13170; 
Listrat, V., Ayral, X., Patarnello, F., Bonvarlet, J.-P., Simonnet, J., Amor, B., Arthroscopic evaluation of potential structure modifying activity of hyaluronan (Hyalgan®) in osteoarthritis of the knee (1997) Osteoarthritis and Cartilage, 5 (3), pp. 153-160; 
Lo, G.H., LaValley, M., McAlindon, T., Felson, D.T., Intra-articular hyaluronic acid in treatment of knee osteoarthritis: A meta-analysis (2003) JAMA, 290 (23), pp. 3115-3121; 
Loebel, C., D'Este, M., Alini, M., Zenobi-Wong, M., Eglin, D., Precise tailoring of tyramine-based hyaluronan hydrogel properties using DMTMM conjugation (2015) Carbohydrate Polymers, 115, pp. 325-333; 
Mero, A., Campisi, M., Hyaluronic acid bioconjugates for the delivery of bioactive molecules (2014) Polymers, 6 (2), pp. 346-369; 
Nimmo, C.M., Owen, S.C., Shoichet, M.S., Diels-Alder click cross-Linked hyaluronic acid hydrogels for tissue engineering (2011) Biomacromolecules, 12 (3), pp. 824-830; 
Pavan, M., Galesso, D., Menon, G., Renier, D., Guarise, C., Hyaluronan derivatives: Alkyl chain length boosts viscoelastic behavior to depolymerization (2013) Carbohydrate Polymers, 97 (2), pp. 321-326; 
Pawar, S.N., Edgar, K.J., Alginate derivatization: A review of chemistry, properties and applications (2012) Biomaterials, 33 (11), pp. 3279-3305; 
Pelet, J.M., Putnam, D., An In-Depth analysis of polymer-Analogous conjugation using DMTMM (2011) Bioconjugate Chemistry, 22 (3), pp. 329-337; 
Pitarresi, G., Palumbo, F.S., Albanese, A., Fiorica, C., Picone, P., Giammona, G., Self-assembled amphiphilic hyaluronic acid graft copolymers for targeted release of antitumoral drug (2010) Journal of Drug Targeting, 18 (4), pp. 264-276; 
Prestwich, G.D., Marecak, D.M., Marecek, J.F., Vercruysse, K.P., Ziebell, M.R., Controlled chemical modification of hyaluronic acid: Synthesis, applications, and biodegradation of hydrazide derivatives (1998) Journal of Controlled Release, 53 (1-3), pp. 93-103; 
Saravanakumar, G., Choi, K.Y., Yoon, H.Y., Kim, K., Park, J.H., Kwon, I.C., Hydrotropic hyaluronic acid conjugates: Synthesis, characterization, and implications as a carrier of paclitaxel (2010) International Journal of Pharmaceutics, 394 (1-2), pp. 154-161; 
Schanté, C.E., Zuber, G., Herlin, C., Vandamme, T.F., Chemical modifications of hyaluronic acid for the synthesis of derivatives for a broad range of biomedical applications (2011) Carbohydrate Polymers, 85 (3), pp. 469-489; 
Tommeraas, K., Mellergaard, M., Malle, B.M., Skagerlind, P., New amphiphilic hyaluronan derivatives based on modification with alkenyl and aryl succinic anhydrides (2011) Carbohydrate Polymers, 85 (1), pp. 173-179; 
Yeom, J., Bhang, S.H., Kim, B.S., Seo, M.S., Hwang, E.J., Cho, I.H., Effect of cross-linking reagents for hyaluronic acid hydrogel dermal fillers on tissue augmentation and regeneration (2010) Bioconjugate Chemistry, 21 (2), pp. 240-247
UR  - https://www.scopus.com/inward/record.uri?eid=2-s2.0-84975041200&partnerID=40&md5=ecaab3aecf3f2ae373955d796c7a21f0
ER  - 

TY  - JOUR
TI  - Dual-material 3D printed metamaterials with tunable mechanical properties for patient-specific tissue-mimicking phantoms
T2  - Additive Manufacturing
J2  - Addit. Manuf.
VL  - 12
SP  - 31
EP  - 37
PY  - 2016
DO  - 10.1016/j.addma.2016.06.006
SN  - 22148604 (ISSN) 
AU  - Wang, K.
AU  - Wu, C.
AU  - Qian, Z.
AU  - Zhang, C.
AU  - Wang, B.
AU  - Vannan, M.A.
AD  - H. Milton Stewart School of Industrial and Systems Engineering, Georgia Institute of Technology, Atlanta, GA, United States
AD  - Georgia Tech Manufacturing Institute, Georgia Institute of Technology, Atlanta, GA, United States
AD  - School of Materials Science and Engineering, Georgia Institute of Technology, Atlanta, GA, United States
AD  - Department of Cardiovascular Imaging, Piedmont Heart Institute, 95 Collier Road, Atlanta, GA, United States
AB  - Patient-specific tissue-mimicking phantoms have a wide range of biomedical applications including validation of computational models and imaging techniques, medical device testing, surgery planning, medical education, doctor-patient interaction, etc. Although 3D printing technologies have demonstrated great potential in fabricating patient-specific phantoms, current 3D printed phantoms are usually only geometrically accurate. Mechanical properties of soft tissues can merely be mimicked at small strain situations, such as ultrasonic induced vibration. Under large deformation, the soft tissues and the 3D printed phantoms behave differently. The essential barrier is the inherent difference in the stress-strain curves of soft tissues and 3D printable polymers. This study investigated the feasibility of mimicking the strain-stiffening behavior of soft tissues using dual-material 3D printed metamaterials with micro-structured reinforcement embedded in soft polymeric matrix. Three types of metamaterials were designed and tested: sinusoidal wave, double helix, and interlocking chains. Even though the two base materials were strain-softening polymers, both finite element analysis and uniaxial tension tests indicated that two of those dual-material designs were able to exhibit strain-stiffening effects as a metamaterial. The effects of the design parameters on the mechanical behavior of the metamaterials were also demonstrated. The results suggested that the fabrication of patient-specific tissue-mimicking phantoms with both geometrical and mechanical accuracies is possible with dual-material 3D printed metamaterials. © 2016 .
KW  - Finite element analysis
KW  - Metamaterials
KW  - Multi-material 3D printing
KW  - Nonlinear mechanical properties
KW  - Tissue-mimicking phantom
PB  - Elsevier
N1  - Export Date: 27 June 2016
M3  - Article
DB  - Scopus
LA  - English
N1  - Correspondence Address: Wang, K.813 Ferst Drive, RM 222, United States; email: kan.wang@gatech.edu
N1  - References: Madsen, E.L., Kelly-Fry, E., Frank, G.R., Anthropomorphic phantoms for assessing systems used in ultrasound imaging of the compressed breast (1988) Ultrasound Med. Biol., pp. 183-201; 
Madsen, E.L., Zagzebski, J.A., Frank, G.R., An anthropomorphic ultrasound breast phantom containing intermediate-sized scatterers (1982) Ultrasound Med. Biol., pp. 381-392; 
Blechinger, J.C., Madsen, E.L., Frank, G.R., Tissue-mimicking gelatin-agar gels for use in magnetic resonance imaging phantoms (1988) Med. Phys., pp. 629-636; 
Fong, P.M., Keil, D.C., Does, M.D., Gore, J.C., Polymer gels for magnetic resonance imaging of radiation dose distributions at normal room atmosphere (2001) Phys. Med. Biol., pp. 3105-3113; 
Madsen, E.L., Fullerton, G.D., Prospective tissue-mimicking materials for use in NMR imaging phantoms (1982) Magn. Reson. Imaging, pp. 135-141; 
Surry, K.J., Austin, H.J., Fenster, A., Peters, T.M., Poly (vinyl alcohol) cryogel phantoms for use in ultrasound and MR imaging (2004) Phys. Med. Biol., pp. 5529-5546; 
Kruger, R.A., Kopecky, K.K., Aisen, A.M., Reinecke, D.R., Kruger, G.A., Kiser, W.L., Thermoacoustic CT with radio waves: a medical imaging paradigm 1 (1999) Radiology, pp. 275-278; 
D'souza, W.D., Madsen, E.L., Unal, O., Vigen, K.K., Frank, G.R., Thomadsen, B.R., Tissue mimicking materials for a multi-imaging modality prostate phantom (2001) Med. Phys., pp. 688-700; 
Lazebnik, M., Madsen, E.L., Frank, G.R., Hagness, S.C., Tissue-mimicking phantom materials for narrowband and ultrawideband microwave applications (2005) Phys. Med. Biol., pp. 4245-4258; 
Wang, R.K., Ma, Z., Kirkpatrick, S.J., Tissue Doppler optical coherence elastography for real time strain rate and strain mapping of soft tissue (2006) Appl. Phys. Lett., p. P144103; 
Sun, M.-K., Shieh, J., Lo, C.-W., Chen, C.-S., Chen, B.-T., Huang, C.-W., Chen, W.-S., Reusable tissue-mimicking hydrogel phantoms for focused ultrasound ablation (2015) Ultrason. Sonochem., pp. 399-405; 
Cloonan, A.J., Shahmirzadi, D., Li, R.X., Doyle, B.J., Konofagou, E.E., McGloughlin, T.M., 3D-Printed tissue-Mimicking phantoms for medical imaging and computational validation applications (2014) 3D Print. Addit. Manuf., pp. 14-23; 
Sulaiman, A., Boussel, L., Taconnet, F., Serfaty, J.M., Alsaid, H., Attia, C., Huet, L., Douek, P., In vitro non-rigid life-size model of aortic arch aneurysm for endovascular prosthesis assessment (2008) Eur. J. Cardiothorac. Surg., pp. 53-57; 
Curodeau, A., Sachs, E., Caldarise, S., Design and fabrication of cast orthopedic implants with freeform surface textures from 3-D printed ceramic shell (2000) J. Biomed. Mater. Res., pp. 525-535; 
Hutmacher, D.W., Scaffolds in tissue engineering bone and cartilage (2000) Biomaterials, pp. 2529-2543; 
Hutmacher, D.W., Sittinger, M., Risbud, M.V., Scaffold-based tissue engineering: rationale for computer-aided design and solid free-form fabrication systems (2004) Trends Biotechnol., pp. 354-362; 
Melchels, F.P.W., Domingos, M.A.N., Klein, T.J., Malda, J., Bartolo, P.J., Hutmacher, D.W., Additive manufacturing of tissues and organs (2012) Prog. Polym. Sci., pp. 1079-1104; 
Murphy, S.V., Atala, A., 3D bioprinting of tissues and organs (2014) Nat. Biotechnol., pp. 773-785; 
Seliktar, D., Dikovsky, D., Napadensky, E., Bioprinting and tissue engineering: recent advances and future perspectives (2013) Isr. J. Chem., pp. 795-804; 
Bose, S., Vahabzadeh, S., Bandyopadhyay, A., Bone tissue engineering using 3D printing (2013) Mater. Today, pp. 496-504; 
Biglino, G., Verschueren, P., Zegels, R., Taylor, A., Schievano, S., Rapid prototyping compliant arterial phantoms for in-vitro studies and device testing (2013) J. Cardiovasc. Magn. Reson., p. 2; 
Raghavan, M., Webster, M.W., Vorp, D.A., Ex vivo biomechanical behavior of abdominal aortic aneurysm: assessment using a new mathematical model (1996) Ann. Biomed. Eng., pp. 573-582; 
Pendry, J.B., Holden, A.J., Stewart, W.J., Youngs, I., Extremely low frequency plasmons in metallic mesostructures (1996) Phys. Rev. Lett., pp. 4773-4776; 
Pendry, J.B., Holden, A.J., Robbins, D.J., Stewart, W.J., Magnetism from conductors and enhanced nonlinear phenomena (1999) IEEE Trans. Microwave Theory Tech., pp. 2075-2084; 
Lee, J.H., Singer, J.P., Thomas, E.L., Micro-/nanostructured mechanical metamaterials (2012) Adv. Mater., pp. 4782-4810; 
Wang, K., Chang, Y.H., Chen, Y.W., Zhang, C., Wang, B., Designable dual-material auxetic metamaterials using three-dimensional printing (2015) Mater. Des., pp. 159-164; 
Holzapfel, G.A., Biomechanics of soft tissue (2001) The Handbook of Materials Behavior Models, pp. 1049-1063; 
Price, J., Patitucci, P., Fung, Y., (1981) Biomechanics Mechanical Properties of Living Tissues, , Springer Verlag, New York; 
Holzapfel, G.A., Ogden, R.W., (2003) Biomechanics of Soft Tissue in Cardiovascular Systems, , Springer Science & Business Media
UR  - https://www.scopus.com/inward/record.uri?eid=2-s2.0-84975078625&partnerID=40&md5=8b14f45b6e06bf3a5873d4895ee2c849
ER  - 

TY  - JOUR
TI  - Photocurable high internal phase emulsions (HIPEs) containing hydroxyapatite for additive manufacture of tissue engineering scaffolds with multi-scale porosity
T2  - Materials Science and Engineering C
J2  - Mater. Sci. Eng. C
VL  - 67
SP  - 51
EP  - 58
PY  - 2016
DO  - 10.1016/j.msec.2016.04.087
SN  - 09284931 (ISSN) 
AU  - Wang, A.-J.
AU  - Paterson, T.
AU  - Owen, R.
AU  - Sherborne, C.
AU  - Dugan, J.
AU  - Li, J.-M.
AU  - Claeyssens, F.
AD  - School of Materials Science and Engineering, Xi'An University of Technology, Xi'an, China
AD  - Department of Materials Science and Engineering, Kroto Research Institute, North Campus, University of Sheffield, Broad Lane, Sheffield, United Kingdom
AD  - Department of Materials Science and Engineering, INSIGNEO Institute for in Silico Medicine, Sir Frederick Mappin Building, Pam Liversidge Building, Mappin Street S1 3JD, Sheffield, United Kingdom
AB  - Porous composites containing hydroxyapatite (HA) were templated from high internal phase emulsions (HIPEs) and were further structured using direct-write UV stereolithography to produce composite scaffolds with multi-scale porosity. FTIR, TGA and SEM analyses confirmed that HA was retained after photocuring and subsequent treatments and was incorporated within the polymerised HIPE (polyHIPE). The addition of HA particles to the polyHIPE caused changes in the mechanical properties of the material. An increase in both the Young's modulus and maximum stress at yield was observed compared with the pure polyHIPE from 1.544 ± 0.231 to 4.614 ± 0.775 and 0.177 ± 0.009 to 0.267 ± 0.034 MPa, respectively. Except at very high concentrations, adding HA did not adversely cause the phase separation of the HIPE or the porous microstructure of the resulting polyHIPE. In combination with a photoinitiator, the HIPE emulsion containing HA was investigated as a photocurable resin for stereolithography-based additive manufacturing. The material was readily processable into "woodpile" structures via direct-write UV stereolithography, producing scaffolds with multi-scale porosity which may be useful for medical applications such as tissue engineering. In conclusion, HA was successfully added into polyHIPEs, producing a similar porous structure to that of the pure polyHIPE whilst improving the mechanical performance. © 2016 Elsevier B.V.
KW  - Hydroxyapatite
KW  - Manufacture
KW  - PolyHIPE
KW  - Stereolithography
PB  - Elsevier Ltd
N1  - Export Date: 27 June 2016
M3  - Article
DB  - Scopus
LA  - English
N1  - References: Cameron, N.R., High internal phase emulsion templating as a route to well-defined porous polymers (2005) Polymer, 46 (5), pp. 1439-1449; 
Caldwell, S., Johnson, D.W., Didsbury, M.P., Murray, B.A., Wu, J.J., Przyborski, S.A., Cameron, N.R., Degradable emulsion-templated scaffolds for tissue engineering from thiol-enephotopolymerisation (2012) Soft Matter, 8, pp. 10344-10351; 
Ikem, V.O., Menner, A., Horozov, T.S., Bismarck, A., Highly permeable macroporous polymers synthesized from Pickering medium and high internal phase emulsion templates (2010) Adv. Mater., 22, pp. 3588-3592; 
Busby, W., Cameron, N.R., Jahoda, C.A.B., Tissue engineering matrixes by emulsion templating (2002) Polym. Int., 51, pp. 871-881; 
Christenson, E.M., Soofi, W., Holm, J.L., Cameron, N.R., Mikos, A.G., Biodegradable fumarate-based PolyHIPEs as tissue engineering scaffolds (2007) Biomacromolecules, 8 (12), pp. 3806-3814; 
Owen, R., Sherborne, C., Paterson, T., Green, N.H., Reilly, G.C., Claeyssens, F., Emulsion templated scaffolds with tunable mechanical properties for bone tissue engineering (2016) J. Mech. Behav. Biomed. Mater., 54, pp. 159-172; 
Zhang, H.F., Cooper, A.I., Synthesis and applications of emulsion-templated porous materials (2005) Soft Matter, 1, pp. 107-113; 
Lumelsky, Y., Silverstein, M.S., Biodegradable porous polymers through emulsion templating (2009) Macromolecules, 42, pp. 1627-1633; 
Karageorgiou, V., Kaplan, D., Porosity of 3D biomaterial scaffolds and osteogenesis (2005) Biomaterials, 26, pp. 5474-5491; 
Barbetta, A., Cameron, N.R., Morphology and surface area of emulsion-derived (PolyHIPE) solid foams prepared with oil-phase soluble Porogenic solvents: Span 80 as surfactant (2004) Macromolecules, 37, pp. 3188-3201; 
Barbetta, A., Massimi, M., Di Rosario, B., Nardecchia, S., De Colli, M., Conti Devirgiliis, L., Dentini, M., Emulsion templated scaffolds that include gelatin and glycosaminoglycans (2008) Biomacromolecules, 9, pp. 2844-2856; 
David, W.J., Sherborne, C., Didsbury, M.P., Pateman, C., Cameron, N.R., Claeyssens, F., Macrostructuring of emulsion-templated porous polymers by 3D laser patterning (2013) Adv. Mater., 25, pp. 3178-3181; 
Elomaa, L., Teixeira, S., Hakala, R., Korhonen, H., Grijpma, D.W., Seppälä, J.V., Preparation of poly(ϵ-caprolactone)-based tissue engineering scaffolds by stereolithography (2011) Acta Biomater., 7 (11), pp. 3850-3856; 
Zhou, H.J., Lee, J.B., Nanoscale hydroxyapatite particles for bone tissue engineering (2011) Acta Biomater., 7, pp. 2769-2781; 
Milovac, D., Ferrer, G.G., Ivankovic, M., Ivankovic, H., PCL-coated hydroxyapatite scaffold derived from cuttlefish bone: Morphology, mechanical property and bioactivity (2014) Mater. Sci. Eng. C, 34, pp. 437-445; 
Sadat-Shojai, M., Khorasani, M.T., Dinpanah-Khoshdargi, E., Jamshidi, A., Synthesis methods for nanosized hydroxyapatite with diverse structures (2013) Acta Biomater., 9, pp. 7591-7621; 
Li, J.S., Chen, Y., Mak, A.F.T., Tuan, R.S., Li, L., Li, Y., A one-step method to fabricate PLLA scaffolds with deposition of bioactive hydroxyapatite and collagen using ice-based microporogens (2010) Acta Biomater., 6, pp. 2013-2019; 
Akay, G., Birch, M.A., Bokhari, M.A., Microcellular polyHIPE polymer supports osteoblast growth and bone formation in vitro (2004) Biomaterials, 25, pp. 3991-4000; 
Kim, S.S., Park, M.S., Jeon, O., Choi, C.Y., Kim, B.S., Poly(lactide-co-glycolide)/hydroxyapatite composite scaffolds for bone tissue engineering (2006) Biomaterials, 27, pp. 1399-1409; 
Kim, H.W., Kim, H.E., Salih, V., Stimulation of osteoblast responses to biomimetic nanocomposites of gelatin-hydroxyapatite for tissue engineering scaffolds (2005) Biomaterials, 26, pp. 5221-5230; 
Wang, X.J., Li, Y.B., Wei, J., Groot, K.D., Development of biomimetic nano-hydroxyapatite/poly(hexamethyleneadipamide) composites (2002) Biomaterials, 23, pp. 4787-4791; 
Lumelsky, Y., Lalush-Michael, I., Levenberg, S., Silverstein, M.S., A degradable, porous, emulsion-templated polyacrylate (2009) Journal of Polymer Science Part A Polymer Chemistry, 47, pp. 7043-7053; 
Kimmins, S.D., Cameron, N.R., Functional porous polymers by emulsion templating recent advances (2011) Advanced Functional Matererials, 21, pp. 211-225; 
Christenson, E.M., Soofi, W., Holm, J.L., Cameron, N.R., Mikos, A.G., Biodegradable fumarate-based PolyHIPEs as tissue engineering scaffolds (2007) Biomacromolecules, 8, pp. 3806-3814; 
Wang, A.J., (2009) Fabrication, Structure and Performance of Hydroxyapatite Microspheres As Separation Medium, , Shandong University Doctoral thesis; 
Chang, M.C., Ko, C.C., Douglas, W.H., Preparation of hydroxyapatite-gelatin nanocomposite (2003) Biomaterials, 24, pp. 2853-2862; 
Nejati, E., Mirzadeh, H., Zandi, M., Synthesis and characterization of nano-hydroxyapatite rods/poly(l-lactide acid) composite scaffolds for bone tissue engineering (2008) Composites Part A, 39, pp. 1589-1596; 
Chang, M.C., Tanaka, J., FT-IR study for hydroxyapatite/collagen nanocomposite cross-linked by glutaraldehyde (2002) Biomaterials, 23, pp. 4811-4818; 
Yang, S.F., Leong, K.F., Du, Z.H., Chua, C.K., The design of scaffolds for use in tissue engineering part i traditional factors (2001) Tissue Eng., 7 (6), pp. 679-689; 
Kim, H., Che, L., Ha, Y., Ryu, W.H., Mechanically-reinforced electrospun composite silk fibroin nanofibers containing hydroxyapatite nanoparticles (2014) Mater. Sci. Eng. C, 40, pp. 324-335; 
Lin, P.L., Fang, H.W., Tseng, T., Lee, W.H., Effects of hydroxyapatite dosage on mechanical and biological behaviors of polylactic acid composite materials (2007) Mater. Lett., 61, pp. 3009-3013; 
Ma, R., Weng, L., Bao, X., Ni, Z., Song, S., Cai, W., Characterization of in situ synthesized hydroxyapatite/polyetheretherketone composite materials (2012) Mater. Lett., 71, pp. 117-119; 
Goldstein, S.A., The mechanical properties of trabecular bone dependence on anatomic location and function (1987) J. Biomech., 20, pp. 1055-1062
UR  - https://www.scopus.com/inward/record.uri?eid=2-s2.0-84973397901&partnerID=40&md5=3aacd2ff512683a667d2ac25d7a68bec
ER  - 

TY  - JOUR
TI  - A thermo-responsive and photo-polymerizable chondroitin sulfate-based hydrogel for 3D printing applications
T2  - Carbohydrate Polymers
J2  - Carbohydr Polym
VL  - 149
SP  - 163
EP  - 174
PY  - 2016
DO  - 10.1016/j.carbpol.2016.04.080
SN  - 01448617 (ISSN) 
AU  - Abbadessa, A.
AU  - Blokzijl, M.M.
AU  - Mouser, V.H.M.
AU  - Marica, P.
AU  - Malda, J.
AU  - Hennink, W.E.
AU  - Vermonden, T.
AD  - Department of Pharmaceutics, Utrecht Institute for Pharmaceutical Sciences (UIPS), Faculty of Science, Utrecht University, P.O. Box 80082, Utrecht, Netherlands
AD  - Department of Orthopedics, University Medical Center Utrecht, P.O. Box 85500, Utrecht, Netherlands
AD  - Department of Equine Sciences, Faculty of Veterinary Medicine, Utrecht University, P.O. Box 80163, Utrecht, Netherlands
AB  - The aim of this study was to design a hydrogel system based on methacrylated chondroitin sulfate (CSMA) and a thermo-sensitive poly(N-(2-hydroxypropyl) methacrylamide-mono/dilactate)-polyethylene glycol triblock copolymer (M15P10) as a suitable material for additive manufacturing of scaffolds. CSMA was synthesized by reaction of chondroitin sulfate with glycidyl methacrylate (GMA) in dimethylsulfoxide at 50 °C and its degree of methacrylation was tunable up to 48.5%, by changing reaction time and GMA feed. Unlike polymer solutions composed of CSMA alone (20% w/w), mixtures based on 2% w/w of CSMA and 18% of M15P10 showed strain-softening, thermo-sensitive and shear-thinning properties more pronounced than those found for polymer solutions based on M15P10 alone. Additionally, they displayed a yield stress of 19.2 ± 7.0 Pa. The 3D printing of this hydrogel resulted in the generation of constructs with tailorable porosity and good handling properties. Finally, embedded chondrogenic cells remained viable and proliferating over a culture period of 6 days. The hydrogel described herein represents a promising biomaterial for cartilage 3D printing applications. © 2016 Elsevier Ltd. All rights reserved.
KW  - Cartilage 3D printing
KW  - Methacrylated chondroitin sulfate
KW  - Photo-polymerization
KW  - Shear thinning
KW  - Thermo-sensitive hydrogel
KW  - Acrylic monomers
KW  - Carrier sense multiple access
KW  - Cartilage
KW  - Hydrogels
KW  - Non Newtonian flow
KW  - Photopolymerization
KW  - Printing
KW  - Shear flow
KW  - Shear thinning
KW  - Sulfur compounds
KW  - Yield stress
KW  - 3-D printing
KW  - Chondrogenic cells
KW  - Chondroitin sulfates
KW  - Glycidyl methacrylate
KW  - Handling properties
KW  - Strain-softening
KW  - Thermo-responsive
KW  - Thermo-sensitive hydrogel
KW  - 3D printers
PB  - Elsevier Ltd
N1  - Cited By :1
N1  - Export Date: 27 June 2016
M3  - Article
DB  - Scopus
N1  - CODEN: CAPOD
LA  - English
N1  - Correspondence Address: Vermonden, T.; Department of Pharmaceutics, Utrecht Institute for Pharmaceutical Sciences (UIPS), Faculty of Science, Utrecht University, P.O. Box 80082, Netherlands; email: t.vermonden@uu.nl
N1  - References: Albertsson, P.-Å., Particle fractionation in liquid two-phase systems. the composition of some phase systems and the behaviour of some model particles in them. Application to the isolation of cell walls from microorganisms (1958) Biochimica et Biophysica Acta, 27, pp. 378-395; 
Billiet, T., Vandenhaute, M., Schelfhout, J., Van Vlierberghe, S., Dubruel, P., A review of trends and limitations in hydrogel-rapid prototyping for tissue engineering (2012) Biomaterials, 33 (26), pp. 6020-6041; 
Bryant, S.J., Davis-Arehart, K.A., Luo, N., Shoemaker, R.K., Arthur, J.A., Anseth, K.S., Synthesis and characterization of photopolymerized multifunctional hydrogels: Water-soluble poly(vinyl alcohol) and chondroitin sulfate macromers for chondrocyte encapsulation (2004) Macromolecules, 37 (18), pp. 6726-6733; 
Censi, R., Schuurman, W., Malda, J., Di Dato, G., Burgisser, P.E., Dhert, W.J.A., Hennink, W.E., A printable photopolymerizable thermosensitive p(HPMAm-lactate)-PEG hydrogel for tissue engineering (2011) Advanced Functional Materials, 21 (10), pp. 1833-1842; 
Chiu, H.-C., Lin, Y.-F., Hsu, Y.-H., Effects of acrylic acid on preparation and swelling properties of pH-sensitive dextran hydrogels (2002) Biomaterials, 23 (4), pp. 1103-1112; 
Chung, C., Beecham, M., Mauck, R.L., Burdick, J.A., The influence of degradation characteristics of hyaluronic acid hydrogels on in vitro neocartilage formation by mesenchymal stem cells (2009) Biomaterials, 30 (26), pp. 4287-4296; 
Erickson, I.E., Huang, A.H., Sengupta, S., Kestle, S., Burdick, J.A., Mauck, R.L., Macromer density influences mesenchymal stem cell chondrogenesis and maturation in photocrosslinked hyaluronic acid hydrogels (2009) Osteoarthritis and Cartilage, 17 (12), pp. 1639-1648; 
Fu, Q., Saiz, E., Tomsia, A.P., Direct ink writing of highly porous and strong glass scaffolds for load-bearing bone defects repair and regeneration (2011) Acta Biomaterialia, 7 (10), pp. 3547-3554; 
Gu, C., Zheng, R., Yang, Z., Wen, A., Wu, H., Zhang, H., Yi, D., Novel glycidyl methacrylated dextran/gelatin nanoparticles loaded with basic fibroblast growth factor: Formulation and characteristics (2009) Drug Development and Industrial Pharmacy, 35 (12), pp. 1419-1429; 
Guo, Y., Yuan, T., Xiao, Z., Tang, P., Xiao, Y., Fan, Y., Zhang, X., Hydrogels of collagen/chondroitin sulfate/hyaluronan interpenetrating polymer network for cartilage tissue engineering (2012) Journal of Materials Science: Materials in Medicine, 23 (9), pp. 2267-2279; 
Hachet, E., Van Den Berghe, H., Bayma, E., Block, M.R., Auzély-Velty, R., Design of biomimetic cell-interactive substrates using hyaluronic acid hydrogels with tunable mechanical properties (2012) Biomacromolecules, 13 (6), pp. 1818-1827; 
Hayami, J.W.S., Waldman, S.D., Amsden, B.G., Photo-cross-linked methacrylated polysaccharide solution blends with high chondrocyte viability, minimal swelling, and moduli similar to load bearing soft tissues (2015) European Polymer Journal, 72, pp. 687-697; 
Hu, X., Li, D., Zhou, F., Gao, C., Biological hydrogel synthesized from hyaluronic acid, gelatin and chondroitin sulfate by click chemistry (2011) Acta Biomaterialia, 7 (4), pp. 1618-1626; 
Huang, Z., Nooeaid, P., Kohl, B., Roether, J.A., Schubert, D.W., Meier, C., Schulze-Tanzil, G., Chondrogenesis of human bone marrow mesenchymal stromal cells in highly porous alginate-foams supplemented with chondroitin sulfate (2015) Materials Science and Engineering: C, 50, pp. 160-172; 
Hunziker, E.B., Rosenberg, L.C., Repair of partial-thickness defects in articular cartilage: Cell recruitment from the synovial membrane (1996) The Journal of Bone and Joint Surgery. American Volume, 78 (5), pp. 721-733; 
Ingavle, G.C., Dormer, N.H., Gehrke, S.H., Detamore, M.S., Using chondroitin sulfate to improve the viability and biosynthesis of chondrocytes encapsulated in interpenetrating network (IPN) hydrogels of agarose and poly(ethylene glycol) diacrylate (2012) Journal of Materials Science: Materials in Medicine, 23 (1), pp. 157-170; 
Kesti, M., Müller, M., Becher, J., Schnabelrauch, M., D'Este, M., Eglin, D., Zenobi-Wong, M., A versatile bioink for three-dimensional printing of cellular scaffolds based on thermally and photo-triggered tandem gelation (2015) Acta Biomaterialia, 11, pp. 162-172; 
Khanlari, A., Suekama, T.C., Detamore, M.S., Gehrke, S.H., Structurally diverse and readily tunable photocrosslinked chondroitin sulfate based copolymers (2015) Journal of Polymer Science Part B: Polymer Physics, 53 (15), pp. 1070-1079; 
Kirchmajer, D.M., Gorkin, R., III, Het Panhuis An overview of the suitability of hydrogel-forming polymers for extrusion-based 3D-printing (2015) Journal of Materials Chemistry B, 3 (20), pp. 4105-4117; 
Ko, C.-S., Huang, J.-P., Huang, C.-W., Chu, I.-M., Type II collagen-chondroitin sulfate-hyaluronan scaffold cross-linked by genipin for cartilage tissue engineering (2009) Journal of Bioscience and Bioengineering, 107 (2), pp. 177-182; 
Kuo, C.-Y., Chen, C.-H., Hsiao, C.-Y., Chen, J.-P., Incorporation of chitosan in biomimetic gelatin/chondroitin-6-sulfate/hyaluronan cryogel for cartilage tissue engineering (2015) Carbohydrate Polymers, 117, pp. 722-730; 
Lee, C.-T., Kung, P.-H., Lee, Y.-D., Preparation of poly(vinyl alcohol)-chondroitin sulfate hydrogel as matrices in tissue engineering (2005) Carbohydrate Polymers, 61 (3), pp. 348-354; 
Levett, P.A., Melchels, F.P.W., Schrobback, K., Hutmacher, D.W., Malda, J., Klein, T.J., A biomimetic extracellular matrix for cartilage tissue engineering centered on photocurable gelatin, hyaluronic acid and chondroitin sulfate (2014) Acta Biomaterialia, 10 (1), pp. 214-223; 
Li, Q., Wang, D., Elisseeff, J.H., Heterogeneous-phase reaction of glycidyl methacrylate and chondroitin sulfate: Mechanism of ring-opening-transesterification competition (2003) Macromolecules, 36 (7), pp. 2556-2562; 
Liao, J., Qu, Y., Chu, B., Zhang, X., Qian, Z., Biodegradable CSMA/PECA/graphene porous hybrid scaffold for cartilage tissue engineering (2015) Scientific Reports, 5, p. 9879; 
Liu, Y., Shu, X.Z., Prestwich, G.D., Osteochondral defect repair with autologous bone marrow-derived mesenchymal stem cells in an injectable, in situ, cross-linked synthetic extracellular matrix (2006) Tissue Engineering, 12 (12), pp. 3405-3416; 
Liu, Z., Yao, P., Injectable thermo-responsive hydrogel composed of xanthan gum and methylcellulose double networks with shear-thinning property (2015) Carbohydrate Polymers, 132, pp. 490-498; 
Malda, J., Visser, J., Melchels, F.P., Jüngst, T., Hennink, W.E., Dhert, W.J.A., Hutmacher, D.W., 25th anniversary article: Engineering hydrogels for biofabrication (2013) Advanced Materials, 25 (36), pp. 5011-5028; 
Na, K., Kim, S., Woo, D., Sun, B., Yang, H., Chung, H., Park, K., Synergistic effect of TGFβ-3 on chondrogenic differentiation of rabbit chondrocytes in thermo-reversible hydrogel constructs blended with hyaluronic acid by in vivo test (2007) Journal of Biotechnology, 128 (2), pp. 412-422; 
Ni, Y., Tang, Z., Cao, W., Lin, H., Fan, Y., Guo, L., Zhang, X., Tough and elastic hydrogel of hyaluronic acid and chondroitin sulfate as potential cell scaffold materials (2015) International Journal of Biological Macromolecules, 74, pp. 367-375; 
Oudshoorn, M.H.M., Rissmann, R., Bouwstra, J.A., Hennink, W.E., Synthesis and characterization of hyperbranched polyglycerol hydrogels (2006) Biomaterials, 27 (32), pp. 5471-5479; 
Oudshoorn, M.H.M., Rissmann, R., Bouwstra, J.A., Hennink, W.E., Synthesis of methacrylated hyaluronic acid with tailored degree of substitution (2007) Polymer, 48 (7), pp. 1915-1920; 
Oudshoorn, M.H.M., Penterman, R., Rissmann, R., Bouwstra, J.A., Broer, D.J., Hennink, W.E., Preparation and characterization of structured hydrogel microparticles based on cross-linked hyperbranched polyglycerol (2007) Langmuir, 23 (23), pp. 11819-11825; 
Roughley, P.J., Mort, J.S., The role of aggrecan in normal and osteoarthritic cartilage (2014) Journal of Experimental Orthopaedics, 1, p. 8; 
Sawatjui, N., Damrongrungruang, T., Leeanansaksiri, W., Jearanaikoon, P., Hongeng, S., Limpaiboon, T., Silk fibroin/gelatin-chondroitin sulfate-hyaluronic acid effectively enhances in vitro chondrogenesis of bone marrow mesenchymal stem cells (2015) Materials Science and Engineering: C, 52, pp. 90-96; 
Sawatjui, N., Damrongrungruang, T., Leeanansaksiri, W., Jearanaikoon, P., Limpaiboon, T., Fabrication and characterization of silk fibroin-gelatin/chondroitin sulfate/hyaluronic acid scaffold for biomedical applications (2014) Materials Letters, 126, pp. 207-210; 
Schuurman, W., Klein, T.J., Dhert, W.J.A., Van Weeren, P.R., Hutmacher, D.W., Malda, J., Cartilage regeneration using zonal chondrocyte subpopulations: A promising approach or an overcomplicated strategy? (2015) Journal of Tissue Engineering and Regenerative Medicine, 9 (6), pp. 669-678; 
Steinmetz, N.J., Bryant, S.J., Chondroitin sulfate and dynamic loading alter chondrogenesis of human MSCs in PEG hydrogels (2012) Biotechnology and Bioengineering, 109 (10), pp. 2671-2682; 
Toh, W.S., Lim, T.C., Kurisawa, M., Spector, M., Modulation of mesenchymal stem cell chondrogenesis in a tunable hyaluronic acid hydrogel microenvironment (2012) Biomaterials, 33 (15), pp. 3835-3845; 
Varghese, S., Hwang, N.S., Canver, A.C., Theprungsirikul, P., Lin, D.W., Elisseeff, J., Chondroitin sulfate based niches for chondrogenic differentiation of mesenchymal stem cells (2008) Matrix Biology, 27 (1), pp. 12-21; 
Vermonden, T., Besseling, N.A.M., Van Steenbergen, M.J., Hennink, W.E., Rheological studies of thermosensitive triblock copolymer hydrogels (2006) Langmuir, 22 (24), pp. 10180-10184; 
Vermonden, T., Fedorovich, N.E., Van Geemen, D., Alblas, J., Van Nostrum, C.F., Dhert, W.J.A., Hennink, W.E., Photopolymerized thermosensitive hydrogels: Synthesis, degradation, and cytocompatibility (2008) Biomacromolecules, 9 (3), pp. 919-926; 
Vermonden, T., Jena, S.S., Barriet, D., Censi, R., Van Der Gucht, J., Hennink, W.E., Siegel, R.A., Macromolecular diffusion in self-assembling biodegradable thermosensitive hydrogels (2010) Macromolecules, 43 (2), pp. 782-789; 
Van Dijk-Wolthuis, W.N.E., Franssen, O., Talsma, H., Van Steenbergen, M.J., Kettenes-Van Den Bosch, J.J., Hennink, W.E., Synthesis, characterization, and polymerization of glycidyl methacrylate derivatized dextran (1995) Macromolecules, 28 (18), pp. 6317-6322; 
Van Dijk-Wolthuis, W.N.E., Hoogeboom, J.A.M., Van Steenbergen, M.J., Tsang, S.K.Y., Hennink, W.E., Degradation and release behavior of dextran-based hydrogels (1997) Macromolecules, 30 (16), pp. 4639-4645; 
Van Dijk-Wolthuis, W.N.E., Kettenes-Van Den Bosch, J.J., Van Der Kerk-Van Hoof, A., Hennink, W.E., Reaction of dextran with glycidyl methacrylate: An unexpected transesterification (1997) Macromolecules, 30 (11), pp. 3411-3413; 
Van Dijk-Wolthuis, W.N.E., Van Steenbergen, M.J., Underberg, W.J.M., Hennink, W.E., Degradation kinetics of methacrylated dextrans in aqueous solution (1997) Journal of Pharmaceutical Sciences, 86 (4), pp. 413-417; 
Wang, L.-F., Shen, S.-S., Lu, S.-C., Synthesis and characterization of chondroitin sulfate-methacrylate hydrogels (2003) Carbohydrate Polymers, 52 (4), pp. 389-396; 
Wei, J., Wang, J., Su, S., Wang, S., Qiu, J., Tough and fully recoverable hydrogels (2015) J. Mater. Chem. B, 3 (26), pp. 5284-5290; 
Yoo, H.S., Lee, E.A., Yoon, J.J., Park, T.G., Hyaluronic acid modified biodegradable scaffolds for cartilage tissue engineering (2005) Biomaterials, 26 (14), pp. 1925-1933; 
Zhang, L., Li, K., Xiao, W., Zheng, L., Xiao, Y., Fan, H., Zhang, X., Preparation of collagen-chondroitin sulfate-hyaluronic acid hybrid hydrogel scaffolds and cell compatibility in vitro (2011) Carbohydrate Polymers, 84 (1), pp. 118-125
UR  - https://www.scopus.com/inward/record.uri?eid=2-s2.0-84966293362&partnerID=40&md5=f979009f4e0a860d2744799f9aab7e4a
ER  - 

TY  - JOUR
TI  - Innovative and novel manufacturing methods of ceramics and metal-ceramic composites for biomedical applications
T2  - Journal of the European Ceramic Society
J2  - J. Eur. Ceram. Soc.
VL  - 36
IS  - 12
SP  - 2883
EP  - 2888
PY  - 2016
DO  - 10.1016/j.jeurceramsoc.2015.12.020
SN  - 09552219 (ISSN) 
AU  - Ahlhelm, M.
AU  - Günther, P.
AU  - Scheithauer, U.
AU  - Schwarzer, E.
AU  - Günther, A.
AU  - Slawik, T.
AU  - Moritz, T.
AU  - Michaelis, A.
AD  - Fraunhofer IKTS, Winterbergstraße 28, Dresden, Germany
AB  - Recently, the so-called freeze-foaming method, for achieving open porous and mainly interconnected foam structures, was combined with the Additive Manufacturing technique Lithography-based Ceramic Manufacturing which provides personalized and complex 3D structures. After a co-sintering step, composite structures, combining the advantages of dense and porous features in one single part were achieved. These novel potential bone replacement structures might serve as possible next-generation bioceramics/-composites used for personalized implants which, additionally, allow a structural adaption according to the customer's needs. In other current projects, metal-ceramic composites were obtained by tape-casting technologies and reshaping methods like lamination and deep drawing. After final co-sintering demonstrators of a bipolar scissor and a miniature button-sized device for medical application were developed. These composites provide biocompatible and isolating properties given by zirconia and at the same time, conductive properties given by steel layers. Thus, they are applicable to prevent bleedings and initiate a localized tissue vaporization respectively. © 2015 Elsevier Ltd.
KW  - Bioceramic
KW  - Freeze Foaming
KW  - LCM
KW  - Metal-ceramic composite
KW  - Porous-dense combination
KW  - Bioceramics
KW  - Biocompatibility
KW  - Manufacture
KW  - Medical applications
KW  - Metal drawing
KW  - Sintering
KW  - Zirconia
KW  - Biomedical applications
KW  - Conductive properties
KW  - Isolating properties
KW  - LCM
KW  - Manufacturing methods
KW  - Metal-ceramic composites
KW  - Porous-dense combination
KW  - Tape casting technology
KW  - Ceramic materials
PB  - Elsevier Ltd
N1  - Export Date: 27 June 2016
M3  - Article
DB  - Scopus
LA  - English
N1  - Correspondence Address: Ahlhelm, M.; Fraunhofer IKTS, Winterbergstraße 28, Germany; email: matthias.ahlhelm@ikts.fraunhofer.de
N1  - References: Ahlhelm, M., Moritz, T., (2011) Herstellung eines biokompatiblen Hydroxylapatit-ZrO2-Hybridschaums über die Methode der Gefrier-Direktschäumung, , Schriftenreihe Werkstoffe und Werkstofftechnische Anwendungen 41Hrsg., B. Wielage, Hrsg., Chemnitz: Deutsche Gesellschaft für Materialkunde e.V. DGM; 
Ahlhelm, M., Zybell, K., Gorjup, E., Briesen, H., Moritz, T., Freeze-foaming-a new approach to manufacture ceramic cellular structures allowing the ingrowth and differentiation of mesenchymal stem cells (2011) Faenza: Proceedings 13th CCT; 
Ahlhelm, M., Moritz, T., (2013) Synthetisches Knochenersatzmaterial und Verfahren zu seiner Herstellung, , DE 102012211390, EP 2682137; 
Ahlhelm, M., Fruhstorfer, J., Moritz, T., Michaelis, A., Die Herstellung von Feuerleichtsteinen über die Gefrier-Direktschäumungsmethode (2011) Keramische Zeitschrift, 6 (63), pp. 405-409; 
Ahlhelm, M., Fruhstorfer, J., Moritz, T., Michaelis, A., The manufacturing of lightweight refractories by direct freeze foaming technique (2011) Interceram, 60 (6), pp. 394-399; 
Günther, P., Entwicklung porositätsgradierter Strukturen auf Basis von Zirkoniumdioxid über die Kombination von Additiver Fertigung und Gefrier-Direktschäumung (2015) Master's Thesis, , Hochschule Koblenz; 
Baumann, A., Pulverspritzgießen von Metall-Keramik-Verbunden (2010) Dissertation, , Fraunhofer Verlag; 
Slawik, T., Spiralwickeltechnik für mehrlagige keramische Hülsen (2012) Wochenblatt für Papierfabrikation, 140 (5), pp. 330-333; 
Scheithauer, U., Spiralwickeln keramischer und pulvermetallurgischer Grünfolien (2013) Keramische Zeitschrift, 64 (1), pp. 35-39; 
Kyrylov, O., Abscheidung und Charakterisierung von PECVD-Aluminiumoxidschichten (2003) Dissertation, , RWTH Aachen; 
Fischer, U.K., Moszner, N., Rheinberger, V., Wachter, W., Homa, J., Längle, W., (2012) Lichthärtende Keramikschlicker für die stereolithographische Herstellung von hochfesten Keramiken, , EP2404590 A1; 
Ebert, J., Homa, J., (2011) Verfahren zum schichtweisen Aufbau eines Formkörpers aus hochviskosem photopolymerisierbarem Material, , EP2505341 B1; 
Homa, J., (2012) Rapid prototyping of high-performance ceramics opens new opportunities for the CIM industry, , 6-3; 
http://www.crct.polymtl.ca/factsage/fsfamily.php, Version 6.2Bergner, A., Moritz, T., Michaelis, A., Interface phenomena of co-sintered steel-zirconia laminates (2015) 20th Symposium on Composites, 1, pp. 289-296. , Trans Tech Publications; 
Ahlhelm, M., Gorjup, E., Briesenv, H., Moritz, T., Michaelis, A., Freeze-foaming-a promising approach to ceramic cellular structures allowing the ingrowth and differentiation of human mesenchymal stem cells (2013) Faenza: Proceedings of 1st International Conference on MI ME
UR  - https://www.scopus.com/inward/record.uri?eid=2-s2.0-84952923283&partnerID=40&md5=a8adf3eba63383fb8fbdaa269b7673ee
ER  - 

TY  - JOUR
TI  - Advanced fibroblast proliferation inhibition for biocompatible coating by electrostatic layer-by-layer assemblies of heparin and chitosan derivatives
T2  - Journal of Colloid and Interface Science
J2  - J. Colloid Interface Sci.
VL  - 474
SP  - 9
EP  - 17
PY  - 2016
DO  - 10.1016/j.jcis.2016.04.008
SN  - 00219797 (ISSN) 
AU  - Follmann, H.D.M.
AU  - Naves, A.F.
AU  - Martins, A.F.
AU  - Félix, O.
AU  - Decher, G.
AU  - Muniz, E.C.
AU  - Silva, R.
AD  - Departamento de Química, Universidade Estadual de Maringá (UEM), Av. Colombo 5790, Maringá, Paraná, Brazil
AD  - Departamento de Química Fundamental, Instituto de Química, Universidade de São Paulo, CP 26077, São Paulo, Brazil
AD  - Institut Charles Sadron (CNRS-ULP), 23 rue du Loess, Strasbourg Cedex 2, France
AD  - Universidade Tecnológica Federal do Paraná (UTFPR), Rua Marcílio Dias, Apucarana, Paraná, Brazil
AB  - Heparin and different chitosan derivatives were applied to produce stable electrostatic layer-by-layer assemblies and further used as coating technique to inhibit natural inflammatory response to implants. Heparin was assembled with chitosan and N-methylated chitosan derivatives, namely N,N-dimethyl chitosan (DMC) and N,N,N-trimethyl chitosan (TMC), by dipping method. DMC and TMC (chitosan derivatives) were synthesized and characterized before LbL assembly. Ellipsometry, quartz crystal microbalance (QCM-D), and contact angle were used to demonstrate the deposition of polyelectrolyte multilayers onto silicon wafers using polyelectrolyte solutions with different ionic strength. The biological properties of these films were evaluated by cell culture assays using NIH/3T3 fibroblast cells. LbL assemblies of Heparin and chitosan derivatives showed to be biocompatible, and at the same time they strongly hinder the proliferation speed of fibroblasts up to 40-fold factors. Therefore, the multilayers prepared from heparin and chitosan derivatives have good features to be used as an alternative coating treatment for biomedical implants with reduced body rejection properties. © 2016.
KW  - Chitosan derivatives
KW  - Electrostatic layer-by-layer
KW  - Fibroblasts inhibition
KW  - Foreign body rejection
KW  - Heparin
KW  - Biocompatibility
KW  - Cell culture
KW  - Chitin
KW  - Chitosan
KW  - Coatings
KW  - Electrostatics
KW  - Fibroblasts
KW  - Ionic strength
KW  - Polyelectrolytes
KW  - Polysaccharides
KW  - Quartz crystal microbalances
KW  - Silicon wafers
KW  - Chitosan derivatives
KW  - Fibroblast proliferation
KW  - Foreign bodies
KW  - Heparin
KW  - Layer by layer
KW  - Layer-by-layer assemblies
KW  - Polyelectrolyte multilayer
KW  - Polyelectrolyte solutions
KW  - Multilayers
PB  - Academic Press Inc.
N1  - Cited By :1
N1  - Export Date: 27 June 2016
M3  - Article
DB  - Scopus
N1  - CODEN: JCISA
LA  - English
N1  - Correspondence Address: Silva, R.; Departamento de Química, Universidade Estadual de Maringá (UEM), Av. Colombo 5790, Brazil; email: rafael_dqi@yahoo.com.br
N1  - References: Anderson, J.M., Biological responses to materials (2001) Annu. Rev. Mater. Res., 31, pp. 81-110; 
Grewe, P.H., Deneke, T., Machraoui, A., Barmeyer, J., Muller, K.M., Acute and chronic tissue response to coronary stent implantation: pathologic findings in human specimen (2000) J. Am. Coll. Cardiol., 35, pp. 157-163; 
Zhao, Y., Wong, S.M., Wong, H.M., Wu, S., Hu, T., Yeung, K.W.K., Chu, P.K., Effects of carbon and nitrogen plasma immersion ion implantation on in vitro and in vivo biocompatibility of titanium alloy (2013) ACS Appl. Mater. Interfaces, 5, pp. 1510-1516; 
Tang, L.P., Eaton, J.W., Inflammatory responses to biomaterials (1995) Am. J. Clin. Pathol., 103, pp. 466-471; 
Klinge, U., Klosterhalfen, B., Muller, M., Schumpelick, V., Foreign body reaction to meshes used for the repair of abdominal wall hernias (1999) Eur. J. Surg., 165, pp. 665-673; 
Kuhn, S., Kroth, J., Ritz, U., Hofmann, A., Brendel, C., Mueller, L.P., Foerch, R., Rommens, P.M., Reduced fibroblast adhesion and proliferation on plasma-modified titanium surfaces (2014) J. Mater. Sci. - Mater. Med., 25, pp. 2549-2560; 
Pennisi, C.P., Dolatshahi-Pirouz, A., Foss, M., Chevallier, J., Fink, T., Zachar, V., Besenbacher, F., Yoshida, K., Nanoscale topography reduces fibroblast growth, focal adhesion size and migration-related gene expression on platinum surfaces (2011) Colloids Surf. B-Biointerfaces, 85, pp. 189-197; 
Bachhuka, A., Hayball, J., Smith, L.E., Vasilev, K., Effect of surface chemical functionalities on collagen deposition by primary human dermal fibroblasts (2015) ACS Appl. Mater. Interfaces, 7, pp. 23767-23775; 
Stevens, M.M., George, J.H., Exploring and engineering the cell surface interface (2005) Science, 310, pp. 1135-1138; 
Silva, R., Pereira, G.M., Muniz, E.C., Rubira, A.F., Calcium carbonate crystallization on a polyethylene surface containing ultrathin layers of hydrophilic polymers (2009) Cryst. Growth Des., 9, pp. 3307-3312; 
Guan, Z.-Y., Wu, C.-Y., Li, Y.-J., Chen, H.-Y., Switching the biointerface of displaceable poly-p-xylylene coatings (2015) ACS Appl. Mater. Interfaces, 7, pp. 14431-14438; 
Deng, J., Liu, X., Ma, L., Cheng, C., Shi, W., Nie, C., Zhao, C., Heparin-mimicking multilayer coating on polymeric membrane via LbL assembly of cyclodextrin-based supramolecules (2014) ACS Appl. Mater. Interfaces, 6, pp. 21603-21614; 
Yang, Y., Qi, P., Wen, F., Li, X., Xia, Q., Maitz, M.F., Yang, Z., Huang, N., Mussel-inspired one-step adherent coating rich in amine groups for covalent immobilization of heparin: hemocompatibility, growth behaviors of vascular cells, and tissue response (2014) ACS Appl. Mater. Interfaces, 6, pp. 14608-14620; 
Mohan, Y.M., Geckeler, K.E., Polyampholytic hydrogels: poly(N-isopropylacrylamide)-based stimuli-responsive networks with poly(ethyleneimine) (2007) React. Funct. Polym., 67, pp. 144-155; 
Silva, R., Muniz, E.C., Rubira, A.F., Multiple hydrophilic polymer ultra-thin layers covalently anchored to polyethylene films (2008) Polymer, 49, pp. 4066-4075; 
Silva, R., Muniz, E.C., Rubira, A.F., Maleimide immobilized on a PE surface: preparation, characterization and application as a free-radical photoinitiator (2009) Langmuir, 25, pp. 873-880; 
Silva, R., Muniz, E.C., Rubira, A.F., Growth of hydrogel nano- and microlayers covalently bounded onto PE surface (2009) Appl. Surf. Sci., 255, pp. 6345-6354; 
Cellet, T.S.P., Guilherme, M.R., Silva, R., Pereira, G.M., Mauricio, M.R., Muniz, E.C., Rubira, A.F., Synthesis of a thermosensitive surface by construction of a thin layer of poly (N-isopropylacrylamide) on maleimide-immobilized polypropylene (2012) J. Colloid Interface Sci., 367, pp. 494-501; 
Fragal, V.H., Silva, R., Cellet, T.P., Pereira, G.M., Kunita, M.H., Muniz, E.C., Rubira, A.F., Hosted formation of PbS crystals on polyethylene modified surface (2013) J. Braz. Chem. Soc., 24, pp. 336-343; 
Argin-Soysal, S., Kofinas, P., Lo, Y.M., Effect of complexation conditions on xanthan-chitosan polyelectrolyte complex gels (2009) Food Hydrocolloids, 23, pp. 202-209; 
Berger, J., Reist, M., Mayer, J.M., Felt, O., Gurny, R., Structure and interactions in chitosan hydrogels formed by complexation or aggregation for biomedical applications (2004) Eur. J. Pharm. Biopharm., 57, pp. 35-52; 
Zhou, Z.-D., Li, G.-Y., Li, Y.-J., Immobilization of Saccharomyces cerevisiae alcohol dehydrogenase on hybrid alginate-chitosan beads (2010) Int. J. Biol. Macromol., 47, pp. 21-26; 
Zargar, V., Asghari, M., Dashti, A., A review on chitin and chitosan polymers: structure, chemistry, solubility, derivatives, and applications (2015) Chem. BioEng. Rev., 2, pp. 204-226; 
Kim, I.-Y., Seo, S.-J., Moon, H.-S., Yoo, M.-K., Park, I.-Y., Kim, B.-C., Cho, C.-S., Chitosan and its derivatives for tissue engineering applications (2008) Biotechnol. Adv., 26, pp. 1-21; 
Zhu, A.P., Fang, N., Adhesion dynamics, morphology, and organization of 3T3 fibroblast on chitosan and its derivative: the effect of O-carboxymethylation (2005) Biomacromolecules, 6, pp. 2607-2614; 
Martins, A.F., Facchi, S.P., Follmann, H.D.M., Gerola, A.P., Rubira, A.F., Muniz, E.C., Shielding effect of 'surface ion pairs' on physicochemical and bactericidal properties of N,N,N-trimethyl chitosan salts (2015) Carbohydr. Res., 402, pp. 252-260; 
Martins, A.F., Facchi, S.P., Follmann, H.D.M., Pereira, A.G.B., Rubira, A.F., Muniz, E.C., Antimicrobial activity of chitosan derivatives containing N-quaternized moieties in its backbone: a review (2014) Int. J. Mol. Sci., 15, pp. 20800-20832; 
Martins, A.F., Bueno, P.V.A., Follmann, H.D.M., Nocchi, S.R., Nakamura, C.V., Rubira, A.F., Muniz, E.C., Synthesis, characterization and cytotoxicity of TMC-graft-poly(vinyl alcohol) copolymers (2013) Carbohydr. Res., 381, pp. 153-160; 
Sheng, J., Han, L., Qin, J., Ru, G., Li, R., Wu, L., Cui, D., Wang, J., N-trimethyl chitosan chloride-coated PLGA nanoparticles overcoming multiple barriers to oral insulin absorption (2015) ACS Appl. Mater. Interfaces, 7, pp. 15430-15441; 
Follmann, H.D.M., Martins, A.F., Gerola, A.P., Burgo, T.A.L., Nakamura, C.V., Rubira, A.F., Muniz, E.C., Antiadhesive and antibacterial multilayer films via layer-by-layer assembly of TMC/heparin complexes (2012) Biomacromolecules, 13, pp. 3711-3722; 
Lee, T., Min, S.H., Gu, M., Jung, Y.K., Lee, W., Lee, J.U., Seong, D.G., Kim, B.-S., Layer-by-layer assembly for graphene-based multilayer nanocomposites: synthesis and applications (2015) Chem. Mater., 27, pp. 3785-3796; 
Decher, G., Schlenoff, J.B., Multilayer Thin Films: Sequential Assembly of Nanocomposite Materials (2002), 1. , (Eds.)second edLopez-Torres, D., Elosua, C., Hernaez, M., Goicoechea, J., Arregui, F.J., From superhydrophilic to superhydrophobic surfaces by means of polymeric layer-by-layer films (2015) Appl. Surf. Sci., 351, pp. 1081-1086; 
Decher, G., Hong, J.D., Buildup of ultrathin multilayer films by a self-assembly process. 1. Consecutive adsorption of anionic and cationic bipolar amphiphiles on charged surfaces (1991) Makromol. Chem. - Macromol. Symp., 46, pp. 321-327; 
Channasanon, S., Graisuwan, W., Kiatkamjornwong, S., Hoven, V.P., Alternating bioactivity of multilayer thin films assembled from charged derivatives of chitosan (2007) J. Colloid Interface Sci., 316, pp. 331-343; 
Ruan, Q., Zhu, Y., Li, F., Xiao, J., Zeng, Y., Xu, F., Investigation of layer-by-layer assembled heparin and chitosan multilayer films via electrochemical spectroscopy (2009) J. Colloid Interface Sci., 333, pp. 725-733; 
Bueno, P.V.A., Souza, P.R., Follmann, H.D.M., Pereira, A.G.B., Martins, A.F., Rubira, A.F., Muniz, E.C., N,N-dimethyl chitosan/heparin polyelectrolyte complex vehicle for efficient heparin delivery (2015) Int. J. Biol. Macromol., 75, pp. 186-191; 
Liang, R., Peng, H., Qiu, J., Fabrication, characterization, and application of potentiometric immunosensor based on biocompatible and controllable three-dimensional porous chitosan membranes (2008) J. Colloid Interface Sci., 320, pp. 125-131; 
Verheul, R.J., Amidi, M., van der Wal, S., van Riet, E., Jiskoot, W., Hennink, W.E., Synthesis, characterization and in vitro biological properties of O-methyl free N,N,N-trimethylated chitosan (2008) Biomaterials, 29, pp. 3642-3649; 
Almagor, M., Cole, R.D., In physiological salt conditions the core proteins of the nucleosomes in large chromatin fragments denature at 73 °C and the DNA unstacks at 85 °C (1989) J. Biol. Chem., 264, pp. 6515-6519; 
Witt, M.A., Valenga, F., Blell, R., Dotto, M.E.R., Bechtold, I.H., Felix, O., Pires, A.T.N., Decher, G., Layer-by-layer assembled films composed of "charge matched" and "length matched" polysaccharides: self-patterning and unexpected effects of the degree of polymerization (2012) Biointerphases, 7; 
Sauerbrey, G., Verwendung Von Schwingquarzen Zur Wagung Dunner Schichten Und Zur Mikrowagung (1959) Z. Angew. Phys., 155, pp. 206-222; 
McAloney, R.A., Sinyor, M., Dudnik, V., Goh, M.C., Atomic force microscopy studies of salt effects on polyelectrolyte multilayer film morphology (2001) Langmuir, 17, pp. 6655-6663; 
Fogel, R., Mashazi, R., Nyokong, T., Limson, J., Critical assessment of the quartz crystal microbalance with dissipation as an analytical tool for biosensor development and fundamental studies: metallophthalocyanine-glucose oxidase biocomposite sensors (2007) Biosens. Bioelectron., 23, pp. 95-101; 
Liu, G., Zhao, J., Sun, Q., Zhang, G., Role of chain interpenetration in layer-by-layer deposition of polyelectrolytes (2008) J. Phys. Chem. B, 112, pp. 3333-3338; 
Fu, J.H., Ji, J., Yuan, W.Y., Shen, J.C., Construction of anti-adhesive and antibacterial multilayer films via layer-by-layer assembly of heparin and chitosan (2005) Biomaterials, 26, pp. 6684-6692; 
Adamsom, A.W., (1997) Physical Chemistry of Surfaces, , sixth ed; 
Yoo, D., Shiratori, S.S., Rubner, M.F., Controlling bilayer composition and surface wettability of sequentially adsorbed multilayers of weak polyelectrolytes (1998) Macromolecules, 31, pp. 4309-4318; 
Ryu, D.Y., Free, M.L., The importance of temperature and viscosity effects for surfactant adsorption measurements made using the electrochemical quartz crystal microbalance (2003) J. Colloid Interface Sci., 264, pp. 402-406; 
Nilsson, S., Björefors, F., Robinson, N.D., Electrochemical quartz crystal microbalance study of polyelectrolyte film growth under anodic conditions (2013) Appl. Surf. Sci., 280, pp. 783-790; 
Lundin, M., Solaqa, F., Thormann, E., Macakova, L., Blomberg, E., Layer-by-layer assemblies of chitosan and heparin: effect of solution ionic strength and pH (2011) Langmuir, 27, pp. 7537-7548; 
Tang, K., Besseling, N.A.M., Formation of polyelectrolyte multilayers: ionic strengths and growth regimes (2016) Soft Matter, 12, pp. 1032-1040; 
Song, W., Okamura, M., Kondo, T., Uosaki, K., Sequential layer-by-layer growth of Au nanoclusters protected by a mixed self-assembled monolayer with a polymer binding layer - effects of pH and ionic strength of the polymer solution (2008) J. Electroanal. Chem., 612, pp. 105-111; 
Fairbanks, B.D., Thissen, H., Maurdev, G., Pasic, P., White, J.F., Meagher, L., Inhibition of protein and cell attachment on materials generated from N-(2-hydroxypropyl) acrylamide (2014) Biomacromolecules, 15, pp. 3259-3266
UR  - https://www.scopus.com/inward/record.uri?eid=2-s2.0-84962839137&partnerID=40&md5=9fe607448561fa8cb8fb45e28565f8af
ER  - 

TY  - JOUR
TI  - Effect of technical parameters on porous structure and strength of 3D printed calcium sulfate prototypes
T2  - Robotics and Computer-Integrated Manufacturing
J2  - Rob Comput Integr Manuf
VL  - 37
SP  - 57
EP  - 67
PY  - 2016
DO  - 10.1016/j.rcim.2015.06.005
SN  - 07365845 (ISSN) 
AU  - Asadi-Eydivand, M.
AU  - Solati-Hashjin, M.
AU  - Farzad, A.
AU  - Abu Osman, N.A.
AD  - Department of Biomedical Engineering, Faculty of Engineering, University of MalayaKuala Lumpur, Malaysia
AD  - Biomaterials Center of Excellence, Amirkabir University of TechnologyTehran, Iran
AB  - Abstract Additive manufacturing methods such as three-dimensional printing (3DP) show a great potential for production of porous structure with complex internal and external structures for bone tissue engineering applications. To optimize the 3DP manufacturing process and to produce 3D printed parts with the requisite architecture and strength, there was a need to fine-tune the printing parameters. The purpose of this study was to develop optimal processing parameters based on a design of the experiments approach to evaluate the ability of 3DP for making calcium sulfate-based scaffold prototypes. The major printing parameters examined in this study were layer thickness, delay time of spreading the next layer, and build orientation of the specimens. Scaffold dimensional accuracy, porosity, and mechanical stiffness were systematically investigated using a design of experiment approach. Resulting macro-porous structures were also studied to evaluate the potential of 3DP technology for meeting the small-scale geometric requirements of bone scaffolds. Signal-to-noise ratio and analysis of variance (ANOVA) were employed to identify the important factors that influence optimal 3D printed part characteristics. The results showed that samples built using the minimum layer thickness (89 μm) and x-direction of build bed with 300 ms delay time between spreading each layer yielded the highest quality scaffold prototypes; thus, these parameters are suggested for fabrication of an engineered bone tissue scaffold. Furthermore, this study identified orientation and new layer spreading delay time as the most important factors influencing the dimensional accuracy, compressive strength, and porosity of the samples. © 2015 The Authors.
KW  - 3D printing
KW  - Bone tissue Engineering
KW  - Dimensional accuracy
KW  - Mechanical properties
KW  - Process optimization
KW  - Rapid prototyping
KW  - Analysis of variance (ANOVA)
KW  - Biomechanics
KW  - Bone
KW  - Calcium
KW  - Compressive strength
KW  - Design of experiments
KW  - Driers (materials)
KW  - Manufacture
KW  - Mechanical properties
KW  - Optimization
KW  - Porosity
KW  - Printing
KW  - Rapid prototyping
KW  - Scaffolds (biology)
KW  - Signal to noise ratio
KW  - Tissue
KW  - Tissue engineering
KW  - 3-D printing
KW  - Additive Manufacturing
KW  - Bone tissue engineering
KW  - Design of the experiment
KW  - Dimensional accuracy
KW  - Engineered bone tissue
KW  - Manufacturing process
KW  - Three-dimensional printing (3DP)
KW  - 3D printers
PB  - Elsevier Ltd
N1  - Cited By :3
N1  - Export Date: 27 June 2016
M3  - Article
DB  - Scopus
C7  - 1352
N1  - CODEN: RCIME
LA  - English
N1  - Correspondence Address: Asadi-Eydivand, M.; Department of Biomedical Engineering, Faculty of Engineering, University of MalayaMalaysia
N1  - Funding Details: D000010-16001, UM, Universiti Malaya
N1  - References: Bohner, M., Loosli, Y., Baroud, G., Lacroix, D., Commentary: deciphering the link between architecture and biological response of a bone graft substitute (2011) Acta Biomater., 7, pp. 478-484; 
Hutmacher, D.W., Scaffolds in tissue engineering bone and cartilage (2000) Biomaterials, 21, pp. 2529-2543; 
Dias, M., Fernandes, P., Guedes, J., Hollister, S., Permeability analysis of scaffolds for bone tissue engineering (2012) J. Biomech., 45, pp. 938-944; 
Leong, K., Cheah, C., Chua, C., Solid freeform fabrication of three-dimensional scaffolds for engineering replacement tissues and organs (2003) Biomaterials, 24, pp. 2363-2378; 
Sachlos, E., Czernuszka, J., Making tissue engineering scaffolds work. Review: the application of solid freeform fabrication technology to the production of tissue engineering scaffolds (2003) Eur. Cell Mater., 5, pp. 39-40; 
Hutmacher, D.W., Sittinger, M., Risbud, M.V., Scaffold-based tissue engineering: rationale for computer-aided design and solid free-form fabrication systems (2004) Trends Biotechnol., 22, pp. 354-362; 
Krishnan, S., Dawood, A., Richards, R., Henckel, J., Hart, A., A review of rapid prototyped surgical guides for patient-specific total knee replacement (2012) J. Bone Joint Surg. Br., 94, pp. 1457-1461; 
Lee, M., Wu, B.M., Recent advances in 3D printing of tissue engineering scaffolds (2012) Methods Mol. Biol., 868, pp. 257-267; 
Bose, S., Vahabzadeh, S., Bandyopadhyay, A., Bone tissue engineering using 3D printing (2013) Mater. Today, 16, pp. 496-504; 
Patirupanusara, P., Suwanpreuk, W., Rubkumintara, T., Suwanprateeb, J., Effect of binder content on the material properties of polymethyl methacrylate fabricated by three dimensional printing technique (2008) J. Mater. Process. Technol., 207, pp. 40-45; 
Castilho, M., Dias, M., Gbureck, U., Groll, J., Fernandes, P., Pires, I., Gouveia, B., Vorndran, E., Fabrication of computationally designed scaffolds by low temperature 3D printing (2013) Biofabrication, 5, p. 035012; 
Castilho, M., Moseke, C., Ewald, A., Gbureck, U., Groll, J., Pires, I., Teßmar, J., Vorndran, E., Direct 3D powder printing of biphasic calcium phosphate scaffolds for substitution of complex bone defects (2014) Biofabrication, 6, p. 015006; 
Butscher, A., Bohner, M., Doebelin, N., Galea, L., Loeffel, O., Müller, R., Moisture based three-dimensional printing of calcium phosphate structures for scaffold engineering (2012) Acta Biomater., 9, pp. 5369-5378; 
Butscher, A., Bohner, M., Roth, C., Ernstberger, A., Heuberger, R., Doebelin, N., Rudolf Von Rohr, P., Müller, R., Printability of calcium phosphate powders for three-dimensional printing of tissue engineering scaffolds (2012) Acta Biomater., 8, pp. 373-385; 
Suwanprateeb, J., Sanngam, R., Panyathanmaporn, T., Influence of raw powder preparation routes on properties of hydroxyapatite fabricated by 3D printing technique (2010) Mater. Sci. Eng.: C, 30, pp. 610-617; 
Hsu, T.J., Lai, W.H., Manufacturing parts optimization in the three-dimensional printing process by the Taguchi method (2010) J. Chin. Inst. Eng., 33, pp. 121-130; 
Suwanprateeb, J., Thammarakcharoen, F., Wasoontararat, K., Suvannapruk, W., Influence of printing parameters on the transformation efficiency of 3D-printed plaster of paris to hydroxyapatite and its properties (2012) Rapid Prototyp. J., 18, pp. 490-499; 
Castilho, M., Pires, I., Gouveia, B., Rodrigues, J., Structural evaluation of scaffolds prototypes produced by three-dimensional printing (2011) Int. J. Adv. Manuf. Technol., 56, pp. 561-569; 
Liu, C., Xia, Z., Czernuszka, J., Design and development of three-dimensional scaffolds for tissue engineering (2007) Chem. Eng. Res. Design, 85, pp. 1051-1064; 
Butscher, A., Bohner, M., Hofmann, S., Gauckler, L., Müller, R., Structural and material approaches to bone tissue engineering in powder-based three-dimensional printing (2011) Acta Biomater., 7, pp. 907-920; 
Vaezi, M., Chua, C.K., Effects of layer thickness and binder saturation level parameters on 3D printing process (2011) Int. J. Adv. Manuf. Technol., 53, pp. 275-284; 
Quinn, G.P., Keough, M.J., (2002) Experimental Design and Data Analysis for Biologists, , Cambridge University Press Cambridge, United Kingdom; 
Butscher, A., Bohner, M., Doebelin, N., Hofmann, S., Müller, R., New depowdering-friendly designs for three-dimensional printing of calcium phosphate bone substitutes (2013) Acta Biomater., 9, pp. 9149-9158; 
Chumnanklang, R., Panyathanmaporn, T., Sitthiseripratip, K., Suwanprateeb, J., 3D printing of hydroxyapatite: effect of binder concentration in pre-coated particle on part strength (2007) Mater. Sci. Eng.: C, 27, pp. 914-921; 
Will, J., Detsch, R., Boccaccini, A., Structural and biological characterization of scaffolds (2013) Characterization of Biomaterials, pp. 299-310. , A. Bandyopadhyay, S. Bose Oxford: Academic Press, Academic Press Oxford; 
Ho, S.T., Hutmacher, D.W., A comparison of micro CT with other techniques used in the characterization of scaffolds (2006) Biomaterials, 27, pp. 1362-1376; 
Van Lenthe, G.H., Hagenmüller, H., Bohner, M., Hollister, S.J., Meinel, L., Müller, R., Nondestructive micro-computed tomography for biological imaging and quantification of scaffold-bone interaction in vivo (2007) Biomaterials, 28, pp. 2479-2490; 
Murariu, M., Bonnaud, L., Yoann, P., Fontaine, G., Bourbigot, S., Dubois, P., New trends in polylactide (PLA)-based materials:"Green" PLA-Calcium sulfate (nano) composites tailored with flame retardant properties (2010) Polym. Degrad. Stab., 95, pp. 374-381; 
Tsai, Y.-F., Wu, C.-C., Fan, F.-Y., Cheng, H.-C., Liaw, Y.-C., Huang, Y.-K., Hsu, L.-H., Yang, K.-C., Effects of the addition of vancomycin on the physical and handling properties of calcium sulfate bone cement (2014) Process Biochem., 49, pp. 2285-2291; 
Chen, C.-C., Wang, C.-W., Hsueh, N.-S., Ding, S.-J., Improvement of in vitro physicochemical properties and osteogenic activity of calcium sulfate cement for bone repair by dicalcium silicate (2014) J. Alloy. Compd., 585, pp. 25-31; 
Utela, B., Storti, D., Anderson, R., Ganter, M., A review of process development steps for new material systems in three dimensional printing (3DP) (2008) J. Manuf. Process., 10, pp. 96-104; 
Zhou, Z., Buchanan, F., Mitchell, C., Dunne, N., Printability of calcium phosphate: calcium sulfate powders for the application of tissue engineered bone scaffolds using the 3D printing technique (2014) Mater. Sci. Eng.: C, 38, pp. 1-10; 
Streubel, P.N., Ricci, W.M., Wong, A., Gardner, M.J., Mortality after distal femur fractures in elderly patients (2011) Clin. Orthop. Relat. Res.®, 469, pp. 1188-1196; 
Khalyfa, A., Vogt, S., Weisser, J., Grimm, G., Rechtenbach, A., Meyer, W., Schnabelrauch, M., Development of a new calcium phosphate powder-binder system for the 3D printing of patient specific implants (2007) J. Mater. Scie.: Mater. Med., 18, pp. 909-916; 
Farzadi, A., Solati-Hashjin, M., Asadi-Eydivand, M., Osman, N.A.A., Effect of layer thickness and printing orientation on mechanical properties and dimensional accuracy of 3d printed porous samples for bone tissue engineering (2014) PLoS One, 9; 
Farzadi, A., Waran, V., Solati-Hashjin, M., Rahman, Z.A.A., Asadi, M., Osman, N.A.A., Effect of layer printing delay on mechanical properties and dimensional accuracy of 3D printed porous prototypes in bone tissue engineering (2015) Ceram. Int., 41, pp. 8320-8330; 
Eshraghi, S., Das Micromechanical, S., finite-element modeling and experimental characterization of the compressive mechanical properties of polycaprolactone-hydroxyapatite composite scaffolds prepared by selective laser sintering for bone tissue engineering (2012) Acta Biomater., 8, pp. 3138-3143
UR  - https://www.scopus.com/inward/record.uri?eid=2-s2.0-84938511504&partnerID=40&md5=b9a2517b6883fc609b29fd356686df84
ER  - 

TY  - JOUR
TI  - Rapid and efficient sprayed multilayer films for controlled drug delivery
T2  - Journal of Applied Polymer Science
J2  - J. Appl. Polym. Sci.
VL  - 133
IS  - 25
PY  - 2016
DO  - 10.1002/app.43563
SN  - 00218995 (ISSN) 
AU  - Hsu, B.B.
AU  - Hagerman, S.R.
AU  - Hammond, P.T.
AD  - Department of Chemistry, Massachusetts Institute of Technology, Cambridge, MA, United States
AD  - Koch Institute for Integrative Cancer Research, Massachusetts Institute of Technology, Cambridge, Massachusetts, United States
AD  - Institute for Soldier Nanotechnologies, Massachusetts Institute of Technology, Cambridge, MA, United States
AD  - Department of Chemical Engineering, Massachusetts Institute of Technology, Cambridge, MA, United States
AB  - The speed and scalability of film fabrication can dictate the translation of technologies from the laboratory scale to industrial level mass production. Spray-assisted layer-by-layer (LbL) film assembly enables the rapid coating of geometrically complex and porous substrates with functional polyelectrolyte multilayers. Unfortunately, the encapsulation efficiency can be as low as one percent, making this technique prohibitively costly with even modestly priced materials. Herein, we used containment chambers to separately capture the aerosolized solutions for each step in the spray-LbL process and analyzed the effect of recycling on multilayer film assembly. With potential biomedical applications, we studied the controlled release films of (Poly 2/heparin/lysozyme/heparin)n films and tracked the distribution of lysozyme after film assembly. In a "Conventional" Spray-LbL protocol, only 6% of the aerosolized lysozyme is incorporated into the film. By collecting and returning the expended solutions to their respective reservoirs (Recycle Spray-LbL), we increased this efficiency to 15%. We also tuned the final distribution of lysozyme by adjusting the spray times (Optimized Spray-LbL), which minimized the amount of lysozyme lost to non-specific adsorption and reduced the fraction of lysozyme lost to the wash step from 30% and 75% (Conventional and Recycle Spray-LbL, respectively) to 13%. Despite the changes in film assembly parameters, each film demonstrated similar controlled release properties. With the inherent limitations of time and cost facing Dip and Conventional Spray-LbL technologies, respectively, the implementation of recycling to the latter demonstrates improvements in efficiency and time that may make it more attractive for the manufacture of biomedical coatings. © 2016 Wiley Periodicals, Inc.
KW  - biomaterials
KW  - coatings
KW  - drug delivery systems
KW  - films
KW  - self-assembly
KW  - Biomaterials
KW  - Coatings
KW  - Collector efficiency
KW  - Controlled drug delivery
KW  - Efficiency
KW  - Encapsulation
KW  - Enzymes
KW  - Films
KW  - Medical applications
KW  - Multilayers
KW  - Polyelectrolytes
KW  - Recycling
KW  - Self assembly
KW  - Biomedical applications
KW  - Controlled release films
KW  - Controlled release properties
KW  - Drug delivery system
KW  - Encapsulation efficiency
KW  - Multilayer film assembly
KW  - Nonspecific adsorption
KW  - Polyelectrolyte multilayer
KW  - Multilayer films
PB  - John Wiley and Sons Inc.
N1  - Export Date: 27 June 2016
M3  - Article
DB  - Scopus
C7  - 43563
N1  - CODEN: JAPNA
LA  - English
N1  - Correspondence Address: Hammond, P.T.; Koch Institute for Integrative Cancer Research, Massachusetts Institute of TechnologyUnited States; email: hammond@mit.edu
N1  - References: Kleinbeck, K., Anderson, E., Ogle, M., Burmania, J., Kao, W.J., (2012) Biointerphases, 7. , 12; 
Lee, D., Gemici, Z., Rubner, M.F., Cohen, R.E., (2007) Langmuir, 23, p. 8833; 
Wu, Z., Lee, D., Rubner, M.F., Cohen, R.E., (2007) Small, 3, p. 1445; 
Macdonald, M.L., Rodriguez, N.M., Shah, N.J., Hammond, P.T., (2010) Biomacromolecules, 11, p. 2053; 
Hsu, B.B., Hagerman, S.R., Jamieson, K., Castleberry, S.A., Wang, W., Holler, E., Ljubimova, J.Y., Hammond, P.T., (2015) ACS Biomater. Sci. Eng., 1, p. 148; 
Hsu, B.B., Conway, W., Tschabrunn, C.M., Mehta, M., Perez-Cuevas, M.B., Zhang, S., Hammond, P.T., (2015) ACS Nano, 9, p. 9394; 
Hsu, B.B., Park, M., Hagerman, S.R., Hammond, P.T., (2014) Proc. Natl. Acad. Sci. USA, 111, p. 12175; 
Decher, G., Schlenoff, J.B., (2012) Multilayer Thin Films: Sequential Assembly of Nanocomposite Materials, , 2nd ed.; Wiley-VCH: Weinheim, Germany; 
Hammond, P.T., (2011) AICHE J., 57, p. 2928; 
Schaaf, P., Voegel, J.C., Jierry, L., Boulmedais, F., (2012) Adv. Mater., 24, p. 1001; 
Gentile, P., Carmagnola, I., Nardo, T., Chiono, V., (2015) Nanotechnology, 26, p. 422001; 
Schlenoff, J.B., Dubas, S.T., Farhat, T., (2000) Langmuir, 16, p. 9968; 
Krogman, K.C., Zacharia, N.S., Schroeder, S., Hammond, P.T., (2007) Langmuir, 23, p. 3137; 
Krogman, K.C., Lowery, J.L., Zacharia, N.S., Rutledge, G.C., Hammond, P.T., (2009) Nat. Mater., 8, p. 512; 
Dierendonck, M., De Koker, S., De Rycke, R., De Geest, B.G., (2014) Soft Matter, 10, p. 804; 
Merrill, M.H., Sun, C.T., (2009) Nanotechnology, 20. , 075606; 
Lefort, M., Popa, G., Seyrek, E., Szamocki, R., Felix, O., Hemmerle, J., Vidal, L., Schaaf, P., (2010) Angew. Chem. Int. Ed., 49, p. 10110; 
Krogman, K.C., Cohen, R.E., Hammond, P.T., Rubner, M.F., Wang, B.N., (2013) Bioinspir. Biomimetic., 8. , 045005; 
Morton, S.W., Herlihy, K.P., Shopsowitz, K.E., Deng, Z.J., Chu, K.S., Bowerman, C.J., DeSimone, J.M., Hammond, P.T., (2013) Adv. Mater., 25, p. 4707; 
Shukla, A., Avadhany, S.N., Fang, J.C., Hammond, P.T., (2010) Small, 6, p. 2392; 
Shukla, A., Fang, J.C., Puranam, S., Jensen, F.R., Hammond, P.T., (2012) Adv. Mater., 24, p. 492; 
Stewart-Clark, S.S., Lvov, Y.M., Mills, D.K., (2011) J. Coat. Technol. Res., 8, p. 275; 
Lynn, D.M., Langer, R., (2000) J. Am. Chem. Soc., 122, p. 10761; 
Zhang, J.T., Chua, L.S., Lynn, D.M., (2004) Langmuir, 20, p. 8015; 
Zhang, J.T., Fredin, N.J., Janz, J.F., Sun, B., Lynn, D.M., (2006) Langmuir, 22, p. 239; 
Macdonald, M., Rodriguez, N.M., Smith, R., Hammond, P.T., (2008) J. Control. Release, 131, p. 228; 
Hsu, B.B., Hagerman, S.R., Jamieson, K., Veselinovic, J., O'Neill, N., Holler, E., Ljubimova, J.Y., Hammond, P.T., (2014) Biomacromolecules, 15, p. 2049; 
Spassov, V.Z., Karshikov, A.D., Atanasov, B.P., (1989) Biochim. Biophys. Acta, 999, p. 1; 
Hsu, B.B., Jamieson, K.S., Hagerman, S.R., Holler, E., Ljubimova, J.Y., Hammond, P.T., (2014) Angew. Chem. Int. Ed., 53, p. 8093; 
Xu, L., Selin, V., Zhuk, A., Ankner, J.F., Sukhishvili, S.A., (2013) ACS Macro Lett., 2, p. 865; 
Jomaa, H.W., Schlenoff, J.B., (2005) Macromolecules, 38, p. 8473; 
Gilbert, J.B., Rubner, M.F., Cohen, R.E., (2013) Proc. Natl. Acad. Sci. USA, 110, p. 6651; 
Porcel, C., Lavalle, P., Ball, V., Decher, G., Senger, B., Voegel, J.C., Schaaf, P., (2006) Langmuir, 22, p. 4376; 
Mermut, O., Barrett, C.J., (2003) J. Phys. Chem. B, 107, p. 2525; 
Dubas, S.T., Schlenoff, J.B., (1999) Macromolecules, 32, p. 8153; 
Izquierdo, A., Ono, S.S., Voegel, J.C., Schaaf, P., Decher, G., (2005) Langmuir, 21, p. 7558; 
Sukhishvili, S.A., Kharlampieva, E., Izumrudov, V., (2006) Macromolecules, 39, p. 8873; 
Ouberai, M.M., Xu, K., Welland, M.E., (2014) Biomaterials, 35, p. 6157; 
Picart, C., Mutterer, J., Richert, L., Luo, Y., Prestwich, G.D., Schaaf, P., Voegel, J.C., Lavalle, P., (2002) Proc. Natl. Acad. Sci. USA, 99, p. 12531; 
Kyung, K.H., Shiratori, S., (2011) Jpn. J. Appl. Phys., 50. , 035803
UR  - https://www.scopus.com/inward/record.uri?eid=2-s2.0-84960893631&partnerID=40&md5=39b68528e7ddb1fcaccfac98ac9d8235
ER  - 

TY  - JOUR
TI  - Effects of electromagnetic field frequencies on chondrocytes in 3D cell-printed composite constructs
T2  - Journal of Biomedical Materials Research - Part A
J2  - J. Biomed. Mater. Res. Part A
VL  - 104
IS  - 7
SP  - 1797
EP  - 1804
PY  - 2016
DO  - 10.1002/jbm.a.35714
SN  - 15493296 (ISSN) 
AU  - Yi, H.-G.
AU  - Kang, K.S.
AU  - Hong, J.M.
AU  - Jang, J.
AU  - Park, M.N.
AU  - Jeong, Y.H.
AU  - Cho, D.-W.
AD  - Department of Mechanical Engineering, Pohang University of Science and Technology (POSTECH), Pohang, Kyungbuk, South Korea
AD  - Department of Anatomy and Cell Biology, Indiana University School of Medicine, Indianapolis, IN, United States
AD  - Division of Integrative Biosciences and Biotechnology, POSTECH, Pohang, Kyungbuk, South Korea
AD  - School of Mechanical Engineering, Kyungpook National University, Daegu, South Korea
AB  - In cartilage tissue engineering, electromagnetic field (EMF) therapy has been reported to have a modest effect on promoting cartilage regeneration. However, these studies were conducted using different frequencies of EMF to stimulate chondrocytes. Thus, it is necessary to investigate the effect of EMF frequency on cartilage formation. In addition to the stimulation, a scaffold is required to satisfy the characteristics of cartilage such as its hydrated and dense extracellular matrix, and a mechanical resilience to applied loads. Therefore, we 3D-printed a composite construct composed of a polymeric framework and a chondrocyte-laden hydrogel. Here, we observed frequency-dependent positive and negative effects on chondrogenesis using a 3D cell-printed cartilage tissue. We found that a frequency of 45 Hz promoted gene expression and secretion of extracellular matrix molecules of chondrocytes. In contrast, a frequency of 7.5 Hz suppressed chondrogenic differentiation in vitro. Additionally, the EMF-treated composite constructs prior to implantation showed consistent results with those of in vitro, suggesting that in vitro pre-treatment with different EMF frequencies provides different capabilities for the enhancement of cartilage formation in vivo. This correlation between EMF frequency and 3D-printed chondrocytes suggests the necessity for optimization of EMF parameters when this physical stimulus is applied to engineered cartilage. © 2016 Wiley Periodicals, Inc.
KW  - 3D cell-printing
KW  - cartilage regeneration
KW  - electromagnetic field
KW  - frequency
KW  - 3D printers
KW  - Body fluids
KW  - Cartilage
KW  - Electromagnetic fields
KW  - Gene expression
KW  - Tissue
KW  - Tissue engineering
KW  - Tissue regeneration
KW  - 3-D cell printings
KW  - Cartilage regeneration
KW  - Cartilage tissue engineering
KW  - Chondrogenic differentiation
KW  - Extracellular matrices
KW  - Extracellular matrix molecules
KW  - Frequency
KW  - Positive and negative effect
KW  - Electromagnetic field effects
PB  - John Wiley and Sons Inc.
N1  - Export Date: 27 June 2016
M3  - Article
DB  - Scopus
N1  - CODEN: JBMRC
LA  - English
N1  - Correspondence Address: Jeong, Y.H.; School of Mechanical Engineering, Kyungpook National UniversitySouth Korea; email: yhjeong@knu.ac.kr
N1  - References: Awad, H.A., Wickham, M.Q., Leddy, H.A., Gimble, J.M., Guilak, F., Chondrogenic differentiation of adipose-derived adult stem cells in agarose, alginate, and gelatin scaffolds (2004) Biomaterials, 25, pp. 3211-3222; 
Madeira, C., Santhagunam, A., Salgueiro, J.B., Cabral, J.M., Advanced cell therapies for articular cartilage regeneration (2015) Trends Biotechnol, 33, pp. 35-42; 
Hilz, F.M., Ahrens, P., Grad, S., Stoddart, M.J., Dahmani, C., Wilken, F.L., Sauerschnig, M., Burgkart, R., Influence of extremely low frequency, low energy electromagnetic fields and combined mechanical stimulation on chondrocytes in 3-D constructs for cartilage tissue engineering (2014) Bioelectromagnetics, 35, pp. 116-128; 
Boopalan, P., Arumugam, S., Livingston, A., Mohanty, M., Chittaranjan, S., Pulsed electromagnetic field therapy results in healing of full thickness articular cartilage defect (2011) Int Orthopaedics, 35, pp. 143-148; 
Ongaro, A., Pellati, A., Masieri, F.F., Caruso, A., Setti, S., Cadossi, R., Biscione, R., De Mattei, M., Chondroprotective effects of pulsed electromagnetic fields on human cartilage explants (2011) Bioelectromagnetics, 32, pp. 543-551; 
Wang, C.-C., Yang, K.-C., Lin, K.-H., Liu, H.-C., Lin, F.-H., A highly organized three-dimensional alginate scaffold for cartilage tissue engineering prepared by microfluidic technology (2011) Biomaterials, 32, pp. 7118-7126; 
Frank, E.H., Grodzinsky, A.J., Cartilage electromechanics - I. Electrokinetic transduction and the effects of electrolyte pH and ionic strength (1987) J Biomech, 20, pp. 615-627; 
Fioravanti, A., Nerucci, F., Collodel, G., Markoll, R., Marcolongo, R., Biochemical and morphological study of human articular chondrocytes cultivated in the presence of pulsed signal therapy (2002) Ann Rheumatic Diseases, 61, pp. 1032-1033; 
Chang, S.-H., Hsiao, Y.-W., Lin, H.-Y., Low-frequency electromagnetic field exposure accelerates chondrocytic phenotype expression on chitosan substrate (2011) Orthopedics, 34, p. 20; 
Veronesi, F., Torricelli, P., Giavaresi, G., Sartori, M., Cavani, F., Setti, S., Cadossi, M., Fini, M., In vivo effect of two different pulsed electromagnetic field frequencies on osteoarthritis (2014) J Orthopaedic Res, 32, pp. 677-685; 
Wang, J., Tang, N., Xiao, Q., Zhang, L., Li, Y., Li, J., Wang, J., Tan, L., Pulsed electromagnetic field may accelerate in vitro endochondral ossification (2015) Bioelectromagnetics, 36, pp. 35-44; 
De Mattei, M., Fini, M., Setti, S., Ongaro, A., Gemmati, D., Stabellini, G., Pellati, A., Caruso, A., Proteoglycan synthesis in bovine articular cartilage explants exposed to different low-frequency low-energy pulsed electromagnetic fields (2007) Osteoarthritis Cartilage, 15, pp. 163-168; 
Schmidt-Rohlfing, B., Silny, J., Woodruff, S., Gavenis, K., Effects of pulsed and sinusoid electromagnetic fields on human chondrocytes cultivated in a collagen matrix (2008) Rheumatol Int, 28, pp. 971-977; 
Mayer-Wagner, S., Passberger, A., Sievers, B., Aigner, J., Summer, B., Schiergens, T.S., Jansson, V., Müller, P.E., Effects of low frequency electromagnetic fields on the chondrogenic differentiation of human mesenchymal stem cells (2011) Bioelectromagnetics, 32, pp. 283-290; 
Van Susante, J.L.C., Buma, P., Van Osch, G.J.V.M., Versleyen, D., Van Der Kraan, P.M., Van Der Berg, W.B., Homminga, G.N., Culture of chondrocytes in alginate and collagen carrier gels (1995) Acta Orthopaedica, 66, pp. 549-556; 
Hwang, N.S., Varghese, S., Elisseeff, J., Cartilage tissue engineering: Directed differentiation of embryonic stem cells in three-dimensional hydrogel culture (2006) Methods Mol Biol (Clifton, NJ), 407, pp. 351-373; 
Grad, S., Kupcsik, L., Gorna, K., Gogolewski, S., Alini, M., The use of biodegradable polyurethane scaffolds for cartilage tissue engineering: Potential and limitations (2003) Biomaterials, 24, pp. 5163-5171; 
Lee, C.R., Grad, S., Gorna, K., Gogolewski, S., Goessl, A., Alini, M., Fibrin-polyurethane composites for articular cartilage tissue engineering: A preliminary analysis (2005) Tissue Eng, 11, pp. 1562-1573; 
Pati, F., Jang, J., Ha, D.-H., Kim, S.W., Rhie, J.-W., Shim, J.-H., Kim, D.-H., Cho, D.-W., Printing three-dimensional tissue analogues with decellularized extracellular matrix bioink (2014) Nat Commun, 5; 
Kolesky, D.B., Truby, R.L., Gladman, A., Busbee, T.A., Homan, K.A., Lewis, J.A., 3D bioprinting of vascularized, heterogeneous cell-laden tissue constructs (2014) Adv Mater, 26, pp. 3124-3130; 
Lee, J.-S., Hong, J.M., Jung, J.W., Shim, J.-H., Oh, J.-H., Cho, D.-W., 3D printing of composite tissue with complex shape applied to ear regeneration (2014) Biofabrication, 6, p. 024103; 
Kundu, J., Shim, J.H., Jang, J., Kim, S.W., Cho, D.W., An additive manufacturing-based PCL-alginate-chondrocyte bioprinted scaffold for cartilage tissue engineering (2015) J Tissue Eng Regenerative Med, 9, pp. 1286-1297; 
Oh, D.Y., Choi, J.-Y., Kim, K.J., Park, J.H., Cho, D.-W., Rhie, J.W., Development of an advanced external fixation device for rat femur defect (2015) Tissue Eng Regenerative Med, 12, pp. 154-161; 
Kang, K.S., Hong, J.M., Kang, J.A., Rhie, J.-W., Jeong, Y.H., Cho, D.-W., Regulation of osteogenic differentiation of human adipose-derived stem cells by controlling electromagnetic field conditions (2013) Exp Mol Med, 45, p. e6; 
Hong, J.M., Kang, K.S., Yi, H.-G., Kim, S.-Y., Cho, D.-W., Electromagnetically controllable osteoclast activity (2014) Bone, 62, pp. 99-107; 
Hoemann, C.D., (2004) Molecular and Biochemical Assays of Cartilage Components, pp. 127-156. , Ceuninck FD, Sabatini M, Pastoureau P, editor. Cartilage and Osteoarthritis. Volume 2: Structure and In Vivo Analysis. New Jersey: Springer, Humana Press Inc.;. p; 
Sakai, A., Suzuki, K., Nakamura, T., Norimura, T., Tsuchiya, T., Effects of pulsing electromagnetic fields on cultured cartilage cells (1991) Int Orthopaedics, 15, pp. 341-346; 
Aaron, R.K., Boyan, B.D., Ciombor, D.M., Schwartz, Z., Simon, B.J., Stimulation of growth factor synthesis by electric and electromagnetic fields (2004) Clinical Orthopaedics Related Res, 419, pp. 30-37; 
Pezzetti, F., De Mattei, M., Caruso, A., Cadossi, R., Zucchini, P., Carinci, F., Traina, G.C., Sollazzo, V., Effects of pulsed electromagnetic fields on human chondrocytes: An in vitro study (1999) Calcified Tissue Int, 65, pp. 396-401; 
Haddad, J.B., Obolensky, A.G., Shinnick, P., The biologic effects and the therapeutic mechanism of action of electric and electromagnetic field stimulation on bone and cartilage: New findings and a review of earlier work (2007) J Alternative Complementary Med, 13, pp. 485-490; 
Brighton, C.T., McCluskey, W.P., Response of cultured bone cells to a capacitively coupled electric field: Inhibition of cAMP response to parathyroid hormone (1988) J Orthopaedic Res, 6, pp. 567-571; 
Aaron, R.K., Wang, S., Ciombor, D.M., Upregulation of basal TGFβ1 levels by EMF coincident with chondrogenesis - Implications for skeletal repair and tissue engineering (2002) J Orthopaedic Res, 20, pp. 233-240; 
Alliston, T., Piek, E., Derynck, R., 22 TGF-β family signaling in skeletal development, maintenance, and disease (2008) Cold Spring Harbor Monogr Arch, 50, pp. 667-723; 
Fini, M., Pagani, S., Giavaresi, G., De Mattei, M., Ongaro, A., Varani, K., Vincenzi, F., Cadossi, M., Functional tissue engineering in articular cartilage repair: Is there a role for electromagnetic biophysical stimulation? (2013) Tissue Eng Part B Rev, 19, pp. 353-367
UR  - https://www.scopus.com/inward/record.uri?eid=2-s2.0-84961757503&partnerID=40&md5=49fab785920cc94aac8d398467646760
ER  - 

TY  - JOUR
TI  - Implementation of a PMN-PT piezocrystal-based focused array with geodesic faceted structure
T2  - Ultrasonics
J2  - Ultrasonics
VL  - 69
SP  - 137
EP  - 143
PY  - 2016
DO  - 10.1016/j.ultras.2016.04.007
SN  - 0041624X (ISSN) 
AU  - Qiu, Z.
AU  - Qiu, Y.
AU  - Demore, C.E.M.
AU  - Cochran, S.
AD  - Department of Electronics and Electrical Engineering, University of Strathclyde, Glasgow, United Kingdom
AD  - School of Engineering, University of Glasgow, Glasgow, United Kingdom
AB  - The higher performance of relaxor-based piezocrystals compared with piezoceramics is now well established, notably including improved gain-bandwidth product, and these materials have been adopted widely for biomedical ultrasound imaging. However, their use in other applications, for example as a source of focused ultrasound for targeted drug delivery, is hindered in several ways. One of the issues, which we consider here, is in shaping the material into the spherical geometries used widely in focused ultrasound. Unlike isotropic unpoled piezoceramics that can be shaped into a monolithic bowl then poled through the thickness, the anisotropic structure of piezocrystals make it impossible to machine the bulk crystalline material into a bowl without sacrificing performance. Instead, we report a novel faceted array, inspired by the geodesic dome structure in architecture, which utilizes flat piezocrystal material and maximizes fill factor. Aided by 3D printing, a prototype with f# ≈ 1.2, containing 96 individually addressable elements was manufactured using 1-3 connectivity PMN-PT piezocrystal-epoxy composite. The fabrication process is presented and the array was connected to a 32-channel controller to shape and steer the beam for preliminary performance demonstration. At an operating frequency of 1 MHz, a focusing gain around 30 was achieved and the side lobe intensities were all at levels below -12 dB compared to main beam. We conclude that, by taking advantage of contemporary fabrication techniques and driving instrumentation, the geodesic array configuration is suitable for focused ultrasound devices made with piezocrystal. © 2016 Elsevier B.V. All rights reserved.
KW  - 3D printing
KW  - Focused ultrasound
KW  - Geodesic array
KW  - PMN-PT piezocrystal
KW  - 3D printers
KW  - Crystalline materials
KW  - Domes
KW  - Piezoelectric ceramics
KW  - Printing
KW  - Ultrasonic imaging
KW  - 3-D printing
KW  - Anisotropic structure
KW  - Focused ultrasound
KW  - Gain-bandwidth products
KW  - Geodesic array
KW  - Performance demonstration
KW  - PMN-PT piezocrystal
KW  - Targeted drug delivery
KW  - Geodesy
PB  - Elsevier
N1  - Export Date: 27 June 2016
M3  - Article
DB  - Scopus
N1  - CODEN: ULTRA
LA  - English
N1  - Correspondence Address: Qiu, Z.; Department of Electronics and Electrical Engineering, University of StrathclydeUnited Kingdom; email: dr.z.qiu@ieee.org
N1  - Funding Details: SUPA, Scottish Universities Physics Alliance
N1  - References: Kennedy, J.E., High-intensity focused ultrasound in the treatment of solid tumours (2005) Nat. Rev. Cancer, 5, pp. 321-327; 
Allen, T.M., Liposomes. Opportunities in drug delivery (1997) Drugs, 54, pp. 8-14; 
Hertz, H.M., Standing-wave acoustic trap for nonintrusive positioning of microparticles (1995) J. Appl. Phys., 78, pp. 4845-4849; 
Daum, D.R., Hynynen, K., A 256-element ultrasonic phased array system for the treatment of large volumes of deep seated tissue (1999) IEEE Trans. Ultrason. Ferroelectr. Freq. Control, 46, pp. 1254-1268; 
Ebbini, E.S., Cain, C.A., A spherical-section ultrasound phased array applicator for deep localized hyperthermia (1991) IEEE Trans. Biomed. Eng., 38, pp. 634-643; 
Auboiroux, V., Dumont, E., Petrusca, L., Viallon, M., Salomir, R., An MR-compliant phased-array HIFU transducer with augmented steering range, dedicated to abdominal thermotherapy (2011) Phys. Med. Biol., 56, pp. 3563-3582; 
Qiu, Y., Wang, H., Demore, C.E., Hughes, D.A., Glynne-Jones, P., Gebhardt, S., Acoustic devices for particle and cell manipulation and sensing (2014) Sensors (Basel), 14, pp. 14806-14838; 
Sun, P., Wang, G., Wu, D., Zhu, B., Hu, C., Liu, C., High frequency PMN-PT 1-3 composite transducer for ultrasonic imaging application (2010) Ferroelectrics, 408, pp. 120-128; 
Wallace, M.F., Mulvana, H., Marin, P., Mayne, K., Walsh, M.P., Wright, R., Parametric array design and characterisation for underwater sonar and medical strain imaging applications (2007) IEEE 2007 Ultrason. Symp., 2007, pp. 305-308; 
Chen, Y., Lam, K.-H., Zhou, D., Yue, Q., Yu, Y., Wu, J., High performance relaxor-based ferroelectric single crystals for ultrasonic transducer applications (2014) Sensors, 14, p. 13730; 
Zhang, S., Lee, S.-M., Kim, D.-H., Lee, H.-Y., Shrout, T.R., Elastic, piezoelectric, and dielectric properties of 0.71Pb(Mg1/3Nb2/3)O3-0.29PbTiO3 crystals obtained by solid-state crystal growth (2008) J. Am. Ceram. Soc., 91, pp. 683-686; 
Qiu, Z., Sadiq, M.R., Demore, C., Parker, M.F., Marin, P., Mayne, K., Characterization of piezocrystals for practical configurations with temperature- and pressure-dependent electrical impedance spectroscopy (2011) IEEE Trans. Ultrason. Ferroelectr. Freq. Control, 58, pp. 1793-1803; 
Yohan, K., Maxwell, A.D., Hall, T.L., Zhen, X., Kuang-Wei, L., Cain, C.A., Rapid prototyping fabrication of focused ultrasound transducers (2014) IEEE Trans. Ultrason. Ferroelectr. Freq. Control, 61, pp. 1559-1574; 
Raju, B.I., Hall, C.S., Seip, R., Ultrasound therapy transducers with space-filling non-periodic arrays (2011) IEEE Trans. Ultrason. Ferroelectr. Freq. Control, 58, pp. 944-954; 
Zhou, Q., Xu, X., Gottlieb, E.J., Sun, L., Cannata, J.M., Ameri, H., PMN-PT single crystal, high-frequency ultrasonic needle transducers for pulsed-wave Doppler application (2007) IEEE Trans. Ultrason. Ferroelectr. Freq. Control, 54, pp. 668-675; 
Lam, K.H., Chen, Y., Cheung, K.F., Dai, J.Y., PMN-PT single crystal focusing transducer fabricated using a mechanical dimpling technique (2012) Ultrasonics, 52, pp. 20-24; 
Smith, W.A., The role of piezocomposites in ultrasonic transducers (1989) Ultrasonics Symposium, 1989. Proceedings., IEEE 1989, 2, pp. 755-766; 
Harvey, G., Gachagan, A., Mackersie, J.W., McCunnie, T., Banks, R., Flexible ultrasonic transducers incorporating piezoelectric fibres (2009) IEEE Trans. Ultrason. Ferroelectr. Freq. Control, 56, pp. 1999-2009; 
Carlo, B., The wooden roofs of Leonardo and new structural research (2008) Nexus Netw. J., 10, pp. 27-38; 
Bernassau, A.L., Hutson, D., Demore, C.E., Cochran, S., Characterization of an epoxy filler for piezocomposites compatible with microfabrication processes (2011) IEEE Trans. Ultrason. Ferroelectr. Freq. Control, 58, pp. 2743-2748. , Dec; 
Zhang, S., Shrout, T.R., Relaxor-PT single crystals: Observations and developments (2010) IEEE Trans. Ultrason. Ferroelectr. Freq. Control, 57, pp. 2138-2146; 
Qiu, Z., Habeshaw, R., Cochran, S., Dave, L., Customized modular multichannel electronics for ultrasound-mediated targeted drug delivery with a geodesic piezocrystal phased array (2014) Ultrasonics Symposium (IUS), 2014 IEEE International, pp. 811-814; 
Liao, X., Qiu, Z., Jiang, T., Sadiq, M., Huang, Z., Demore, C., Functional Piezocrystal Characterisation under Varying Conditions (2015) Materials, 8, p. 5456
UR  - https://www.scopus.com/inward/record.uri?eid=2-s2.0-84963978897&partnerID=40&md5=990a3acc5497837aa89b538006ee3207
ER  - 

TY  - JOUR
TI  - Characterization of ceramic components fabricated using binder jetting additive manufacturing technology
T2  - Ceramics International
J2  - Ceram Int
VL  - 42
IS  - 9
SP  - 10559
EP  - 10564
PY  - 2016
DO  - 10.1016/j.ceramint.2016.03.079
SN  - 02728842 (ISSN) 
AU  - Gonzalez, J.A.
AU  - Mireles, J.
AU  - Lin, Y.
AU  - Wicker, R.B.
AD  - W.M. Keck Center for 3D Innovation, University of Texas at El Paso, El Paso, TX, United States
AD  - Department of Metallurgical and Materials Engineering, University of Texas at El Paso, El Paso, TX, United States
AD  - Department of Mechanical Engineering, University of Texas at El PasoTX, United States
AB  - Binder jetting additive manufacturing is an emerging technology with capability of processing a wide range of commercial materials, including metals and ceramics (316 SS, 420 SS, Inconel 625, Iron, Silica). In this project, aluminum oxide (Al2O3) powder was used for part fabrication. Various build parameters (e.g. layer thickness, saturation, particle size) were modified and different sintering profiles were investigated to achieve nearly full-density parts (~96%). The material's microstructure and physical properties were characterized. Full XRD, compression testing, and dielectric testing were conducted on all parts. Sintered alumina parts were achieved with an average compressive strength of 131.86 MPa (16 h sintering profile) and a dielectric constant of 9.47-5.65 for a frequency range of 20 Hz to 1 MHz. The complexity offered by additive processing aluminum oxide can be extended to the manufacturing of high value energy and environmental components for environmental systems (e.g. filters and membranes) or biomedical implants with integrated reticulated structures for improved osseointegration. © 2016 Elsevier Ltd and Techna Group S.r.l.
KW  - Additive manufacturing
KW  - Alumina
KW  - Binder jetting technology
KW  - 3D printers
KW  - Alumina
KW  - Aluminum
KW  - Binders
KW  - Bins
KW  - Ceramic materials
KW  - Characterization
KW  - Compression testing
KW  - Compressive strength
KW  - Oxides
KW  - Particle size
KW  - Sintered alumina
KW  - Sintering
KW  - Additive manufacturing technology
KW  - Additive processing
KW  - Biomedical implants
KW  - Commercial materials
KW  - Emerging technologies
KW  - Environmental systems
KW  - Jetting technology
KW  - Reticulated structure
KW  - Manufacture
PB  - Elsevier Ltd
N1  - Export Date: 27 June 2016
M3  - Article
DB  - Scopus
N1  - CODEN: CINND
LA  - English
N1  - Correspondence Address: Gonzalez, J.A.; Department of Metallurgical and Materials Engineering, University of Texas at El PasoUnited States; email: jagonzalez24@miners.utep.edu
N1  - Funding Details: DE-FE0012321, DOE, U.S. Department of Energy
N1  - References: Agarwala, M.K., Weeren, R.V., Bandyopadhyay, A., Whalen, P.J., Safari, A., Danforth, S.C., Fused deposition of ceramics and metals: An overview (1996) Proceedings of the Solid Freeform Fabrication Symposium, pp. 385-392; 
Aguilera, E., Ramos, J., Espalin, D., Cedillos, F., Muse, D., Wicker, R., MacDonald, E., 3D Printing of Electro Mechanical Systems (2013) Proceedings of the 2013 Annual International Solid Freeform Fabrication Symposium, , Austin, TX; 
Alford, N.M., Penn, S.J., Sintered alumina with low dielectric loss (1996) J. Appl. Phys., pp. 5895-5898; 
Allahverdi, M., Danforth, S.C., Jafari, M., Safari, A., Processing of advanced electroceramic components by fused deposition technique (2001) J. Eur. Ceram. Soc., pp. 1485-1490; 
ASTM International, (2012) ASTM Standard F2792-12a, Standard Terminology for Additive Manufacturing Technologies, , (n.d.); 
Balla, V.K., Bose, S., Bandyopadhyay, A., Processing of bulk alumina ceramics using laser engineered net shaping (2008) Appl. Ceram. Technol., pp. 234-242; 
Bertrand, Ph., Bayle, F., Combe, C., Goeuriot, P., Smurov, I., Ceramic components manufacturing by selective laser sintering (2007) Appl. Surf. Sci., pp. 989-992; 
Biasini, V., Parasporo, M., Bellosi, A., Fabrication and characterisation of Al2O3 porous bodies by hot isostatic pressing (1997) Thin Solid Films, pp. 207-211; 
Chang, P.-L., Wu, Y.-C., Lai, S.-J., Yen, F.-S., Size effects on x-to alpha-Al2O3 phase transformation (2009) ScienceDirect, pp. 1-8; 
Chen, L.Y., Hunter, G.W., Neudeck, P.G., Beheim, G.M., Spry, D.J., Meredith, R.D., Packaging Technologies for High Temperature Electronics and Sensors (2013) Proceedings of the 59th ISA International Instrumentation Symposium, MFPT 2013/ISA's 29th IIS; 
Cullity, B.D., (1976) Element of X-Ray Diffraction, , Addison-Wesley Publishing Company, Inc USA; 
Figiel, P., Rozmus, M., Smuk, B., Properties of aluimna ceramics obtained by conventional and non-conventional methods for sintering ceramics (2011) J. Achiev. Mater. Manuf. Eng., pp. 29-34; 
Gaytan, S.M., Cadena, M., Aldaz, M., Herderick, E., Medina, F., Wicker, R., Analysis of ferroelectric ceramic fabricated by binder jetting technology (2013) Proceedings of Solid Freeform Fabrication Symposium, pp. 859-868. , Austin, TX; 
Guo, N., Leu, M.C., Additive manufacturing technology, applications and research needs (2013) Front. Mech. Eng., 8 (3), pp. 215-243; 
Hinczewski, C., Corbel, S., Chartier, T., Ceramic suspensions suitable for stereolithography (1998) J. Eur. Ceram. Soc., pp. 583-590; 
Kruth, J.P., Leu, M.C., Nakagawa, T., Progress in additive manufacturing and rapid prototyping (1998) Ann. CIRP, pp. 525-540; 
Leu, M.C., Pattnaik, S., Hilmas, G.E., Optimization of selective laser sintering process for fabrication of zirconium diboride parts (2010) Solid Freeform Fabrication Symposium, pp. 493-503. , Austin; 
Lewis, J.A., Direct-write assembly of ceramics from colloidal inks (2002) Curr. Opin. Solid State Mater. Sci., pp. 245-250; 
Medvedovski, E., Alumina-mullite ceramics for structural applications (2006) Ceram. Int., 32, pp. 369-375; 
Medvedovski, E., Ballistic performance of armour ceramics: Influence of design and structure. Part i (2010) Ceram. Int., 36, pp. 2103-2115; 
Meethong, N., Sirirot, J., Srilomsak, S., Statistical analysis of composition and temperature for alumina crucible fabrication (2013) Suranaree J. Sci. Technol., pp. 317-327; 
Rai, R., Campbell, M., Wood, K., Extracting product performance by embedding sensors in SFF prototypes (2004) Proceedings of International Solid Freeform Fabrication Symposium, , Austin, Texas; 
Sprague, J.L., Multilayer ceramic packaging alternatives (1990) IEEE Trans. Compon. Hybrids Manuf. Technol., pp. 390-396; 
Tan, Q., A high temperature capacitive pressure sensor based on alumna ceramic for in situ measurement at 600 °c (2014) Sensors, pp. 2417-2430; 
Terrazas, C.A., Gaytan, S.M., Rodriguez, E., Espalin, D., Murr, L.E., Medina, F., Wicker, R.B., Multi-material metallic structure fabrication using electron beam melting (2014) Int. J. Adv. Manuf. Technol., 71 (1-4), pp. 33-45
UR  - https://www.scopus.com/inward/record.uri?eid=2-s2.0-84962460828&partnerID=40&md5=3a7d991fc50e0d5e87060ce9205c8969
ER  - 

TY  - JOUR
TI  - Additive manufacturing of biomedical implants: A feasibility assessment via supply-chain cost analysis
T2  - Additive Manufacturing
J2  - Addit. Manuf.
VL  - 11
SP  - 97
EP  - 113
PY  - 2016
DO  - 10.1016/j.addma.2016.04.006
SN  - 22148604 (ISSN) 
AU  - Emelogu, A.
AU  - Marufuzzaman, M.
AU  - Thompson, S.M.
AU  - Shamsaei, N.
AU  - Bian, L.
AD  - Analytics and Optimization Laboratory, Department of Industrial and Systems Engineering, Mississippi State UniversityMS, United States
AD  - Department of Mechanical Engineering, Mississippi State UniversityMS, United States
AD  - Center for Advanced Vehicular Systems (CAVS), Mississippi State UniversityMS, United States
AB  - The adoption of additive manufacturing (AM) for fabricating biomedical implants at hospitals provides many potential benefits. Relative to biomedical implants fabricated via traditional manufacturing (TM), typically available by suppliers out of the immediate region, biomedical implants fabricated through AM provides an opportunity to receive more patient-specific, customized parts with faster response, a lower inventory level, and reduced delivery costs. Despite the promising features of AM technologies, the make-or-buy decisions are not straightforward and require careful investigation due to the relatively high AM machine and production costs. Most of the existing studies focus on the analysis of process-level costs, which are usually evaluated/calculated based on individual AM processes. No research efforts, to the best of our knowledge, have been dedicated to the quantitative analysis of the costs of supply chains integrated with AM facilities, e.g., inventory cost, transportation cost, product lead time, etc. In this study, we propose a stochastic cost model to quantify the supply-chain level costs associated with the production of biomedical implants using AM techniques, and investigate the economic feasibility of using such technologies to fabricate biomedical implants at the sites of hospitals. The problem is formulated in the form of a stochastic programming model, which determines the number of AM facilities to be established and volume of product flow between manufacturing facilities and hospitals. A customized Sample Average Algorithm (SAA) is developed to obtain the solutions. We apply the cost model to a real-world case study that focuses on the use of biomedical implants for hospitals in the state of Mississippi (MS), and identify the conditions and cost parameters that have significant impact on the economic feasibility of AM. We find that the ratio between the unit production costs of AM and TM (ATR), as well as product lead time and demands, are key cost parameters that determine the economic feasibility of AM. © 2016 Elsevier B.V.
KW  - Additive manufacturing
KW  - Biomedical implants
KW  - Cost analysis
KW  - Stochastic programming model
KW  - Supply chain
PB  - Elsevier
N1  - Export Date: 27 June 2016
M3  - Article
DB  - Scopus
LA  - English
N1  - Correspondence Address: Bian, L.; Mississippi State University, P.O. Box 9542, United States; email: bian@ise.msstate.edu
N1  - References: Allen, J., An investigation into the comparative costs of additive manufacture vs. machine from solid for aero engine parts (2006) Cost Effective Manufacture via Net-Shape Processing, , 17-1-17-10; 
Atzeni, E., Salmi, A., Economics of additive manufacturing for end-usable metal parts (2012) Int. J. Adv. Manuf. Technol., 62, pp. 1147-1155; 
Bartolo, P., Innovative developments in virtual and physical prototyping (2011) Proceedings of the 5th International Conference on Advanced Research in Virtual and Rapid Prototyping; 
Baumers, M., Tuck, C., Wildman, R., Ashcroft, I., Rosamond, E., Hague, R., Transparency built-in: energy consumption and cost estimation for additive manufacturing (2013) J. Ind. Ecol., 17, pp. 418-431; 
Benders, J.F., Partitioning procedures for solving mixed-variables programming problems (1962) Numerische mathematik, 4, pp. 238-252; 
Chang, M.-S., Tseng, Y.-L., Chen, J.-W., A scenario planning approach for the flood emergency logistics preparation problem under uncertainty (2007) Transp. Res. Part E: Logist. Transp. Rev., 43, pp. 737-754; 
(2014) Customized knee implants [Online], , http://www.conformis.com/customized-knee-implants/, (accessed 11.04.16); 
Cross, T.L., Perry, G.M., Depreciation patterns for agricultural machinery (1995) Am. J. Agric. Econ., 77, pp. 194-204; 
D'urso, P.S., Effeney, D.J., Earwaker, W.J., Barker, T.M., Redmond, M.J., Thompson, R.G., Tomlinson, F.H., Custom cranioplasty using stereolithography and acrylic (2000) Br. J. Plast. Surg., 53, pp. 200-204; 
Ding, Y., Lan, H., Hong, J., Wu, D., An integrated manufacturing system for rapid tooling based on rapid prototyping (2004) Robot. Comput. Integr. Manuf., 20, pp. 281-288; 
Dumler, T.J., Burton, R.O., Kastens, T.L., Predicting farm tractor values through alternative depreciation methods (2003) Rev. Agric. Econ., 25, pp. 506-522; 
Gebler, M., Schoot Uiterkamp, A.J.M., Visser, C., A global sustainability perspective on 3D printing technologies (2014) Energy Policy, 74, pp. 158-167; 
Hansen, L., Lee, H., Estimating farm tractor depreciation: tax implications (1991) Can. J. Agric. Econ., 39, pp. 463-479; 
He, Y., Ye, M., Wang, C., A method in the design and fabrication of exact-fit customized implant based on sectional medical images and rapid prototyping technology (2006) Int. J. Adv. Manuf. Technol., 28, pp. 504-508; 
Holmstrom, J., Partanen, J., Tuomi, J., Walter, M., Rapid manufacturing in the spare parts supply chain Alternative approaches to capacity deployment (2010) J. Manuf. Technol. Manag., 21, pp. 687-697; 
Hopkinson, N., Dickens, P., Rapid prototyping for direct manufacture (2001) Rapid Prototyp. J., 7, pp. 197-202; 
Huang, S.H., Liu, P., Mokasdar, A., Hou, L., Additive manufacturing and its societal impact: a literature review (2013) Int. J. Adv. Manuf. Technol., 67, pp. 1191-1203; 
Jones, T.W., Smith, J.D., An historical perspective of net present value and equivalent annual cost (1982) Account. Hist. J., 9, pp. 103-110; 
Kellens, K., Renaldi, R., Dewulf, W., Kruth, J.-P., Duflou, J.R., Environmental impact modeling of selective laser sintering processes (2014) Rapid Prototyp. J., 20, pp. 459-470; 
Khajavi, S.H., Partanen, J., Holmström, J., Additive manufacturing in the spare parts supply chain (2014) Comput. Ind., 65, pp. 50-63; 
King, D., Tansey, T., Rapid tooling: selective laser sintering injection tooling (2003) J. Mater. Process. Technol., 132, pp. 42-48; 
Kleywegt, A.J., Shapiro, A., Homem-De-Mello, T., The sample average approximation method for stochastic discrete optimization (2002) SIAM J. Optim., 12, pp. 479-502; 
Kreiger, M., Pearce, J.M., Environmental life cycle analysis of distributed three-dimensional printing and conventional manufacturing of polymer products (2013) ACS Sustain. Chem. Eng., 1, pp. 1511-1519; 
Kumar, S., Selective laser sintering: recent advances (2010) 4th Pacific International Conference on Applications of Lasers and Optics, PICALO 2010; 
Le bourhis, F., Kerbrat, O., Dembinski, L., Hascoet, J.-Y., Mognol, P., Predictive model for environmental assessment in additive manufacturing process (2014) Procedia CIRP, 15, pp. 26-31; 
Lindemann, C., Jahnke, U., Moi, M., Koch, R., Analyzing product lifecycle costs for a better understanding of cost drivers in additive manufacturing (2012) 23th Annual International Solid Freeform Fabrication Symposium-An Additive Manufacturing Conference; 
Lindemann, C., Jahnke, U., Moi, M., Koch, R., Impact and influence factors of additive manufacturing on product lifecycle costs (2013) Proc. of the Solid Freeform Fabrication Symposium, pp. 998-1009; 
Magnanti, T.L., Wong, R.T., Accelerating Benders decomposition: algorithmic enhancement and model selection criteria (1981) Oper. Res., 29, pp. 464-484; 
Mak, W.-K., Morton, D.P., Wood, R.K., Monte Carlo bounding techniques for determining solution quality in stochastic programs (1999) Oper. Res. Lett., 24, pp. 47-56; 
Mognol, P., Lepicart, D., Perry, N., Rapid prototyping: energy and environment in the spotlight (2006) Rapid Prototyp. J., 12, pp. 26-34; 
Mohajeri, B., Khajavi, S.H., Nyberg, T., Khajavi, S.H., Supply chain modifications to improve additive manufacturing cost-benefit balance (2014), pp. 1304-1314Morrow, W.R., Qi, H., Kim, I., Mazumder, J., Skerlos, S.J., Environmental aspects of laser-based and conventional tool and die manufacturing (2007) J. Clean. Prod., 15, pp. 932-943; 
Munguía, J., Ciurana, J., Riba, C., Neural-network-based model for build-time estimation in selective laser sintering (2009) Proc. Inst. Mech. Eng. Part B: J. Eng. Manuf., 223, pp. 995-1003; 
Nist, Precision Additive Manufacturing of Medical Device (2015), http://www.nist.gov/tip/wp/pswp/upload/129_precision_additive_manufacturing_of_medical_device.pdf, [Online]. (accessed 11.04.16)Norkin, V.I., Ermoliev, Y.M., Ruszczyński, A., On optimal allocation of indivisibles under uncertainty (1998) Oper. Res., 46, pp. 381-395; 
Norkin, V.I., Pflug, G.C., Ruszczyński, A., A branch and bound method for stochastic global optimization (1998) Math. Program., 83, pp. 425-450; 
Pearce, J.M., Blair, C.M., Laciak, K.J., Andrews, R., Nosrat, A., Zelenika-zovko, I., 3-D printing of open source appropriate technologies for self-directed sustainable development (2010) J. Sustain. Dev., 3, p. 17; 
Popov, I., Onuh, S., Reverse engineering of pelvic bone for hip joint replacement (2009) J. Med. Eng. Technol., 33, pp. 454-459; 
Rickenbacher, L., Spierings, A., Wegener, K., An integrated cost-model for selective laser melting (SLM) (2013) Rapid Prototyp. J., 19, pp. 208-214; 
Rockafellar, R.T., Wets, R.J.-B., Scenarios and policy aggregation in optimization under uncertainty (1991) Math. Oper. Res., 16, pp. 119-147; 
Ruffo, M., Tuck, C., Hague, R., Cost estimation for rapid manufacturing-laser sintering production for low to medium volumes (2006) Proc. Inst. Mech. Eng. Part B: J. Eng. Manuf., 220, pp. 1417-1427; 
Ruffo, M., Tuck, C., Hague, R., Make or buy analysis for rapid manufacturing (2007) Rapid Prototyp. J., 13, pp. 23-29; 
Santos, E.C., Shiomi, M., Osakada, K., Laoui, T., Rapid manufacturing of metal components by laser forming (2006) Int. J. Mach. Tools Manuf., 46, pp. 1459-1468; 
Santoso, T., Ahmed, S., Goetschalckx, M., Shapiro, A., A stochastic programming approach for supply chain network design under uncertainty (2005) Eur. J. Oper. Res., 167, pp. 96-115; 
Singare, S., Dichen, L., Bingheng, L., Yanpu, L., Zhenyu, G., Yaxiong, L., Design and fabrication of custom mandible titanium tray based on rapid prototyping (2004) Med. Eng. Phys., 26, pp. 671-676; 
Singare, S., Yaxiong, L., Dichen, L., Bingheng, L., Sanhu, H., Gang, L., Fabrication of customised maxillo-facial prosthesis using computer-aided design and rapid prototyping techniques (2006) Rapid Prototyp. J., 12, pp. 206-213; 
Snyder, G.H., Cotteleer, M.J., Kotek, B., (2014) AM and medical devices: A natural fit [Online], , http://dupress.com/articles/additive-manufacturing-3d-opportunity-in-medtech/, (accessed 10.04.16); 
Sreenivasan, R., Goel, A., Bourell, D.L., Sustainability issues in laser-based additive manufacturing (2010) Phys. Proc., 5, pp. 81-90; 
Thomas, D.S., Gilbert, S.W., Costs and Cost Effectiveness of Additive Manufacturing: A Literature Review and Discussion (2014), http://nvlpubs.nist.gov/nistpubs/SpecialPublications/NIST.SP.1176.pdf, [Online]. (accessed 11.05.15)Trotman, S., Orthopaedics Machining Case Study http://www.pcml.net/orthopaedics-machining.htm, [Online] (accessed 11.04.16)Truscott, M., De Beer, D., Vicatos, G., Hosking, K., Barnard, L., Booysen, G., Ian Campbell, R., Using RP to promote collaborative design of customised medical implants (2007) Rapid Prototyp. J., 13, pp. 107-114; 
Unterschultz, J., Mumey, G., Reducing investment risk in tractors and combines with improved terminal asset value forecasts (1996) Can. J. Agric. Econ., 44, pp. 295-309; 
Winder, J., Cooke, R., Gray, J., Fannin, T., Fegan, T., Medical rapid prototyping and 3D CT in the manufacture of custom made cranial titanium plates (1999) J. Med. Eng. Technol., 23, pp. 26-28; 
Wittbrodt, B.T., Glover, A., Laureto, J., Anzalone, G., Oppliger, D., Irwin, J., Pearce, J.M., Life-cycle economic analysis of distributed manufacturing with open-source 3-D printers (2013) Mechatronics, 23, pp. 713-726; 
Yang, J., Ouyang, H., Wang, Y., Direct metal laser fabrication: machine development and experimental work (2010) Int. J. Adv. Manuf. Technol., 46, pp. 1133-1143; 
Young, S.K., A cost estimation model for advanced manufacturing systems (1991) Int. J. Prod. Res., 29, pp. 441-452; 
Hopkinson, N., Dickens, P., Analysis of rapid manufacturing-using layer manufacturing processes for production (2003) Proc. Inst. Mech. Eng., 217, pp. 31-39
UR  - https://www.scopus.com/inward/record.uri?eid=2-s2.0-84971441303&partnerID=40&md5=0d4e5e1acb5a56ed97d5c40e3673f3d6
ER  - 

TY  - JOUR
TI  - Fabrication of hASCs-laden structures using extrusion-based cell printing supplemented with an electric field
T2  - Acta Biomaterialia
J2  - Acta Biomater.
VL  - 38
SP  - 33
EP  - 43
PY  - 2016
DO  - 10.1016/j.actbio.2016.04.017
SN  - 17427061 (ISSN) 
AU  - Yeo, M.G.
AU  - Ha, J.H.
AU  - Lee, H.J.
AU  - Kim, G.H.
AD  - Department of Biomechatronic Engineering, College of Biotechnology and Bioengineering, Sungkyunkwan University, Suwon, South Korea
AB  - In this study, we proposed a hybrid cell-printing technique that combines a conventional extrusion-based cell-printing process with an electrohydrodynamic jet. The electric field stabilized the extruded struts of cell-embedding-hydrogel and reduced the damage to dispensed cells caused by the high wall shear stress in the dispensing nozzle. The new cell-printing process was optimized in terms of various processing parameters, applied electric field strength, nozzle movement speed, and distance between the nozzle tip and working stage. Using the optimal cell-embedding hydrogel composition (1 × 106 cells mL-1 in 4 wt% alginate) and cell-printing process parameters (applied voltage, 1 kV; nozzle movement speed, 12 mm s-1; distance, 0.7 mm; current, 10.67 ± 1.1 nA), we achieved rapid and stable fabrication of a cell-laden structure without loss of cell viability or proliferation, the values of which were similar to those of the process without an electric field. Furthermore, by applying the same pneumatic pressure to fabricate cell-laden structures, considerably higher volume flow rate and cell viability at the same volume flow rate were achieved by the modified process compared with conventional extrusion-based cell-printing processes. To assess the feasibility of the method, the hydrogel containing human adipose stem cells (hASCs) and alginate (4 wt%) was fabricated into a cell-laden porous structure in a layer-by-layer manner. The cell-laden structure exhibited reasonable initial hASC viability (87%), which was similar to that prior to processing of the cell-embedding-hydrogel. Statement of Significance The extrusion-based cell-printing process has shortcomings, such as unstable flow and potential loss of cell viability. The unsteady flow can occur due to the high cell concentration, viscosity, and surface tension of bioinks. Also, cell viability post extrusion can be significantly reduced by damage of the cells due to the high wall shear stress in the extrusion nozzle. To overcome these limitations, we suggested an innovative cell-printing process that combines a conventional extrusion-based cellprinting process with an electric field. The electric field in the cell-printing process stabilized the extruded struts of bioink and dramatically reduced the damage to dispensed cells caused by the high wall shear stress in the dispensing nozzle. © 2016 Acta Materialia Inc.
KW  - Cell printing
KW  - Cell-laden structure
KW  - Electrohydrodynamic jet
KW  - Human adipose stem cells
PB  - Elsevier Ltd
N1  - Export Date: 27 June 2016
M3  - Article
DB  - Scopus
LA  - English
N1  - Correspondence Address: Kim, G.H.; Department of Biomechatronic Engineering, College of Biotechnology and Bioengineering, Sungkyunkwan UniversitySouth Korea; email: gkimbme@skku.edu
N1  - References: Marler, J.J., Upton, J., Langer, R., Vacanti, J.P., Transplantation of cells in matrices for tissue regeneration (1998) Adv. Drug Deliv. Rev., 33, pp. 165-182; 
Pham, Q.P., Sharma, U., Mikos, A.G., Electrospinning of polymeric nanofibers for tissue engineering applications: A review (2006) Tissue Eng., 12, pp. 1197-1211; 
Stanasel, I., Mirzazadeh, M., Smith, J.J., Bladder tissue engineering (2010) Urol. Clin. North Am., 37, pp. 593-599; 
Boffito, M., Sartori, S., Ciardelli, G., Polymeric scaffolds for cardiac tissue engineering: Requirements and fabrication technologies (2014) Polym. Int., 63, pp. 2-11; 
Groeber, F., Holeiter, M., Hampel, M., Hinderer, S., Schenke-Layland, K., Skin tissue engineering - In vivo and in vitro applications (2011) Adv. Drug Deliv. Rev., 63, pp. 352-366; 
Diekman, B.O., Christoforou, N., Willard, V.P., Sun, H., Sanchez-Adams, J., Leong, K.W., Cartilage tissue engineering using differentiated and purified induced pluripotent stem cells (2012) PNAS, 109, pp. 19172-19177; 
Kim, I.L., Mauck, R.L., Burdick, J.A., Hydrogel design for cartilage tissue engineering: A case study with hyaluronic acid (2011) Biomaterials, 32, pp. 8771-8782; 
Bose, S., Roy, M., Bandyopadhyay, A., Recent advances in bone tissue engineering scaffolds (2012) Trends Biotechnol., 30, pp. 546-554; 
Chan, B., Leong, K., Scaffolding in tissue engineering: General approaches and tissue-specific considerations (2008) Eur. Spine J., 17, pp. 467-479; 
Du, Y., Lo, E., Ali, S., Khademhosseini, A., Directed assembly of cell-laden microgels for fabrication of 3D tissue constructs (2008) PNAS, 105, pp. 9522-9527; 
Fedorovich, N.E., Alblas, J., Hennink, W.E., Öner, F.C., Dhert, W.J., Organ printing: The future of bone regeneration? (2011) Trends Biotechnol., 29, pp. 601-606; 
Fedorovich, N.E., Schuurman, W., Wijnberg, H.M., Prins, H.-J., Van Weeren, P.R., Malda, J., Alblas, J., Dhert, W.J., Biofabrication of osteochondral tissue equivalents by printing topologically defined, cell-laden hydrogel scaffolds (2011) Tissue Eng. Part C, 18, pp. 33-44; 
Guillotin, B., Guillemot, F., Cell patterning technologies for organotypic tissue fabrication (2011) Trends Biotechnol., 29, pp. 183-190; 
Mironov, V., Visconti, R.P., Kasyanov, V., Forgacs, G., Drake, C.J., Markwald, R.R., Organ printing: Tissue spheroids as building blocks (2009) Biomaterials, 30, pp. 2164-2174; 
Smith, C.M., Stone, A.L., Parkhill, R.L., Stewart, R.L., Simpkins, M.W., Kachurin, A.M., Warren, W.L., Williams, S.K., Three-dimensional bioassembly tool for generating viable tissue-engineered constructs (2004) Tissue Eng., 10, pp. 1566-1576; 
Chrisey, D., Pique, A., Modi, R., Wu, H., Auyeung, R., Young, H., Direct writing of conformal mesoscopic electronic devices by MAPLE DW (2000) Appl. Surf. Sci., 168, pp. 345-352; 
Demirci, U., Montesano, G., Cell encapsulating droplet vitrification (2007) Lab Chip, 7, pp. 1428-1433; 
Klebe, R.J., Cytoscribing: A method for micropositioning cells and the construction of two-and three-dimensional synthetic tissues (1988) Exp. Cell Res., 179, pp. 362-373; 
Kolesky, D.B., Truby, R.L., Gladman, A., Busbee, T.A., Homan, K.A., Lewis, J.A., 3D bioprinting of vascularized, heterogeneous cell-laden tissue constructs (2014) Adv. Mater., 26, pp. 3124-3130; 
Koch, L., Deiwick, A., Chichkov, B., Laser-based 3D cell printing for tissue engineering (2014) BioNanoMaterials, 15, pp. 71-78; 
Xu, F., Finley, T.D., Turkaydin, M., Sung, Y., Gurkan, U.A., Yavuz, A.S., Guldiken, R.O., Demirci, U., The assembly of cell-encapsulating microscale hydrogels using acoustic waves (2011) Biomaterials, 32, pp. 7847-7855; 
Fuh, J., Micro-and Bio-rapid prototyping using drop-on-demand 3D printing (2014) Handbook of Manufacturing Engineering and Technology, pp. 1-15. , Springer; 
Ahn, S., Lee, H., Bonassar, L.J., Kim, G., Cells (MC3T3-E1)-laden alginate scaffolds fabricated by a modified solid-freeform fabrication process supplemented with an aerosol spraying (2012) Biomacromolecules, 13, pp. 2997-3003; 
Ahn, S., Lee, H., Lee, E.J., Kim, G., A direct cell printing supplemented with low-temperature processing method for obtaining highly porous three-dimensional cell-laden scaffolds (2014) J. Mater. Chem. B, 2, pp. 2773-2782; 
Ahn, S.H., Lee, H.J., Lee, J.-S., Yoon, H., Chun, W., Kim, G.H., A novel cell-printing method and its application to hepatogenic differentiation of human adipose stem cell-embedded mesh structures (2015) Sci. Rep., 5; 
Ringeisen, B.R., Othon, C.M., Barron, J.A., Young, D., Spargo, B.J., Jet-based methods to print living cells (2006) Macromol. Biosci., 1, pp. 930-948; 
Roth, E.A., Xu, T., Das, M., Gregory, C., Hickman, J.J., Boland, T., Inkjet printing for high-throughput cell patterning (2004) Biomaterials, 25, pp. 3707-3715; 
Guillemot, F., Souquet, A., Catros, S., Guillotin, B., Laser-assisted cell printing: Principle, physical parameters versus cell fate and perspectives in tissue engineering (2010) Nanomedicine, 5, pp. 507-515; 
Cui, X., Dean, D., Ruggeri, Z.M., Boland, T., Cell damage evaluation of thermal inkjet printed Chinese hamster ovary cells (2010) Biotechnol. Bioeng., 106, pp. 963-969; 
Derby, B., Bioprinting: Inkjet printing proteins and hybrid cell-containing materials and structures (2008) J. Mater. Chem., 18, pp. 5717-5721; 
Born, C., Zhang, Z., Al-Rubeai, M., Thomas, C., Estimation of disruption of animal cells by laminar shear stress (1992) Biotechnol. Bioeng., 40, pp. 1004-1010; 
Murphy, S.V., Atala, A., 3D bioprinting of tissues and organs (2014) Nat. Biotechnol., 32, pp. 773-785; 
Kawamoto, H., Umezu, S., Koizumi, R., Fundamental investigation on electrostatic ink jet phenomena in pin-to-plate discharge system (2005) J. Imaging Sci. Technol., 49, pp. 19-27; 
Gasperini, L., Maniglio, D., Motta, A., Migliaresi, C., An electrohydrodynamic bioprinter for alginate hydrogels containing living cells (2014) Tissue Eng. Part C, 21, pp. 123-132; 
Poellmann, M.J., Barton, K.L., Mishra, S., Johnson, A.J.W., Patterned hydrogel substrates for cell culture with electrohydrodynamic jet printing (2011) Macromol. Biosci., 11, pp. 1164-1168; 
Eagles, P.A., Qureshi, A.N., Jayasinghe, S.N., Electrohydrodynamic jetting of mouse neuronal cells (2006) Biochem. J., 394, pp. 375-378; 
Lee, C.S., Gleghorn, J.P., Choi, N.W., Cabodi, M., Stroock, A.D., Bonassar, L.J., Integration of layered chondrocyte-seeded alginate hydrogel scaffolds (2007) Biomaterials, 28, pp. 2987-2993; 
Ahn, S., Lee, H., Puetzer, J., Bonassar, L.J., Kim, G., Fabrication of cell-laden three-dimensional alginate-scaffolds with an aerosol cross-linking process (2012) J. Mater. Chem., 22, pp. 18735-18740; 
Hartman, R., Borra, J.-P., Brunner, D., Marijnissen, J., Scarlett, B., The evolution of electrohydrodynamic sprays produced in the cone-jet mode, a physical model (1999) J. Electrostat., 47, pp. 143-170; 
Hartman, R.P.A., Brunner, D., Camelot, D., Marijnissen, J., Scarlett, B., Electrohydrodynamic atomization in the cone-jet mode physical modeling of the liquid cone and jet (1999) J. Aerosol Sci., 30, pp. 823-849; 
Khan, A., Rahman, K., Kim, D.S., Choi, K.H., Direct printing of copper conductive micro-tracks by multi-nozzle electrohydrodynamic inkjet printing process (2012) J. Mater. Process. Technol., 212, pp. 700-706; 
Jayasinghe, S.N., Cell electrospinning: A novel tool for functionalising fibres, scaffolds and membranes with living cells and other advanced materials for regenerative biology and medicine (2013) Analyst, 138, pp. 2215-2223; 
Yeo, M., Kim, G., Fabrication of cell-laden electrospun hybrid scaffolds of alginate-based bioink and PCL microstructures for tissue regeneration (2015) Chem. Eng. J., 275, pp. 27-35; 
Li, M., Tian, X., Zhu, N., Schreyer, D.J., Chen, X., Modeling process-induced cell damage in the biodispensing process (2010) Tissue Eng. Part C, 16, pp. 533-542; 
Kodali, A., Lim, T.C., Leong, D.T., Tong, Y.W., Cell-microsphere constructs formed with human adipose-derived stem cells and gelatin microspheres promotes stemness, differentiation, and controlled pro-angiogenic potential (2014) Macromol. Biosci., 14, pp. 1458-1468; 
Mizuno, H., Adipose-derived stem cells for tissue repair and regeneration: Ten years of research and a literature review (2009) J. Nippon Med. Sch., 76, pp. 56-66
UR  - https://www.scopus.com/inward/record.uri?eid=2-s2.0-84964844585&partnerID=40&md5=51e0348f8b268ee8259a681235108e64
ER  - 

TY  - JOUR
TI  - Multimaterial hydrogel with widely tunable elasticity by selective photopolymerization of PEG diacrylate and epoxy monomers
T2  - Journal of Polymer Science, Part B: Polymer Physics
J2  - J Polym Sci Part B
VL  - 54
IS  - 13
SP  - 1195
EP  - 1201
PY  - 2016
DO  - 10.1002/polb.24007
SN  - 08876266 (ISSN) 
AU  - Larsen, E.K.U.
AU  - Larsen, N.B.
AU  - Almdal, K.
AU  - Larsen, E.K.U.
AU  - Larsen, N.B.
AU  - Almdal, K.
AD  - DTU Nanotech, Department of Micro- and Nanotechnology, Technical University of Denmark, Lyngby, Denmark
AB  - We present a method to make continuous multi-material structures from a monomer solution that becomes a soft hydrogel when exposed to blue light and a hard solid when exposed to UV light. We show that the material can be varied between a hard epoxy material to a several hundred times softer poly(ethylene glycol)-diacrylate material. Moreover, the elastic properties of the material depend on both the wavelength of and exposure time of the light, which is used to produce a material with an elasticity gradient. We expect our material to find use in a range of fields, with immediate applications as 2D sheets with tunable mechanical properties for cell durotaxis studies, and 3D stereolithographically printed tissue mimicks, for example, for disease models and tissue engineering. Spatially resolved photo-polymerization of a mixture of epoxy and acrylate monomers can be used to make multi-material structure, with unique freedom to polymerize each monomer individually. The elastic compressive properties of the material are shown to be fully tunable from <100 kPa to >20 MPa depending on the light exposure time. This is used to make a functionally graded continuous material with a large variation in elastic properties. © 2016 Wiley Periodicals, Inc.
KW  - biomaterials
KW  - crosslinking
KW  - epoxy and acrylate monomers
KW  - functionally graded materials
KW  - hydrogels
KW  - multimaterial hydrogels
KW  - photopolymerization
KW  - tissue engineering scaffolds; UV and visible curing
PB  - John Wiley and Sons Inc.
N1  - Export Date: 27 June 2016
M3  - Article
DB  - Scopus
N1  - CODEN: JPBPE
LA  - English
N1  - Correspondence Address: Almdal, K.; DTU Nanotech, Department of Micro- and Nanotechnology, Technical University of DenmarkDenmark; email: kral@nanotech.dtu.dk
N1  - References: Gauvin, R., Chen, Y.C., Lee, J.W., Soman, P., Zorlutuna, P., Nichol, J.W., Bae, H., Khademhosseini, A., (2012) Biomaterials, 33, p. 3824; 
Kim, T.G., Shin, H., Lim, D.W., (2012) Adv. Funct. Mater., 22, p. 2446; 
Kieback, B., Neubrand, A., Riedel, H., (2003) Mater. Sci. Eng. A, 362, p. 81; 
Suri, S., Schmidt, C.E., (2009) Acta Biomater., 5, p. 2385; 
Zawko, S.A., Suri, S., Truong, Q., Schmidt, C.E., (2009) Acta Biomater., 5, p. 14; 
Karabanova, L.V., Mikhalovsky, S.V., Lloyd, A.W., (2012) J. Mater. Chem., 22, p. 7919; 
Chan, V., Zorlutuna, P., Jeong, J.H., Kong, H., Bashir, R., (2010) Lab Chip, 10, p. 2062; 
Au, A.K., Lee, W., Folch, A., (2014) Lab Chip, 14, p. 1294; 
Kwon, I.K., Matsuda, T., (2005) Biomaterials, 26, p. 1675; 
Melchels, F.P.W., Feijen, J., Grijpma, D.W., (2010) Biomaterials, 31, p. 6121; 
Larsen, E.K.U., Mikkelsen, M.B.L., Larsen, N.B., (2014) Biomacromolecules, 15, p. 894; 
Wittenborn, T., Nielsen, T., Nygaard, J.V., Larsen, E.K.U., Thim, T., Rydtoft, L.M., Vorup-Jensen, T., Falk, E., (2012) J. Magn. Reson. Imaging, 35, p. 703; 
Na, Y.H., (2013) Kor. Aust. Rheol. J., 25, p. 185; 
Teng, W., Long, T.J., Zhang, Q., Yao, K., Shen, T.T., Ratner, B.D., (2014) Biomaterials, 35, p. 8916; 
Zheng, Y., Chen, J., Craven, M., Choi, N.W., Totorica, S., Diaz-Santana, A., Kermani, P., Stroock, A.D., (2012) Proc. Natl. Acad. Sci. USA, 109, p. 9342; 
Arcaute, K., Zuverza, N., Mann, B., Wicker, R., (2007) 18th Solid Freeform Fabrication Symposium, p. 458. , SFF; 
Chan, V., Jeong, J.H., Bajaj, P., Collens, M., Saif, T., Kong, H., Bashir, R., (2012) Lab Chip, 12, p. 88; 
Choi, J.W., MacDonald, E., Wicker, R., (2009) Int. J. Adv. Manuf. Technol., 49, p. 543; 
Decker, C., (2002) Macromol. Rapid Commun., 23, p. 1067; 
De Ruiter, B., El-Ghayoury, A., Hofmeier, H., Schubert, U.S., Manea, M., (2006) Prog. Org. Coat., 55, p. 154; 
Fouassier, J., Lalevée, J., (2014) Polymers (Basel), 6, p. 2588; 
Decker, C., (1998) Polym. Int., 45, p. 133; 
Yagci, Y., Jockusch, S., Turro, N.J., (2010) Macromolecules, 43, p. 6245; 
Mills, R., Jandt, K., Ashworth, S., (1999) Br. Dent. J., 186, p. 388; 
Dietlin, C., Schweizer, S., Xiao, P., Zhang, J., Morlet-Savary, F., Graff, B., Fouassier, J.P., Lalevée, J., (2015) Polym. Chem., 6, p. 3895; 
Larsen, E.K.U., Mikkelsen, M.B.L., Larsen, N.B., (2014) Biomicrofluidics, 8, p. 064127; 
Faralli, A., Melander, F., Larsen, E.K.U., Chernyy, S., Andresen, T.L., Larsen, N.B., (2015) Adv. Healthcare Mater.; 
Crivello, J.V., Sangermano, M., (2001) J. Polym. Sci. A: Polym. Chem., 39, p. 343; 
Stampfl, J., Baudis, S., Heller, C., Liska, R., Neumeister, A., Kling, R., Ostendorf, A., Spitzbart, M., (2008) J. Micromech. Microeng., 18, p. 125014; 
Schuurman, W., Levett, P.A., Pot, M.W., Van Weeren, P.R., Dhert, W.J.A., Hutmacher, D.W., Melchels, F.P.W., Malda, J., (2013) Macromol. Biosci., 13, p. 551; 
Huggins, R., (1943) J. Adhes., 11, p. 521; 
Lin, H., Kai, T., Freeman, B.D., Kalakkunnath, S., Kalika, D.S., (2005) Macromolecules, 38, p. 8381; 
Eick, J.D., Smith, R.E., Pinzino, C.S., Kotha, S.P., Kostoryz, E.L., Chappelow, C.C., (2005) Dent. Mater., 21, p. 384
UR  - https://www.scopus.com/inward/record.uri?eid=2-s2.0-84958781282&partnerID=40&md5=e1adc7902657154979178b42380fdff6
ER  - 

TY  - JOUR
TI  - Bio-functionalized silk hydrogel microfluidic systems
T2  - Biomaterials
J2  - Biomaterials
VL  - 93
SP  - 60
EP  - 70
PY  - 2016
DO  - 10.1016/j.biomaterials.2016.03.041
SN  - 01429612 (ISSN) 
AU  - Zhao, S.
AU  - Chen, Y.
AU  - Partlow, B.P.
AU  - Golding, A.S.
AU  - Tseng, P.
AU  - Coburn, J.
AU  - Applegate, M.B.
AU  - Moreau, J.E.
AU  - Omenetto, F.G.
AU  - Kaplan, D.L.
AD  - Department of Biomedical Engineering, Tufts University, 4 Colby St. MedfordMA, United States
AB  - Bio-functionalized microfluidic systems were developed based on a silk protein hydrogel elastomeric materials. A facile multilayer fabrication method using gelatin sacrificial molding and layer-by-layer assembly was implemented to construct interconnected, three dimensional (3D) microchannel networks in silk hydrogels at 100 μm minimum feature resolution. Mechanically activated valves were implemented to demonstrate pneumatic control of microflow. The silk hydrogel microfluidics exhibit controllable mechanical properties, long-term stability in various environmental conditions, tunable in vitro and in vivo degradability in addition to optical transparency, providing unique features for cell/tissue-related applications than conventional polydimethylsiloxane (PDMS) and existing hydrogel-based microfluidic options. As demonstrated in the work here, the all aqueous-based fabrication process at ambient conditions enabled the incorporation of active biological substances in the bulk phase of these new silk microfluidic systems during device fabrication, including enzymes and living cells, which are able to interact with the fluid flow in the microchannels. These silk hydrogel-based microfluidic systems offer new opportunities in engineering active diagnostic devices, tissues and organs that could be integrated in vivo, and for on-chip cell sensing systems. © 2016 Elsevier Ltd.
KW  - Fibroin
KW  - Horseradish peroxidase
KW  - Hydrogel
KW  - Microfluidics
KW  - Silk
KW  - Tissue engineering
PB  - Elsevier Ltd
N1  - Export Date: 27 June 2016
M3  - Article
DB  - Scopus
N1  - CODEN: BIMAD
LA  - English
N1  - Correspondence Address: Kaplan, D.L.; Department of Biomedical Engineering, Tufts University, 4 Colby St. Medford, United States; email: david.kaplan@tufts.edu
N1  - References: Beebe, D.J., Mensing, G.A., Walker, G.M., Physics and applications of microfluidics in biology (2002) Annu. Rev. Biomed. Eng., 4, pp. 261-286; 
Stone, H.A., Stroock, A.D., Ajdari, A., Engineering flows in small devices: microfluidics toward a lab-on-a-chip (2004) Annu. Rev. Fluid Mech., 36, pp. 381-411; 
Whitesides, G.M., The origins and the future of microfluidics (2006) Nature, 442, pp. 368-373; 
Xia, Y.N., Whitesides, G.M., Soft lithography (1998) Angew. Chemie Int. Ed., 37, pp. 551-575; 
McDonald, J.C., Duffy, D.C., Anderson, J.R., Chiu, D.T., Wu, H., Schueller, O.J., Fabrication of microfluidic systems in poly(dimethylsiloxane) (2000) Electrophoresis, 21, pp. 27-40; 
Duffy, D.C., McDonald, J.C., Schueller, O.J.A., Whitesides, G.M., Rapid prototyping of microfluidic systems in poly(dimethylsiloxane) (1998) Anal. Chem., 70, pp. 4974-4984; 
Anderson, J.R., Chiu, D.T., Jackman, R.J., Cherniavskaya, O., McDonald, J.C., Wu, H.K., Fabrication of topologically complex three-dimensional microfluidic systems in PDMS by rapid prototyping (2000) Anal. Chem., 72, pp. 3158-3164; 
Wu, H.K., Odom, T.W., Chiu, D.T., Whitesides, G.M., Fabrication of complex three-dimensional microchannel systems in PDMS (2003) J. Am. Chem. Soc., 125, pp. 554-559; 
McDonald, J.C., Whitesides, G.M., Poly(dimethylsiloxane) as a material for fabricating microfluidic devices (2002) Acc. Chem. Res., 35, pp. 491-499; 
McDonald, J.C., Chabinyc, M.L., Metallo, S.J., Anderson, J.R., Stroock, A.D., Whitesides, G.M., Prototyping of microfluidic devices in poly(dimethylsiloxane) using solid-object printing (2002) Anal. Chem., 74, pp. 1537-1545; 
Kim, J., Surapaneni, R., Gale, B.K., Rapid prototyping of microfluidic systems using a PDMS/polymer tape composite (2009) Lab. Chip, 9, pp. 1290-1293; 
Comina, G., Suska, A., Filippini, D., PDMS lab-on-a-chip fabrication using 3D printed templates (2014) Lab. Chip, 14, pp. 424-430; 
Kolesky, D.B., Truby, R.L., Gladman, A.S., Busbee, T.A., Homan, K.A., Lewis, J.A., 3D bioprinting of vascularized, heterogeneous cell-laden tissue constructs (2014) Adv. Mater, 26, pp. 3124-3130; 
Sia, S.K., Whitesides, G.M., Microfluidic devices fabricated in poly(dimethylsiloxane) for biological studies (2003) Electrophoresis, 24, pp. 3563-3576; 
Mehling, M., Tay, S., Microfluidic cell culture (2014) Curr. Opin. Biotechnol., 25, pp. 95-102; 
Halldorsson, S., Lucumi, E., Gomez-Sjoberg, R., Fleming, R.M., Advantages and challenges of microfluidic cell culture in polydimethylsiloxane devices (2015) Biosens. Bioelectron., 63, pp. 218-231; 
Cosson, S., Lutolf, M.P., Hydrogel microfluidics for the patterning of pluripotent stem cells (2014) Sci. Rep., 4, p. 4462; 
Domachuk, P., Tsioris, K., Omenetto, F.G., Kaplan, D.L., Bio-microfluidics: biomaterials and biomimetic designs (2010) Adv. Mater., 22, pp. 249-260; 
Wong, K.H., Chan, J.M., Kamm, R.D., Tien, J., Microfluidic models of vascular functions (2012) Annu. Rev. Biomed. Eng., 14, pp. 205-230; 
Golden, A.P., Tien, J., Fabrication of microfluidic hydrogels using molded gelatin as a sacrificial element (2007) Lab. Chip, 7, pp. 720-725; 
Zheng, Y., Chen, J., Craven, M., Choi, N.W., Totorica, S., Diaz-Santana, A., In vitro microvessels for the study of angiogenesis and thrombosis (2012) Proc. Natl. Acad. Sci. U. S. A., 109, pp. 9342-9347; 
Paguirigan, A., Beebe, D.J., Gelatin based microfluidic devices for cell culture (2006) Lab. Chip, 6, pp. 407-413; 
Yajima, Y., Yamada, E., Yukita, C., Iwase, M., Yamada, M., Seki, M., Enymatic reaction-based fabrication processes of multilayer microfluidic devices made of gelatin hydrogel (2013) Presented at the 17th International Conference on Miniaturized Systems for Chemistry and Life Sciences, Freiburg, Germany; 
Nichol, J.W., Koshy, S.T., Bae, H., Hwang, C.M., Yamanlar, S., Khademhosseini, A., Cell-laden microengineered gelatin methacrylate hydrogels (2010) Biomaterials, 31, pp. 5536-5544; 
Cheng, S.Y., Heilman, S., Wasserman, M., Archer, S., Shuler, M.L., Wu, M., A hydrogel-based microfluidic device for the studies of directed cell migration (2007) Lab. Chip, 7, pp. 763-769; 
Ling, Y., Rubin, J., Deng, Y., Huang, C., Demirci, U., Karp, J.M., A cell-laden microfluidic hydrogel (2007) Lab. Chip, 7, pp. 756-762; 
Cabodi, M., Choi, N.W., Gleghorn, J.P., Lee, C.S., Bonassar, L.J., Stroock, A.D., A microfluidic biomaterial (2005) J. Am. Chem. Soc., 127, pp. 13788-13789; 
Choi, N.W., Cabodi, M., Held, B., Gleghorn, J.P., Bonassar, L.J., Stroock, A.D., Microfluidic scaffolds for tissue engineering (2007) Nat. Mater., 6, pp. 908-915; 
Miller, J.S., Stevens, K.R., Yang, M.T., Baker, B.M., Nguyen, D.H., Cohen, D.M., Rapid casting of patterned vascular networks for perfusable engineered three-dimensional tissues (2012) Nat. Mater., 11, pp. 768-774; 
Huang, G.Y., Zhou, L.H., Zhang, Q.C., Chen, Y.M., Sun, W., Xu, F., Microfluidic hydrogels for tissue engineering (2011) Biofabrication, 3; 
Hasan, A., Paul, A., Vrana, N.E., Zhao, X., Memic, A., Hwang, Y.S., Microfluidic techniques for development of 3D vascularized tissue (2014) Biomaterials, 35, pp. 7308-7325; 
Altman, G.H., Diaz, F., Jakuba, C., Calabro, T., Horan, R.L., Chen, J., Silk-based biomaterials (2003) Biomaterials, 24, pp. 401-416; 
Vepari, C., Kaplan, D.L., Silk as a biomaterial (2007) Prog. Polym. Sci., 32, pp. 991-1007; 
Brown, J., Lu, C.L., Coburn, J., Kaplan, D.L., Impact of silk biomaterial structure on proteolysis (2015) Acta Biomater., 11, pp. 212-221; 
Ribeiro, V.P., Silva-Correia, J., Miranda-Gonçalves, V., Le-Ping, Y., Oliveira, A.L., Reis, R.M., Novel enzymatically cross-linked silk fibroin hydrogel with potential applications as suppressor of angiogenesis and tumor progression (2015) Presented at the 27th European Conference on Biomaterials, Kraków, POLAND; 
Applegate, M.B., Coburn, J., Partlow, B.P., Moreau, J.E., Mondia, J.P., Marelli, B., Laser-based three-dimensional multiscale micropatterning of biocompatible hydrogels for customized tissue engineering scaffolds (2015) Proc. Natl. Acad. Sci. U. S. A., 112, pp. 12052-12057; 
Brown, J.E., Partlow, B.P., Berman, A.M., House, M.D., Kaplan, D.L., Injectable silk-based biomaterials for cervical tissue augmentation: an in vitro study (2016) Am. J. Obstet. Gynecol., 214, p. 118. , e1-9; 
Bettinger, C.J., Cyr, K.M., Matsumoto, A., Langer, R., Borenstein, J.T., Kaplan, D.L., Silk fibroin microfluidic devices (2007) Adv. Mater., 19, pp. 2847-2850; 
Partlow, B.P., Hanna, C.W., Rnjak-Kovacina, J., Moreau, J.E., Applegate, M.B., Burke, K.A., Highly tunable elastomeric silk biomaterials (2014) Adv. Funct. Mater., 24, pp. 4615-4624; 
Thorsen, T., Maerkl, S.J., Quake, S.R., Microfluidic large-scale integration (2002) Science, 298, pp. 580-584; 
Rockwood, D.N., Preda, R.C., Yucel, T., Wang, X., Lovett, M.L., Kaplan, D.L., Materials fabrication from Bombyx mori silk fibroin (2011) Nat. Protoc., 6, pp. 1612-1631; 
Hu, X., Kaplan, D., Cebe, P., Determining beta-sheet crystallinity in fibrous proteins by thermal analysis and infrared spectroscopy (2006) Macromolecules, 39, pp. 6161-6170; 
Unger, M.A., Chou, H.P., Thorsen, T., Scherer, A., Quake, S.R., Monolithic microfabricated valves and pumps by multilayer soft lithography (2000) Science, 288, pp. 113-116; 
Zhou, Y., Chen, W., Itoh, H., Naka, K., Ni, Q., Yamane, H., Preparation of a novel core-shell nanostructured gold colloid-silk fibroin bioconjugate by the protein in situ redox technique at room temperature (2001) Chem. Commun. (Camb), pp. 2518-2519; 
Wray, L.S., Hu, X., Gallego, J., Georgakoudi, I., Omenetto, F.G., Schmidt, D., Effect of processing on silk-based biomaterials: reproducibility and biocompatibility (2011) J. Biomed. Mater. Res. B Appl. Biomater., 99, pp. 89-101; 
Engler, A.J., Sen, S., Sweeney, H.L., Discher, D.E., Matrix elasticity directs stem cell lineage specification (2006) Cell, 126, pp. 677-689; 
Guilak, F., Cohen, D.M., Estes, B.T., Gimble, J.M., Liedtke, W., Chen, C.S., Control of stem cell fate by physical interactions with the extracellular matrix (2009) Cell Stem Cell, 5, pp. 17-26; 
Discher, D.E., Janmey, P., Wang, Y.L., Tissue cells feel and respond to the stiffness of their substrate (2005) Science, 310, pp. 1139-1143; 
Place, E.S., Evans, N.D., Stevens, M.M., Complexity in biomaterials for tissue engineering (2009) Nat. Mater., 8, pp. 457-470; 
Wang, X., Partlow, B., Liu, J., Zheng, Z., Su, B., Wang, Y., Injectable silk-polyethylene glycol hydrogels (2015) Acta Biomater., 12, pp. 51-61; 
Hu, X., Shmelev, K., Sun, L., Gil, E.S., Park, S.H., Cebe, P., Regulation of silk material structure by temperature-controlled water vapor annealing (2011) Biomacromolecules, 12, pp. 1686-1696; 
Murphy, A.R., St John, P., Kaplan, D.L., Modification of silk fibroin using diazonium coupling chemistry and the effects on hMSC proliferation and differentiation (2008) Biomaterials, 29, pp. 2829-2838; 
Lu, S., Wang, X., Lu, Q., Hu, X., Uppal, N., Omenetto, F.G., Stabilization of enzymes in silk films (2009) Biomacromolecules, 10, pp. 1032-1042; 
Huh, D., Hamilton, G.A., Ingber, D.E., From 3D cell culture to organs-on-chips (2011) Trends Cell Biol., 21, pp. 745-754; 
Pampaloni, F., Reynaud, E.G., Stelzer, E.H., The third dimension bridges the gap between cell culture and live tissue (2007) Nat. Rev. Mol. Cell Biol., 8, pp. 839-845; 
Bowman, P.D., Schuschereba, S.T., Lawlor, D.F., Gilligan, G.R., Mata, J.R., DeBaere, D.R., Survival of human epidermal keratinocytes after short-duration high temperature: synthesis of HSP70 and IL-8 (1997) Am. J. Physiol., 272, pp. C1988-C1994; 
Reissis, Y., Garcia-Gareta, E., Korda, M., Blunn, G.W., Hua, J., The effect of temperature on the viability of human mesenchymal stem cells (2013) Stem Cell Res. Ther., 4, p. 139; 
Zamora-Mora, V., Velasco, D., Hernandez, R., Mijangos, C., Kumacheva, E., Chitosan/agarose hydrogels: cooperative properties and microfluidic preparation (2014) Carbohydr. Polym., 111, pp. 348-355; 
Sung, K.E., Su, G., Pehlke, C., Trier, S.M., Eliceiri, K.W., Keely, P.J., Control of 3-dimensional collagen matrix polymerization for reproducible human mammary fibroblast cell culture in microfluidic devices (2009) Biomaterials, 30, pp. 4833-4841; 
El-Fiqi, A., Lee, J.H., Lee, E.J., Kim, H.W., Collagen hydrogels incorporated with surface-aminated mesoporous nanobioactive glass: improvement of physicochemical stability and mechanical properties is effective for hard tissue engineering (2013) Acta Biomater., 9, pp. 9508-9521; 
Xing, Q., Yates, K., Vogt, C., Qian, Z., Frost, M.C., Zhao, F., Increasing mechanical strength of gelatin hydrogels by divalent metal ion removal (2014) Sci. Rep., 4, p. 4706; 
Sabnis, A., Rahimi, M., Chapman, C., Nguyen, K.T., Cytocompatibility studies of an in situ photopolymerized thermoresponsive hydrogel nanoparticle system using human aortic smooth muscle cells (2009) J. Biomed. Mater. Res. A, 91, pp. 52-59; 
Williams, C.G., Malik, A.N., Kim, T.K., Manson, P.N., Elisseeff, J.H., Variable cytocompatibility of six cell lines with photoinitiators used for polymerizing hydrogels and cell encapsulation (2005) Biomaterials, 26, pp. 1211-1218; 
Trappmann, B., Gautrot, J.E., Connelly, J.T., Strange, D.G., Li, Y., Oyen, M.L., Extracellular-matrix tethering regulates stem-cell fate (2012) Nat. Mater., 11, pp. 642-649; 
Palchesko, R.N., Zhang, L., Sun, Y., Feinberg, A.W., Development of polydimethylsiloxane substrates with tunable elastic modulus to study cell mechanobiology in muscle and nerve (2012) PLoS One, 7; 
Buckley, C.T., Thorpe, S.D., O'Brien, F.J., Robinson, A.J., Kelly, D.J., The effect of concentration, thermal history and cell seeding density on the initial mechanical properties of agarose hydrogels (2009) J. Mech. Behav. Biomed. Mater., 2, pp. 512-521; 
Roberts, J.J., Earnshaw, A., Ferguson, V.L., Bryant, S.J., Comparative study of the viscoelastic mechanical behavior of agarose and poly(ethylene glycol) hydrogels (2011) J. Biomed. Mater Res. B Appl. Biomater., 99, pp. 158-169; 
Ahearne, M., Yang, Y., El Haj, A.J., Then, K.Y., Liu, K.K., Characterizing the viscoelastic properties of thin hydrogel-based constructs for tissue engineering applications (2005) J. R. Soc. Interface, 2, pp. 455-463; 
Kaklamani, G., Cheneler, D., Grover, L.M., Adams, M.J., Bowen, J., Mechanical properties of alginate hydrogels manufactured using external gelation (2014) J. Mech. Behav. Biomed. Mater., 36, pp. 135-142; 
Nunamaker, E.A., Otto, K.J., Kipke, D.R., Investigation of the material properties of alginate for the development of hydrogel repair of dura mater (2011) J. Mech. Behav. Biomed. Mater., 4, pp. 16-33; 
Raub, C.B., Putnam, A.J., Tromberg, B.J., George, S.C., Predicting bulk mechanical properties of cellularized collagen gels using multiphoton microscopy (2010) Acta Biomater., 6, pp. 4657-4665; 
Roeder, B.A., Kokini, K., Sturgis, J.E., Robinson, J.P., Voytik-Harbin, S.L., Tensile mechanical properties of three-dimensional type I collagen extracellular matrices with varied microstructure (2002) J. Biomech. Eng., 124, pp. 214-222; 
Atala, A., Yoo, J.J., (2015) Essentials of 3D Biofabrication and Translation, , Academic Press; 
Achilli, M., Mantovani, D., Tailoring mechanical properties of collagen-based scaffolds for vascular tissue engineering: the effects of pH, temperature and ionic strength on gelation (2010) Polymers, 2, pp. 664-680; 
McDermott, M.K., Chen, T., Williams, C.M., Markley, K.M., Payne, G.F., Mechanical properties of biomimetic tissue adhesive based on the microbial transglutaminase-catalyzed crosslinking of gelatin (2004) Biomacromolecules, 5, pp. 1270-1279; 
Wee, S., Gombotz, W.R., Protein release from alginate matrices (1998) Adv. Drug Deliv. Rev., 31, pp. 267-285; 
Lu, Q., Zhang, B., Li, M., Zuo, B., Kaplan, D.L., Huang, Y., Degradation mechanism and control of silk fibroin (2011) Biomacromolecules, 12, pp. 1080-1086; 
Horan, R.L., Antle, K., Collette, A.L., Wang, Y., Huang, J., Moreau, J.E., In vitro degradation of silk fibroin (2005) Biomaterials, 26, pp. 3385-3393; 
Wang, Y., Rudym, D.D., Walsh, A., Abrahamsen, L., Kim, H.J., Kim, H.S., In vivo degradation of three-dimensional silk fibroin scaffolds (2008) Biomaterials, 29, pp. 3415-3428; 
Kim, U.J., Park, J., Kim, H.J., Wada, M., Kaplan, D.L., Three-dimensional aqueous-derived biomaterial scaffolds from silk fibroin (2005) Biomaterials, 26, pp. 2775-2785; 
Emans, P.J., van Rhijn, L.W., Welting, T.J., Cremers, A., Wijnands, N., Spaapen, F., Autologous engineering of cartilage (2010) Proc. Natl. Acad. Sci. U. S. A., 107, pp. 3418-3423; 
Shoichet, M.S., Li, R.H., White, M.L., Winn, S.R., Stability of hydrogels used in cell encapsulation: an in vitro comparison of alginate and agarose (1996) Biotechnol. Bioeng., 50, pp. 374-381; 
Stokols, S., Sakamoto, J., Breckon, C., Holt, T., Weiss, J., Tuszynski, M.H., Templated agarose scaffolds support linear axonal regeneration (2006) Tissue Eng., 12, pp. 2777-2787; 
Jeon, O., Bouhadir, K.H., Mansour, J.M., Alsberg, E., Photocrosslinked alginate hydrogels with tunable biodegradation rates and mechanical properties (2009) Biomaterials, 30, pp. 2724-2734; 
Kong, H.J., Alsberg, E., Kaigler, D., Lee, K.Y., Mooney, D.J., Controlling degradation of hydrogels via the size of cross-linked junctions (2004) Adv. Mater., 16, pp. 1917-1921; 
Kong, H.J., Kaigler, D., Kim, K., Mooney, D.J., Controlling rigidity and degradation of alginate hydrogels via molecular weight distribution (2004) Biomacromolecules, 5, pp. 1720-1727; 
Shahriari, D., Koffler, J., Lynam, D.A., Tuszynski, M.H., Sakamoto, J.S., Characterizing the degradation of alginate hydrogel for use in multilumen scaffolds for spinal cord repair (2015) J. Biomed. Mater. Res. A, 104, pp. 611-619; 
Deng, C., Li, F., Hackett, J.M., Chaudhry, S.H., Toll, F.N., Toye, B., Collagen and glycopolymer based hydrogel for potential corneal application (2010) Acta Biomater., 6, pp. 187-194; 
Angele, P., Abke, J., Kujat, R., Faltermeier, H., Schumann, D., Nerlich, M., Influence of different collagen species on physico-chemical properties of crosslinked collagen matrices (2004) Biomaterials, 25, pp. 2831-2841; 
Liu, W., Merrett, K., Griffith, M., Fagerholm, P., Dravida, S., Heyne, B., Recombinant human collagen for tissue engineered corneal substitutes (2008) Biomaterials, 29, pp. 1147-1158; 
Ikada, Y., Tabata, Y., Protein release from gelatin matrices (1998) Adv. Drug Deliv. Rev., 31, pp. 287-301; 
Inoue, M., Sasaki, M., Taguchi, T., Unusual degradation behavior of citric acid-crosslinked gelatin in vitro and in vivo (2010) Polym. Degrad. Stab., 95, pp. 2088-2092; 
Tabata, Y., Hijikata, S., Ikada, Y., Enhanced vascularization and tissue granulation by basic fibroblast growth-factor impregnated in gelatin hydrogels (1994) J. Control. Release, 31, pp. 189-199; 
Chen, Y.C., Lin, R.Z., Qi, H., Yang, Y., Bae, H., Melero-Martin, J.M., Functional human vascular network generated in photocrosslinkable gelatin methacrylate hydrogels (2012) Adv. Funct. Mater., 22, pp. 2027-2039; 
Koshy, S.T., Ferrante, T.C., Lewin, S.A., Mooney, D.J., Injectable, porous, and cell-responsive gelatin cryogels (2014) Biomaterials, 35, pp. 2477-2487; 
Zhang, J., Chen, Y., Brook, M.A., Facile functionalization of PDMS elastomer surfaces using thiol-ene click chemistry (2013) Langmuir, 29, pp. 12432-12442; 
Kuddannaya, S., Chuah, Y.J., Lee, M.H., Menon, N.V., Kang, Y., Zhang, Y., Surface chemical modification of poly(dimethylsiloxane) for the enhanced adhesion and proliferation of mesenchymal stem cells (2013) ACS Appl. Mater. Interfaces, 5, pp. 9777-9784; 
Sofia, S., McCarthy, M.B., Gronowicz, G., Kaplan, D.L., Functionalized silk-based biomaterials for bone formation (2001) J. Biomed. Mater. Res., 54, pp. 139-148; 
Wang, X., Kaplan, D.L., Functionalization of silk fibroin with NeutrAvidin and biotin (2011) Macromol. Biosci., 11, pp. 100-110; 
Bhagawati, M., Kumar, S., Biofunctionalization of hydrogels for engineering the cellular microenvironment (2014) Micro- and Nanoengineering of the Cell Surface, , Elsevier Inc. J. Karp, W. Zhao (Eds.); 
Jeon, O., Powell, C., Solorio, L.D., Krebs, M.D., Alsberg, E., Affinity-based growth factor delivery using biodegradable, photocrosslinked heparin-alginate hydrogels (2011) J. Control Release, 154, pp. 258-266; 
Ohta, M., Suzuki, Y., Chou, H., Ishikawa, N., Suzuki, S., Tanihara, M., Novel heparin/alginate gel combined with basic fibroblast growth factor promotes nerve regeneration in rat sciatic nerve (2004) J. Biomed. Mater. Res. A, 71, pp. 661-668; 
Stancu, I.C., Lungu, A., Iovu, H., Hydrogels for bone regeneration (2014) Biomaterials for Bone Regeneration, , Elsevier Ltd. P. Dubruel, S.V. Vlierberghe (Eds.); 
Ward, J., Kelly, J., Wang, W., Zeugolis, D.I., Pandit, A., Amine functionalization of collagen matrices with multifunctional polyethylene glycol systems (2010) Biomacromolecules, 11, pp. 3093-3101; 
Duan, X., McLaughlin, C., Griffith, M., Sheardown, H., Biofunctionalization of collagen for improved biological response: scaffolds for corneal tissue engineering (2007) Biomaterials, 28, pp. 78-88; 
Lai, J.Y., Biofunctionalization of gelatin microcarrier with oxidized hyaluronic acid for corneal keratocyte cultivation (2014) Colloids Surf. B Biointerfaces, 122, pp. 277-286; 
Kommareddy, S., Shenoy, D.B., Amiji, M.M., Gelatin nanoparticles and their biofunctionalization (2007) Nanotechnologies for the Life Sciences, , John Wiley and Sons, Inc; 
Stankova, N.E., Atanasov, P.A., Nikov, R.G., Nikov, R.G., Nedyalkov, N.N., Stoyanchov, T.R., Optical properties of polydimethylsiloxane (PDMS) during nanosecond laser processing (2015) Appl. Surf. Sci., 9, p. 2015; 
Cai, D.K., Neyer, A., Kuckuk, R., Heise, H.M., Optical absorption in transparent PDMS materials applied for multimode waveguides fabrication (2008) Opt. Mater., 30, pp. 1157-1161; 
Qiu, Y.F., Liu, H., Liu, J.X., Zhang, C., Ma, Z., Hu, P.A., Moisture-responsive films consisting of luminescent polyoxometalates and agarose (2015) J. Mater. Chem. C, 3, pp. 6322-6328; 
Sanahuja, D., Gimenez-Gomez, P., Vigues, N., Ackermann, T.N., Guerrero-Navarro, A.E., Pujol-Vila, F., Microbial trench-based optofluidic system for reagentless determination of phenolic compounds (2015) Lab. Chip, 15, pp. 1717-1726; 
Hribar, K.C., Meggs, K., Liu, J., Zhu, W., Qu, X., Chen, S., Three-dimensional direct cell patterning in collagen hydrogels with near-infrared femtosecond laser (2015) Sci. Rep., 5, p. 17203; 
Shi, L., Yu, T., Sun, L., Pi, X., Peng, X., Optical properties of free-standing gelatin-Si nanoparticle composite films and gelatin-Si-Au nanoparticle composite films (2013) Phys. Chem. Chem. Phys., 15, pp. 20140-20146; 
Shin, S.R., Aghaei-Ghareh-Bolagh, B., Dang, T.T., Topkaya, S.N., Gao, X., Yang, S.Y., Cell-laden microengineered and mechanically tunable hybrid hydrogels of gelatin and graphene oxide (2013) Adv. Mater., 25, pp. 6385-6391; 
Lee, J.N., Park, C., Whitesides, G.M., Solvent compatibility of poly(dimethylsiloxane)-based microfluidic devices (2003) Anal. Chem., 75, pp. 6544-6554; 
Semmling, B., Nagel, S., Sternberg, K., Weitschies, W., Seidlitz, A., Long-term stable hydrogels for biorelevant dissolution testing of drug-eluting stents (2013) J. Pharm. Technol. Drug Res., 2; 
Visser, J., Levett, P.A., te Moller, N.C., Besems, J., Boere, K.W., van Rijen, M.H., Crosslinkable hydrogels derived from cartilage, meniscus, and tendon tissue (2015) Tissue Eng. Part A, 21, pp. 1195-1206
UR  - https://www.scopus.com/inward/record.uri?eid=2-s2.0-84962686115&partnerID=40&md5=b14fcdfd49b7555c63b6d3276c9aeee6
ER  - 

TY  - JOUR
TI  - Nanolayered siRNA delivery platforms for local silencing of CTGF reduce cutaneous scar contraction in third-degree burns
T2  - Biomaterials
J2  - Biomaterials
VL  - 95
SP  - 22
EP  - 34
PY  - 2016
DO  - 10.1016/j.biomaterials.2016.04.007
SN  - 01429612 (ISSN) 
AU  - Castleberry, S.A.
AU  - Golberg, A.
AU  - Sharkh, M.A.
AU  - Khan, S.
AU  - Almquist, B.D.
AU  - Austen, W.G., Jr.
AU  - Yarmush, M.L.
AU  - Hammond, P.T.
AD  - Department of Chemical Engineering, Massachusetts Institute of Technology, Cambridge, MA, United States
AD  - Koch Institute of Integrative Cancer Research, Massachusetts Institute of Technology, Cambridge, MA, United States
AD  - Institute for Soldier Nanotechnologies, Massachusetts Institute of Technology, Cambridge, MA, United States
AD  - Harvard-MIT Division of Health Sciences and Technology, Cambridge, MA, United States
AD  - Center for Engineering in Medicine, Department of Surgery, Massachusetts General Hospital, Harvard Medical School, Shriners Burns Hospital, Boston, MA, United States
AD  - Porter School of Environmental Studies, Tel Aviv University, Ramat-Aviv, Tel Aviv, Israel
AD  - Division of Plastic and Reconstructive Surgery, Massachusetts General Hospital, Harvard Medical School, Boston, MA, United States
AD  - Department of Biomedical Engineering, Rutgers University, Piscataway, NJ, United States
AB  - Wound healing is an incredibly complex biological process that often results in thickened collagen-enriched healed tissue called scar. Cutaneous scars lack many functional structures of the skin such as hair follicles, sweat glands, and papillae. The absence of these structures contributes to a number of the long-term morbidities of wound healing, including loss of function for tissues, increased risk of re-injury, and aesthetic complications. Scar formation is a pervasive factor in our daily lives; however, in the case of serious traumatic injury, scars can create long-lasting complications due to contraction and poor tissue remodeling. Within this report we target the expression of connective tissue growth factor (CTGF), a key mediator of TGFβ pro-fibrotic response in cutaneous wound healing, with controlled local delivery of RNA interference. Through this work we describe both a thorough in vitro analysis of nanolayer coated sutures for the controlled delivery of siRNA and its application to improve scar outcomes in a third-degree burn induced scar model in rats. We demonstrate that the knockdown of CTGF significantly altered the local expression of αSMA, TIMP1, and Col1a1, which are known to play roles in scar formation. The knockdown of CTGF within the healing burn wounds resulted in improved tissue remodeling, reduced scar contraction, and the regeneration of papillary structures within the healing tissue. This work adds support to a number of previous reports that indicate CTGF as a potential therapeutic target for fibrosis. Additionally, we believe that the controlled local delivery of siRNA from ultrathin polymer coatings described within this work is a promising approach in RNA interference that could be applied in developing improved cancer therapies, regenerative medicine, and fundamental scientific research. © 2016 Elsevier Ltd.
KW  - Controlled release
KW  - CTGF
KW  - Layer-by-layer
KW  - Scar formation
KW  - SiRNA delivery
KW  - Wound healing
KW  - Collagen
KW  - Diseases
KW  - Musculoskeletal system
KW  - RNA
KW  - Tissue
KW  - Controlled release
KW  - CTGF
KW  - Layer by layer
KW  - Scar formation
KW  - siRNA delivery
KW  - Wound healing
KW  - Tissue regeneration
PB  - Elsevier Ltd
N1  - Export Date: 27 June 2016
M3  - Article
DB  - Scopus
N1  - CODEN: BIMAD
LA  - English
N1  - Correspondence Address: Hammond, P.T.; Department of Chemical Engineering, Koch Institute of Integrative Cancer Research, Massachusetts Institute of TechnologyUnited States; email: hammond@mit.edu
N1  - References: Baker, R., Urso-Baiarda, F., Linge, C., Grobbelaar, A., Cutaneous scarring: a clinical review (2009) Dermatol Res. Pract., 2009, p. 625376; 
Mustoe, T.A., Scars and keloids (2004) Bmj, 328, pp. 1329-1330; 
Widgerow, A.D., Chait, L.A., Scar management practice and science: a comprehensive approach to controlling scar tissue and avoiding hypertrophic scarring (2011) Adv. Skin. Wound Care, 24, pp. 555-561; 
Gurtner, G.C., Werner, S., Barrandon, Y., Longaker, M.T., Wound repair and regeneration (2008) Nature, 453, pp. 314-321; 
Gurtner, G.C., Rohrich, R.J., Longaker, M.T., From bedside to bench and back again: technology innovation in plastic surgery (2009) Plast. Reconstr. Surg., 124, pp. 1355-1356; 
Nedelec, B., Ghahary, A., Scott, P.G., Tredget, E.E., Control of wound contraction. Basic and clinical features (2000) Hand Clin., 16, pp. 289-302; 
Mustoe, T.A., International clinical recommendations on scar management (2002) Plast. Reconstr. Surg., 110, pp. 560-571; 
Mustoe, T.A., Evolution of silicone therapy and mechanism of action in scar management (2008) Aesthet. Plast. Surg., 32, pp. 82-92; 
Walmsley, G.G., Scarless wound healing: chasing the holy grail (2015) Plast. Reconstr. Surg., 135, pp. 907-917; 
Wong, V.W., Gurtner, G.C., Longaker, M.T., Wound healing: a paradigm for regeneration (2013) Mayo Clin. Proc., 88, pp. 1022-1031; 
Nauta, A., Gurtner, G., Longaker, M.T., Wound healing and regenerative strategies (2011) Oral Dis., 17, pp. 541-549; 
Park, J.E., Barbul, A., Understanding the role of immune regulation in wound healing (2004) Am. J. Surg., 187, pp. 11S-16S; 
Goldschmeding, R., Connective tissue growth factor: just another factor in renal fibrosis? (2000) Nephrol. Dial. Transpl., 15, pp. 296-299; 
Border, W.A., Brees, D., Noble, N.A., Transforming growth factor-beta and extracellular matrix deposition in the kidney (1994) Contrib. Nephrol., 107, pp. 140-145; 
Border, W.A., Noble, N.A., Transforming growth factor beta in tissue fibrosis (1994) N. Engl. J. Med., 331, pp. 1286-1292; 
Birkedal-Hansen, H., Proteolytic remodeling of extracellular matrix (1995) Curr. Opin. Cell Biol., 7, pp. 728-735; 
Grinnell, F., Fibroblasts, myofibroblasts, and wound contraction (1994) J. Cell Biol., 124, pp. 401-404; 
Mackool, R.J., Gittes, G.K., Longaker, M.T., Scarless healing. The fetal wound (1998) Clin. Plast. Surg., 25, pp. 357-365; 
Sen, C.K., Human skin wounds: a major and snowballing threat to public health and the economy (2009) Wound Repair Regen., 17, pp. 763-771; 
Rock, C.L., Dechert, R.E., Khilnani, R., Parker, R.S., Rodriguez, J.L., Carotenoids and antioxidant vitamins in patients after burn injury (1997) J. Burn Care Rehabil., 18, pp. 269-278. , discussion 268; 
DeCherney, A.H., Expression of cyclin protein after thermal skin injury in a guinea pig model (1997) J. Burn Care Rehabil., 18, pp. 292-298; 
Rodgers, K.E., Histologic alterations in dermal repair after thermal injury effects of topical angiotensin II (1997) J. Burn Care Rehabil., 18, pp. 381-388; 
Fraser, J.F., Deep dermal burn injury results in scarless wound healing in the ovine fetus (2005) Wound Repair Regen., 13, pp. 189-197; 
Penn, J.W., Grobbelaar, A.O., Rolfe, K.J., The role of the TGF-beta family in wound healing, burns and scarring: a review (2012) Int. J. Burns Trauma, 2, pp. 18-28; 
Pena, R.A., Jerdan, J.A., Glaser, B.M., Effects of TGF-beta and TGF-beta neutralizing antibodies on fibroblast-induced collagen gel contraction: implications for proliferative vitreoretinopathy (1994) Invest. Ophthalmol. Vis. Sci., 35, pp. 2804-2808; 
Cordeiro, M.F., Novel antisense oligonucleotides targeting TGF-beta inhibit in vivo scarring and improve surgical outcome (2003) Gene Ther., 10, pp. 59-71; 
Wahl, S.M., Transforming growth factor beta (TGF-beta) in inflammation: a cause and a cure (1992) J. Clin. Immunol., 12, pp. 61-74; 
O'Kane, S., Ferguson, M.W., Transforming growth factor beta s and wound healing (1997) Int. J. Biochem. Cell Biol., 29, pp. 63-78; 
Border, W.A., Transforming growth factor-beta and the pathogenesis of glomerular diseases (1994) Curr. Opin. Nephrol. Hypertens., 3, pp. 54-58; 
Border, W.A., Noble, N.A., TGF-beta in kidney fibrosis: a target for gene therapy (1997) Kidney Int., 51, pp. 1388-1396; 
Montesano, R., Orci, L., Transforming growth factor beta stimulates collagen-matrix contraction by fibroblasts: implications for wound healing (1988) Proc. Natl. Acad. Sci. U. S. A., 85, pp. 4894-4897; 
Massague, J., Wotton, D., Transcriptional control by the TGF-beta/Smad signaling system (2000) Embo J., 19, pp. 1745-1754; 
Desmouliere, A., Geinoz, A., Gabbiani, F., Gabbiani, G., Transforming growth factor-beta 1 induces alpha-smooth muscle actin expression in granulation tissue myofibroblasts and in quiescent and growing cultured fibroblasts (1993) J. Cell Biol., 122, pp. 103-111; 
Branton, M.H., Kopp, J.B., TGF-beta and fibrosis (1999) Microbes Infect., 1, pp. 1349-1365; 
Sisco, M., Antisense oligonucleotides against transforming growth factor-beta delay wound healing in a rabbit ear model (2005) J. Am. Coll. Surg., 201. , S60-S60; 
Lipson, K.E., Wong, C., Teng, Y., Spong, S., CTGF is a central mediator of tissue remodeling and fibrosis and its inhibition can reverse the process of fibrosis (2012) Fibrogenes. Tissue Repair, 5, p. S24; 
Wang, X., McLennan, S.V., Allen, T.J., Twigg, S.M., Regulation of pro-inflammatory and pro-fibrotic factors by CCN2/CTGF in H9c2 cardiomyocytes (2010) J. Cell Commun. Signal, 4, pp. 15-23; 
Esson, D.W., Expression of connective tissue growth factor after glaucoma filtration surgery in a rabbit model (2004) Invest. Ophthalmol. Vis. Sci., 45, pp. 485-491; 
Dammeier, J., Brauchle, M., Falk, W., Grotendorst, G.R., Werner, S., Connective tissue growth factor: a novel regulator of mucosal repair and fibrosis in inflammatory bowel disease? (1998) Int. J. Biochem. Cell Biol., 30, pp. 909-922; 
Duncan, M.R., Connective tissue growth factor mediates transforming growth factor beta-induced collagen synthesis: down-regulation by cAMP (1999) FASEB J. Off. Publ. Fed. Am. Soc. Exp. Biol., 13, pp. 1774-1786; 
Gore-Hyer, E., TGF-beta and CTGF have overlapping and distinct fibrogenic effects on human renal cells (2002) Am. J. Physiol. Ren. Physiol., 283, pp. F707-F716; 
Grotendorst, G.R., Connective tissue growth factor: a mediator of TGF-beta action on fibroblasts (1997) Cytokine Growth Factor Rev., 8, pp. 171-179; 
Igarashi, A., Okochi, H., Bradham, D.M., Grotendorst, G.R., Regulation of connective tissue growth factor gene expression in human skin fibroblasts and during wound repair (1993) Mol. Biol. Cell, 4, pp. 637-645; 
Abreu, J.G., Ketpura, N.I., Reversade, B., De Robertis, E.M., Connective-tissue growth factor (CTGF) modulates cell signalling by BMP and TGF-beta (2002) Nat. Cell Biol., 4, pp. 599-604; 
Holmes, A., CTGF and SMADs, maintenance of scleroderma phenotype is independent of SMAD signaling (2001) J. Biol. Chem., 276, pp. 10594-10601; 
Ito, Y., Expression of connective tissue growth factor in human renal fibrosis (1998) Kidney Int., 53, pp. 853-861; 
Leask, A., Holmes, A., Black, C.M., Abraham, D.J., Connective tissue growth factor gene regulation. Requirements for its induction by transforming growth factor-beta 2 in fibroblasts (2003) J. Biol. Chem., 278, pp. 13008-13015; 
Leask, A., The control of ccn2 (ctgf) gene expression in normal and scleroderma fibroblasts (2001) Mol. Pathol., 54, pp. 180-183; 
Ignotz, R.A., Massague, J., Transforming growth-factor-beta stimulates the expression of Fibronectin and collagen and their incorporation into the extracellular-matrix (1986) J. Biol. Chem., 261, pp. 4337-4345; 
Yokoi, H., Role of connective tissue growth factor in profibrotic action of transforming growth factor-beta: a potential target for preventing renal fibrosis (2001) Am. J. Kidney Dis., 38, pp. S134-S138; 
Frazier, K., Williams, S., Kothapalli, D., Klapper, H., Grotendorst, G.R., Stimulation of fibroblast cell growth, matrix production, and granulation tissue formation by connective tissue growth factor (1996) J. Invest. Dermatol., 107, pp. 404-411; 
Okada, H., Connective tissue growth factor expressed in tubular epithelium plays a pivotal role in renal fibrogenesis (2005) J. Am. Soc. Nephrol., 16, pp. 133-143; 
Khoo, Y.T., Upregulation of secretory connective tissue growth factor (CTGF) in keratinocyte-fibroblast coculture contributes to keloid pathogenesis (2006) J. Cell Physiol., 208, pp. 336-343; 
Daniels, J.T., Understanding and controlling the scarring response: the contribution of histology and microscopy (1998) Microsc. Res. Tech., 42, pp. 317-333; 
Washio, H., Transcriptional inhibition of hypertrophic scars by a gene silencer, pyrrole-imidazole polyamide, targeting the TGF-beta1 promoter (2011) J. Invest. Dermatol., 131, pp. 1987-1995; 
O'Shaughnessy, K.D., Kim, P., Roy, N.K., Mustoe, T.A., Antisense oligonucleotides to TGF-beta and CTGF decrease hypertrophic scarring in a rabbit ear model (2007) Wound Repair Regen., 15. , A20-A20; 
Sisco, M., Antisense inhibition of connective tissue growth factor (CTGF/CCN2) mRNA limits hypertrophic scarring without affecting wound healing in vivo (2008) Wound Repair Regen., 16, pp. 661-673; 
Sriram, S., Robinson, P., Pi, L., Lewin, A.S., Schultz, G., Triple combination of siRNAs targeting TGFbeta1, TGFbetaR2, and CTGF enhances reduction of collagen I and smooth muscle actin in corneal fibroblasts (2013) Invest. Ophthalmol. Vis. Sci., 54, pp. 8214-8223; 
Gibson, D.J., Conditional knockout of CTGF affects corneal wound healing (2014) Invest. Ophthalmol. Vis. Sci., 55, pp. 2062-2070; 
Crean, J.K., Lappin, D., Godson, C., Brady, H.R., Connective tissue growth factor: an attractive therapeutic target in fibrotic renal disease (2001) Expert Opin. Ther. Targets, 5, pp. 519-530; 
Wood, K.C., Boedicker, J.Q., Lynn, D.M., Hammond, P.T., Tunable drug release from hydrolytically degradable layer-by-layer thin films (2005) Langmuir ACS J. Surf. Colloids, 21, pp. 1603-1609; 
Wood, K.C., Chuang, H.F., Batten, R.D., Lynn, D.M., Hammond, P.T., Controlling interlayer diffusion to achieve sustained, multiagent delivery from layer-by-layer thin films (2006) Proc. Natl. Acad. Sci. U. S. A., 103, pp. 10207-10212; 
Decher, G., Fuzzy nanoassemblies: toward layered polymeric multicomposites (1997) Science, 277, pp. 1232-1237; 
Decher, G., Layer-by-Layer adsorbed films of polyelectrolytes, proteins or DNA (1993) Abstr. Pap. Am. Chem. S, 205. , 334-POLY; 
Hammond, P.T., Building biomedical materials layer-by-layer (2012) Mater. Today, 15, pp. 196-206; 
Golberg, A., Non-thermal, pulsed electric field cell ablation: a novel tool for regenerative medicine and scarless skin regeneration (2013) Technol. (Singap. World Sci.), 1, pp. 1-8; 
Golberg, A., Pulsed electric fields for burn wound disinfection in a murine model (2015) J. Burn Care Res., 36, pp. 7-13; 
Golberg, A., Eradication of multidrug-resistant in burn wounds by antiseptic pulsed electric field (2014) Technol. (Singap. World Sci.), 2, pp. 153-160; 
Alfaro, M.P., A physiological role for connective tissue growth factor in early wound healing (2013) Lab. Invest., 93, pp. 81-95; 
Wang, J.F., Fibrocytes from burn patients regulate the activities of fibroblasts (2007) Wound Repair Regen., 15, pp. 113-121; 
Lynn, D.M., Langer, R., Degradable poly(beta-amino esters): synthesis, characterization, and self-assembly with plasmid DNA (2000) J. Am. Chem. Soc., 122, pp. 10761-10768; 
Castleberry, S., Wang, M., Hammond, P.T., Nanolayered siRNA dressing for sustained localized knockdown (2013) ACS Nano, 7, pp. 5251-5261; 
Lin, C.M., Microencapsulated human hair dermal papilla cells: a substitute for dermal papilla? (2008) Arch. Dermatol. Res., 300, pp. 531-535; 
Elliott, K., Stephenson, T.J., Messenger, A.G., Differences in hair follicle dermal papilla volume are due to extracellular matrix volume and cell number: implications for the control of hair follicle size and androgen responses (1999) J. Invest. Dermatol., 113, pp. 873-877; 
Kondo, S., Connective tissue growth factor increased by hypoxia may initiate angiogenesis in collaboration with matrix metalloproteinases (2002) Carcinogenesis, 23, pp. 769-776; 
Hashimoto, G., Matrix metalloproteinases cleave connective tissue growth factor and reactivate angiogenic activity of vascular endothelial growth factor 165 (2002) J. Biol. Chem., 277, pp. 36288-36295; 
Inoki, I., Connective tissue growth factor binds vascular endothelial growth factor (VEGF) and inhibits VEGF-induced angiogenesis (2002) FASEB J. Off. Publ. Fed. Am. Soc. Exp. Biol., 16, pp. 219-221; 
Junqueira, L.C., Cossermelli, W., Brentani, R., Differential staining of collagens type I, II and III by Sirius Red and polarization microscopy (1978) Arch. Histol. Jpn., 41, pp. 267-274; 
Montes, G.S., Junqueira, L.C., The use of the Picrosirius-polarization method for the study of the biopathology of collagen (1991) Mem. Inst. Oswaldo Cruz, 86, pp. 1-11; 
Cuttle, L., Collagen in the scarless fetal skin wound: detection with picrosirius-polarization (2005) Wound Repair Regen., 13, pp. 198-204; 
Rezakhaniha, R., Experimental investigation of collagen waviness and orientation in the arterial adventitia using confocal laser scanning microscopy (2012) Biomech. Model Mechanobiol., 11, pp. 461-473; 
Daniels, J.T., Mediation of transforming growth factor-beta(1)-stimulated matrix contraction by fibroblasts: a role for connective tissue growth factor in contractile scarring (2003) Am. J. Pathol., 163, pp. 2043-2052
UR  - https://www.scopus.com/inward/record.uri?eid=2-s2.0-84963877622&partnerID=40&md5=5519b0ef9d8816e74001bb751b77fb3d
ER  - 

TY  - JOUR
TI  - Effects of thermal treatments on microstructure and mechanical properties of a Co-Cr-Mo-W biomedical alloy produced by laser sintering
T2  - Journal of the Mechanical Behavior of Biomedical Materials
J2  - J. Mech. Behav. Biomed. Mater.
VL  - 60
SP  - 106
EP  - 117
PY  - 2016
DO  - 10.1016/j.jmbbm.2015.12.045
SN  - 17516161 (ISSN) 
AU  - Mengucci, P.
AU  - Barucca, G.
AU  - Gatto, A.
AU  - Bassoli, E.
AU  - Denti, L.
AU  - Fiori, F.
AU  - Girardin, E.
AU  - Bastianoni, P.
AU  - Rutkowski, B.
AU  - Czyrska-Filemonowicz, A.
AD  - Dipartimento SIMAU, Università Politecnica delle Marche, Ancona, Italy
AD  - Dipartimento DIEF, Università di Modena e Reggio Emilia, Via Vivarelli 10, Modena, Italy
AD  - Dipartimento DISCO, Università Politecnica delle Marche, Ancona, Italy
AD  - International Centre of Electron Microscopy for Material Science, Faculty of Metals Engineering and Industrial Computer Science, AGH University of Science and Technology, Al. A. Mickiewicza 30, Kraków, Poland
AB  - Direct Metal Laser Sintering (DMLS) technology based on a layer by layer production process was used to produce a Co-Cr-Mo-W alloy specifically developed for biomedical applications. The alloy mechanical response and microstructure were investigated in the as-sintered state and after post-production thermal treatments. Roughness and hardness measurements, and tensile and flexural tests were performed to study the mechanical response of the alloy while X-ray diffraction (XRD), electron microscopy (SEM, TEM, STEM) techniques and microanalysis (EDX) were used to investigate the microstructure in different conditions. Results showed an intricate network of ε-Co (hcp) lamellae in the γ-Co (fcc) matrix responsible of the high UTS and hardness values in the as-sintered state. Thermal treatments increase volume fraction of the ε-Co (hcp) martensite but slightly modify the average size of the lamellar structure. Nevertheless, thermal treatments are capable of producing a sensible increase in UTS and hardness and a strong reduction in ductility. These latter effects were mainly attributed to the massive precipitation of an hcp Co3(Mo,W)2Si phase and the contemporary formation of Si-rich inclusions. © 2016 Elsevier Ltd.
KW  - Co alloys
KW  - Heat treatments
KW  - Laser sintering
KW  - Mechanical properties
KW  - Structure characterisation
KW  - Cobalt alloys
KW  - Deposition
KW  - Hardness
KW  - Heat treatment
KW  - Laser applications
KW  - Laser heating
KW  - Mechanical properties
KW  - Medical applications
KW  - Microstructure
KW  - Molybdenum
KW  - Sintering
KW  - Tungsten
KW  - X ray diffraction
KW  - Biomedical applications
KW  - Co alloys
KW  - Direct metal laser sintering
KW  - Hardness measurement
KW  - Laser sintering
KW  - Mechanical response
KW  - Microstructure and mechanical properties
KW  - Production process
KW  - Molybdenum alloys
KW  - alloy
KW  - chromium
KW  - cobalt
KW  - molybdenum
KW  - oxide
KW  - tungsten
KW  - Article
KW  - chemical structure
KW  - direct metal laser sintering
KW  - hardness
KW  - heat treatment
KW  - laser
KW  - mechanical stress
KW  - mechanics
KW  - microanalysis
KW  - pliability
KW  - precipitation
KW  - priority journal
KW  - scanning electron microscopy
KW  - scanning transmission electron microscopy
KW  - simulation
KW  - tensile strength
KW  - transmission electron microscopy
KW  - X ray diffraction
PB  - Elsevier Ltd
N1  - Export Date: 27 June 2016
M3  - Article
DB  - Scopus
LA  - English
N1  - Correspondence Address: Mengucci, P.; Dipartimento SIMAU, Università Politecnica delle MarcheItaly; email: p.mengucci@univpm.it
N1  - Chemicals/CAS: chromium, 16065-83-1, 7440-47-3, 14092-98-9; cobalt, 7440-48-4; molybdenum, 7439-98-7; oxide, 16833-27-5; tungsten, 7440-33-7
N1  - References: Alfirano, M.S., Namba, S., Yoneda, T., Ueda, K., Narushima, T., Precipitates in as-cast and heat-treated ASTM F75 Co-Cr-Mo-C alloys containing Si and/or Mn (2011) Met. Mater. Trans. A, 42, pp. 1941-1949; 
Al Jabbari, Y.S., Koutsoukis, T., Barmpagadaki, X., Zinelis, S., Metallurgical and interfacial characterization of PFM Co-Cr dental alloys fabricated via casting, milling or selective laser melting (2014) Dent. Mater., 30, pp. e79-e88; 
Antunes, R.A., Lopes de Oliveira, M.C., Corrosion fatigue of biomedical metallic alloys: Mechanisms and mitigation (2012) Acta Biomater., 8, pp. 937-962; 
Balagna, C., Spriano, S., Faga, M.G., Characterization of Co-Cr-Mo alloy after a thermal treatment for high wear resistance (2012) Maert. Sci. Eng. C, 32, pp. 1868-1877; 
Barucca, G., Santecchia, E., Majni, G., Girardin, E., Bassoli, E., Denti, L., Gatto, A., Mengucci, P., Structural characterization of biomedical Co-Cr-Mo components produced by direct metal laser sintering (2015) Mater. Sci. Eng. C, 48, pp. 263-269; 
Bassoli, E., Gatto, A., Iuliano, L., Joining mechanisms and mechanical properties of PA composites obtained by selective laser sintering (2012) Rapid Prototyp. J., 18, pp. 100-108; 
Bassoli, E., Sewell, N., Denti, L., Gatto, A., Investigation into the failure of inconel exhaust collector produced by laser consolidation (2013) Eng. Fail. Anal., 35, pp. 397-404; 
Craig, R.G., Powers, J., Wataha, J., (2004) Dental Materials: Properties and Manipulation, , Mosby, St Louis; 
Frazier, W.E., Metal additive manufacturing: a review (2014) J. Mater. Eng. Perform., 23, pp. 1917-1928; 
Giacchi, J.V., Morando, C.N., Fornaro, O., Palacio, H.A., Microstructural characterization of as-cast biocompatible Co-Cr-Mo alloys (2011) Mater. Charact., 62, pp. 53-63; 
Giacchi, J.V., Fornaro, O., Palacio, H.A., Microstructural evolution during solution treatment of Co-Cr-Mo-C biocompatible alloys (2012) Mater. Charact., 68, pp. 49-57; 
Harris, I.D., Additive manufacturing: a transformational advanced manufacturing technology (2012) Adv. Mater. Proc., 5, pp. 25-29; 
Hedberg, Y.S., Qian, B., Shen, Z., Virtanen, S., Odnevall-Wallinder, I., In vitro biocompatibility of CoCrMo dental alloys fabricated by selective laser melting (2014) Dent. Mater., 30, pp. 525-534; 
Hiromoto, S., Onodera, E., Chiba, A., Asami, K., Hanawa, T., Microstructure and corrosion behaviour in biological environments of the new forged low-Ni Co-Cr-Mo alloys (2005) Biomaterials, 26, pp. 4912-4923; 
Koizumi, Y., Suzuki, S., Yamanaka, K., Lee, B.S., Sato, K., Li, Y., Kurosu, S., Chiba, A., Strain-induced martensitic transformation near twin boundaries in a biomedical Co-Cr-Mo alloy with negative stacking fault energy (2013) Acta Mater., 61, pp. 1648-1661; 
Lu, Y., Wu, S., Gan, Y., Li, J., Zhao, C., Zhuo, D., Lin, J., Investigation on the microstructure, mechanical property and corrosion behavior of the selective laser melted CoCrW alloy for dental application (2015) Mat. Sci. Eng. C., 49, pp. 517-525; 
Madl, A.K., Liong, M., Kovochich, M., Finley, B.L., Paustenbach, D.J., Oberdörster, G., Toxicology of wear particles of cobalt-chromium alloy metal-on-metal hip implants Part I: Physicochemical properties in patient and simulator studies (2015) Nanomed. Nanotechnol. Biol. Med., 11, pp. 1201-1215; 
Mineta, S., Namba, S., Yoneda, T., Ueda, K., Narushima, T., Carbide formation and dissolution in biomedical Co-Cr-Mo alloys with different carbon contents during solution treatment (2010) Met. Mater. Trans. A, 41, pp. 2129-2138; 
Mitsunobu, T., Koizumi, Y., Lee, B.S., Yamanaka, K., Matsumoto, H., Li, Y., Chiba, A., Role of strain-induced martensitic transformation on extrusion and intrusion formation during fatigue deformation of biomedical Co-Cr-Mo-N alloys (2014) Acta Mater., 81, pp. 377-385; 
Mostardi, R.A., Kovacik, M.W., Ramsier, R.D., Bender, E.T., Finefrock, J.M., Bear, T.F., Askew, M.J., A comparison of the effects of prosthetic and commercially pure metals on retrieved human fibroblasts: The role of surface elemental composition (2010) Acta Biomater., 6, pp. 702-707; 
Mumtaz, K.A., Erasenthiran, P., Hopkinson, N., High density selective laser melting of Waspaloy (2008) J. Mater. Proc. Technol., 195, pp. 77-83; 
Narushima, T., Mineta, S., Kurihara, Y., Ueda, K., Precipitates in biomedical Co-Cr alloys (2013) JOM J. Miner. Met. Mater. Soc. (TMS), 65, pp. 489-504; 
Nishiyama, Z., (1978) Martensitic Transformations, , Academic Press, London, M. Fine, M. Meshii, C. Wayman (Eds.); 
Saldivar-Garcia, A.J., Mani-Medrano, A., Salinas-Rodriguez, A., Effect of solution treatments on the fcc/hcp isothermal martensitic transformation in Co-27Cr-5Mo-0.05C aged at 800°C (1999) Scr. Mater., 40, pp. 717-722; 
Saldivar-Garcia, A.J., Mani-Medrano, A., Salinas-Rodriguez, A., Formation of hcp martensite during the isothermal ageing of an fcc Co-27Cr-5Mo-0.05C orthopaedic implant alloy (1999) Met. Mater. Trans. A, 30, pp. 1177-1184; 
Saldivar-Garcia, A.J., Lopez, H.F., Temperature effects on the lattice constants and crystal structure of a Co-27Cr-5Mo low-carbon alloy (2004) Metall. Mater. Trans. A, 35, pp. 2517-2523; 
Saldivar-Garcia, A.J., Lopez, H.F., Microstructural effects on the wear resistance of wrought and as-cast Co-Cr-Mo-C implant alloys (2005) J. Biomed. Mater. Res., 74A, pp. 269-274; 
Sanz, C., Navas, V.G., Structural integrity of direct metal laser sintered parts subjected to thermal and finishing treatments (2013) J. Mater. Proc. Technol., 213, pp. 2126-2136; 
Simchi, A., Direct laser sintering of metal powders: mechanism, kinetics and microstructural features (2006) Mater. Sci. Eng. A, 428, pp. 148-158; 
Stadelmann, P., (2007) JEMS: Java Electron Microscopy Software, , http://cimeepfl.ch; 
Stamp, R., Fox, P., O'Neill, W., Jones, E., Sutcliffe, C., The development of a scanning strategy for the manufacture of porous biomaterials by selective laser melting (2009) J. Mater. Sci. Mater. Med., 20, pp. 1839-1848; 
Song, C.B., Park, H.B., Seong, H.G., Lopez, H.F., Development of athermal ε-martensite in atomized Co-Cr-Mo-C implant alloy powders (2006) Acta Biomater., 2, pp. 685-691; 
Takaichi, A., Suyalatu, Nakamoto, T., Joko, N., Nomura, N., Tsutsumi, Y., Migita, S., Hanawa, T., Microstructures and mechanical properties of Co-29Cr-6Mo alloy fabricated by selective laser melting process for dental applications (2013) J. Mech. Behav. Biomed. Mater., 21, pp. 67-76; 
Ucar, Y., Akova, T., Akyil, M., Brantley, W.A., Internal fit evaluation of crowns prepared using a new dental crown fabrication technique: laser-sintered Co-Cr crowns (2009) J. Prosthet. Dent., 102, pp. 253-259; 
Wataha, J.C., Alloys for prosthodontic restorations (2002) J. Prosthet. Dent., 87, pp. 351-363; 
Xin, X.Z., Xiang, N., Chen, J., Wei, B., In vitro biocompatibility of Co-Cr alloy fabricated by selective laser melting or traditional casting techniques (2012) Mater. Lett., 88, pp. 101-103; 
Xin, X.Z., Chen, J., Xiang, N., Gong, Y., Wei, B., Surface characteristics and corrosion properties of selective laser melted Co-Cr dental alloy after porcelain firing (2014) Dent. Mater., 30, pp. 263-270; 
Xu, Y., Yamazaki, M., Villars, P., Inorganic materials database for exploring the nature of material (2011) Jpn. J. Appl. Phys., 50. , 11RH02; 
Yamanaka, K., Mori, M., Chiba, A., Nanoarchitectured Co-Cr-Mo orthopedic implant alloys: Nitrogen enhanced nanostructural evolution and its effect on phase stability (2013) Acta Biomater., 9, pp. 6259-6267; 
Yamanaka, K., Mori, M., Koizumi, Y., Chiba, A., Local strain evolution due to athermal γ-ε martensitic transformation in biomedical Co-Cr-Mo alloys (2014) J. Mech. Behav. Biomed. Mater., 32, pp. 52-61; 
Yamanaka, K., Mori, M., Chiba, A., Ssessment of precipitation behaviour in dental castings of a Co-Cr-Mo alloy (2015) J. Mech. Behav. Biomed. Mater., 50, pp. 268-276; 
Yoda, K., Suyalatu, Takaichi, A., Nomura, N., Tsutsumi, Y., Doi, H., Kurosu, S., Hanawa, T., Effects of chromium and nitrogen content on the microstructures and mechanical properties of as-cast Co-Cr-Mo alloys for dental applications (2012) Acta Biomater., 8, pp. 2856-2862; 
Zangeneh, S., Lashgari, H.R., Saghafi, M., Karshenas, M., Effect of isothermal aging on the microstructural evolution of Co-Cr-Mo-C alloy (2010) Mater. Sci. Eng. A, 527, pp. 6494-6500
UR  - https://www.scopus.com/inward/record.uri?eid=2-s2.0-84954469246&partnerID=40&md5=751e9089e89c148a24ca33cb9c176c51
ER  - 

TY  - JOUR
TI  - Microfluidic-based generation of functional microfibers for biomimetic complex tissue construction
T2  - Acta Biomaterialia
J2  - Acta Biomater.
VL  - 38
SP  - 153
EP  - 162
PY  - 2016
DO  - 10.1016/j.actbio.2016.04.036
SN  - 17427061 (ISSN) 
AU  - Zuo, Y.
AU  - He, X.
AU  - Yang, Y.
AU  - Wei, D.
AU  - Sun, J.
AU  - Zhong, M.
AU  - Xie, R.
AU  - Fan, H.
AU  - Zhang, X.
AD  - National Engineering Research Center for Biomaterials, Sichuan University, Chengdu, Sichuan, China
AD  - School of Chemical Engineering, Sichuan University, Chengdu, Sichuan, China
AB  - Microfluidic-based fiber system displays great potential in reconstructing naturally complex tissues. In these systems, fabrication of the basic fiber is a significant factor in ensuring a functional construction. The fiber should possess the strong mechanical rigidity for assembly, predefined microenvironment for cell spatial distribution and high biocompatibility for cell functional expression. Herein we presented a composite material by the combination of methacrylated gelatin (GelMA) and alginate for fiber engineering with capillary microfluidic device. Being regulated by GelMA incorporation, the composite hydrogels exhibited higher mechanical moduli, better stretching performance, and lower swelling compared to pure alginate one. On the basis of the composite material and capillary microfluidic device, we constructed the double-layer hollow microfibers to simulate complex tissues. The microfibers could be precisely controlled in size and multi-layered structure by varying flow rates and outlet diameter, and it showed satisfied application in woven-structure assembly. As an example to mimic a functional tissue, a biomimetic osteon-like structure was fabricated by encapsulating human umbilical vascular endothelial cells (HUVECs) in middle layer to imitate vascular vessel and human osteoblast-like cells (MG63) in the outer layer to act role of bone. During the incubation period, both MG63 and HUVECs exhibited not only a robust growth, but also up-regulated gene expression. These results demonstrated this microfluidic-based composite microfibers system is a promising alternative in complex tissue regeneration. Statement of Significance Cell-laden microfibers based on microfluidic device is attracting interest for reconstructing naturally complex tissues. One shortage is the lack of suitable materials which satisfy microfluidic fabrication and cell biofunctional survival. This study reports the first combination of alginate-GelMA composite and capillary-based microfluidic technology. The composite materials possess high mechanical properties for fabrication and assembly, and tunable environment for cell spatial encapsulation. Significantly, the engineered double-layer hollow microfiber with osteon-like structure showed enhanced cellular bioactivity and realized initially functional establishment. This microfluidic-based composite microfiber not only explores a competitive candidate in complex tissues reconstruction, but also expands the biological application of microfluidic technology. This developing interdisciplinary area should be widely interested to the readers of biofabrication, biomaterials and tissue engineering. © 2016 Acta Materialia Inc.
KW  - Alginate
KW  - Methacrylated gelatin
KW  - Microfibers
KW  - Microfluidic
KW  - Osteon
PB  - Elsevier Ltd
N1  - Export Date: 27 June 2016
M3  - Article
DB  - Scopus
LA  - English
N1  - Correspondence Address: Fan, H.; National Engineering Research Center for Biomaterials, Sichuan UniversityChina; email: hsfan@scu.edu.cn
N1  - Funding Details: 51273121, NSFC, National Natural Science Foundation of China
N1  - Funding Details: 51473098, NSFC, National Natural Science Foundation of China
N1  - References: Li, Y., Poon, C.T., Li, M., Lu, T.J., Pingguan-Murphy, B., Xu, F., Chinese-noodle-inspired muscle myofiber fabrication (2015) Adv. Funct. Mater., 25, pp. 5999-6008; 
Zhang, X., Meng, Z., Ma, J., Shi, Y., Xu, H., Lykkemark, S., Qin, J., Microdevices: Flexible fabrication of shape-controlled collagen building blocks for self-assembly of 3D microtissues (2015) Small, 11, p. 3665; 
Zuo, Y., Liu, X., Wei, D., Sun, J., Xiao, W., Zhao, H., Guo, L., Zhang, X., Photocrosslinkable methacrylated gelatin and hydroxyapatite hybrid hydrogel for modularly engineering biomimetic osteon (2015) ACS Appl. Mater. Interfaces, 7, pp. 10386-10394; 
Ferlin, K.M., Prendergast, M.E., Miller, M.L., Kaplan, D.S., Fisher, J.P., Influence of 3D printed porous architecture on mesenchymal stem cell enrichment and differentiation (2016) Acta Biomater., 32, pp. 161-169; 
Onoe, H., Okitsu, T., Itou, A., Kato-Negishi, M., Gojo, R., Kiriya, D., Sato, K., Kuribayashi-Shigetomi, K., Metre-long cell-laden microfibres exhibit tissue morphologies and functions (2013) Nat. Mater., 12, pp. 584-590; 
Daniele, M.A., Boyd, D.A., Adams, A.A., Ligler, F.S., Microfluidic strategies for design and assembly of microfibers and nanofibers with tissue engineering and regenerative medicine applications (2015) Adv. Health Mater., 4, pp. 11-28; 
Lee, K.Y., Mooney, D.J., Hydrogels for tissue engineering (2001) Chem. Rev., 101, pp. 1869-1880; 
Cheng, Y., Yu, Y., Fu, F., Wang, J., Shang, L., Gu, Z., Zhao, Y., Controlled fabrication of bioactive microfibers for creating tissue constructs using microfluidic techniques (2016) ACS Appl. Mater. Interfaces, 8, pp. 1080-1086; 
Cheng, Y., Zheng, F., Lu, J., Shang, L., Xie, Z., Zhao, Y., Chen, Y., Gu, Z., Bioinspired multicompartmental microfibers from microfluidics (2014) Adv. Mater., 26, pp. 5184-5190; 
Tamayol, A., Akbari, M., Annabi, N., Paul, A., Khademhosseini, A., Juncker, D., Fiber-based tissue engineering: Progress, challenges, and opportunities (2013) Biotechnol. Adv., 31, pp. 669-687; 
Kang, E., Choi, Y.Y., Chae, S.K., Moon, J.H., Chang, J.Y., Lee, S.H., Microfluidic spinning of flat alginate fibers with grooves for cell-aligning scaffolds (2012) Adv. Mater., 24, pp. 4271-4277; 
Chae, S.K., Kang, E., Khademhosseini, A., Lee, S.H., Micro/nanometer-scale fiber with highly ordered structures by mimicking the spinning process of silkworm (2013) Adv. Mater., 25, pp. 3071-3078; 
Augst, A.D., Kong, H.J., Mooney, D.J., Alginate hydrogels as biomaterials (2006) Macromol. Biosci., 6, pp. 623-633; 
Sun, J., Xiao, W., Tang, Y., Li, K., Fan, H., Biomimetic interpenetrating polymer network hydrogels based on methacrylated alginate and collagen for 3D pre-osteoblast spreading and osteogenic differentiation (2012) Soft Matter, 8, pp. 2398-2404; 
Gillette, B.M., Jensen, J.A., Wang, M., Tchao, J., Sia, S.K., Dynamic hydrogels: Switching of 3D microenvironments using two-component naturally derived extracellular matrices (2010) Adv. Mater., 22, pp. 686-691; 
Nichol, J.W., Koshy, S.T., Bae, H., Hwang, C.M., Yamanlar, S., Khademhosseini, A., Cell-laden microengineered gelatin methacrylate hydrogels (2010) Biomaterials, 31, pp. 5536-5544; 
Zuo, Y., Xiao, W., Chen, X., Tang, Y., Luo, H., Fan, H., Bottom-up approach to build osteon-like structure by cell-laden photocrosslinkable hydrogel (2012) Chem. Commun., 48, pp. 3170-3172; 
Augat, P., Schorlemmer, S., The role of cortical bone and its microstructure in bone strength (2006) Age Ageing, 35, pp. 27-31; 
Jun, Y., Kang, E., Chae, S., Lee, S.-H., Microfluidic spinning of micro-and nano-scale fibers for tissue engineering (2014) Lab Chip, 14, pp. 2145-2160; 
Nichol, J.W., Khademhosseini, A., Modular tissue engineering: Engineering biological tissues from the bottom up (2009) Soft Matter, 5, pp. 1312-1319; 
Huang, H., Oizumi, S., Kojima, N., Niino, T., Sakai, Y., Avidin-biotin binding-based cell seeding and perfusion culture of liver-derived cells in a porous scaffold with a three-dimensional interconnected flow-channel network (2007) Biomaterials, 28, pp. 3815-3823; 
McCullen, S.D., Haslauer, C.M., Loboa, E.G., Fiber-reinforced scaffolds for tissue engineering and regenerative medicine: Use of traditional textile substrates to nanofibrous arrays (2010) J. Mater. Chem., 20, pp. 8776-8788; 
Chen, Y.C., Lin, R.Z., Hao, Q., Yang, Y., Bae, H., Melero-Martin, J.M., Khademhosseini, A., Functional human vascular network generated in photocrosslinkable gelatin methacrylate hydrogels (2012) Adv. Funct. Mater., 22, pp. 2027-2039; 
Ahadian, S., Yamada, S., Ramón-Azc, J., Estili, M., Liang, X., Nakajima, K., Shiku, H., Matsue, T., Hybrid hydrogel-aligned carbon nanotube scaffolds to enhance cardiac differentiation of embryoid bodies (2015) Acta Biomater.; 
Xie, J., Peng, C., Zha, C., Wang, X., Yuan, H., Yang, L., Li, K., Zhang, Y., Osteogenic differentiation and bone regeneration of iPSC-MSCs supported by a biomimetic nanofibrous scaffold (2016) Acta Biomater., 29, pp. 365-379; 
Rosen, V., BMP2 signaling in bone development and repair-cytokine and growth factor reviews (2009) Cytokine Growth Factor Rev., 20, pp. 475-480; 
Yancopoulos, G.D., Davis, S., Gale, N.W., Rudge, J.S., Wiegand, S.J., Holash, J., Vascular-specific growth factors and blood vessel formation (2000) Nature, 407, pp. 242-248; 
DeLisser, H.M., Christofidou-Solomidou, M., Strieter, R.M., Burdick, M.D., Robinson, C.S., Wexler, R.S., Kerr, J.S., Albelda, S.M., Involvement of endothelial PECAM-1/CD31 in angiogenesis (1997) Am. J. Pathol., 151, pp. 671-677; 
Masami, H., Masayuki, Y., Motohiro, H., Chie, T., Yuki, I., Akihiko, K., Teruo, O., Novel approach for achieving double-layered cell sheets co-culture: Overlaying endothelial cell sheets onto monolayer hepatocytes utilizing temperature-responsive culture dishes (2003) J. Biomed. Mater. Res., 62, pp. 464-470; 
Battiston, K.G., Cheung, J.W.C., Jain, D., Santerre, J.P., Biomaterials in co-culture systems: Towards optimizing tissue integration and cell signaling within scaffolds (2014) Biomaterials, 35, pp. 4465-4476; 
Yu, H., Vandevord, P.J., Mao, L., Matthew, H.W., Wooley, P.H., Yang, S.Y., Improved tissue-engineered bone regeneration by endothelial cell mediated vascularization (2009) Biomaterials, 30, pp. 508-517
UR  - https://www.scopus.com/inward/record.uri?eid=2-s2.0-84964974996&partnerID=40&md5=8cd34feb0434766a48f3149852c4f9c2
ER  - 

TY  - JOUR
TI  - Novel polyurethane-based thermosensitive hydrogels as drug release and tissue engineering platforms: Design and in vitro characterization
T2  - Polymer International
J2  - Polym. Int.
VL  - 65
IS  - 7
SP  - 756
EP  - 769
PY  - 2016
DO  - 10.1002/pi.5080
SN  - 09598103 (ISSN) 
AU  - Boffito, M.
AU  - Gioffredi, E.
AU  - Chiono, V.
AU  - Calzone, S.
AU  - Ranzato, E.
AU  - Martinotti, S.
AU  - Ciardelli, G.
AD  - Department of Mechanical and Aerospace Engineering, Politecnico di Torino, Corso Duca degli Abruzzi 24, Turin, Italy
AD  - Dipartimento di Scienze e Innovazione Tecnologica, University of Piemonte Orientale, Viale T. Michel 11, Alessandria, Italy
AD  - CNR-IPCF UOS Pisa, Via Moruzzi 1, Pisa, Italy
AB  - Poloxamer P407 (P407) is a Food and Drug Administration approved triblock copolymer; its hydrogels show fast dissolution in aqueous environment and weak mechanical strength, limiting their in vivo application. In this work, an amphiphilic poly(ether urethane) (NHP407) was synthesized from P407, an aliphatic diisocyanate (1,6-hexanediisocyanate) and an amino acid derived diol (N-Boc serinol). NHP407 solutions in water-based media were able to form biocompatible injectable thermosensitive hydrogels with a lower critical gelation temperature behavior, having lower critical gelation concentration (6% w/v versus 18% w/v), superior gel strength (G′ at 37°C about 40000Pa versus 10000Pa), faster gelation kinetics (<5min versus 15-30min) and higher stability in physiological conditions (28days versus 5 days) compared to P407 hydrogels. Gel strength and PBS absorption at 37°C increased whereas dissolution rate (in phosphate-buffered saline (PBS) at 37°C) and permeability to nutrients (studied using fluorescein isothiocyanate-dextran model molecule) decreased as a function of NHP407 hydrogel concentration from 10% to 20% w/v. By varying the concentration, NHP407 hydrogels were thus prepared with different properties which could suit specific applications, such as in situ drug/cell delivery or bioprinting of scaffolds. Moreover, deprotected amino groups in NHP407 could be exploited for the grafting of bioactive molecules obtaining biomimetic hydrogels. © 2016 Society of Chemical Industry.
KW  - Bioprinting
KW  - Drug release
KW  - Poloxamer
KW  - Polyurethane hydrogels
KW  - Thermosensitive hydrogels
KW  - Tissue engineering
KW  - Biocompatibility
KW  - Biomimetics
KW  - Dissolution
KW  - Esters
KW  - Ethers
KW  - Gelation
KW  - Molecules
KW  - Physiology
KW  - Polyurethanes
KW  - Tissue
KW  - Tissue engineering
KW  - Bioprinting
KW  - Drug release
KW  - Fluorescein isothiocyanate dextrans
KW  - Food and Drug Administration
KW  - Gelation concentrations
KW  - Phosphate-buffered salines
KW  - Poloxamer
KW  - Thermo-sensitive hydrogel
KW  - Hydrogels
PB  - John Wiley and Sons Ltd
N1  - Cited By :1
N1  - Export Date: 27 June 2016
M3  - Article
DB  - Scopus
LA  - English
N1  - Correspondence Address: Ciardelli, G.; Department of Mechanical and Aerospace Engineering, Politecnico di Torino, Corso Duca degli Abruzzi 24, Italy; email: gianluca.ciardelli@polito.it
N1  - References: Kaji, H., Camci-Unal, G., Langer, R., Khademhosseini, A., (2011) Biochim Biophys Acta, 1810, pp. 239-250; 
DeForest, C.A., Anseth, K.S., (2012) Annu Rev Chem Biomol Eng, 3, pp. 421-444; 
Camci-Unal, G., Cuttica, D., Annabi, N., Demarchi, D., Khademhosseini, A., (2013) Biomacromolecules, 14, pp. 1085-1092; 
Hoffman, A.S., (2002) Recent Dev Hydrogels, 54, pp. 3-12; 
Peppas, N.A., Bures, P., Leobandung, W., Ichikawa, H., (2000) Eur J Pharm Biopharm, 50, pp. 27-46; 
Slaughter, B.V., Khurshid, S.S., Fisher, O.Z., Khademhosseini, A., Peppas, N.A., (2009) Adv Mater, 21, pp. 3307-3329; 
Vashist, A., Vashist, A., Gupta, Y.K., Ahmad, S., (2014) J Mater Chem, B2, pp. 147-166; 
Hoare, T.R., Kohane, D.S., (2008) Polymer, 49, pp. 1993-2007; 
Tonda-Turo, C., Gnavi, S., Ruini, F., Gambarotta, G., Gioffredi, E., Chiono, V., J Tissue Eng Regen Med, , in press; 
Gnavi, S., Di Blasio, L., Tonda-Turo, C., Mancardi, A., Primo, L., Ciardelli, G., J Tissue Eng Regen Med, , in press; 
Yu, L., Ding, J., (2008) Chem Soc Rev, 37, pp. 1473-1481; 
Ruel-Gariepy, E., Leroux, J.C., Eur, J., (2004) Pharm Biopharm, EV58, pp. 409-426; 
Choi, B.G., Park, H.P., Cho, S.H., Oh, M.K., Kim, E.H., Park, K., (2010) Biomaterials, 31, pp. 9266-9272; 
Kabanov, A.V., Batrakova, E.V., Alakhov, V.Y., (2002) J Control Release, 82, pp. 189-212; 
Kabanov, A.V., Alakhov, V.Y., (2002) Crit Rev Ther Drug Carrier Syst, 19, pp. 1-72; 
Khattak, S.F., Bhatia, S.R., Roberts, S.C., (2005) Tissue Eng, 11, pp. 974-983; 
Niu, G., Du, F., Song, L., Zhang, H., Yang, J., Cao, H., (2009) J Control Release, 138, pp. 49-56; 
Volkmer, E., Leicht, U., Moritz, M., Wiese, H., Milz, S., Matthias, P., (2013) J Mater Sci Mater Med, 24, pp. 2223-2234; 
Sun, K.H., Sohn, Y.S., Jeong, B., (2006) Biomacromolecules, 7, pp. 2871-2877; 
Cohn, D., Sosnik, A., Levy, A., (2003) Biomaterials, 24, pp. 3707-3714; 
Loh, X.J., Gan, H., Wang, H., Tan, S., Neoh, K., Jean Tan, S., (2014) J Appl Polym Sci, 131; 
Park, D., Wu, W., Wang, Y.A., (2011) Biomaterials, 32, pp. 777-786; 
Sartori, S., Boffito, M., Serafini, P., Caporale, A., Silvestri, A., Bernardi, E., (2013) React Funct Polym, 73, pp. 1366-1376; 
Pradal, C., Jack, K.S., Grøndahl, L., Cooper-White, J.J., (2013) Biomacromolecules, 14, pp. 3780-3792; 
Alexandridis, P., Holzwarth, J.F., Hatton, T.A., (1994) Macromolecules, 27, pp. 2414-2425; 
Gong, C., Shi, S., Dong, P., Kan, B., Gou, M., Wang, X., (2009) Int J Pharm, 365, pp. 89-99; 
Gong, C.Y., Shi, S., Dong, P., Zheng, X.L., Fu, S.Z., Guo, G., (2009) BMC Biotechnol 9; 
Boffito, M., Sirianni, P., Di Rienzo, A.M., Chiono, V., (2015) J Biomed Mater Res, A103, pp. 1276-1290; 
Sultana, N., Khan, T.H., (2013) J Nanomater, p. 8; 
Bhattacharya, M., Malinen, M.M., Lauren, P., Lou, Y.R., Kuisma, S.W., Kanninen, L., (2012) J Control Release, 164, pp. 291-298; 
Ma, G., Miao, B., Song, C., (2010) J Appl Polym Sci, 116, pp. 1985-1993; 
Ranzato, E., Patrone, M., Mazzucco, L., Burlando, B., (2008) Br J Dermatol, 159, pp. 537-545; 
Ranzato, E., Balbo, V., Boccafoschi, F., Mazzucco, L., Burlando, B., (2009) Cell Biol Int, 33, pp. 911-917; 
Ranzato, E., Martinotti, S., Burlando, B., (2013) Burns Trauma, 1, pp. 32-38; 
Ranzato, E., Martinotti, S., Burlando, B., (2011) J Ethnopharmacol, 134, pp. 443-449; 
Altinok, H., Yu, G.A., Nixon, S.K., Gorry, P.A., Attwood, D., Booth, C., (1997) Langmuir, 13, pp. 5837-5848; 
Kabanov, A.V., Nazarova, I.R., Astafieva, I.V., Batrakova, E.V., Alakhow, V.Y., Yaroslavov, A.A., (1995) Macromolecules, 28, pp. 2303-2314; 
Brown, W., Schillen, K., Hvidt, S., (1992) J Phys Chem, 96, pp. 6038-6044; 
Dey, J., Kumar, S., Nath, S., Ganguly, R., Aswal, V.K., Ismail, K., (2014) J Colloid Interface Sci, 415, pp. 95-102; 
Pragatheeswaran, A.M., Chen, S.B., (2013) Langmuir, 29, pp. 9694-9701; 
Gilbert, J.C., Richardson, J.L., Davies, M.C., Palin, K.J., Hadgraft, J., (1987) J Control Release, 5, pp. 113-118; 
Kwon, K.W., Park, M.J., Hwang, J., Char, K., (2001) Polymer, J33, pp. 404-410; 
Pandit, N.K., Kisaka, J., (1996) Int J Pharm, 145, pp. 129-136; 
Doi, M., Edwards, S.F., (1986) Oxford Science Publications, , The theory of polymer dynamics Doi M and Edwards SF, Oxford University Press, Oxford; 
Wang, P., Johnston, T.P., (1991) J Appl Polym Sci, 43, pp. 283-292; 
Mortensen, K., Brown, W., Joergensen, E., (1994) Macromolecules, 27, pp. 5654-5666; 
Murphy, S.V., Atala, A., (2014) Nat Biotech, 32, pp. 773-785; 
Cui, X., Boland, T., D'Lima, D.D., Lotz, M.K., (2012) Recent Pat Drug Deliv Formul, 6, pp. 149-155; 
Murphy, S.V., Skardal, A., Atala, A., (2013) J Biomed Mater Res A, 101A, pp. 272-284; 
Gioffredi, E., Boffito, M., Calzone, S., Giannitelli, S.M., Rainer, A., Trombetta, M., Mozetic, P., Chiono, V., (2015), Procedia CIRP () (in press)Wang, W., Liu, Z., Sun, P., Fang, C., Fang, H., Wang, Y., (2015) Int J Mol Sci, 16, pp. 16263-16274; 
Kim, J.Y., Choi, W., Kim, Y.H., Tae, G., (2013) Biomaterials, 34, pp. 1170-1178
UR  - https://www.scopus.com/inward/record.uri?eid=2-s2.0-84959533057&partnerID=40&md5=27517257b4442a69f3754edfb7d6b9af
ER  - 

TY  - JOUR
TI  - Tissue-engineered artificial oesophagus patch using three-dimensionally printed polycaprolactone with mesenchymal stem cells: A preliminary report
T2  - Interactive Cardiovascular and Thoracic Surgery
J2  - Interact. Cardiovasc. Thorac. Surg.
VL  - 22
IS  - 6
SP  - 712
EP  - 717
PY  - 2016
DO  - 10.1093/icvts/ivw048
SN  - 15699293 (ISSN) 
AU  - Park, S.Y.
AU  - Choi, J.W.
AU  - Park, J.-K.
AU  - Song, E.H.
AU  - Park, S.A.
AU  - Kim, Y.S.
AU  - Shin, Y.S.
AU  - Kim, C.-H.
AD  - Department of Thoracic and Cardiovascular Surgery, Ajou University, Suwon, South Korea
AD  - Department of Otolaryngology, School of Medicine, Ajou University, 164 Worldcup Street, Yeongtong-Gu, Suwon, South Korea
AD  - Department of Molecular Science and Technology, Ajou University, Suwon, South Korea
AD  - Nature-Inspired Mechanical System Team, Nano Convergence and Manufacturing Systems Research Division, Korea Institute of Machinery and Materials, Daejeon, South Korea
AB  - OBJECTIVES There has been a recent focus on 3D printing with regard to tissue engineering. We evaluated the efficacy of a 3D-printed (3DP) scaffold coated with mesenchymal stem cells (MSCs) seeded in fibrin for the repair of partial oesophageal defects. METHODS MSCs from rabbit bone marrow were cultured, and a 3DP polycaprolactone (PCL) scaffold was coated with the MSCs seeded in fibrin. The fibrin/MSC-coated 3DP PCL scaffold was implanted on a 5 × 10 mm artificial oesophageal defect in three rabbits (3DP/MSC group) and 3DP PCL-only scaffolds were implanted in three rabbits (3DP-only group). Three weeks post-procedure, the implanted sites were evaluated radiologically and histologically. RESULTS None of the rabbits showed any infection, stenosis or granulation on computed tomography. In the 3DP/MSC group, the replaced scaffolds were completely covered with regenerating mucosal epithelium and smooth muscle cells as determined by haematoxylin and eosin and Desmin staining. However, mucosal epithelium and smooth muscle cell regeneration was not evident in the 3DP-only group. CONCLUSIONS Use of the 3DP scaffold coated with MSCs seeded in fibrin resulted in successful restoration of the shape and histology of the cervical oesophagus without any graft rejection; thus, this is a promising material for use as an artificial oesophagus. © The Author 2016. Published by Oxford University Press on behalf of the European Association for Cardio-Thoracic Surgery.
KW  - 3D-printing
KW  - Fibrin
KW  - Mesenchymal stem cell
KW  - Oesophageal regeneration
KW  - Tissue engineering
PB  - Oxford University Press
N1  - Export Date: 27 June 2016
M3  - Article
DB  - Scopus
N1  - CODEN: ICTSC
LA  - English
N1  - Correspondence Address: Shin, Y.S.; Department of Otolaryngology, School of Medicine, Ajou University, 164 Worldcup Street, Yeongtong-Gu, South Korea; email: ysshinmd@ajou.ac.kr
N1  - References: Totonelli, G., Maghsoudlou, P., Fishman, J.M., Orlando, G., Ansari, T., Sibbons, P., Esophageal tissue engineering: A new approach for esophageal replacement (2012) World J Gastroenterol, 18, pp. 6900-6907; 
Kuppan, P., Sethuraman, S., Krishnan, U.M., Tissue engineering interventions for esophageal disorders-promises and challenges (2012) Biotechnol Adv, 30, pp. 1481-1492; 
Dash, T.K., Konkimalla, V.B., Poly-caprolactone based formulations for drug delivery and tissue engineering: A review (2012) J Control Release, 158, pp. 15-33; 
Panadero, J.A., Vikingsson, L., Gomez Ribelles, J.L., Sencadas, V., Lanceros-Mendez, S., Fatigue prediction in fibrin poly-epsilon-caprolactone macroporous scaffolds (2013) J Mech Behav Biomed Mater, 28, pp. 55-61; 
Park, S., Kim, G., Jeon, Y.C., Koh, Y., Kim, W., 3D polycaprolactone scaffolds with controlled pore structure using a rapid prototyping system (2009) J Mater Sci Mater Med, 20, pp. 229-234; 
Diemer, P., Markoew, S., Le, D., Qvist, N., Poly-caprolactone mesh as a scaffold for in vivo tissue engineering in rabbit esophagus (2015) Dis Esophagus, 28, pp. 240-245; 
Park, S.H., Choi, B.H., Park, S.R., Min, B.H., Chondrogenesis of rabbit mesenchymal stem cells in fibrin/hyaluronan composite scaffold in vitro (2011) Tissue Eng Part A, 17, pp. 1277-1286; 
Chang, J.W., Park, S.A., Park, J.K., Choi, J.W., Kim, Y.S., Shin, Y.S., Tissue-engineered tracheal reconstruction using three-dimensionally printed artificial tracheal graft: Preliminary report (2014) Artif Organs, 38, pp. E95-E105; 
Kim, Y.S., Shin, Y.S., Choi, J.W., Park, J.K., Kim, D.H., Kim, C.H., The application of three-dimensional printing in animal model of augmentation rhinoplasty (2015) Ann Biomed Eng, 43, pp. 2153-2162; 
Boo, L., Selvaratnam, L., Tai, C.C., Ahmad, T.S., Kamarul, T., Expansion and preservation of multipotentiality of rabbit bone-marrow derived mesenchymal stem cells in dextran-based microcarrier spin culture (2011) J Mater Sci Mater Med, 22, pp. 1343-1356; 
Ahmadbeigi, N., Shafiee, A., Seyedjafari, E., Gheisari, Y., Vassei, M., Amanpour, S., Early spontaneous immortalization and loss of plasticity of rabbit bone marrow mesenchymal stem cells (2011) Cell Prolif, 44, pp. 67-74; 
Xu, T., Binder, K.W., Albanna, M.Z., Dice, D., Zhao, W., Yoo, J.J., Hybrid printing of mechanically and biologically improved constructs for cartilage tissue engineering applications (2013) Biofabrication, 5, p. 015001; 
Lee, J.Y., Choi, B., Wu, B., Lee, M., Customized biomimetic scaffolds created by indirect three-dimensional printing for tissue engineering (2013) Biofabrication, 5, p. 045003; 
Hong, H.J., Chang, J.W., Park, J.K., Choi, J.W., Kim, Y.S., Shin, Y.S., Tracheal reconstruction using chondrocytes seeded on a poly (l-lactic-co-glycolic acid)-fibrin/hyaluronan (2014) J Biomed Mater Res A, 102, pp. 4142-4150; 
Kim, D.Y., Pyun, J., Choi, J.W., Kim, J.H., Lee, J.S., Shin, H.A., Tissue-engineered allograft tracheal cartilage using fibrin/hyaluronan composite gel and its in vivo implantation (2010) Laryngoscope, 120, pp. 30-38; 
Hong, H.J., Lee, J.S., Choi, J.W., Min, B.H., Lee, H.B., Kim, C.H., Transplantation of autologous chondrocytes seeded on a fibrin/hyaluronan composite gel into tracheal cartilage defects in rabbits: Preliminary results (2012) Artif Organs, 36, pp. 998-1006; 
Chiang, H.-Y., Korshunov, V.A., Serour, A., Shi, F., Sottile, J., Fibronectin is an important regulator of flow-induced vascular remodeling (2009) Arterioscler Thromb Vasc Biol, 29, pp. 1074-1079; 
Park, S.H., Park, S.R., Chung, S.I., Pai, K.S., Min, B.H., Tissue-engineered cartilage using fibrin/hyaluronan composite gel and its in vivo implantation (2005) Artif Organs, 29, pp. 838-845; 
Wu, X., Ren, J., Li, J., Fibrin glue as the cell-delivery vehicle for mesenchymal stromal cells in regenerative medicine (2012) Cytotherapy, 14, pp. 555-562; 
Paulin, D., Li, Z., Desmin: A major intermediate filament protein essential for the structural integrity and function of muscle (2004) Exp Cell Res, 301, pp. 1-7; 
Bär, H., Strelkov, S.V., Sjöberg, G., Aebi, U., Herrmann, H., The biology of desmin filaments: How do mutations affect their structure, assembly, and organisation? (2004) J Struct Biol, 148, pp. 137-152; 
Gong, Z., Niklason, L.E., Use of human mesenchymal stem cells as alternative source of smooth muscle cells in vessel engineering (2011) Methods Mol Biol, 698, pp. 279-294; 
Phinney, D.G., Prockop, D.J., Concise review: Mesenchymal stem/multipotent stromal cells: The state of transdifferentiation and modes of tissue repair-current views (2007) Stem Cells, 25, pp. 2896-2902; 
Salamon, A., Toldy, E., The role of adult bone marrow derived mesenchymal stem cells, growth factors and carriers in the treatment of cartilage and bone defects (2009) J Stem Cells, 4, pp. 71-80; 
Kim, M., Kim, K.H., Park, S.R., Choi, B.H., Mesenchymal stem cells for treatment of neurological disorders: A paracrine effect (2013) Tissue Eng Regen Med, 10, pp. 234-245
UR  - https://www.scopus.com/inward/record.uri?eid=2-s2.0-84974574161&partnerID=40&md5=e8bf21aabf85102301a9623a0db0ae05
ER  - 

TY  - JOUR
TI  - Mathematically defined gradient porous materials
T2  - Materials Letters
J2  - Mater Lett
VL  - 173
SP  - 136
EP  - 140
PY  - 2016
DO  - 10.1016/j.matlet.2016.03.021
SN  - 0167577X (ISSN) 
AU  - Yang, N.
AU  - Du, C.
AU  - Wang, S.
AU  - Yang, Y.
AU  - Zhang, C.
AD  - Tianjin Key Laboratory of the Design and Intelligent Control of the Advanced Mechatronical System, Tianjin University of Technology, Binshuixi Road No. 391, Xiqing District, Tianjin, China
AB  - Here we propose an effective and succinct method to generate graded porous material architectures in a mathematical way. Pores with gradient pore sizes, types, orientations and porosities can be integrated to create a single architecture. The resulting structures can be readily produced by using additive manufacturing (AM) techniques for medical applications. We give relevant examples of constructing several kinds of gradient porous scaffolds and discuss their respective characteristics for use in cell culture studies. © 2016 Elsevier B.V. All rights reserved.
KW  - Additive manufacturing
KW  - Gradient porous structures
KW  - Tissue engineering scaffolds
PB  - Elsevier
N1  - Cited By :1
N1  - Export Date: 27 June 2016
M3  - Article
DB  - Scopus
N1  - CODEN: MLETD
LA  - English
N1  - Correspondence Address: Yang, N.; Tianjin Key Laboratory of the Design and Intelligent Control of the Advanced Mechatronical System, Tianjin University of Technology, Binshuixi Road No. 391, Xiqing District, China; email: y79nzw@163.com
N1  - References: Higuchi, A., Ling, Q.D., Chang, Y., Hsu, S.T., Umezawa, A., Physical cues of biomaterials guide stem cell differentiation fate (2013) Chem. Rev., 113, pp. 3297-3328; 
Klein, F., Richter, B., Striebel, T., Franz, C.M., Von Freymann, G., Wegener, M., Bastmeyer, M., Two-component polymer scaffolds for controlled three-dimensional cell culture (2011) Adv. Mater., 23, pp. 1341-1345; 
Dorj, B., Won, J.E., Purevdorj, O., Patel, K.D., Kim, J.H., Lee, E.J., Kim, H.W., A novel therapeutic design of microporous-structured biopolymer scaffolds for drug loading and delivery (2014) Acta Biomater., 10, pp. 1238-1250; 
Wang, C., Wang, M., Dual-source dual-power electrospinning and characteristics of multifunctional scaffolds for bone tissue engineering (2012) J. Mater. Sci. Mater. Med., 23, pp. 2381-2397; 
Zhang, Q., Lu, H., Kawazoe, N., Chen, G., Preparation of collagen porous scaffolds with a gradient pore size structure using ice particulates (2013) Mater. Lett., 107, pp. 280-283; 
Yoo, D.J., Heterogeneous minimal surface porous scaffold design using the distance field and radial basis functions (2012) Med. Eng. Phys., 34, pp. 625-639; 
Melchels, F.P.W., Bertoldi, K., Gabbrielli, R., Velders, A.H., Feijen, J., Mathematically defined tissue engineering scaffold architectures prepared by stereolithography (2010) Biomaterials, 31, pp. 6909-6916; 
Yoo, D.J., Porous scaffold design using the distance field and triply periodic minimal surface models (2011) Biomaterials, 32, pp. 7741-7754; 
Kapfer, S.C., Hyde, S.T., Mecke, K., Arns, C.H., Schroder-Turk, G.E., Minimal surface scaffold designs for tissue engineering (2011) Biomaterials, 32, pp. 6875-6882; 
Yang, N., Gao, L., Zhou, K., Simple method to generate and fabricate stochastic porous scaffolds (2015) Mater. Sci. Eng. C, 56, pp. 444-450
UR  - https://www.scopus.com/inward/record.uri?eid=2-s2.0-84960373781&partnerID=40&md5=997044030fe8aed74b5c3c50e32932a7
ER  - 

TY  - JOUR
TI  - A Synthetic Thermosensitive Hydrogel for Cartilage Bioprinting and Its Biofunctionalization with Polysaccharides
T2  - Biomacromolecules
J2  - Biomacromolecules
VL  - 17
IS  - 6
SP  - 2137
EP  - 2147
PY  - 2016
DO  - 10.1021/acs.biomac.6b00366
SN  - 15257797 (ISSN) 
AU  - Abbadessa, A.
AU  - Mouser, V.H.M.
AU  - Blokzijl, M.M.
AU  - Gawlitta, D.
AU  - Dhert, W.J.A.
AU  - Hennink, W.E.
AU  - Malda, J.
AU  - Vermonden, T.
AD  - Department of Pharmaceutics, Utrecht Institute for Pharmaceutical Sciences (UIPS), Faculty of Science, Utrecht University, P.O. Box 80082, Utrecht, Netherlands
AD  - Department of Orthopaedics, University Medical Center Utrecht, P.O. Box 85500, Utrecht, Netherlands
AD  - Department of Oral and Maxillofacial Surgery and Special Dental Care, University Medical Center Utrecht, P.O. Box 85500, Utrecht, Netherlands
AD  - Department of Equine Sciences, Faculty of Veterinary Medicine, Utrecht University, P.O. Box 80163, Utrecht, Netherlands
AB  - Hydrogels based on triblock copolymers of polyethylene glycol and partially methacrylated poly[N-(2-hydroxypropyl) methacrylamide mono/dilactate] make up an attractive class of biomaterials because of their biodegradability, cytocompatibility, and tunable thermoresponsive and mechanical properties. If these properties are fine-tuned, the hydrogels can be three-dimensionally bioprinted, to generate, for instance, constructs for cartilage repair. This study investigated whether hydrogels based on the polymer mentioned above with a 10% degree of methacrylation (M10P10) support cartilage formation by chondrocytes and whether the incorporation of methacrylated chondroitin sulfate (CSMA) or methacrylated hyaluronic acid (HAMA) can improve the mechanical properties, long-term stability, and printability. Chondrocyte-laden M10P10 hydrogels were cultured for 42 days to evaluate chondrogenesis. M10P10 hydrogels with or without polysaccharides were evaluated for their mechanical properties (before and after UV photo-cross-linking), degradation kinetics, and printability. Extensive cartilage matrix production occurred in M10P10 hydrogels, highlighting their potential for cartilage repair strategies. The incorporation of polysaccharides increased the storage modulus of polymer mixtures and decreased the degradation kinetics in cross-linked hydrogels. Addition of HAMA to M10P10 hydrogels improved printability and resulted in three-dimensional constructs with excellent cell viability. Hence, this novel combination of M10P10 with HAMA forms an interesting class of hydrogels for cartilage bioprinting. © 2016 American Chemical Society.
KW  - Biodegradability
KW  - Biomaterials
KW  - Body fluids
KW  - Cartilage
KW  - Crosslinking
KW  - Degradation
KW  - Hyaluronic acid
KW  - Mechanical properties
KW  - Polysaccharides
KW  - Repair
KW  - Biofunctionalization
KW  - Cartilage formation
KW  - Chondroitin sulfates
KW  - Cross-linked hydrogels
KW  - Degradation kinetics
KW  - Long term stability
KW  - Methacrylated hyaluronic acids
KW  - Thermo-sensitive hydrogel
KW  - Hydrogels
PB  - American Chemical Society
N1  - Export Date: 27 June 2016
M3  - Article
DB  - Scopus
N1  - CODEN: BOMAF
LA  - English
N1  - Correspondence Address: Vermonden, T.; Department of Pharmaceutics, Utrecht Institute for Pharmaceutical Sciences (UIPS), Faculty of Science, Utrecht University, P.O. Box 80082, Netherlands; email: t.vermonden@uu.nl
N1  - References: Almarza, A.J., Athanasiou, K.A., (2004) Ann. Biomed. Eng., 32 (1), pp. 2-17; 
Prakash, D., Learmonth, D., (2002) Knee, 9 (1), pp. 7-10; 
Hutmacher, D.W., (2001) J. Biomater. Sci.; Polym. Ed., 12 (1), pp. 107-124; 
Vermonden, T., Censi, R., Hennink, W.E., (2012) Chem. Rev., 112 (5), pp. 2853-2888; 
Appel, E.A., Del Barrio, J., Loh, X.J., Scherman, O.A., (2012) Chem. Soc. Rev., 41 (18), pp. 6195-6214; 
Annabi, N., Tamayol, A., Uquillas, J.A., Akbari, M., Bertassoni, L.E., Cha, C., Camci-Unal, G., Khademhosseini, A., (2014) Adv. Mater., 26 (1), pp. 85-124; 
Malda, J., Visser, J., Melchels, F.P., Jüngst, T., Hennink, W.E., Dhert, W.J.A., Groll, J., Hutmacher, D.W., (2013) Adv. Mater., 25 (36), pp. 5011-5028; 
Censi, R., Vermonden, T., Van Steenbergen, M.J., Deschout, H., Braeckmans, K., De Smedt, S.C., Van Nostrum, C.F., Hennink, W.E., (2009) J. Controlled Release, 140 (3), pp. 230-236; 
Censi, R., Vermonden, T., Deschout, H., Braeckmans, K., Di Martino, P., De Smedt, S.C., Van Nostrum, C.F., Hennink, W.E., (2010) Biomacromolecules, 11 (8), pp. 2143-2151; 
Censi, R., Schuurman, W., Malda, J., Di Dato, G., Burgisser, P.E., Dhert, W.J.A., Van Nostrum, C.F., Hennink, W.E., (2011) Adv. Funct. Mater., 21 (10), pp. 1833-1842; 
Vermonden, T., Jena, S.S., Barriet, D., Censi, R., Van Der Gucht, J., Hennink, W.E., Siegel, R.A., (2010) Macromolecules, 43 (2), pp. 782-789; 
Censi, R., Van Putten, S., Vermonden, T., Di Martino, P., Van Nostrum, C.F., Harmsen, M.C., Bank, R.A., Hennink, W.E., (2011) J. Biomed. Mater. Res.; Part A, 97 (3), pp. 219-229; 
Vermonden, T., Fedorovich, N.E., Van Geemen, D., Alblas, J., Van Nostrum, C.F., Dhert, W.J.A., Hennink, W.E., (2008) Biomacromolecules, 9 (3), pp. 919-926; 
Vermonden, T., Besseling, N.A.M., Van Steenbergen, M.J., Hennink, W.E., (2006) Langmuir, 22 (24), pp. 10180-10184; 
Klein, T.J., Rizzi, S.C., Reichert, J.C., Georgi, N., Malda, J., Schuurman, W., Crawford, R.W., Hutmacher, D.W., (2009) Macromol. Biosci., 9 (11), pp. 1049-1058; 
Visser, J., Peters, B., Burger, T.J., Boomstra, J., Dhert, W.J.A., Melchels, F.P.W., Malda, J., (2013) Biofabrication, 5 (3), p. 035007; 
Melchels, F.P.W., Domingos, M.A.N., Klein, T.J., Malda, J., Bartolo, P.J., Hutmacher, D.W., (2012) Prog. Polym. Sci., 37 (8), pp. 1079-1104; 
Levato, R., Visser, J., Planell, J.A., Engel, E., Malda, J., Mateos-Timoneda, M.A., (2014) Biofabrication, 6 (3), p. 035020; 
Groll, J., Boland, T., Blunk, T., Burdick, J.A., Cho, D.-W., Dalton, P.D., Derby, B., Malda, J., (2016) Biofabrication, 8 (1), p. 013001; 
Seliktar, D., (2012) Science, 336 (6085), pp. 1124-1128; 
Bryant, S.J., Anseth, K.S., (2002) J. Biomed. Mater. Res., 59 (1), pp. 63-71; 
Schuurman, W., Levett, P.A., Pot, M.W., Van Weeren, P.R., Dhert, W.J.A., Hutmacher, D.W., Melchels, F.P.W., Malda, J., (2013) Macromol. Biosci., 13 (5), pp. 551-561; 
Levett, P.A., Hutmacher, D.W., Malda, J., Klein, T.J., (2014) PLoS One, 9 (12), p. e113216; 
Levett, P.A., Melchels, F.P.W., Schrobback, K., Hutmacher, D.W., Malda, J., Klein, T.J., (2014) Acta Biomater., 10 (1), pp. 214-223; 
Choi, B., Kim, S., Lin, B., Wu, B.M., Lee, M., (2014) ACS Appl. Mater. Interfaces, 6 (22), pp. 20110-20121; 
Shim, J.-H., Jang, K.-M., Hahn, S.K., Park, J.Y., Jung, H., Oh, K., Park, K.M., Cho, D.-W., (2016) Biofabrication, 8 (1), p. 014102; 
Oudshoorn, M.H.M., Rissmann, R., Bouwstra, J.A., Hennink, W.E., (2007) Polymer, 48 (7), pp. 1915-1920; 
Hachet, E., Van Den Berghe, H., Bayma, E., Block, M.R., Auzély-Velty, R., (2012) Biomacromolecules, 13 (6), pp. 1818-1827; 
Lesley, J., Hascall, V.C., Tammi, M., Hyman, R., (2000) J. Biol. Chem., 275 (35), pp. 26967-26975; 
Chung, C., Erickson, I.E., Mauck, R.L., Burdick, J.A., (2008) Tissue Eng.; Part A, 14 (7), pp. 1121-1131; 
Park, S.-H., Park, S.R., Chung, S.I., Pai, K.S., Min, B.-H., (2005) Artif. Organs, 29 (10), pp. 838-845; 
Dinescu, S., Galateanu, B., Albu, M., Lungu, A., Radu, E., Hermenean, A., Costache, M., (2013) BioMed Res. Int., 2013, pp. 1-11; 
Park, H., Choi, B., Hu, J., Lee, M., (2013) Acta Biomater., 9 (1), pp. 4779-4786; 
Roberts, J.J., Nicodemus, G.D., Giunta, S., Bryant, S.J., (2011) J. Biomed. Mater. Res.; Part A, 97 (3), pp. 281-291; 
Oupický, D., Konák, C., Ulbrich, K., (1999) J. Biomater. Sci.; Polym. Ed., 10 (5), pp. 573-590; 
Neradovic, D., Van Steenbergen, M.J., Vansteelant, L., Meijer, Y.J., Van Nostrum, C.F., Hennink, W.E., (2003) Macromolecules, 36 (20), pp. 7491-7498; 
Neradovic, D., Van Nostrum, C.F., Hennink, W.E., (2001) Macromolecules, 34 (22), pp. 7589-7591; 
Abbadessa, A., Blokzijl, M.M., Mouser, V.H.M., Marica, P., Malda, J., Hennink, W.E., Vermonden, T., (2016) Carbohydr. Polym., 149, pp. 163-174; 
Stenekes, R.J.H., Hennink, W.E., (2000) Polymer, 41 (15), pp. 5563-5569; 
Benya, P.D., Shaffer, J.D., (1982) Cell, 30 (1), pp. 215-224; 
Guo, J., Jourdian, G.W., Maccallum, D.K., (1989) Connect. Tissue Res., 19 (24), pp. 277-297; 
Rosenberg, L., (1971) J. Bone Joint Surg. Am., 53 (1), pp. 69-82; 
Farndale, R.W., Sayers, C.A., Barrett, A.J., (1982) Connect. Tissue Res., 9 (4), pp. 247-248; 
Li, Q., Wang, D., Elisseeff, J.H., (2003) Macromolecules, 36 (7), pp. 2556-2562; 
Burdick, J.A., Chung, C., Jia, X., Randolph, M.A., Langer, R., (2005) Biomacromolecules, 6 (1), pp. 386-391; 
Smeds, K.A., Grinstaff, M.W., (2001) J. Biomed. Mater. Res., 54 (1), pp. 115-121; 
Messager, L., Portecop, N., Hachet, E., Lapeyre, V., Pignot-Paintrand, I., Catargi, B., Auzély-Velty, R., Ravaine, V., (2013) J. Mater. Chem. B, 1 (27), p. 3369; 
Mastbergen, S.C., Saris, D.B., Lafeber, F.P., (2013) Nat. Rev. Rheumatol., 9 (5), pp. 277-290; 
Brittberg, M., (2010) Am. J. Sports Med., 38 (6), pp. 1259-1271; 
Cummings, C.L., Gawlitta, D., Nerem, R.M., Stegemann, J.P., (2004) Biomaterials, 25 (17), pp. 3699-3706; 
Ahmed, T.A.E., Dare, E.V., Hincke, M., (2008) Tissue Eng.; Part B, 14 (2), pp. 199-215; 
Eyrich, D., Brandl, F., Appel, B., Wiese, H., Maier, G., Wenzel, M., Staudenmaier, R., Blunk, T., (2007) Biomaterials, 28 (1), pp. 55-65; 
Visser, J., Melchels, F.P.W., Jeon, J.E., Van Bussel, E.M., Kimpton, L.S., Byrne, H.M., Dhert, W.J.A., Malda, J., (2015) Nat. Commun., 6, p. 6933; 
Poole, C.A., Ayad, S., Schofield, J.R., (1988) J. Cell Sci., 90, pp. 635-643; 
Zhang, Z., (2015) Tissue Eng.; Part B, 21 (3), pp. 267-277; 
Visser, J., Levett, P.A., Te Moller, N.C.R., Besems, J., Boere, K.W.M., Van Rijen, M.H.P., De Grauw, J.C., Malda, J., (2015) Tissue Eng.; Part A, 21 (78), pp. 1195-1206; 
Kim, J., Park, Y., Tae, G., Lee, K.B., Hwang, C.M., Hwang, S.J., Kim, I.S., Sun, K., (2009) J. Biomed. Mater. Res.; Part A, 88 (4), pp. 967-975; 
Jeong, C.G., Francisco, A.T., Niu, Z., Mancino, R.L., Craig, S.L., Setton, L.A., (2014) Acta Biomater., 10 (8), pp. 3421-3430; 
Chen, A.C., Bae, W.C., Schinagl, R.M., Sah, R.L., (2001) J. Biomech., 34 (1), pp. 1-12; 
Athanasiou, K.A., Agarwal, A., Dzida, F.J., (1994) J. Orthop. Res., 12 (3), pp. 340-349; 
Jurvelin, J.S., Buschmann, M.D., Hunziker, E.B., (1997) J. Biomech., 30 (3), pp. 235-241; 
Bolis, S., Handley, C.J., Cornper, W.D., (1989) Biochim. Biophys. Acta, Gen. Subj., 993 (23), pp. 157-167; 
Van Dijk-Wolthuis, W.N.E., Hoogeboom, J.A.M., Van Steenbergen, M.J., Tsang, S.K.Y., Hennink, W.E., (1997) Macromolecules, 30 (16), pp. 4639-4645; 
Van De Wetering, P., Zuidam, N.J., Van Steenbergen, M.J., Van Der Houwen, O.A.G.J., Underberg, W.J.M., Hennink, W.E., (1998) Macromolecules, 31 (23), pp. 8063-8068; 
Kurisawa, M., Chung, J.E., Yang, Y.Y., Gao, S.J., Uyama, H., (2005) Chem. Commun., (34), p. 4312; 
Hwang, N.S., Varghese, S., Lee, H.J., Theprungsirikul, P., Canver, A., Sharma, B., Elisseeff, J., (2007) FEBS Lett., 581 (22), pp. 4172-4178; 
Akmal, M., Singh, A., Anand, A., Kesani, A., Aslam, N., Goodship, A., Bentley, G., (2005) J. Bone Jt. Surg.; Br. Vol., 87 (8), pp. 1143-1149; 
Allemann, F., Mizuno, S., Eid, K., Yates, K.E., Zaleske, D., Glowacki, J., (2001) J. Biomed. Mater. Res., 55, pp. 13-19; 
Callahan, L.A.S., Ganios, A.M., McBurney, D.L., Dilisio, M.F., Weiner, S.D., Horton, W.E., Becker, M.L., (2012) Biomacromolecules, 13 (5), pp. 1625-1631; 
Kawasaki, K., Ochi, M., Uchio, Y., Adachi, N., Matsusaki, M., (1999) J. Cell. Physiol., 179 (2), pp. 142-148; 
Villanueva, I., Gladem, S.K., Kessler, J., Bryant, S.J., (2010) Matrix Biol., 29 (1), pp. 51-62
UR  - https://www.scopus.com/inward/record.uri?eid=2-s2.0-84974782360&partnerID=40&md5=e796b60b9f09b30c095a7e286c904b15
ER  - 

TY  - JOUR
TI  - OCT-based improvement of geometrical controllability of 3D-bioprinted porous hydrogel scaffolds
T2  - Zhongguo Jiguang/Chinese Journal of Lasers
J2  - Zhongguo Jiguang
VL  - 43
IS  - 6
PY  - 2016
DO  - 10.3788/CJL201643.0607001
SN  - 02587025 (ISSN) 
AU  - Wang, L.
AU  - Zhang, L.
AU  - Zhou, Q.
AU  - Xu, M.
AD  - College of Life Information Science and Instrument Engineering, Hangzhou Dianzi University, Hangzhou, Zhejiang, China
AB  - The aim of this study is to optimize the robustness and controllability of the 3D printed hydrogel scaffolds by iteratively reducing the mismatch between the designed and the as-printed. A feedback loop approach based on optical coherence tomography (OCT) in vivo online quantitative evaluation was performed for twice. The experimental results show that OCT has quantitatively characterized the morphological parameters, and the difference correlation analysis based on the characterization of OCT feedback controls the 3D printing process and enables decrease of the mismatch. The mismatch of the averaged pore size of the hydrogel scaffolds has decreased from 30% to 2%. It concludes that OCT can further expand its applications in the field of tissue engineering, and may be a key tool for scaffold design and characterization, 3D bio-printing process control, and so on. © 2016, Chinese Lasers Press. All right reserved.
KW  - 3D bio-printing
KW  - Biomedical photonics
KW  - Hydrogel scaffolds
KW  - Optical coherence tomography
KW  - Quantitative optimization
KW  - 3D printers
KW  - Feedback
KW  - Optical tomography
KW  - Pore size
KW  - Printing
KW  - Printing presses
KW  - Process control
KW  - Scaffolds (biology)
KW  - Tissue engineering
KW  - Tomography
KW  - 3D printing process
KW  - Correlation analysis
KW  - Hydrogel scaffolds
KW  - ITS applications
KW  - Morphological parameters
KW  - Porous hydrogels
KW  - Printing process
KW  - Quantitative evaluation
KW  - Hydrogels
PB  - Science Press
N1  - Export Date: 27 June 2016
M3  - Article
DB  - Scopus
C7  - 0607001
N1  - CODEN: ZHJID
LA  - Chinese
N1  - Correspondence Address: Xu, M.; College of Life Information Science and Instrument Engineering, Hangzhou Dianzi UniversityChina; email: xumingen@hdu.deu.cn
N1  - References: van Bael, S., Chai, Y.C., Truscello, S., The effect of pore geometry on the in vitro biological behavior of human periosteum-derived cells seeded on selective laser-melted Ti6Al4V bone scaffolds (2012) Acta Biomaterials, 8 (7), pp. 2824-2834; 
Billiet, T., Vandenhaute, M., Schelfhout, J., A review of trends and limitations in hydrogel-rapid prototyping for tissue engineering (2012) Biomaterials, 33 (26), pp. 6020-6041; 
Liu, F., Zhang, R., Yan, Y., Rapid prototyping of gelatin/sodium alginate tissue engineering scaffolds (2006) Journal of Tsinghua University (Science and Technology), 46 (8), pp. 1357-1360; 
Mironov, V., Kasyanov, V., Markwald, R.R., Organ printing: From bioprinter to organ biofabrication line (2011) Current Opinion in Biotechnology, 22 (5), pp. 667-673; 
Xu, M.E., Wang, X.H., Yan, Y.N., An cell-assembly derived physiological 3D model of the metabolic syndrome, based on adipose-derived stromal cells and a gelatin/alginate/fibrinogen matrix (2010) Biomaterials, 31 (22), pp. 3868-3877; 
Yan, Y.N., Wang, X.H., Pan, Y., Fabrication of viable tissue-engineered constructs with 3D cell-assembly technique (2005) Biomaterials, 26 (29), pp. 5864-5871; 
Fedorovich, N.E., Dewijn, J.R., Verbout, A.J., Three-dimensional fiber deposition of cell-laden, viable, patterned constructs for bone tissue printing (2008) Tissue Engineering Part A, 14 (1), pp. 127-133; 
Wang, X.H., Yan, Y.N.Y., Pan, Y., Generation of three-dimensional hepatocyte/gelatin structures with rapid prototyping system (2006) Tissue Engineering, 12 (1), pp. 83-90; 
Shim, J.H., Kim, J.Y., Park, M., Development of a hybrid scaffold with synthetic biomaterials and hydrogel using solid freeform fabrication technology (2011) Biomaterials, 3 (3); 
Wang, L., Tu, P., Shi, R., Quantitative evaluation of three-dimensional bio-printed hydrogel scaffolds by optical coherence tomography (2015) Chinese J Lasers, 42 (8); 
Xu, M.E., Li, Y., Suo, H., Fabricating a pearl/PLGA composite scaffold by the low-temperature deposition manufacturing technique for bone tissue engineering (2010) Biofabrication, 2 (2); 
Wang, L., Zhu, H., Tu, P., High-speed three-dimensional swept source optical coherence tomography system based on LabVIEW (2014) Chinese J Lasers, 41 (7); 
Appel, A.A., Anastasio, M.A., Larson, J.C., Imaging challenges in biomaterials and tissue engineering (2013) Biomaterials, 34 (28), pp. 6615-6630; 
Guo, X., Wang, X., Bu, P., Effects of scattering on spectral shape and depth resolution in Fourier domain optical coherence tomography (2014) Acta Optica Sinica, 34 (1); 
Billiet, T., Gevaert, E., Schryver, T.D., The 3D printing of gelatin methacrylamide cell-laden tissue-engineered constructs with high cell viability (2014) Biomaterials, 35 (1), pp. 49-62; 
Khalil, S., Nam, J., Sun, W., Multi-nozzle deposition for construction of 3D biopolymer tissue scaffolds (2005) Rapid Prototyping Journal, 11 (1), pp. 9-17
UR  - https://www.scopus.com/inward/record.uri?eid=2-s2.0-84975089718&partnerID=40&md5=0761ee3b30a13439fdac684f44e2e892
ER  - 

TY  - JOUR
TI  - 3D Printing of Shape Memory Polymers for Flexible Electronic Devices
T2  - Advanced Materials
J2  - Adv Mater
VL  - 28
IS  - 22
SP  - 4449
EP  - 4454
PY  - 2016
DO  - 10.1002/adma.201503132
SN  - 09359648 (ISSN) 
AU  - Zarek, M.
AU  - Layani, M.
AU  - Cooperstein, I.
AU  - Sachyani, E.
AU  - Cohn, D.
AU  - Magdassi, S.
AD  - Casali Center of Applied Chemistry, Institute of Chemistry, The Hebrew University of Jerusalem, Jerusalem, Israel
KW  - 3D printing
KW  - biomedical devices
KW  - flexible electronics
KW  - shape memory polymers
KW  - stereolithography
PB  - Wiley-VCH Verlag
N1  - Export Date: 27 June 2016
M3  - Article
DB  - Scopus
N1  - CODEN: ADVME
LA  - English
N1  - Correspondence Address: Cohn, D.; Casali Center of Applied Chemistry, Institute of Chemistry, The Hebrew University of JerusalemIsrael; email: danielc@mail.huji.ac.il
N1  - References: Lendlein, A., Langer, R., (2002) Science, 296, p. 1673; 
Liu, Y., Du, H., Liu, L., Leng, J., (2014) Smart Mater. Struct., 23, p. 023001; 
Sun, L., Huang, W.M., Ding, Z., Zhao, Y., Wang, C.C., Purnawali, H., Tang, C., (2012) Mater. Design, 33, p. 577; 
Kim, S., Laschi, C., Trimmer, B., (2013) Trends Biotechnol., 31, p. 287; 
Yu, Z., Zhang, Q., Li, L., Chen, Q., Niu, X., Liu, J., Pei, Q., (2011) Adv. Mater., 23, p. 664; 
Kratz, K., Voigt, U., Lendlein, A., (2012) Adv. Funct. Mater., 22, p. 3057; 
Pearce, J.M., (2012) Science, 337, p. 1303; 
Muth, J.T., Vogt, D.M., Truby, R.L., Mengüç, Y., Kolesky, D.B., Wood, R.J., Lewis, J.A., (2014) Adv. Mater., 26, p. 6202; 
Kolesky, D.B., Truby, R.L., Gladman, A., Busbee, T.A., Homan, K.A., Lewis, J.A., (2014) Adv. Mater., 26, p. 2966; 
Ladd, C., So, J.H., Muth, J., Dickey, M.D., (2013) Adv. Mater., 25, p. 5081; 
Bakarich, S.E., Gorkin, R., Sparks, G.M., (2015) Macromol. Rapid Commun., 36, p. 1211; 
Berg, G.J., McBride, M.K., Wang, C., Bowman, C.N., (2014) Polymer, 55, p. 5849; 
Torbati, A.H., Nejad, H.B., Ponce, M., Sutton, J.P., Mather, P.T., (2014) Soft Matter, 10, p. 3112; 
Behl, M., Kratz, K., Zotzmann, J., Noechel, U., Lendlein, A., (2013) Adv. Mater., 25, p. 4466; 
Behl, M., Kratz, K., Noechel, U., Sauter, T., Lendlein, A., (2013) Proc. Natl. Acad. Sci. USA, 110, p. 12555; 
Tibbits, S., (2014) Archit. Des., 84, p. 116; 
Raviv, D., Zhao, W., McKnelly, C., Papadopoulou, A., Kadambi, A., Shi, B., Hirsch, S., Tibbits, S., (2014) Sci. Rep., 4; 
Ge, Q., Qi, H.J., Dunn, M.L., (2013) Appl. Phys. Lett., 103, p. 131901; 
Ge, Q., Dunn, C.K., Qi, H.J., Dunn, M.L., (2014) Smart Mater. Struct., 23, p. 094007; 
Yu, K., Ritchie, A., Mao, Y., Dunn, M.L., Qi, H.J., (2015) Proc. IUTAM, 12, p. 193; 
Decker, C., Jenkins, A.D., (1985) Macromolecules, 18, p. 1241; 
Tumbleston, J.R., Shirvanyants, D., Ermoshkin, N., Janusziewicz, R., Johnson, A.R., Kelly, D., Chen, K., DeSimone, J.M., (2015) Science, 347, p. 1349; 
Bencherif, S.A., Srinivasan, A., Horkay, F., Hollinger, J.O., Matyjaszewski, K., Washburn, N.R., (2008) Biomaterials, 29, p. 1739; 
Liu, C., Qin, H., Mather, P., (2007) J. Mater. Chem., 17, p. 1543; 
Flory, P.J., (1953) Principles of Polymer Chemistry, , Cornell University Press, Ithaca, NY, USA; 
Wache, H., Tartakowska, D., Hentrich, A., Wagner, M., (2003) J. Mater. Sci.: Mater. Med., 14, p. 109; 
Baer, G.M., Small, W., Wilson, T.S., Benett, W.J., Matthews, D.L., Hartman, J., Maitland, D.J., (2007) Biomed. Eng. Online, 6, p. 43; 
Yakacki, C.M., Shandas, R., Lanning, C., Rech, B., Eckstein, A., Gall, K., (2007) Biomaterials, 28, p. 2255; 
Magdassi, S., Grouchko, M., Berezin, O., Kamyshny, A., (2010) ACS Nano, 4, p. 1943; 
Hedges, M., Kardos, M., King, B., Renn, M., (2006), in, Proc. Int. Wafer Level Packaging Conf. on Aerosol-Jet Printing for 3-D Interconnects, Flexible Substrates and Embedded PassivesTaccola, S., Greco, F., Sinibaldi, E., Mondini, A., Mazzolai, B., Mattoli, V., (2015) Adv. Mater., 27, p. 1668; 
Li, Q., Liu, C., Lin, Y.H., Liu, L., Jiang, K., Fan, S., (2015) ACS Nano, 9, p. 409; 
Lendlein, A., Schmidt, A.M., Schroeter, M., Langer, R., (2005) J. Polym. Sci., Part A: Polym. Chem., 43, p. 1369; 
Azoubel, S., Shemesh, S., Magdassi, S., (2012) Nanotechnology, 23, p. 344003
UR  - https://www.scopus.com/inward/record.uri?eid=2-s2.0-84973109318&partnerID=40&md5=01f514e04d492ec056620a2a38420d3c
ER  - 

TY  - JOUR
TI  - Bio-Orthogonally Crosslinked, Engineered Protein Hydrogels with Tunable Mechanics and Biochemistry for Cell Encapsulation
T2  - Advanced Functional Materials
J2  - Adv. Funct. Mater.
VL  - 26
IS  - 21
SP  - 3612
EP  - 3620
PY  - 2016
DO  - 10.1002/adfm.201505329
SN  - 1616301X (ISSN) 
AU  - Madl, C.M.
AU  - Katz, L.M.
AU  - Heilshorn, S.C.
AD  - Department of Bioengineering, Stanford University, Stanford, CA, United States
AD  - Department of Materials Science and Engineering, Stanford University, Stanford, CA, United States
AB  - Covalently-crosslinked hydrogels are commonly used as 3D matrices for cell culture and transplantation. However, the crosslinking chemistries used to prepare these gels generally cross-react with functional groups present on the cell surface, potentially leading to cytotoxicity and other undesired effects. Bio-orthogonal chemistries have been developed that do not react with biologically relevant functional groups, thereby preventing these undesirable side reactions. However, previously developed biomaterials using these chemistries still possess less than ideal properties for cell encapsulation, such as slow gelation kinetics and limited tuning of matrix mechanics and biochemistry. Here, engineered elastin-like proteins (ELPs) are developed that crosslink via strain-promoted azide-alkyne cycloaddition (SPAAC) or Staudinger ligation. The SPAAC-crosslinked materials form gels within seconds and complete gelation within minutes. These hydrogels support the encapsulation and phenotypic maintenance of human mesenchymal stem cells, human umbilical vein endothelial cells, and murine neural progenitor cells. SPAAC-ELP gels exhibit independent tuning of stiffness and cell adhesion, with significantly improved cell viability and spreading observed in materials containing a fibronectin-derived arginine-glycine-aspartic acid (RGD) domain. The crosslinking chemistry used permits further material functionalization, even in the presence of cells and serum. These hydrogels are anticipated to be useful in a wide range of applications, including therapeutic cell delivery and bioprinting. © 2016 WILEY-VCH Verlag GmbH & Co. KGaA, Weinheim
KW  - bio-orthogonal crosslinking
KW  - cell-encapsulating hydrogels
KW  - elastin-like proteins
KW  - protein engineered biomaterials
KW  - Amino acids
KW  - Biochemistry
KW  - Cell adhesion
KW  - Cell culture
KW  - Cell membranes
KW  - Cells
KW  - Crosslinking
KW  - Cytology
KW  - Elastin
KW  - Endothelial cells
KW  - Gelation
KW  - Gels
KW  - Glycoproteins
KW  - Hydrogels
KW  - Proteins
KW  - Arginine-glycine-aspartic acids
KW  - Azide-alkyne cycloaddition
KW  - Covalently cross-linked
KW  - Elastin-like proteins
KW  - Engineered biomaterials
KW  - Human mesenchymal stem cells
KW  - Human umbilical vein endothelial cells
KW  - Neural progenitor cells
KW  - Stem cells
PB  - Wiley-VCH Verlag
N1  - Export Date: 27 June 2016
M3  - Article
DB  - Scopus
N1  - CODEN: AFMDC
LA  - English
N1  - Correspondence Address: Heilshorn, S.C.; Department of Materials Science and Engineering, Stanford UniversityUnited States; email: heilshorn@stanford.edu
N1  - References: Lee, K.Y., Mooney, D.J., (2001) Chem. Rev., 101, p. 1869; 
Mooney, D.J., Vandenburgh, H., (2008) Cell Stem Cell, 2, p. 205; 
Ratner, B.D., Bryant, S.J., (2004) Annu. Rev. Biomed. Eng., 6, p. 41; 
Jiang, Y., Chen, J., Deng, C., Suuronen, E.J., Zhong, Z., (2014) Biomaterials, 35, p. 4969; 
Prescher, J.A., Bertozzi, C.R., (2005) Nat. Chem. Biol., 1, p. 13; 
Sletten, E.M., Bertozzi, C.R., (2009) Angew. Chem. Int. Ed., 48, p. 6974; 
Rostovtsev, V.V., Green, L.G., Fokin, V.V., Sharpless, K.B., (2002) Angew. Chem. Int. Ed., 41, p. 2596; 
Tornøe, C.W., Christensen, C., Meldal, M., (2002) J. Org. Chem., 67, p. 3057; 
Saxon, E., Bertozzi, C.R., (2000) Science, 287, p. 2007; 
Baskin, J.M., Prescher, J.A., Laughlin, S.T., Agard, N.J., Chang, P.V., Miller, I.A., Lo, A., Bertozzi, C.R., (2007) Proc. Natl. Acad. Sci. USA, 104, p. 16793; 
Devaraj, N.K., Weissleder, R., Hilderbrand, S.A., (2008) Bioconjugate Chem., 19, p. 2297; 
Ossipov, D.A., Hilborn, J., (2006) Macromolecules, 39, p. 1709; 
Malkoch, M., Vestberg, R., Gupta, N., Mespouille, L., Dubois, P., Mason, A.F., Hedrick, J.L., Hawker, C.J., (2006) Chem. Commun., 14, p. 2774; 
Nimmo, C.M., Shoichet, M.S., (2011) Bioconjugate Chem., 22, p. 2199; 
DeForest, C.A., Polizzotti, B.D., Anseth, K.S., (2009) Nat. Mater., 8, p. 659; 
Hermann, C.D., Wilson, D.S., Lawrence, K.A., Ning, X., Olivares-Navarrete, R., Williams, J.K., Guldberg, R.E., Boyan, B.D., (2014) Biomaterials, 35, p. 9698; 
Alge, D.L., Azagarsamy, M.A., Donohue, D.F., Anseth, K.S., (2013) Biomacromolecules, 14, p. 949; 
Kirchhof, S., Brandl, F.P., Hammer, N., Goepferich, A.M., (2013) J. Mater. Chem. B, 1, p. 4855; 
Nimmo, C.M., Owen, S.C., Shoichet, M.S., (2011) Biomacromolecules, 12, p. 824; 
Yu, F., Cao, X., Li, Y., Zeng, L., Zhu, J., Wang, G., Chen, X., (2014) Polym. Chem., 5, p. 5116; 
Fan, M., Ma, Y., Zhang, Z., Mao, J., Tan, H., Hu, X., (2015) Mater. Sci. Eng. C, 56, p. 311; 
Desai, R.M., Koshy, S.T., Hilderbrand, S.A., Mooney, D.J., Joshi, N.S., (2015) Biomaterials, 50, p. 30; 
Gattas-Asfura, K.M., Stabler, C.L., (2009) Biomacromolecules, 10, p. 3122; 
Zhang, H., Dicker, K.T., Xu, X., Jia, X., Fox, J.M., (2014) ACS Macro Lett., 3, p. 727; 
Yang, F., Williams, C.G., Wang, D.-A., Lee, H., Manson, P.N., Elisseeff, J., (2005) Biomaterials, 26, p. 5991; 
Burdick, J.A., Anseth, K.S., (2002) Biomaterials, 23, p. 4315; 
Lutolf, M.P., Raeber, G.P., Zisch, A.H., Tirelli, N., Hubbell, J.A., (2003) Adv. Mater., 15, p. 888; 
Kim, S., Chung, E.H., Gilbert, M., Healy, K.E., (2005) J. Biomed. Mater. Res., Part A, 75A, p. 73; 
Li, Y., Rodrigues, J., Tomás, H., (2012) Chem. Soc. Rev., 41, p. 2193; 
Kharkar, P.M., Kiick, K.L., Kloxin, A.M., (2013) Chem. Soc. Rev., 42, p. 7335; 
Rowley, J.A., Madlambayan, G., Mooney, D.J., (1999) Biomaterials, 20, p. 45; 
Khetan, S., Guvendiren, M., Legant, W.R., Cohen, D.M., Chen, C.S., Burdick, J.A., (2013) Nat. Mater., 12, p. 458; 
Little, L., Healy, K.E., Schaffer, D., (2008) Chem. Rev., 108, p. 1787; 
Davis, M.E., Hsieh, P.C.H., Grodzinsky, A.J., Lee, R.T., (2005) Circ. Res., 97, p. 8; 
Romano, N.H., Sengupta, D., Chung, C., Heilshorn, S.C., (2011) Biochim. Biophys. Acta, 1810, p. 339; 
Straley, K.S., Heilshorn, S.C., (2009) Soft Matter, 5, p. 114; 
van Dongen, S.F.M., Teeuwen, R.L.M., Nallani, M., van Berkel, S.S., Cornelissen, J.J.L.M., Nolte, R.J.M., van Hest, J.C.M., (2009) Bioconjugate Chem., 20, p. 20; 
Goddard-Borger, E.D., Stick, R.V., (2007) Org. Lett., 9, p. 3797; 
Dommerholt, J., Schmidt, S., Temming, R., Hendriks, L.J.A., Rutjes, F.P.J.T., van Hest, J.C.M., Lefeber, D.J., van Delft, F.L., (2010) Angew. Chem. Int. Ed., 49, p. 9422; 
Engler, A.J., Sen, S., Sweeney, H.L., Discher, D.E., (2006) Cell, 126, p. 677; 
Purcell, B.P., Lobb, D., Charati, M.B., Dorsey, S.M., Wade, R.J., Zellars, K.N., Doviak, H., Burdick, J.A., (2014) Nat. Mater., 13, p. 653; 
McLemore, R., (2011) Injectable Biomaterials: Science and Applications, , in, (Ed, B. Vernon, Woodhead Publishing, Cambridge, UK, Ch. 3; 
Murphy, S.V., Atala, A., (2014) Nat. Biotechnol., 32, p. 773; 
Hoare, T.R., Kohane, D.S., (2008) Polymer, 49, p. 1993; 
Rodríguez, J.P., González, M., Ríos, S., Cambiazo, V., (2004) J. Cell. Biochem., 93, p. 721; 
Fairbanks, B.D., Schwartz, M.P., Halevi, A.E., Nuttelman, C.R., Bowman, C.N., Anseth, K.S., (2009) Adv. Mater., 21, p. 5005; 
Schultz, K.M., Kyburz, K.A., Anseth, K.S., (2015) Proc. Natl. Acad. Sci. USA, 112, p. 3757; 
Miller, J.S., Stevens, K.R., Yang, M.T., Baker, B.M., Nguyen, D.H.T., Cohen, D.M., Toro, E., Chen, C.S., (2012) Nat. Mater., 11, p. 768; 
Colosi, C., Shin, S.R., Manoharan, V., Massa, S., Costantini, M., Barbetta, A., Dokmeci, M.R., Khademhosseini, A., (2016) Adv. Mater., 28, p. 677; 
Cuchiara, M.P., Gould, D.J., McHale, M.K., Dickinson, M.E., West, J.L., (2012) Adv. Funct. Mater., 22, p. 4511; 
Silva, G., Czeisler, C., Niece, K., Beniash, E., Harrington, D., Kessler, J., Stupp, S., (2004) Science, 303, p. 1352; 
Banerjee, A., Arha, M., Choudhary, S., Ashton, R.S., Bhatia, S.R., Schaffer, D.V., Kane, R.S., (2009) Biomaterials, 30, p. 4695; 
Lim, T.C., Toh, W.S., Wang, L.-S., Kurisawa, M., Spector, M., (2012) Biomaterials, 33, p. 3446; 
Jongpaiboonkit, L., King, W.J., Murphy, W.L., (2009) Tissue Eng., Part A, 15, p. 343; 
Huebsch, N., Arany, P.R., Mao, A.S., Shvartsman, D., Ali, O.A., Bencherif, S.A., Rivera-Feliciano, J., Mooney, D.J., (2010) Nat. Mater., 9, p. 518; 
Laughlin, S.T., Baskin, J.M., Amacher, S.L., Bertozzi, C.R., (2008) Science, 320, p. 664; 
Madl, C.M., Mehta, M., Duda, G.N., Heilshorn, S.C., Mooney, D.J., (2014) Biomacromolecules, 15, p. 445; 
Cai, L., Dinh, C.B., Heilshorn, S.C., (2014) Biomater. Sci., 2, p. 757; 
Richardson, T.P., Peters, M.C., Ennett, A.B., Mooney, D.J., (2001) Nat. Biotechnol., 19, p. 1029; 
Greenwood-Goodwin, M., Teasley, E.S., Heilshorn, S.C., (2014) Biomater. Sci., 2, p. 1627; 
Brudno, Y., Desai, R.M., Kwee, B.J., Joshi, N.S., Aizenberg, M., Mooney, D.J., (2015) ChemMedChem, 10, p. 617; 
Babu, H., Cheung, G., Kettenmann, H., Palmer, T.D., Kempermann, G., (2007) PLoS ONE, 2; 
Saha, K., Keung, A.J., Irwin, E.F., Li, Y., Little, L., Schaffer, D.V., Healy, K.E., (2008) Biophys. J., 95, p. 4426
UR  - https://www.scopus.com/inward/record.uri?eid=2-s2.0-84961786940&partnerID=40&md5=df77633ce6da2c1156b374ed263442c7
ER  - 

TY  - JOUR
TI  - Fast and safe fabrication of a free-standing chitosan/alginate nanomembrane to promote stem cell delivery and wound healing
T2  - International Journal of Nanomedicine
J2  - Int. J. Nanomed.
VL  - 11
SP  - 2543
EP  - 2555
PY  - 2016
DO  - 10.2147/IJN.S102861
SN  - 11769114 (ISSN) 
AU  - Kong, Y.
AU  - Xu, R.
AU  - Darabi, M.A.
AU  - Zhong, W.
AU  - Luo, G.
AU  - Xing, M.M.Q.
AU  - Wu, J.
AD  - Institute of Burn Research, Southwest Hospital, State Key Laboratory of Trauma, Burns and Combined Injury, Chongqing Key Laboratory for Diseases Proteomics, Third Military Medical University, Chongqing, China
AD  - Department of Mechanical Engineering, Biochemistry and Medical Genetics, Children’s Hospital Research Institute of Manitoba, Winnipeg, MB, Canada
AD  - Department of Biosystem Engineering, University of Manitoba, Winnipeg, MB, Canada
AB  - Polymeric ultrathin membranes that are compatible with cells offer tremendous advantages for tissue engineering. In this article, we report a free-standing nanomembrane that was developed using a layer-by-layer self-assembly technique with a safe and sacrificial substrate method. After ionization, two oppositely charged polyelectrolytes, alginate and chitosan, were alternately deposited on a substrate of a solidified gelatin block to form an ultrathin nanomembrane. The space between the two adjacent layers was ~200 nm. The thickness of the nanomembrane was proportional to the number of layers. The temperature-sensitive gelatin gel served as a sacrificial template at 37°C. The free-standing nanomembrane promoted bone marrow stem cell adhesion and proliferation. Fluorescence-activated cell sorting was used to analyze green-fluorescent-protein-positive mesenchymal stem cells from the wounds, which showed a significantly high survival and proliferation from the nanomembrane when cells were transplanted to mouse dorsal skin that had a full-thickness burn. The bone-marrow-stem-cell-loaded nanomembrane also accelerated wound contraction and epidermalization. Therefore, this methodology provides a fast and facile approach to construct free-standing ultrathin scaffolds for tissue engineering. The biocompatibility and free-standing nature of the fabricated nanomembrane may be particularly useful for stem cell delivery and wound healing. © 2016 Kong et al.
KW  - Cell delivery
KW  - Layer-by-layer
KW  - Nanomembrane
KW  - Wound healing
PB  - Dove Medical Press Ltd.
N1  - Export Date: 27 June 2016
M3  - Article
DB  - Scopus
LA  - English
N1  - Correspondence Address: Wu, J.; Institute of Burn Research, Southwest Hospital, State Key Laboratory of Trauma, Burns and Combined Injury, Third Military Medical University, 30 G aotanyan Street, China; email: editorinchief@burninchina.com
N1  - References: Castleberry, S.A., Li, W., Deng, D., Mayner, S., Hammond, P.T., Capillary flow layer-by-layer: A microfluidic platform for the high-throughput assembly and screening of nanolayered film libraries (2014) ACS Nano., 8 (7), pp. 6580-6589; 
Decher, G., Hong, J.D., Schmitt, J., Buildup of ultrathin multilayer films by a self-assembly process: III. Consecutively alternating adsorption of anionic and cationic polyelectrolytes on charged surfaces (1992) Thin Solid Films., 210-211, pp. 831-835; 
Fujie, T., Okamura, Y., Takeoka, S., Ubiquitous transference of a free-standing polysaccharide nanosheet with the development of a nano-adhesive plaster (2007) Adv Mater Deerfield., 19 (21), pp. 3549-3553; 
Gao, S., Yuan, D., Lü, J., Li, T., Cao, R., Multilayer films of single-component and charged tetraaminocalix[4]arenes based on hydrogen bonding (2007) Chem Commun., 18 (18), pp. 1813-1815; 
Decher, G., Lvov, Y., Schmitt, J., Proof of multilayer structural organization in self-assembled polycation-polyanion molecular films (1994) Thin Solid Films., 244 (94), pp. 772-777; 
Constantine, C.A., Mello, S.V., Dupont, A., Layer-by-layer self-assembled chitosan/poly(thiophene-3-acetic acid) and organophosphorus hydrolase multilayers (2003) J Am Chem Soc., 125 (7), pp. 1805-1809; 
Jaber, J.A., Chase, P.B., Schlenoff, J.B., Actomyosin-driven motility on patterned polyelectrolyte mono-and multilayers (2003) Nano Lett., 3 (11), pp. 1505-1509; 
Rusling, J.F., Wasalathanthri, D.P., Schenkman, J.B., Thin multicomponent films for functional enzyme devices and bioreactor particles (2014) Soft Matter., 10 (41), pp. 8145-8156; 
Shutava, T.G., Balkundi, S.S., Vangala, P., Layer-by-layer-coated gelatin nanoparticles as a vehicle for delivery of natural polyphenols (2009) ACS Nano., 3 (7), pp. 1877-1885; 
Tang, Z., Wang, Y., Podsiadlo, P., Kotov, N.A., Biomedical applications of layer-by-layer assembly: From biomimetics to tissue engineering (2006) Adv Mater Deerfield., 18 (24), pp. 3203-3224; 
Caridade, S.G., Monge, C., Gilde, F., Boudou, T., Mano, J.F., Picart, C., Free-standing polyelectrolyte membranes made of Chitosan and alginate (2013) Biomacromolecules., 14 (5), pp. 1653-1660; 
Chen, J., Qiu, X., Wang, L., Zhong, W., Kong, J., Xing, M.M.Q., Free-standing cell sheet assembled with ultrathin extracellular matrix as an innovative approach for biomimetic tissues (2014) Adv Funct Mater., 24 (15), pp. 2216-2223; 
Guan, S., Zhang, X.L., Lin, X.M., Liu, T.Q., Ma, X.H., Cui, Z.F., Chitosan/gelatin porous scaffolds containing hyaluronic acid and heparan sulfate for neural tissue engineering (2013) J Biomater Sci Polym Ed., 24 (8), pp. 999-1014; 
Santoro, M., Tatara, A.M., Mikos, A.G., Gelatin carriers for drug and cell delivery in tissue engineering (2014) J Control Release., 190, pp. 210-218; 
Flory, P.J., Garrett, R.R., Phase transitions in collagen and gelatin Systems1 (1958) J Am Chem Soc., 80 (18), pp. 4836-4845; 
Macneil, S., Biomaterials for tissue engineering of skin (2008) Mater Today., 11 (5), pp. 26-35; 
Ambrosio, L., The role of biomaterials in burn treatment (2014) Burn Trauma., 2, pp. 150-152; 
Dina, R., Kristine, V.B., Albert, H., Hans-Georg, S., Insights into the mode of action of chitosan as an antibacterial compound (2008) Appl Environ Microbiol., 74 (12), pp. 3764-3773; 
Rowley, J.A., Madlambayan, G., Mooney, D.J., Alginate hydrogels as synthetic extracellular matrix materials (1999) Biomaterials., 20 (1), pp. 45-53; 
Rinaudo, M., Main properties and current applications of some polysaccharides as biomaterials (2008) Polym Int., 57 (3), pp. 397-430; 
Heydarkhan-Hagvall, S., Schenke-Layland, K., Dhanasopon, A.P., Three-dimensional electrospun ECM-based hybrid scaffolds for cardiovascular tissue engineering (2008) Biomaterials., 29 (19), pp. 2907-2914; 
Petrie, T.A., Raynor, J.E., Reyes, C.D., Burns, K.L., Collard, D.M., García, A.J., The effect of integrin-specific bioactive coatings on tissue healing and implant osseointegration (2008) Biomaterials., 29 (19), pp. 2849-2857; 
Wu, Y., Chen, L., Scott, P.G., Tredget, E.E., Mesenchymal stem cells enhance wound healing through differentiation and angiogenesis (2007) Stem Cells., 25 (10), pp. 2648-2659; 
Wang, X., Ge, J., Tredget, E.E., Wu, Y., The mouse excisional wound splinting model, including applications for stem cell transplantation (2013) Nat Protoc., 8 (2), pp. 302-309; 
Herndon, D.N., Spies, M., Modern burn care (2001) Seminars in Pediatric Surgery., 10 (1), pp. 28-31; 
Ryssel, H., Gazyakan, E., Germann, G., Ohlbauer, M., The use of MatriDerm® in early excision and simultaneous autologous skin grafting in burns-a pilot study (2008) Burns., 34 (1), pp. 93-97; 
Boyce, S.T., Design principles for composition and performance of cultured skin substitutes (2001) Burns., 27 (5), pp. 523-533; 
Supp, D.M., Boyce, S.T., Engineered skin substitutes: Practices and potentials (2005) Clin Dermatol., 23 (4), pp. 403-412; 
Kamolz, L.P., Lumenta, D.B., Kitzinger, H.B., Frey, M., Tissue engineering for cutaneous wounds: An overview of current standards and possibilities (2008) Eur Surg., 40 (1), pp. 19-26; 
Wong, D.J., Chang, H.Y., Skin tissue engineering (2009) StemBook., , Cambridge, MA: Harvard Stem Cell Institute; 
Zhong, S.P., Zhang, Y.Z., Lim, C.T., Tissue scaffolds for skin wound healing and dermal reconstruction (2010) Wiley Interdiscip Rev Nanomed Nanobiotechnol., 2 (5), pp. 510-525; 
Rui, X., Luo, G., Xia, H., Novel bilayer wound dressing composed of silicone rubber with particular micropores enhanced wound re-epithelialization and contraction (2015) Biomaterials., 40, pp. 1-11
UR  - https://www.scopus.com/inward/record.uri?eid=2-s2.0-84973483921&partnerID=40&md5=aeb42f54d63045861ec37f6f2595dd7e
ER  - 

TY  - JOUR
TI  - Construction and myogenic differentiation of 3D myoblast tissues fabricated by fibronectin-gelatin nanofilm coating
T2  - Biochemical and Biophysical Research Communications
J2  - Biochem. Biophys. Res. Commun.
VL  - 474
IS  - 3
SP  - 515
EP  - 521
PY  - 2016
DO  - 10.1016/j.bbrc.2016.04.130
SN  - 0006291X (ISSN) 
AU  - Gribova, V.
AU  - Liu, C.-Y.
AU  - Nishiguchi, A.
AU  - Matsusaki, M.
AU  - Boudou, T.
AU  - Picart, C.
AU  - Akashi, M.
AD  - Department of Applied Chemistry, Graduate School of Engineering, Osaka University, 2-1 Yamadaoka, Suita, Osaka, Japan
AD  - Grenoble Institute of Technology, CNRS UMR 5628, Laboratory of Materials and Physical Engineering, 3 Parvis L. Néel, Grenoble, France
AB  - In this study, we used a recently developed approach of coating the cells with fibronectin-gelatin nanofilms to build 3D skeletal muscle tissue models. We constructed the microtissues from C2C12 myoblasts and subsequently differentiated them to form muscle-like tissue. The thickness of the constructs could be successfully controlled by altering the number of seeded cells. We were able to build up to ∼76 μm thick 3D constructs that formed multinucleated myotubes. We also found that Rho-kinase inhibitor Y27632 improved myotube formation in thick constructs. Our approach makes it possible to rapidly form 3D muscle tissues and is promising for the in vitro construction of physiologically relevant human skeletal muscle tissue models. © 2016 Elsevier Inc. All rights reserved.
KW  - Extracellular matrix
KW  - Layer-by-layer
KW  - Myogenesis
KW  - Tissue engineering
PB  - Elsevier
N1  - Export Date: 27 June 2016
M3  - Article
DB  - Scopus
N1  - CODEN: BBRCA
LA  - English
N1  - Correspondence Address: Picart, C.; Grenoble Institute of Technology, CNRS UMR 5628, Laboratory of Materials and Physical Engineering, 3 Parvis L. Néel, France; email: catherine.picart@grenoble-inp.fr
N1  - Funding Details: LR026, JSPS, Japan Society for the Promotion of Science London
N1  - Funding Details: PE13057, JSPS, Japan Society for the Promotion of Science London
N1  - References: Lutolf, M.P., Hubbell, J.A., Synthetic biomaterials as instructive extracellular microenvironments for morphogenesis in tissue engineering (2005) Nat. Biotechnol., 23, pp. 47-55; 
Hynes, R.O., The extracellular matrix: Not just pretty fibrils (2009) Science, 326, pp. 1216-1219; 
Reilly, G.C., Engler, A.J., Intrinsic extracellular matrix properties regulate stem cell differentiation (2010) J. Biomech., 43, pp. 55-62; 
Light, N., Champion, A.E., Characterization of muscle epimysium, perimysium and endomysium collagens (1984) Biochem. J., 219, pp. 1017-1026; 
Gillies, A.R., Lieber, R.L., Structure and function of the skeletal muscle extracellular matrix (2011) Muscle Nerve, 44, pp. 318-331; 
Thorsteinsdottir, S., Deries, M., Cachaco, A.S., Bajanca, F., The extracellular matrix dimension of skeletal muscle development (2011) Dev. Biol., 354, pp. 191-207; 
Hinds, S., Bian, W., Dennis, R.G., Bursac, N., The role of extracellular matrix composition in structure and function of bioengineered skeletal muscle (2011) Biomaterials, 32, pp. 3575-3583; 
Boontheekul, T., Hill, E.E., Kong, H.J., Mooney, D.J., Regulating myoblast phenotype through controlled gel stiffness and degradation (2007) Tissue Eng., 13, pp. 1431-1442; 
Shah, R., Sinanan, A.C., Knowles, J.C., Hunt, N.P., Lewis, M.P., Craniofacial muscle engineering using a 3-dimensional phosphate glass fibre construct (2005) Biomaterials, 26, pp. 1497-1505; 
Williamson, M.R., Adams, E.F., Coombes, A.G., Gravity spun polycaprolactone fibres for soft tissue engineering: Interaction with fibroblasts and myoblasts in cell culture (2006) Biomaterials, 27, pp. 1019-1026; 
Levenberg, S., Rouwkema, J., Macdonald, M., Garfein, E.S., Kohane, D.S., Darland, D.C., Marini, R., Langer, R., Engineering vascularized skeletal muscle tissue (2005) Nat. Biotechnol., 23, pp. 879-884; 
Bian, W., Bursac, N., Engineered skeletal muscle tissue networks with controllable architecture (2009) Biomaterials, 30, pp. 1401-1412; 
Bian, W., Juhas, M., Pfeiler, T.W., Bursac, N., Local tissue geometry determines contractile force generation of engineered muscle networks (2012) Tissue Eng. Part A, 18, pp. 957-967; 
Vandenburgh, H., Shansky, J., Benesch-Lee, F., Barbata, V., Reid, J., Thorrez, L., Valentini, R., Crawford, G., Drug-screening platform based on the contractility of tissue-engineered muscle (2008) Muscle Nerve, 37, pp. 438-447; 
Chiron, S., Tomczak, C., Duperray, A., Laine, J., Bonne, G., Eder, A., Hansen, A., Coirault, C., Complex interactions between human myoblasts and the surrounding 3D fibrin-based matrix (2012) PLoS One, 7, p. e36173; 
Janmey, P.A., Winer, J.P., Weisel, J.W., Fibrin gels and their clinical and bioengineering applications (2009) J. R. Soc. Interface, 6, pp. 1-10; 
Yamada, N., Okano, T., Sakai, H., Karikusa, F., Sawasaki, Y., Sakurai, Y., Thermo-responsive polymeric surfaces; Control of attachment and detachment of cultured cells (1990) Makromol. Chem. Rapid Comm., 11, pp. 571-576; 
Akiyama, Y., Kikuchi, A., Yamato, M., Okano, T., Ultrathin poly(N-isopropylacrylamide) grafted layer on polystyrene surfaces for cell adhesion/detachment control (2004) Langmuir, 20, pp. 5506-5511; 
Decher, G., Fuzzy nanoassemblies: Toward layered polymeric multicomposites (1997) Science, 277, pp. 1232-1237; 
Nishiguchi, A., Yoshida, H., Matsusaki, M., Akashi, M., Rapid construction of three-dimensional multilayered tissues with endothelial tube networks by the cell-accumulation technique (2011) Adv. Mater., 23, pp. 3506-3510; 
Matsusaki, M., Kadowaki, K., Nakahara, Y., Akashi, M., Fabrication of cellular multilayers with nanometer-sized extracellular matrix films (2007) Angew. Chem., 46, pp. 4689-4692; 
Nishiguchi, A., Matsusaki, M., Asano, Y., Shimoda, H., Akashi, M., Effects of angiogenic factors and 3D-microenvironments on vascularization within sandwich cultures (2014) Biomaterials, 35, pp. 4739-4748; 
Perkins, A.D., Ellis, S.J., Asghari, P., Shamsian, A., Moore, E.D., Tanentzapf, G., Integrin-mediated adhesion maintains sarcomeric integrity (2010) Dev. Biol., 338, pp. 15-27; 
Mayer, U., Integrins: Redundant or important players in skeletal muscle? (2003) J. Biol. Chem., 278, pp. 14587-14590; 
Chetprayoon, P., Kadowaki, K., Matsusaki, M., Akashi, M., Survival and structural evaluations of three-dimensional tissues fabricated by the hierarchical cell manipulation technique (2013) Acta Biomater., 9, pp. 4698-4706; 
Charrasse, S., Comunale, F., Grumbach, Y., Poulat, F., Blangy, A., Gauthier-Rouviere, C., RhoA GTPase regulates M-cadherin activity and myoblast fusion (2006) Mol. Biol. Cell, 17, pp. 749-759; 
Matsusaki, M., Kadowaki, K., Adachi, E., Sakura, T., Yokoyama, U., Ishikawa, Y., Akashi, M., Morphological and histological evaluations of 3D-layered blood vessel constructs prepared by hierarchical cell manipulation (2012) J. Biomater. Sci. Polym. Ed., 23, pp. 63-79; 
Andres, V., Walsh, K., Myogenin expression, cell cycle withdrawal, and phenotypic differentiation are temporally separable events that precede cell fusion upon myogenesis (1996) J. Cell Biol., 132, pp. 657-666; 
Bach, A.D., Beier, J.P., Stern-Staeter, J., Horch, R.E., Skeletal muscle tissue engineering (2004) J. Cell Mol. Med., 8, pp. 413-422; 
Kovacs, M., Toth, J., Hetenyi, C., Malnasi-Csizmadia, A., Sellers, J.R., Mechanism of blebbistatin inhibition of myosin II (2004) J. Biol. Chem., 279, pp. 35557-35563; 
Uehata, M., Ishizaki, T., Satoh, H., Ono, T., Kawahara, T., Morishita, T., Tamakawa, H., Narumiya, S., Calcium sensitization of smooth muscle mediated by a Rho-associated protein kinase in hypertension (1997) Nature, 389, pp. 990-994; 
Koning, M., Harmsen, M.C., Van Luyn, M.J., Werker, P.M., Current opportunities and challenges in skeletal muscle tissue engineering (2009) J. Tissue Eng. Regen. Med., 3, pp. 407-415; 
Nishiyama, T., Kii, I., Kudo, A., Inactivation of Rho/ROCK signaling is crucial for the nuclear accumulation of FKHR and myoblast fusion (2004) J. Biol. Chem., 279, pp. 47311-47319; 
Castellani, L., Salvati, E., Alema, S., Falcone, G., Fine regulation of RhoA and Rock is required for skeletal muscle differentiation (2006) J. Biol. Chem., 281, pp. 15249-15257; 
Walcott, S., Sun, S.X., A mechanical model of actin stress fiber formation and substrate elasticity sensing in adherent cells (2010) Proc. Natl. Acad. Sci. U. S. A., 107, pp. 7757-7762; 
Yeung, T., Georges, P.C., Flanagan, L.A., Marg, B., Ortiz, M., Funaki, M., Zahir, N., Janmey, P.A., Effects of substrate stiffness on cell morphology, cytoskeletal structure, and adhesion (2005) Cell Motil. Cytoskelet., 60, pp. 24-34; 
Engler, A.J., Griffin, M.A., Sen, S., Bonnemann, C.G., Sweeney, H.L., Discher, D.E., Myotubes differentiate optimally on substrates with tissue-like stiffness: Pathological implications for soft or stiff microenvironments (2004) J. Cell Biol., 166, pp. 877-887; 
Gribova, V., Gauthier-Rouvière, C., Albigès-Rizo, C., Auzely-Velty, R., Picart, C., Effect of RGD functionalization and stiffness modulation of polyelectrolyte multilayer films on muscle cell differentiation (2013) Acta Biomater., 9, pp. 6468-6480; 
Ren, K., Crouzier, T., Roy, C., Picart, C., Polyelectrolyte multilayer films of controlled stiffness modulate myoblast cells differentiation (2008) Adv. Funct. Mater., 18, pp. 1378-1389; 
Gilbert, P.M., Havenstrite, K.L., Magnusson, K.E., Sacco, A., Leonardi, N.A., Kraft, P., Nguyen, N.K., Blau, H.M., Substrate elasticity regulates skeletal muscle stem cell self-renewal in culture (2010) Science, 329, pp. 1078-1081; 
Levy-Mishali, M., Zoldan, J., Levenberg, S., Effect of scaffold stiffness on myoblast differentiation (2009) Tissue Eng. Part A, 15, pp. 935-944
UR  - https://www.scopus.com/inward/record.uri?eid=2-s2.0-84964681925&partnerID=40&md5=d25401afa413ddcb2b1159df02b8f113
ER  - 

TY  - JOUR
TI  - 4D printing smart biomedical scaffolds with novel soybean oil epoxidized acrylate
T2  - Scientific Reports
J2  - Sci. Rep.
VL  - 6
PY  - 2016
DO  - 10.1038/srep27226
SN  - 20452322 (ISSN) 
AU  - Miao, S.
AU  - Zhu, W.
AU  - Castro, N.J.
AU  - Nowicki, M.
AU  - Zhou, X.
AU  - Cui, H.
AU  - Fisher, J.P.
AU  - Zhang, L.G.
AD  - Department of Mechanical and Aerospace Engineering, George Washington University, Washington, DC, United States
AD  - Fischell Department of Bioengineering, University of Maryland, College Park, MD, United States
AD  - Department of Biomedical Engineering, George Washington University, Washington, DC, United States
AD  - Department of Medicine, George Washington University, Washington, DC, United States
AB  - Photocurable, biocompatible liquid resins are highly desired for 3D stereolithography based bioprinting. Here we solidified a novel renewable soybean oil epoxidized acrylate, using a 3D laser printing technique, into smart and highly biocompatible scaffolds capable of supporting growth of multipotent human bone marrow mesenchymal stem cells (hMSCs). Porous scaffolds were readily fabricated by simply adjusting the printer infill density; superficial structures of the polymerized soybean oil epoxidized acrylate were significantly affected by laser frequency and printing speed. Shape memory tests confirmed that the scaffold fixed a temporary shape at -18 °C and fully recovered its original shape at human body temperature (37 °C), which indicated the great potential for 4D printing applications. Cytotoxicity analysis proved that the printed scaffolds had significant higher hMSC adhesion and proliferation than traditional polyethylene glycol diacrylate (PEGDA), and had no statistical difference from poly lactic acid (PLA) and polycaprolactone (PCL). This research is believed to significantly advance the development of biomedical scaffolds with renewable plant oils and advanced 3D fabrication techniques.
PB  - Nature Publishing Group
N1  - Export Date: 27 June 2016
M3  - Article
DB  - Scopus
C7  - 27226
LA  - English
N1  - Correspondence Address: Zhang, L.G.; Department of Mechanical and Aerospace Engineering, George Washington UniversityUnited States; email: lgzhang@gwu.edu
N1  - Funding Details: NIH, National Institutes of Health
N1  - References: Melchels, F.P., Feijen, J., Grijpma, D.W., A review on stereolithography and its applications in biomedical engineering (2010) Biomaterials, 31, pp. 6121-6130; 
Miao, S., Wang, P., Su, Z., Zhang, S., Vegetable-oil-based polymers as future polymeric biomaterials (2014) Acta Biomater., 10, pp. 1692-1704; 
Liu, Z., Phosphoester cross-linked vegetable oil to construct a biodegradable and biocompatible elastomer (2012) Soft Matter, 8, pp. 5888-5895; 
Luo, C., Grigsby, W.J., Edmonds, N.R., Al-Hakkak, J., Vegetable oil thermosets reinforced by tannin-lipid formulations (2013) Acta Biomater., 9, pp. 5226-5233; 
Miao, S., Soybean oil-based polyurethane networks as candidate biomaterials: Synthesis and biocompatibility (2012) Eur. J. Lipid Sci. Tech., 114, pp. 1165-1174; 
Garrison, T.F., Kessler, M.R., Larock, R.C., Effects of unsaturation and different ring-opening methods on the properties of vegetable oil-based polyurethane coatings (2014) Polymer, 55, pp. 1004-1011; 
Lligadas, G., Ronda, J.C., Galia, M., Cadiz, V., Renewable polymeric materials from vegetable oils: A perspective (2013) Mater. Today, 16, pp. 337-343; 
Gholami, H., Catalyst free-click polymerization: A versatile method for the preparation of soybean oil based poly1, 2, 3-triazoles as coatings with efficient biocidal activity and excellent cytocompatibility (2015) Polymer, 62, pp. 94-108; 
Biermann, U., Oils and fats as renewable raw materials in chemistry (2011) Angew. Chem. Int. Edit., 50, pp. 3854-3871; 
Hu, X., Biomaterials derived from silk-tropoelastin protein systems (2010) Biomaterials, 31, pp. 8121-8131; 
Suh, J.-K.F., Matthew, H.W., Application of chitosan-based polysaccharide biomaterials in cartilage tissue engineering: A review (2000) Biomaterials, 21, pp. 2589-2598; 
Tibbits, S., 4D printing: Multi - Material shape change (2014) Architectural Design, 84, pp. 116-121; 
Gladman, A.S., Biomimetic 4D printing (2016) Nat. Mater.; 
Ge, Q., Qi, H.J., Dunn, M.L., Active materials by four-dimension printing (2013) Appl. Phys. Lett., 103, p. 131901; 
Ge, Q., Dunn, C.K., Qi, H.J., Dunn, M.L., Active origami by 4D printing (2014) Smart Materials and Structures, 23, p. 094007; 
Morrison, R.J., Mitigation of tracheobronchomalacia with 3D-printed personalized medical devices in pediatric patients (2015) Sci. Transl, Med., 7, pp. 285ra64-285ra64; 
Castro, N.J., O'Brien, J., Zhang, L.G., Integrating biologically inspired nanomaterials and table-top stereolithography for 3D printed biomimetic osteochondral scaffolds (2015) Nanoscale, 7, pp. 14010-14022; 
Liu, S.Q., Synthetic hydrogels for controlled stem cell differentiation (2010) Soft Matter, 6, pp. 67-81; 
Lee, S.-J., Application of microstereolithography in the development of three-dimensional cartilage regeneration scaffolds (2008) Biomed. Microdevices, 10, pp. 233-241; 
Melchels, F.P., Feijen, J., Grijpma, D.W., A poly (D, L-lactide) resin for the preparation of tissue engineering scaffolds by stereolithography (2009) Biomaterials, 30, pp. 3801-3809; 
Storey, R.F., Synthesis of bioabsorbable networks from methacrylate-endcapped polyesters (1993) Polymer, 34, pp. 4365-4372; 
Sawhney, A.S., Pathak, C.P., Hubbell, J.A., Bioerodible hydrogels based on photopolymerized poly (ethylene glycol)-copoly(alpha.-hydroxy acid) diacrylate macromers (1993) Macromolecules, 26, pp. 581-587; 
Grijpma, D.W., Hou, Q., Feijen, J., Preparation of biodegradable networks by photo-crosslinking lactide, ∈ -caprolactone and trimethylene carbonate-based oligomers functionalized with fumaric acid monoethyl ester (2005) Biomaterials, 26, pp. 2795-2802; 
Jansen, J., Melchels, F.P., Grijpma, D.W., Feijen, J., Fumaric acid monoethyl ester-functionalized poly (D, L-lactide)/N-vinyl-2-pyrrolidone resins for the preparation of tissue engineering scaffolds by stereolithography (2008) Biomacromolecules, 10, pp. 214-220; 
Cooke, M.N., Use of stereolithography to manufacture critical-sized 3D biodegradable scaffolds for bone ingrowth (2003) J. Biomed. Mater. Res. Part B Appl. Biomater., 64, pp. 65-69; 
Xie, T., Recent advances in polymer shape memory (2011) Polymer, 52, pp. 4985-5000; 
Miao, S., Soybean oil-based polyurethane networks: Shape-memory effects and surface morphologies (2013) J. Am. Oil Chem. Soc., 90, pp. 1415-1421; 
Miao, S., Soybean oil-based shape-memory polyurethanes: Synthesis and characterization (2012) Eur. J. Lipid Sci. Tech., 114, pp. 1345-1351; 
Bakarich, S.E., Gorkin, R., Spinks, G.M., 4D printing with mechanically robust, thermally actuating hydrogels (2015) Macromolecular Rapid Communications, 36, pp. 1211-1217; 
Liu, C., Chemically cross-linked polycyclooctene: Synthesis, characterization, and shape memory behavior (2002) Macromolecules, 35, pp. 9868-9874
UR  - https://www.scopus.com/inward/record.uri?eid=2-s2.0-84973327688&partnerID=40&md5=ea72cee245430f91725ed1f284445144
ER  - 

TY  - JOUR
TI  - Simulating the mechanical properties of three-dimensional printed artificial bone scaffolds
T2  - Materialwissenschaft und Werkstofftechnik
J2  - Mater.wis. Werkstofftech.
VL  - 47
IS  - 5-6
SP  - 549
EP  - 563
PY  - 2016
DO  - 10.1002/mawe.201600531
SN  - 09335137 (ISSN) 
AU  - Harbusch-Hecking, J.
AU  - Öchsner, A.
AD  - Koblenz University of Applied Sciences, Faculty of Engineering, Koblenz, Germany
AD  - Griffith University, Gold Coast Campus, School of Engineering, Gold Coast, Australia
AD  - Department of Discipline, Mechanical Engineering, Griffith School of Engineering, Griffith University, Gold Coast Campus, Parklands Drive, Southport, QLD, Australia
AB  - The rapid distribution of additive manufacturing processes simplifies the production of individual parts vastly. Especially in the area of tissue engineering countless applications are possible. The use as artificial bone scaffolds to speed-up the regeneration of bone injuries is particularly interesting. Such scaffolds are periodic structures made from unit cells. To be able to adapt the structure for the intended application, a reliable method to simulate the mechanical properties of the final, three-dimensionally printed part is needed. By using symmetric and periodic boundary conditions as well as an adjusted material model, different forms of structures can be reliably simulated in a short amount of time. Depending on the load case, there are different ways shown to determine all necessary material parameters. The impact of a damaged structure on the performance is shown as well. The acquired results facilitate future simulations and the design of structures for real-world usage. © 2016 Wiley-VCH Verlag GmbH & Co. KGaA, Weinheim.
KW  - artificial scaffold
KW  - mechanical properties
KW  - Three-dimensional printing
KW  - unit cell
KW  - Biomechanics
KW  - Bone
KW  - Mechanical properties
KW  - Periodic structures
KW  - Scaffolds (biology)
KW  - Structural design
KW  - Tissue engineering
KW  - Additive manufacturing process
KW  - Artificial bone scaffolds
KW  - Damaged structures
KW  - Material modeling
KW  - Material parameter
KW  - Periodic boundary conditions
KW  - Reliable methods
KW  - Unit cells
KW  - 3D printers
PB  - Wiley-VCH Verlag
N1  - Export Date: 27 June 2016
M3  - Conference Paper
DB  - Scopus
LA  - English
N1  - Correspondence Address: Öchsner, A.; Department of Discipline, Mechanical Engineering, Griffith School of Engineering, Griffith University, Gold Coast Campus, Parklands Drive, Australia; email: andreas.oechsner@gmail.com
N1  - Funding Details: DAAD, German National Academic Foundation
N1  - Funding Details: German National Academic Foundation
N1  - References: Mistry, A.S., Mikos, A.G., (2005) Adv. in Biochem. Engin./Biotech, 94, p. 1; 
Jariwala, S.H., Lewis, G.S., Bushman, Z.J., Adair, J.H., Donahue, H.J., (2015) 3D Printing and Additive Manufac, 2, p. 56; 
Chung, H.J., Park, T.G., (2007) Adv., Drug. Del. Rev, 59, p. 249; 
Bose, S., Vahabzadeh, S., Bandyopadhyay, A., (2013) Mat. Tod, 16, p. 496; 
Adachi, T., Osako, Y., Tanaka, M., Hojo, M., Hollister, S.J., (2006) Biom, 27, p. 3964; 
MSC Software Marc, , http://www.mscsoftware.com/product/marc, Retrieved 31 Aug. 2015; 
Öchsner, A., Merkel, M., (2013) One-Dimensional Finite Elements, , 1st Ed. Springer-Verlag, Berlin Heidelberg; 
3D Systems HD 3500 Plus Datasheet, , http://www.nagyformatumu.hu/files/projet_3500_sd_hd_plastic_data.pdf, Retrieved 31 Aug. 2015; 
Hofmann, M., (2014) ACS Macro Letters, 3, p. 382; 
Öchsner, A., Tane, M., Nakajima, H., (2006) Mater. Lett, 60, p. 2690; 
Kadir, M.R.A., Syahrom, A., Öchsner, A., (2010) Med. Biol. Eng. Comput, 48, p. 497; 
Öchsner, A., (2014) Elasto-Plasticity of Frame Structure Elements, , 1st Ed. Springer-Verlag, Berlin Heidelberg; 
Gross, D., Hauger, W., Wriggers, P., (2014) Technische Mechanik 4, , 9th Ed. Springer Vieweg, Berlin Heidelberg, (In German); 
ProJet 3500 HD & SD, , http://tsaolab.caltech.edu/sites/default/files/ProJet_3500_Plastic_SG.pdf, Retrieved 31 Aug. 2015; 
The Biocompatibility of Materials Used in Drug Containers, Medical Devices and Implants, , http://www.pharmacopeia.cn/v29240/usp29nf24s0_c1031.html, Retrieved 03 Sep. 2015; 
F Series Leadwire Integrated Foil Strain Gauge, , http://www.tml.jp/e/product/strain_gauge/gauge_list/flead_list.html, Retrieved 31 Aug. 2015; 
Lien, S.-M., Ko, L.-Y., Huang, T.-J., (2009) Acta Biomaterialia, 5, p. 670; 
Ibrahim, D., (2009) J. Cranio-Maxill. Surg, 37, p. 167; 
Fuh, J.Y.H., Lu, L., Tan, C.C., Shen, Z.X., Chew, S., (1999) Rapid Prototyping J, 5, p. 27
UR  - https://www.scopus.com/inward/record.uri?eid=2-s2.0-84969941404&partnerID=40&md5=03edb83d49e575f8497e8c39ed14d5da
ER  - 

TY  - JOUR
TI  - 3D bioprinting technology in biochemical engineering
T2  - Korean Chemical Engineering Research
J2  - Korean Chem. Eng. Res.
VL  - 54
IS  - 3
SP  - 285
EP  - 292
PY  - 2016
DO  - 10.9713/kcer.2016.54.3.285
SN  - 0304128X (ISSN) 
AU  - Eom, T.Y.
AD  - Korea Institute of Science and Technology Information, 245, Daehak-ro, Yuseong-gu, Daejeon, South Korea
AB  - Three-dimensional (3D) printing is driving major innovation in various areas including engineering, manufacturing, art, education and biosciences such as biochemical engineering, tissue engineering and regenerative medicine. Recent advances have enabled 3D printing of biocompatible materials, cells and supporting components into complex 3D functional tissues. Compared with non-biological printing, 3D bioprinting involves additional complexities which require the integration of technologies from the fields of biochemical engineering, biomaterial sciences, cell biology, physics, pharmaceutics and medical science.
KW  - 3D bioprinting
KW  - Ink-jet bioprinting
KW  - Laser-assisted bioprinting
KW  - Organ fabrication
KW  - Pressure-assisted bioprinting
KW  - Tissue-engineering
PB  - Korean Institute of Chemical Engineers
N1  - Export Date: 27 June 2016
M3  - Article
DB  - Scopus
LA  - Korean
N1  - Correspondence Address: Eom, T.Y.; Korea Institute of Science and Technology Information, 245, Daehak-ro, South Korea; email: tyeom1@reseat.re.kr
N1  - References: Hull, C.W., (1986) Apparatus for Production of Three-dimensional Objects by Stereolithography, , U. S. Patent; 
Shimizu, T.S., Le Novère, N., Levin, M.D., Beavil, A.J., Sutton, B.J., Bray, D., Molecular model of a lattice of signalling proteins involved in bacterial chemotaxis (2000) Nature Cell Biology, 2, pp. 792-796; 
Symes, M.D., Kitson, P.J., Yan, J., Richmond, C.J., Cooper, G.J.T., Bowman, R.W., Vilbrandt, T., Cronin, L., Integrated 3D-printed reactionware for chemical synthesis and analysis (2012) Nature Chemistry, 4, pp. 349-354; 
Nakamura, M., Iwanaga, S., Henmi, C., Arai, K., Nishiyama, Y., Biomatrices and biomaterials for future developments of bioprinting and biofabrication (2010) Biofabrication, 2, p. 014110; 
Griffith, L.G., Naughton, G., Tissue engineering: Current challenges and expanding opportunities (2002) Science, 295, pp. 1009-1016; 
Mikos, A.G., Temenoff, J.S., Formation of highly porous biodegradable scaffolds for tissue engineering (2000) Electron. J. Biotechnol., 3, pp. 114-119; 
Tsang, V.L., Bhatia, S.N., Three-dimensional tissue fabrication (2004) Advanced Drug Delivery Reviews, 56 (11), pp. 1635-1647; 
Derby, B., Printing and prototyping of tissues and scaffolds (2012) Science, 338, pp. 921-926; 
Starly, B., Shirwaiker, R., 3D bioprinting techniques (2015) 3D Bioprinting and Nanotechnology in Tissue Engineering and Regenerative Medicine, pp. 57-77. , Zhang, L. G., Fisher, J. P. and Lerong, K. W. eds., Academic Press; 
Derby, B., Bioprinting: Inkjet printing proteins and hybrid cell-containing materials and structures (2008) Journal of Materials Chemistry, 18, pp. 5717-5721; 
Okamoto, T., Suzuki, T., Yamamoto, N., Microarray fabrication with covalent attachment of DNA (2000) Nature Biotechnology, 18, pp. 438-441; 
Delaney, J.T., Jr., Smith, P.J., Schubert, U.S., Inkjet printing of proteins (2009) Soft Matters, 5, pp. 4866-4877; 
Cui, X., Boland, T., D'Lima, D.D., Lotz, M.K., Thermal inkjet printing in tissue engineering and regenerative medicine (2012) Recent Patents on Drug Delivery and Formulation, 6 (2), pp. 149-155; 
Goldmann, T., Gonzalez, J.S., DNA-printing: Utilization of a standard inkjet printer for the transfer of nucleic acids to solid supports (2000) Journal of Biochemical and Biophysical Methods, 42, pp. 105-110; 
Cui, X., Dean, D., Ruggeri, A.M., Boland, T., Cell damage evaluation of thermal inkjet printed Chinese hamster ovary cells (2010) Biotechnology and Bioengineering, 106, pp. 963-969; 
Tekin, E., Smith, P.J., Schubert, U.S., Inkjet printing as a deposition and patterning tool for polymers and inorganic particles (2008) Soft Matters, 4, pp. 703-713; 
Demirci, U., Montesano, G., Single cell epitaxy by acoustic picolitre droplets (2007) Lab on a Chip, 7, pp. 1139-1145; 
Kim, J.D., Choi, J.S., Kim, B.S., Choi, Y.C., Cho, Y.W., Piezoelectric inkjet printing of polymers: Stem cell patterning on polymer substrates (2010) Polymer, 51, pp. 2147-2154; 
Saunders, R.E., Bosworth, L., Gough, J.E., Derby, B., Delivery of human fibroblast cells by piezoelectric drop-on-demand inkjet printing (2008) Biomaterials, 29, pp. 193-203; 
Murphy, S.V., Skardal, A., Atala, A., Evaluation of hydrogels for bio-printing applications (2013) Journal of Biomedical Materials Research A, 101, pp. 272-284; 
Khalil, S., Sun, W., Biopolymer deposition for freeform fabrication of hydrogel tissue constructs (2007) Material Science and Engineering C, 27, pp. 469-478; 
Smith, C.M., Stone, A.L., Parkhill, R.L., Stewart, R.L., Simpkins, M.W., Kachurin, A.M., Warren, W.L., Williams, S.K., Three-dimensional bioassembly tool for generating viable tissue-engineered constructs (2004) Tissue Engineering, 10, pp. 1566-1576; 
Jones, N., Science in three dimensions: The print revolution (2012) Nature, 487, pp. 22-23; 
Chang, C.C., Boland, E.D., Williams, S.K., Hoying, J.B., Direct-writing bioprinting three-dimensional biohybrid systems for future regenerative therapy (2011) J. Biomed. Mater. Res. B Appl. Biomater., 98, pp. 106-170; 
Fedorovich, N.E., Swennen, I., Girones, J., Moroni, L., Van Blitterswijk, C.A., Schacht, E., Alblas, J., Dhert, W.J.A., Evaluation of photocrosslinked lutrol hydrogel for tissue printing applications (2009) Biomacromolecules, 10, pp. 1689-1695; 
Chang, R., Nam, J., Sun, W., Effects of dispensing pressure and nozzle diameter on cell survival from solid freeform fabrication-based direct cell writing (2008) Tissue Eng. Part A, 14, pp. 41-48; 
Jakab, K., Damon, B., Neagu, A., Kachurin, A., Forgacs, G., Three-dimensional tissue constructs built by bioprinting (2006) Biorheology, 43, pp. 509-513; 
Visser, J., Peters, B., Burger, T.J., Boomstra, J., Dhert, W.J.A., Michels, F.P.W., Malda, J., Biofabrication of multi-material anatomically shaped tissue constructs (2013) Biofabrication, 5, p. 035007; 
Park, S.A., Lee, S.H., Kim, W.D., Fabrication of porous polycaprolactone/hydroxyapatite (PCL/HA) blend scaffold using a 3d plotting system for bone tissue engineering (2011) Bioprocess and Biosystem Engineering, 34 (4), pp. 505-513; 
Schuurman, W., Levett, P.A., Pot, M.W., Vam Weeren, P.R., Dhert, W.J.A., Hutmacher, D.W., Melchels, F.P.W., Malda, J., Gelatin-methacrylamide hydrogels as potential biomaterials for fabrication of tissue-engineered cartilage constructs (2013) Macromolecular Bioscience, 13, pp. 551-561; 
Smith, C.M., Christian, J.J., Warren, W.L., Williams, S.K., Characterizing environmental factors that impact the viability of tissue-engineered constructs fabricated by a direct write bioassembly tool (2007) Tissue Engineering, 13, pp. 373-383; 
Guvendiren, M., Lu, H.D., Burdick, J.A., Shear-thinning hydrogels for biomedical applications (2012) Soft Matters, 8, pp. 260-272; 
Mironov, V., Kasyanov, V., Markwald, R.R., Organ printing from bioprinter to organ biofabrication line (2011) Current Opinions in Biotechnology, 22, pp. 667-673; 
Marga, F.J.K., Khatiwala, C., Shepherd, B., Dorfman, S., Hubbard, B., Colbert, S., Forgacs, G., Toward engineering functional organ modules by additive manufacturing (2012) Biofabrication, 4, p. 022001; 
Xu, W., Wang, X., Yan, Y., Zheng, W., Xiong, Z., Lin, F., Wu, R., Zhang, R., Rapid prototyping three-dimensional cell/gel-atin/fibrinogen constructs for medical regeneration (2007) Journal of Bioactive and Compatible Polymers, 22, pp. 363-377; 
Xu, M., Yan, Y., Liu, H., Yao, R., Wang, X., Controlled adiposederived stromal cell differentiation into adipose and endothelial cells in a 3D structure established by cell-assembly technique (2009) Journal of Bioactive and Compatible Polymers, 24 (1), pp. 31-47; 
Li, S., Xiong, Z., Wang, X., Yan, Y., Liu, H., Zhang, R., Direct fabrication of a hybrid cell/hydrogel construct by a double nozzle assembling technology (2009) Journal of Bioactive and Compatible Polymers, 24, pp. 249-265; 
Shim, J.-H., Kim, J.Y., Park, M., Park, J., Cho, D.-W., Development of a hybrid scaffold with synthetic biomaterials and hydrogel using solid freeform fabrication technology (2011) Biofabrication, 3, p. 034102; 
Lee, J.-S., Hong, J.M., Jung, J.W., Shim, J.-H., Oh, J.-H., Cho, D.-W., 3D printing of composite tissue with complex shape applied to ear regeneration (2014) Biofabrication, 6, p. 024103; 
Duan, B., Hokaday, L.A., Kang, K.H., Butcher, J.T., 3D bioprinting of heterogeneous aortic valve conduits with alginate/gelatin hydrogels (2013) Journal of Biomedical Materials Research A, 101, pp. 1255-1264; 
Norte, C., Marga, F.S., Niklason, L.E., Forgacs, G., Scaffoldfree vascular tissue engineering using bioprinting (2009) Biomaterials, 30, pp. 5910-5917; 
Chang, R., Nam, J., Sun, W., Direct cell writing of 3D microorgan for in vitro pharmacokinetic model (2008) Tissue Engineering Part C Methods, 14, pp. 157-166; 
Xu, F., Celli, J., Rizvi, I., Moon, S., Hasan, T., Demirci, U., A three-dimensional in vitro ovarian cancer coculture model using a high-throughput cell patterning platform (2011) Biotechnology Journal, 6, pp. 204-212; 
Guillemot, F., Souquet, A., Catros, S., Guillotin, B., Laserassisted cell printing: Principle, physical parameters versus cell fate and perspectives in tissue engineering (2010) Nanomedicine, 5, pp. 507-515; 
Hopp, B., Smausz, T., Kresdz, N., Barna, N., Bor, Z., Kolozsdvari, L., Chrisey, D.G.B., Nogra, A., Survival and proliferative ability of various living cell types after laser-induced toward transfer (2005) Tissue Engineering, 11, pp. 1817-1823; 
Guillotin, B., Souquet, A., Catros, S., Duocastella, M., Pippenger, B., Bellance, S., Bareille, R., Guillemot, F., Laser assisted bioprinting of engineered tissue with high cell density and microscale organization (2010) Biomaterials, 31, pp. 7250-7256; 
Barron, J., Wu, P., Andouceur, H., Ringeisen, B., Biological laser printing: A novel technique for creating heterogeneous 3-dimensional cell patterns (2005) Annals of Biomedical Engineering, 6 (2), pp. 121-130; 
Schiele, N.R., Chrisey, D.B., Corr, D.T., Gelatin-based laser direct-write techniques for the precise spatial patterning of cells (2011) Tissue Engineering Part C Methods, 17 (3), pp. 289-298; 
Schiele, N.R., Corr, D.T., Huang, Y., Xie, Y., Roaf, N.A., Chrisey, D.B., Laser-based direct-write techniques for cell printing (2010) Biofabrication, 2 (3), p. 032001; 
Keriquel, V., Guillemot, F., Arnaut, I., Guillotin, B., Miraux, S., Amédée, J., Fricain, J.-C., Catros, S., In vivo bioprinting for computer- and robotic-assisted medical intervention: Preliminary study in mice (2010) Biofabrication, 2, p. 014101; 
Zopf, D.A., Hollister, S.J., Nelson, M.E., Ohye, R.G., Green, G.E., Bioresorbable airway splint created with a three-dimensional printer (2013) The New England Journal of Medicine, 368, pp. 2043-2045; 
Lee, Y.B., Polio, S., Lee, W., Dai, G., Menon, L., Carrol, R.S., Yoo, S.S., Bioprinting of collagen and VEGF-releasing fibrin gel scaffolds for neural stem (2010) Experimental Neurology, 223, pp. 645-652; 
Lee, V., Singh, G., Trassati, J., Bjornsson, C., Xu, X., Tran, T.N., Yoo, S.-S., Karande, P., Design and fabrication of human skin by 3D bioprinting (2014) Tissue Engineering Part C Methods, 20 (6), pp. 473-484; 
Murphy, S.V., Atala, A., 3D bioprinting of tissues and organs (2014) Nature Biotechnology, 32 (8), pp. 773-785; 
Therriault, D., White, S.R., Lewis, J.A., Chaotic mixing in three-dimensional microvascular networks fabricated by directwrite assembly (2003) Nature Materials, 2, pp. 265-271; 
Kitson, P.J., Rosnes, M.H., Sans, V., Cronin, L., Configurable 3D printed millifluidic and microfluidic 'lab on a chip' reactionware devices (2012) Lab on a Chip, 12, pp. 3267-3271; 
Anderson, K.B., Lockwood, S.Y., Martin, R.S., Spence, D.M., A 3D printed fluidic device that enables integrated features (2013) Analytical Chemistry, 85 (12), pp. 5622-5626; 
Lee, K.R., Song, K.H., Effect of plasma power on degradation of chitosan (2014) Korean J. Chem. Eng., 32 (1), pp. 162-165; 
Jeong, G.T., Production of levulinic acid from chitosan by acidic-hydrothermal reaction (2014) Korean Chem. Eng. Res., 52 (3), pp. 355-359
UR  - https://www.scopus.com/inward/record.uri?eid=2-s2.0-84974571258&partnerID=40&md5=a5769064a7c3b5692e5c4689de9c7fea
ER  - 

TY  - JOUR
TI  - Wearable Shell Antenna for 2.4 GHz Hearing Instruments
T2  - IEEE Transactions on Antennas and Propagation
J2  - IEEE Trans Antennas Propag
VL  - 64
IS  - 6
SP  - 2127
EP  - 2135
PY  - 2016
DO  - 10.1109/TAP.2016.2543800
SN  - 0018926X (ISSN) 
AU  - Ruaro, A.
AU  - Thaysen, J.
AU  - Jakobsen, K.B.
AD  - GN ReSound, Ballerup, Denmark
AD  - Department of Electrical Engineering, Electromagnetic Systems, Technical University of Denmark, Lyngby, Denmark
AB  - A novel concept for an electrically small on-body antenna targeted for 2.4 GHz ISM band custom in-The-ear (ITE) hearing instrument (HI) applications is introduced. The antenna is based upon a cavity-backed design in order to take advantage of the maximum volume available ITE while providing isolation from the user's body, and it occupies only 40% of the volume of the sphere with radius a = 12mm. The antenna is implemented on a realistic three-dimensional (3-D)-printed lossy substrate and exhibits high efficiency of 70% and 22%, and a 6-dB impedance bandwidth of 108 and 149 MHz, when the antenna is measured in free space (FS) and ITE, respectively. A measurement campaign conducted in FS and on a specific anthropomorphic mannequin (SAM) head with ears shows that the radiation pattern is optimal for HI applications. Furthermore, the antenna is primarily polarized normal to the surface of the head to ensure the best on-body path gain (PG). This is substantiated by the study of the ear-to-ear (E2E) PG, which is measured and compared to analytic and numerical results. © 2016 IEEE.
KW  - Cavity-backed antennas (CBA)
KW  - conformal antennas
KW  - electrically small antennas (ESA)
KW  - medical devices
KW  - onbody communications
KW  - wearable antennas
KW  - Wireless body-area networks (WBAN)
KW  - Audition
KW  - Biomedical equipment
KW  - Directional patterns (antenna)
KW  - Electric impedance
KW  - Microwave antennas
KW  - Networks (circuits)
KW  - Wearable technology
KW  - Wireless networks
KW  - Cavity backed antenna
KW  - Conformal antennas
KW  - Electrically small antennas
KW  - Medical Devices
KW  - On-body
KW  - Wireless body area network
KW  - Wearable antennas
PB  - Institute of Electrical and Electronics Engineers Inc.
N1  - Export Date: 27 June 2016
M3  - Article
DB  - Scopus
C7  - 7436778
N1  - CODEN: IETPA
LA  - English
N1  - References: Kirkwood, B.C., Hallenbeck, S.A., Stender, T., How can wireless data exchange in hearing instruments contribute to binaural hearing? (2012) Hear. Rev., 19 (10), pp. 52-55; 
Kvist, S., Thaysen, J., Jakobsen, K., Ear-to-ear on-body channelmodel for hearing aid applications (2015) IEEE Trans. Antennas Propag., 63 (1), pp. 344-352. , Jan; 
Hall, P.S., Antennas and propagation for on-body communication systems (2007) IEEE Antennas Propag. Mag., 49 (3), pp. 41-58. , Jun; 
Kammersgaard, N.P.I., Kvist, S.H., Özden, S., Thaysen, J., Jakobsen, K.B., Body-worn antennas for body-centric wireless communications (2014) Proc. Loughborough Antennas Propag. Conf. (LAPC), pp. 2-6; 
Chandra, R., Johansson, A.J., A link loss model for the on-body propagation channel for binaural hearing aids (2013) IEEE Trans. Antennas Propag., 61 (12), pp. 6180-6190. , Dec; 
Kvist, S.H., Özden, S., Thaysen, J., Jakobsen, K.B., Improvement of the ear-to-ear path gain at 2.45 GHz using parasitic antenna element (2011) Proc. 6th Eur. Conf. Antennas Propag. (EuCAP), 2, pp. 944-947; 
Vasylchenko, A., Hennemann, C., Dubrovka, R., Characterization of the ear-to-ear propagation channel using microstrip dipole antennas (2011) Proc. 8th Int. Conf. Antenna Theory Techn. (ICATT), pp. 202-204; 
Jensen, M., Rahmat-Samii, Y., EM interaction of handset antennas and a human in personal communications (1995) Proc IEEE, 83 (1), pp. 7-17. , Jan; 
Chen, X., Chavannes, N., Ng, G., Tay, Y., Mosig, J., Analysis and design of mobile device antenna-speaker integration for optimum overthe-air performance (2015) IEEE Antennas Propag. Mag., 57 (1), pp. 97-109. , Feb; 
Yaghjian, A.D., Best, S.R., Impedance, bandwidth, and Q of antennas (2005) IEEE Trans. Antennas Propag., 53 (4), pp. 1298-1324. , Apr; 
Pehrson, S., Kvist, S.H., Jakobsen, K.B., Thaysen, J., Morphological investigation of the differences on the ear-to-ear path gain and the packet loss at 2.45 GHz (2012) Proc. 34th Annu. Antenna Meas. Techn. Assoc. Symp. (AMTA), pp. 43-48; 
Kammersgaard, N., Kvist, S., Thaysen, J., Jakobsen, K., In-The-ear spiral monopole antenna for hearing instruments (2014) Electron. Lett., 50 (21), pp. 1509-1511. , Oct; 
Yatman, W.H., Larsen, L.K., Kvist, S.H., Thaysen, J., Jakobsen, K.B., In-The-ear hearing-instrument antenna for ISM-band body-centric earto-ear communications (2012) Proc. Loughborough Antennas Propag. Conf. (LAPC), pp. 1-4; 
Huitema, L., Sufyar, S., Delaveaud, C., D'Errico, R., Miniature antenna effect on the ear-to-ear radio channel characteristics (2012) Proc. 6th Eur. Conf. Antennas Propag. (EuCAP), pp. 3402-3406; 
Kvist, S.H., Jakobsen, K.B., Thaysen, J., Design and measurement of a 2.45 GHz on-body antenna optimized for hearing instrument applications (2012) Proc. 34th Annu. Antenna Meas. Techn. Assoc. Symp. (AMTA), pp. 33-37; 
Balanis, C., (2005) Antenna Theory: Analysis and Design 3rd Ed, , Hoboken NJUSA: Wiley; 
Cockrell, C.R., The input admittance of the rectangular cavity-backed slot antenna (1976) IEEE Trans. Antennas Propag., 24 (3), pp. 288-294. , May; 
Haga, N., Takahashi, M., Saito, K., Ito, K., A cavity-backed slot antenna for on-body BAN devices (2008) Proc IEEE Int. Workshop Antenna Technol. (IWAT), pp. 510-513; 
Ruaro, A., Thaysen, J., Jakobsen, K.B., Cavity-backed on-body antenna for custom hearing instrument applications (2015) Electron. Lett., 51 (16); 
Ruaro, A., Thaysen, J., Jakobsen, K.B., Rapid prototyping analysis and modeling of a small antenna for binaural hearing aids (2015) Proc. Int. Symp. Antennas Propag. (ISAP), pp. 304-307; 
Kammersgaard, N.P.I., Kvist, S.H., Thaysen, J., Jakobsen, K.B., Pinna model for hearing instrument applications (2014) Proc. Loughborough Antennas Propag. Conf. (LAPC), pp. 141-143; 
Huynh, M.C., Stutzman, W., Ground plane effects on planar inverted-F antenna (PIFA) performance (2003) Proc. Inst. Elect. Eng. Microw. Antennas Propag., 150 (4), pp. 209-213. , Aug; 
Wheeler, H., The radiansphere around a small antenna (1959) Proc. IRE, 47 (8), pp. 1325-1331. , Aug; 
Ruaro, A., Thaysen, J., Jakobsen, K.B., Battery coupling impact on the antenna efficiency in a small wearable device (2015) Proc. Loughborough Antennas Propag. Conf. (LAPC); 
(2014) Test Plan for Wireless Device Over-The-air Performance v3.3.2, , CTIA Certification Sep; 
Rahmat-Samii, Y., Guterman, J., Moreira, A.A., Peixeiro, C., Integrated antennas for wireless personal communications (2007) Modern Antenna Handbook, pp. 1077-1142. , C. A. Balanis, Ed. Hoboken, NJ, USA: Wiley; 
Liu, D., Gaucher, B., The inverted-F antenna height effects on bandwidth (2005) Proc IEEE Antennas Propag. Symp., 2, pp. 367-370; 
447498 D01 general RF exposure guidance ver. 6 (2015) Federal Communications Commission, , Oct; 
Bluetooth low energy regulatory aspects ver. (2011) Bluetooth SIG Regulatory Committee, 10. , Apr; 
Human exposure to radio frequency fields from hand-held and body-mounted wireless communication devices-Human models, instrumentation, and procedures (2010) International Electrotechnical Commission, , IEC 62209-2: 2010 Mar; 
(2002) Recommended Practice for Measurements and Computations of Radio Frequency Electromagnetic Fields with Respect to Human Exposure to Such Fields, , IEEE 100 kHz-300 GHz IEEE Standard C95.3-2002 (R2008), Dec
UR  - https://www.scopus.com/inward/record.uri?eid=2-s2.0-84974627344&partnerID=40&md5=a9081301aaf580697dfd4247e79e4700
ER  - 

TY  - JOUR
TI  - Cartilage Tissue Engineering: Preventing Tissue Scaffold Contraction Using a 3D-Printed Polymeric Cage
T2  - Tissue Engineering - Part C: Methods
J2  - Tissue Eng. Part. C Methods
VL  - 22
IS  - 6
SP  - 573
EP  - 584
PY  - 2016
DO  - 10.1089/ten.tec.2016.0073
SN  - 19373384 (ISSN) 
AU  - Visscher, D.O.
AU  - Bos, E.J.
AU  - Peeters, M.
AU  - Kuzmin, N.V.
AU  - Groot, M.L.
AU  - Helder, M.N.
AU  - Van Zuijlen, P.P.M.
AD  - Department of Plastic, Reconstructive and Hand Surgery, VU Medical Center, Amsterdam, Netherlands
AD  - CTRM/MOVE Research Institute, Amsterdam, Netherlands
AD  - Department of Orthopedic Surgery, VU Medical Center, De Boelelaan 1117, Amsterdam, Netherlands
AD  - LaserLaB Amsterdam, Department of Physics, Vrije Universiteit, Amsterdam, Netherlands
AD  - Red Cross Hospital Beverwijk, Beverwijk, Netherlands
AB  - Scaffold contraction is a common but underestimated problem in the field of tissue engineering. It becomes particularly problematic when creating anatomically complex shapes such as the ear. The aim of this study was to develop a contraction-free biocompatible scaffold construct for ear cartilage tissue engineering. To address this aim, we used three constructs: (i) a fibrin/hyaluronic acid (FB/HA) hydrogel, (ii) a FB/HA hydrogel combined with a collagen I/III scaffold, and (iii) a cage construct containing (ii) surrounded by a 3D-printed poly-ϵ-caprolactone mold. A wide range of different cell types were tested within these constructs, including chondrocytes, perichondrocytes, adipose-derived mesenchymal stem cells, and their combinations. After in vitro culturing for 1, 14, and 28 days, all constructs were analyzed. Macroscopic observation showed severe contraction of the cell-seeded hydrogel (i). This could be prevented, in part, by combining the hydrogel with the collagen scaffold (ii) and prevented in total using the 3D-printed cage construct (iii). (Immuno)histological analysis, multiphoton laser scanning microscopy, and biomechanical analysis showed extracellular matrix deposition and increased Young's modulus and thereby the feasibility of ear cartilage engineering. These results demonstrated that the 3D-printed cage construct is an adequate model for contraction-free ear cartilage engineering using a range of cell combinations. © Copyright 2016, Mary Ann Liebert, Inc. 2016.
KW  - 3D printers
KW  - Biocompatibility
KW  - Cartilage
KW  - Cell culture
KW  - Cell engineering
KW  - Cells
KW  - Collagen
KW  - Cytology
KW  - Elastic moduli
KW  - Hydrogels
KW  - Stem cells
KW  - Tissue
KW  - Tissue engineering
KW  - Adipose-derived mesenchymal stem cells
KW  - Biocompatible scaffolds
KW  - Biomechanical analysis
KW  - Cartilage engineering
KW  - Cartilage tissue engineering
KW  - Extracellular matrix deposition
KW  - Histological analysis
KW  - Multiphoton laser scanning microscopy
KW  - Scaffolds (biology)
PB  - Mary Ann Liebert Inc.
N1  - Export Date: 27 June 2016
M3  - Article
DB  - Scopus
LA  - English
N1  - Correspondence Address: Helder, M.N.; Department of Orthopedic Surgery, VU Medical Center, De Boelelaan 1117, Netherlands; email: m.helder@vumc.nl
N1  - References: Sivayoham, E., Woolford, T.J., Current opinion on auricular reconstruction (2012) Curr Opin Otolaryngol Head Neck Surg, 20, p. 287; 
Mobin, S.S.N., Ray, E., Wu, T., Reinisch, J., Urata, M.M., Review of options for burned ear reconstruction (2010) J Craniofac Surg, 21, p. 1165; 
Bichara, A.D., O'Sullivan, N.-A., Pomerantseva, I., Zhao, X., Sundback, A.C., Vacanti, J.P., Randolph, A.M., The tissue-engineered auricle: Past, present, and future (2012) Tissue Eng Part B Rev, 18, p. 51; 
Cao, Y., Vacanti, J.P., Paige, K.T., Upton, J., Vacanti, C.A., Transplantation of chondrocytes utilizing a polymercell construct to produce tissue-engineered cartilage in the shape of a human ear (1997) Plast Reconstr Surg, 100, p. 297; 
Haisch, A., Kläring, S., Gröger, A., Gebert, C., Sittinger, M., A tissue-engineering model for the manufacture of auricular-shaped cartilage implants (2002) Eur Arch Otorhinolaryngol, 259, p. 316; 
Shieh, S.J., Terada, S., Vacanti, J.P., Tissue engineering auricular reconstruction: In vitro and in vivo studies (2004) Biomaterials, 25, p. 1545; 
Pleumeekers, M.M., Nimeskern, L., Koevoet, W.L., Kops, N., Poublon, R.M., Stok, K.S., Van Osch, G.J., The in vitro and in vivo capacity of culture-expanded human cells from several sources encapsulated in alginate to form cartilage (2014) Eur Cell Mater, 27, p. 264; 
Ting, V., Sims, D.C., Brecht, L.E., McCarthy, J.G., Kasabian, A.K., Connelly, P.R., Elisseeff, J., Longaker, M.T., In vitro prefabrication of human cartilage shapes using fibrin glue and human chondrocytes (1998) Ann Plast Surg, 40, p. 413; 
Zhou, L., Pomerantseva, I., Bassett, E.K., Bowley, C.M., Zhao, X., Bichara, D.A., Kullig, K.M., Sundback, C.A., Engineering ear constructs with a composite scaffold to maintain dimensions (2011) Tissue Eng Part A, 17, p. 1573; 
Yanaga, H., Imai, K., Fujimoto, T., Yanaga, K., Generating ears from cultured autologous auricular chondrocytes by using two-stage implantation in treatment of microtia (2009) Plast Reconstr Surg, 124, p. 817; 
Togo, T., Utani, A., Naitoh, M., Ohta, M., Tsuji, Y., Morikawa, N., Motonubu, N., Suzuki, S., Identification of cartilage progenitor cells in the adult ear perichondrium: Utilization for cartilage reconstruction (2006) Lab Invest, 86, p. 445; 
Bahrani, H., Ramzkhah, M., Ashraf, M.J., Tanideh, N., Chenari, N., Khademi, B., Ghaderi, A., Differentiation of adipose-derived stem cells into ear auricle cartilage in rabbits (2012) J Laryngol Otol, 126, p. 770; 
Lee, F., Kurisawa, M., Formation and stability of interpenetrating polymer network hydrogels consisting of fibrin and hyaluronic acid for tissue engineering (2013) Acta Biomater, 9, p. 5143; 
Möller, L., Krause, A., Dahlmann, J., Gruh, I., Kirschning, A., Dräger, G., Preparation and evaluation of hydrogelcomposites from methacrylated hyaluronic acid, alginate, and gelatin for tissue engineering (2011) Int J Artif Organs, 34, p. 93; 
Noguchi, T., Yamamuro, T., Oka, M., Kumar, P., Hyon, K.S., Ikada, Y., Poly(vinyl alcohol) hydrogel as an artificial articular cartilage: Evaluation of biocompatibility (1991) J Appl Biomater, 2, p. 101; 
Molinaro, G., Leroux, J.C., Damas, J., Adam, A., Biocompatibility of thermosensitive chitosan-based hydrogels: An in vivo experimental approach to injectable biomaterials (2002) Biomaterials, 23, p. 2717; 
Bott, K., Upton, Z., Schrobback, K., Ehrbar, M., Hubbell, J.A., Lutolf, M.P., Rizzi, S.C., The effect of matrix characteristics on fibroblast proliferation in 3D gels (2010) Biomaterials, 31, p. 8454; 
Lee, K.Y., Mooney, D.J., Hydrogels for tissue engineering applications (2001) Chem Rev, 101, p. 1869; 
Lee, C.H., Singla, A., Lee, Y., Biomedical applications of collagen (2001) Int J Pharm, 221, p. 1; 
Sewing, J., Klinger, M., Notbohm, H., Jellyfish collagen matrices conserve the chondrogenic phenotype in two-and three-dimensional collagen matrices (2015) J Tissue Eng Regen Med, , [Epub ahead of print]; 
Hui, T.Y., Cheung, K.M.C., Cheung, W.L., Chan, D., Chan, B.P., In vitro chondrogenic differentiation of human mesenchymal stem cells in collagen microspheres: Influence of cell seeding density and collagen concentration (2008) Biomaterials, 29, p. 3201; 
Jurgens, W.J., Kroeze, R.J., Zandieh-Doulabi, B., Van A, D., Renders, G.A., VanMilligen, F.J., Ritt, M.J., Helder, M.N., One-step surgical procedure for the treatment of osteochondral defects with adipose-derived stem cells in a caprine knee defect: A pilot study (2013) Biores Open Access, 2, p. 315; 
Gillette, B.M., Jensen, J., Tang, B., Yang, G.J., Bazargan-Lari, A., Zhong, M., Sia, S.K., In situ collagen assembly for integrating microfabricated three-dimensional cell-seeded matrices (2008) Nat Mater, 7, p. 636; 
Zhang, L., Spector, M., Comparison of three types of chondrocytes in collagen scaffolds for cartilage tissue engineering (2009) Biomed Mater, 4, p. 045012; 
Xu, J.-W., Zaporojan, V., Peretti, G.M., Roses, R.E., Morse, K.B., Roy, A.K., Mesa, J.M., Yaremchuk, M.J., Injectable tissueengineered cartilage with different chondrocyte sources (2004) Plast Reconstr Surg, 113, p. 1361; 
Lee, J.-S., Hong, J.M., Jung, J.W., Shim, J.-H., Oh, J.-H., Cho, D.-W., 3D printing of composite tissue with complex shape applied to ear regeneration (2014) Biofabrication, 6, p. 024103; 
Woodruff, M.A., Hutmacher, D.W., The return of a forgotten polymer-polycaprolactone in the 21st century (2010) Prog Polym Sci, 35, p. 1217; 
Zuk Zhu, P.M., Ashjian, P., De Ugarte, D.A., Huang, J.I., Mizuno, H., Alfonso, Z.C., Fraser, J.K., Hedrick, M.H., Human adipose tissue is a source of multipotent stem cells (2002) Mol Biol Cell, 13, p. 4279; 
Stoller, P., Celliers, P.M., Reiser, K.M., Rubenchik, A.M., Quantitative second-harmonic generation microscopy in collagen (2003) Appl Opt, 42, p. 5209; 
Cox, G., Kable, E., Jones, A., Fraser, I., Manconi, F., Gorrell, M.D., 3-Dimensional imaging of collagen using second harmonic generation (2003) J Struct Biol, 141, p. 53; 
Campagnola, P.J., Millard, A., Terasaki, M., Hoppe, P.E., Malone, C.J., Mohler, W.A., Three-dimensional high-resolution second-harmonic generation imaging of endogenous structural proteins in biological tissues (2002) Biophys J, 82, p. 493; 
Strupler, M., Pena, A.-M., Hernest, M., Tharaux, P.-L., Martin, J.-L., Beaurepaire, E., Schanne-Klein, M.C., Second harmonic imaging and scoring of collagen in fibrotic tissues (2007) Opt Express, 15, p. 4054; 
Mansfield, J.C., Winlove, C.P., Moger, J., Matcher, S.J., Collagen fiber arrangement in normal and diseased cartilage studied by polarization sensitive nonlinear microscopy (2013) J Biomed Opt, 13, p. 044020; 
Su, P.J., Chen, T., Li, T.H., Chou, C.K., Chen, C.H., Ho, Y.Y., Huang, C.H., Dong, C.Y., The discrimination of type i and type II collagen and the label-free imaging of engineered cartilage tissue (2010) Biomaterials, 31, p. 9415; 
Brockbank, K.G.M., MacLellan, W.R., Xie, J., Hamm-Alvarez, S.F., Chen, Z.Z., Schenke-Layland, K., Quantitative second harmonic generation imaging of cartilage damage (2008) Cell Tissue Bank, 9, p. 299; 
Lilledahl, M.B., Pierce, D.M., Ricken, T., Holzapfel, G.A., Davies, C.D.L., Structural analysis of articular cartilage using multiphoton microscopy: Input for biomechanical modeling (2011) IEEE Trans Med Imaging, 30, p. 1635; 
Yeh, A.T., Hammer-Wilson, M., Sickle Van, D.C., Benton, H.P., Zoumi, A., Tromberg, B.J., Peavy, G.M., Nonlinear optical microscopy of articular cartilage (2005) Osteoarthritis Cartilage, 13, p. 345; 
Awad, H.A., Wickham, M.Q., Leddy, H.A., Gimble, J.M., Guilak, F., Chondrogenic differentiation of adiposederived adult stem cells in agarose, alginate, and gelatin scaffolds (2004) Biomaterials, 25, p. 3211; 
Nehrer, S., Breinan, H., Ramappa, A., Young, G., Shortkroff, S., Louie, L.K., Sledge, C.B., Spector, M., Matrix collagen type and pore size influence behaviour of seeded canine chondrocytes (1997) Biomaterials, 18, p. 769; 
Lee, C.R., Grodzinsky, A.J., Spector, M., The effects of cross-linking of collagen-glycosaminoglycan scaffolds on compressive stiffness, chondrocyte-mediated contraction, proliferation and biosynthesis (2001) Biomaterials, 22, p. 3145; 
Kobayashi, S., Takebe, T., Zheng, Y.-W., Mizuno, M., Yabuki, Y., Maegawa, J., Taniguchi, H., Presence of cartilage stem/progenitor cells in adult mice auricular perichondrium (2011) PLoS One, 6, p. e26393; 
Ahearne, M., Liu, K., El Haj, A.J., Then, K.Y., Rauz, S., Yang, Y., Online monitoring of the mechanical behavior of collagen hydrogels: Influence of corneal fibroblasts on elastic modulus (2010) Tissue Eng Part C Methods, 16, p. 319; 
Wudebwe, U.N.G., Bannerman, A., Goldberg-Oppenheim, P., Paxton, J.Z., Williams, R.L., Grover, L.M., Exploiting cell-mediated contraction and adhesion to structure tissues in vitro (2015) Philos Trans R Soc Lond B Biol Sci, 370, p. 1; 
Klumpers, D.D., Zhao, X., Mooney, D.J., Smit, T.H., Cell mediated contraction in 3D cell-matrix constructs leads to spatially regulated osteogenic differentiation (2013) Integr Biol, 5, p. 1174; 
Ma, L., Gao, C., Mao, Z., Zhou, J., Shen, J., Biodegradability and cell-mediated contraction of porous collagen scaffolds: The effect of lysine as a novel crosslinking bridge (2004) J Biomed Mater Res A, 71, p. 334; 
Chen, C.-H., Shyu, V.B.-H., Chen, J.-P., Lee, M.-Y., Selective laser sintered poly-e-caprolactone scaffold hybridized with collagen hydrogel for cartilage tissue engineering (2014) Biofabrication, 6, p. 015004; 
Temple, J.P., Hutton, D., Hung, B.P., Huri, P.Y., Cook, C.A., Kondragunta, R., Jia, X., Grayson, W.L., Engineering anatomically shaped vascularized bone grafts with hASCs and 3D-printed PCL scaffolds (2014) J Biomed Mater Res A, 102, p. 4317; 
Park, S., Kim, G., Jeon, Y.C., Koh, Y., Kim, W., 3D polycaprolactone scaffolds with controlled pore structure using a rapid prototyping system (2009) J Mater Sci Mater Med, 20, p. 229; 
Xu, T., Binder, K.W., Albanna, M., Dice, D., Zhao, W., Yoo, J.J., Atala, A., Hybrid printing of mechanically and biologically improved constructs for cartilage tissue engineering applications (2013) Biofabrication, 5, p. 015001; 
Jurgens, W.J., Kroeze, R.J., Bank, R.A., Ritt, M.J., Helder, M.N., Rapid attachment of adipose stromal cells on resorbable polymeric scaffolds facilitates the one-step surgical procedure for cartilage and bone tissue engineering purposes (2011) J Orthop Res, 29, p. 853; 
Hoogendoorn, R.J.W., Lu, Z., Kroeze, R.J., Bank, R.A., Wuisman, P.I., Helder, M.N., Adipose stem cells for intervertebral disc regeneration: Current status and concepts for the future (2008) J Cell Mol Med, 12, p. 2205; 
Park, S.H., Kim, T.G., Kim, H.C., Yang, D.-Y., Park, T.G., Development of dual scale scaffolds via direct polymer melt deposition and electrospinning for applications in tissue regeneration (2008) Acta Biomater, 4, p. 1198; 
Kim, J.-J., Bae, W., Kim, J., Kim, J., Lee, E., Kim, H., Kim, E., Mineralized polycaprolactone nanofibrous matrix for odontogenesis of human dental pulp cells (2014) J Biomater Appl, 28, p. 1069; 
Lee, J.W., Kim, Y., Park, K., Jee, K.S., Shin, J.W., Hahn, S.B., Importance of integrin b1-mediated cell adhesion on biodegradable polymers under serum depletion in mesenchymal stem cells and chondrocytes (2004) Biomaterials, 25, p. 1901; 
Lam, C.X.F., Hutmacher, D.W., Schantz, J.-T., Woodruff, M.A., Teoh, S.H., Evaluation of polycaprolactone scaffold degradation for 6 months in vitro and in vivo (2009) J Biomed Mater Res A, 90, p. 906; 
Xie, X., Wang, Y., Zhao, C., Guo, S., Liu, S., Jia, W., Tuan, R.S., Zhang, C., Comparative evaluation of MSCs from bone marrow and adipose tissue seeded in PRP-derived scaffold for cartilage regeneration (2012) Biomaterials, 33, p. 7008; 
Li, Q., Tang, J., Wang, R., Bei, C., Xin, L., Zeng, Y., Tang, X., Comparing the chondrogenic potential in vivo of autogeneic mesenchymal stem cells derived from different tissues (2011) Artif Cells Blood Substit Immobil Biotechnol, 39, p. 31; 
Jung, S.-N., Rhie, J., Kwon, H., Jun, Y.J., Seo, J.W., Yoo, G., Oh, D.Y., Oh, J., In vivo cartilage formation using chondrogenic-differentiated human adipose-derived mesenchymal stem cells mixed with fibrin glue (2010) J Craniofac Surg, 21, p. 468; 
Wu, L., Prins, H.J., Helder, M.N., Van Blitterswijk, C.A., Karperien, M., Trophic effects of mesenchymal stem cells in chondrocyte co-cultures are independent of culture conditions and cell sources (2012) Tissue Eng Part A, 18, p. 1542; 
Wu, L., Prins, H.J., Leijten, J.C., Helder, M., Evseenko, D., Moroni, L., Van Blitterswijk, C., Karperien, M., Chondrocytes co-cultured with stromal vascular fraction of adipose tissue presents more intense chondrogenic cues characteristics than with adipose stem cells (2016) Tissue Eng Part A, 22, p. 336; 
Hellingman, C.A., Verwiel, E.T.P., Slagt, I., Koevoet, W., Poublon, R.M.L., Nolst-Trenité, G.L., Baatenburg De Jong, R.J., Differences in cartilage-forming capacity of expanded human chondrocytes from ear and nose and their gene expression profiles (2011) Cell Transplant, 20, p. 925; 
Duynstee, M.L., Verwoerd-Verhoef, H.L., Verwoerd, C.D., Van Osch, G.J., The dual role of perichondrium in cartilage wound healing (2002) Plast Reconstr Surg, 110, p. 1073; 
Sterodimas, A., De Faria, J., Human auricular tissue engineering in an immunocompetent animal model (2013) Aesthet Surg J, 33, p. 283; 
Kobayashi, S., Takabe, T., Inui, M., Iwai, S., Kan, H., Zheng, Y.-W., Maegawa, J., Taniguchi, H., Reconstruction of human elastic cartilage by a CD44+ CD90+ stem cell in the ear perichondrium (2011) Proc Natl Acad Sci U S A, 108, p. 14479; 
Xu, J.-W., Johnson, T., Matarjem, P., Peretti, G.M., Randolph, M.A., Yaremchuck, M.J., Tissue-engineered flexible ear-shaped cartilage (2005) Plast Reconstr Surg, 115, p. 1633; 
Naumann, A., Dennis, J., Awadallah, A., Carino, D.A., Mansour, J.M., Kastenbauer, E., Caplan, A.I., Immunochemical and mechanical characterization of cartilage subtypes in rabbit (2002) J Histochem Cytochem, 50, p. 1049; 
Park, S.S., Jin, H.-R., Chi, D.H., Taylor, R.S., Characteristics of tissue-engineered cartilage from human auricular chondrocytes (2004) Biomaterials, 25, p. 2363; 
Bastiaansen-Jenniskens, Y.M., Koevoet, W., De Bart, A., Zuurmond, A.-M., Bank, R.A., Verhaar, J.A., De Groot, J., Van Osch, G.J., TGFbeta affects collagen cross-linking independent of chondrocyte phenotype but strongly depending on physical environment (2008) Tissue Eng. Part A, 14, p. 1059; 
Han, E., Chen, S.S., Klisch, S.M., Sah, R.L., Contribution of proteoglycan osmotic swelling pressure to the compressive properties of articular cartilage (2011) Biophys J, 101, p. 916
UR  - https://www.scopus.com/inward/record.uri?eid=2-s2.0-84974575089&partnerID=40&md5=52c44646a007e8be5746147728a9643c
ER  - 

TY  - JOUR
TI  - Drug penetration and metabolism in 3D cell cultures treated in a 3D printed fluidic device: assessment of irinotecan via MALDI imaging mass spectrometry
T2  - Proteomics
J2  - Proteomics
VL  - 16
IS  - 11-12
SP  - 1814
EP  - 1821
PY  - 2016
DO  - 10.1002/pmic.201500524
SN  - 16159853 (ISSN) 
AU  - LaBonia, G.J.
AU  - Lockwood, S.Y.
AU  - Heller, A.A.
AU  - Spence, D.M.
AU  - Hummon, A.B.
AD  - Department of Chemistry and Biochemistry, University of Notre Dame, Notre Dame, IN, United States
AD  - Harper Cancer Research Institute, University of Notre Dame, Notre Dame, IN, United States
AD  - Department of Chemistry, Michigan State University, East Lansing, MI, United States
AB  - Realistic in vitro models are critical in the drug development process. In this study, a novel in vitro platform is employed to assess drug penetration and metabolism. This platform, which utilizes a 3D printed fluidic device, allows for dynamic dosing of three dimensional cell cultures, also known as spheroids. The penetration of the chemotherapeutic irinotecan into HCT 116 colon cancer spheroids was examined with MALDI imaging mass spectrometry (IMS). The active metabolite of irinotecan, SN-38, was also detected. After twenty-four hours of treatment, SN-38 was concentrated to the outside of the spheroid, a region of actively dividing cells. The irinotecan prodrug localization contrasted with SN-38 and was concentrated to the necrotic core of the spheroids, a region containing mostly dead and dying cells. These results demonstrate that this unique in vitro platform is an effective means to assess drug penetration and metabolism in 3D cell cultures. This innovative system can have a transformative impact on the preclinical evaluation of drug candidates due to its cost effectiveness and high throughput. © 2016 WILEY-VCH Verlag GmbH & Co. KGaA, Weinheim
KW  - 3D cell culture
KW  - Biomedicine
KW  - HCT 116
KW  - In vitro pharmacokinetics
KW  - Irinotecan
KW  - MALDI imaging mass spectrometry
KW  - SN-38
PB  - Wiley-VCH Verlag
N1  - Export Date: 27 June 2016
M3  - Article
DB  - Scopus
N1  - CODEN: PROTC
C2  - 27198560
LA  - English
N1  - Correspondence Address: Hummon, A.B.; Department of Chemistry and Biochemistry, University of Notre DameUnited States; email: ahummon@nd.edu
N1  - Funding Details: R01GM110406, NIH, National Institutes of Health
N1  - References: Ginai, M., The use of bioreactors as in vitro models in pharmaceutical research (2013) Drug Discov. Today, 18, pp. 922-935; 
Yamada, K.M., Cukierman, E., Modeling tissue morphogenesis and cancer in 3D (2007) Cell, 130, pp. 601-610; 
Debnath, J., Brugge, J.S., Modelling glandular epithelial cancers in three-dimensional cultures (2005) Nat. Rev. Cancer, 5, pp. 675-688; 
Maltman, D.J., Przyborski, S.A., Developments in three-dimensional cell culture technology aimed at improving the accuracy of in vitro analyses (2010) Biochem. Soc. Trans., 38, pp. 1072-1075; 
Chitcholtan, K., Asselin, E., Parent, S., Sykes, P.H., Differences in growth properties of endometrial cancer in three dimensional (3D) culture and 2D cell monolayer (2013) Exp. Cell Res., 319, pp. 75-87; 
Töyli, M., Rosberg-Kulha, L., Capra, J., Vuoristo, J., Different responses in transformation of MDCK cells in 2D and 3D culture by v-Src as revealed by microarray techniques, RT-PCR and functional assays (2010) Lab. Invest., 90, pp. 915-928; 
Vinci, M., Advances in establishment and analysis of three-dimensional tumor spheroid-based functional assays for target validation and drug evaluation (2012) BMC Biol., 10, p. 29; 
Al-Abd, A.M., Lee, J.H., Kim, S.Y., Kun, N., Novel application of multicellular layers culture for in situ evaluation of cytotoxicity and penetration of paclitaxel (2008) Cancer Sci., 99, pp. 423-431; 
Sutherland, R.M., Microregions: the spheroid model (1988) Science (80-.)., 240, pp. 177-240; 
Li, H., Hummon, A.B., Imaging mass spectrometry of three-dimensional cell culture systems (2011) Anal. Chem., 83, pp. 8794-8801; 
Anada, T., Fukuda, J., Sai, Y., Suzuki, O., An oxygen-permeable spheroid culture system for the prevention of central hypoxia and necrosis of spheroids (2012) Biomaterials, 33, pp. 8430-8441; 
Keithley, R.B., Single cell metabolic profiling of tumor mimics (2013) Anal. Chem., 85, pp. 8910-8918; 
Liu, X., Weaver, E.M., Hummon, A.B., Evaluation of therapeutics in three-dimensional cell culture systems by MALDI imaging mass spectrometry (2013) Anal. Chem., 85, pp. 6295-6302; 
White, R.L., What in vitro models of infection can and cannot do (2001) Pharmacotherapy, 21, pp. 292S-301S; 
Gloede, J., Scheerans, C., Derendorf, H., Kloft, C., In vitro pharmacodynamic models to determine the effect of antibacterial drugs (2009) J. Antimicrob. Chemother., 65, pp. 186-201; 
Müller, M., Dela Peña, A., Derendorf, H., Issues in pharmacokinetics and pharmacodynamics of anti-infective agents: distribution in tissue (2004) Antimicrob. Agents Chemother., 48, pp. 1441-1453; 
Shargel, L., Wu-Pong, S., Yu, A.B.C., (2012) Applied Biopharmaceutics and Pharmacokinetics, , McGraw-Hill, New York, New York, USA; 
Hedaya, M.A., (2012) Basic Pharmacokinetics, , Taylor & Francis/CRC Press, Boca Raton, Florida, USA; 
Curry, S.H., Whelpton, R., (2011) Drug Disposition and Pharmacokinetics: From Principles to Applications, , Wiley-Blackwell, Chichester, West Sussex, England; 
Bauer, L.A., (2014) Applied Clinical Pharmacokinetics, , McGraw-Hill, New York, New York, USA; 
Godugu, C., AlgiMatrixTM based 3D cell culture system as an in-vitro tumor model for anticancer studies (2013) PLoS One, 8; 
Ma, H.L., Multicellular tumor spheroids as an in vivo-like tumor model for three-dimensional imaging of chemotherapeutic and nano material cellular penetration (2012) Mol. Imaging, 11, pp. 487-498; 
MacAleese, L., Stauber, J., Heeren, R.M.A., Perspectives for imaging mass spectrometry in the proteomics landscape (2009) Proteomics, 9, pp. 819-834; 
Seeley, E.H., Caprioli, R.M., Molecular imaging of proteins in tissues by mass spectrometry (2008) Proc. Natl. Acad. Sci. USA, 105, pp. 18126-18131; 
Weaver, E.M., Hummon, A.B., Keithley, R.B., Analytical methods chemometric analysis of MALDI mass culture systems † (2015) Anal. Methods, 7, pp. 7208-7219; 
Cartwright, T.H., Treatment decisions after diagnosis of metastatic colorectal cancer (2012) Clin. Colorectal Cancer, 11, pp. 155-166; 
Sai, K., Kaniwa, N., Ozawa, S., Sawada, J.I., A new metabolite of irinotecan in which formation is mediated by human hepatic cytochrome P-450 3A4 (2001) Drug Metab. Dispos., 29, pp. 1505-1513; 
Slatter, J.G., (2000) Pharmacokinetics, MetabolismExcretion of Irinotecan (Cpt-11) Following I. V. Infusion of [14 C] Cpt-11 in Cancer Patients; 
Kumar, N., Sangeetha, D., Reddy, S.P., UPLC and LC-MS studies on degradation behavior of irinotecan hydrochloride and development of a validated stability-indicating ultra-performance liquid chromatographic method for determination of irinotecan hydrochloride and its impurities in pharmaceutic (2012) J. Chromatogr. Sci., 50, pp. 1-10; 
Lokiec, F., du Sorbier, B.M., Sanderink, G.J., Irinotecan (CPT-11) metabolites in human bile and urine (1996) Clin. Cancer Res., 2, pp. 1943-1949; 
Baylatry, M.-T., Simple liquid chromatography method for the quantification of irinotecan and SN38 in sheep plasma: application to in vivo pharmacokinetics after pulmonary artery chemoembolization using drug eluting beads (2010) J. Chromatogr. B. Analyt. Technol. Biomed. Life Sci., 878, pp. 738-742; 
Anderson, K.B., Lockwood, S.Y., Martin, R.S., Spence, D.M., A 3D printed fluidic device that enables integrated features (2013) Anal. Chem., 85, pp. 5622-5626; 
Lockwood, S.Y., Meisel, J.E., Monsma, F.J., Spence, D.M.A., Diffusion-based and dynamic 3D-printed device that enables parallel in vitro pharmacokinetic profiling of molecules (2016) Anal. Chem., 88, pp. 1864-1870
UR  - https://www.scopus.com/inward/record.uri?eid=2-s2.0-84974829669&partnerID=40&md5=40c3b4b0285699f4026d73fa00109c32
ER  - 

TY  - JOUR
TI  - In vitro and in vivo degradation and mechanical properties of ZEK100 magnesium alloy coated with alginate, chitosan and mechano-growth factor
T2  - Materials Science and Engineering C
J2  - Mater. Sci. Eng. C
VL  - 63
SP  - 450
EP  - 461
PY  - 2016
DO  - 10.1016/j.msec.2016.02.073
SN  - 09284931 (ISSN) 
AU  - Gao, H.
AU  - Zhang, M.
AU  - Zhao, J.
AU  - Gao, L.
AU  - Li, M.
AD  - School of Chemical Engineering and Technology, Tianjin University, Tianjin, China
AD  - Tianjin Key Laboratory for Control Theory and Applications in Complicated Industry Systems, School of Mechanical Engineering, Tianjin University of Technology, Tianjin, China
AB  - The biocompatibility, ultimate loading capacity and biodegradability of magnesium alloy make it an ideal candidate in biomedical fields. Fabrications of multilayered coatings carrying sodium alginate (ALG), chitosan (CHI) and mechano-growth factor (MGF) on fluoride-pretreated ZEK100 magnesium alloy have been obtained via layer by layer (LBL) to reduce the degradation rate of magnesium alloy in this study. The modified surfaces of ZEK100 substrates were characterized by scanning electron microscopy (SEM), atomic force microscopy (AFM), Fourier transform infrared (FTIR) and CARE EUT-1020 tester. Results reveal that multilayer-coated magnesium alloy can be successfully obtained with smooth surface morphology, and the mechanical properties of coated samples are almost the same as those of uncoated samples. However, the fatigue life of coated ZEK100 is slightly larger than that of uncoated samples after 1 day of immersion. By comparing the degradation of uncoated and multilayer-coated ZEK100 samples in vitro and in vivo, respectively, it is found that the degradation rate of ZEK100 samples can be inhibited by LBL modification on the surface of the sample; and the corrosion rate in vivo is lower than that in vitro, which help solve the rapid degradation problem of magnesium alloy. In terms of the visible symptom of tissues in the left femur medullary cavity and material responses on the surface, multilayer-coated ZEK100 magnesium alloy has a good biocompatibility. These results indicate that multilayer-coated ZEK100 may be a promising material for bone tissue repair. © 2016 Elsevier B.V. All rights reserved.
KW  - Degradation
KW  - Magnesium alloy
KW  - Mechanical properties
KW  - MGF
KW  - Surface modification
PB  - Elsevier Ltd
N1  - Export Date: 27 June 2016
M3  - Article
DB  - Scopus
LA  - English
N1  - Correspondence Address: Gao, L.; School of Chemical Engineering and Technology, Tianjin UniversityChina; email: gaolilan780921@163.com
N1  - Funding Details: 11572222, NSFC, National Natural Science Foundation of China
N1  - Funding Details: 51571150, NSFC, National Natural Science Foundation of China
N1  - References: Staiger, M.P., Pietak, A.M., Huadmai, J., Dias, G., Magnesium and its alloys as orthopedic biomaterials: A review (2006) Biomaterials, 27, pp. 1728-1734; 
Liu, X., Chu, P.K., Ding, C., Surface modification of titanium, titanium alloys, and related materials for biomedical applications (2004) Mater. Sci. Eng. R, 47, pp. 49-121; 
Ulum, M.F., Arafat, A., Noviana, D., Yusop, A.H., Nasution, A.K., Abdul Kadir, M.R., Hermawan, H., In vitro and in vivo degradation evaluation of novel iron-bioceramic composites for bone implant applications (2014) Mater. Sci. Eng. C, 36, pp. 336-344; 
Shu, Y., Ou, G., Wang, L., Zou, J., Li, Q., Surface modification of titanium with heparin-chitosan multilayers via layer-by-layer self-assembly technique (2011) J. Nanomater.; 
Chen, Q., Thouas, G.A., Metallic implant biomaterials (2015) Mater. Sci. Eng. R, 87, pp. 1-57; 
Chen, Y.G., Yan, J., Zhao, C.L., Zhang, S.X., Yu, S., Wang, Z.G., Wang, X.H., Zheng, Q., In vitro and in vivo assessment of the biocompatibility of an Mg-6Zn alloy in the bile (2014) J. Mater. Sci. Mater. Med., 25, pp. 471-480; 
Liu, Y.J., Yang, Z.Y., Tan, L.L., Li, H., Zhang, Y.Z., An animal experimental study of porous magnesium scaffold degradation and osteogenesis (2014) Braz. J. Med. Biol. Res., 47, pp. 715-720; 
Witte, F., Fischer, J., Nellesen, J., Crostack, H.-A., Kaese, V., Pisch, A., Beckmann, F., Windhagen, H., In vitro and in vivo corrosion measurements of magnesium alloys (2006) Biomaterials, 27, pp. 1013-1018; 
Witte, F., Kaese, V., Haferkamp, H., Switzer, E., Meyer-Lindenberg, A., Wirth, C.J., Windhagen, H., In vivo corrosion of four magnesium alloys and the associated bone response (2005) Biomaterials, 26, pp. 3557-3563; 
Reifenrath, J., Krause, A., Bormann, D., Von Rechenberg, B., Windhagen, H., Meyer-Lindenberg, A., Profound differences in the in-vivo-degradation and biocompatibility of two very similar rare-earth containing Mg-alloys in a rabbit model (2010) Mater. Werkst., 41, pp. 1054-1061; 
Okuma, T., Magnesium and bone strength (2001) Nutrition, 17, pp. 679-680; 
Bowen, P.K., Drelich, J., Goldman, J., A new in vitro-in vivo correlation for bioabsorbable magnesium stents from mechanical behavior (2013) Mater. Sci. Eng. C, 33, pp. 5064-5070; 
Mushahary, D., Wen, C., Kumar, J.M., Lin, J., Harishankar, N., Hodgson, P., Pande, G., Li, Y., Collagen type-I leads to in vivo matrix mineralization and secondary stabilization of Mg-Zr-Ca alloy implants (2014) Colloids Surf. B. Biointerfaces, 122, pp. 719-728; 
Huehnerschulte, T.A., Angrisani, N., Rittershaus, D., Bormann, D., Windhagen, H., Meyer-Lindenberg, A., In vivo corrosion of two novel magnesium alloys ZEK100 and AX30 and their mechanical suitability as biodegradable implants (2011) Materials, 4, pp. 1144-1167; 
Reifenrath, J., Angrisani, N., Erdmann, N., Lucas, A., Waizy, H., Seitz, J.M., Bondarenko, A., Meyer-Lindenberg, A., Degrading magnesium screws ZEK100: Biomechanical testing, degradation analysis and soft-tissue biocompatibility in a rabbit model (2013) Biomed. Mater., 8; 
Waizy, H., Diekmann, J., Weizbauer, A., Reifenrath, J., Bartsch, I., Neubert, V., Schavan, R., Windhagen, H., In vivo study of a biodegradable orthopedic screw (MgYREZr-alloy) in a rabbit model for up to 12 months (2014) J. Biomater. Appl., 28, pp. 667-675; 
Dziuba, D., Meyer-Lindenberg, A., Seitz, J.M., Waizy, H., Angrisani, N., Reifenrath, J., Long-term in vivo degradation behaviour and biocompatibility of the magnesium alloy ZEK100 for use as a biodegradable bone implant (2013) Acta Biomater., 9, pp. 8548-8560; 
Lin, X., Tan, L., Wang, Q., Zhang, G., Zhang, B., Yang, K., In vivo degradation and tissue compatibility of ZK60 magnesium alloy with micro-arc oxidation coating in a transcortical model (2013) Mater. Sci. Eng., C, 33, pp. 3881-3888; 
Hornberger, H., Virtanen, S., Boccaccini, A.R., Biomedical coatings on magnesium alloys - A review (2012) Acta Biomater., 8, pp. 2442-2455; 
Berglundh, T., Abrahamsson, I., Albouy, J.P., Lindhe, J., Bone healing at implants with a fluoride-modified surface: An experimental study in dogs (2007) Clin. Oral Implants Res., 18, pp. 147-152; 
Lamolle, S.F., Monjo, M., Rubert, M., Haugen, H.J., Lyngstadaas, S.P., Ellingsen, J.E., The effect of hydrofluoric acid treatment of titanium surface on nanostructural and chemical changes and the growth of MC3T3-E1 cells (2009) Biomaterials, 30, pp. 736-742; 
Yan, T., Tan, L., Xiong, D., Liu, X., Zhang, B., Yang, K., Fluoride treatment and in vitro corrosion behavior of an AZ31B magnesium alloy (2010) Mater. Sci. Eng. C, 30, pp. 740-748; 
Liu, C., Zhao, Y., Chen, Y., Liu, P., Cai, K., Surface modification of magnesium alloy via cathodic plasma electrolysis and its influence on corrosion resistance and cytocompatibility (2014) Mater. Lett., 132, pp. 15-18; 
Razavi, M., Fathi, M., Savabi, O., Razavi, S.M., Heidari, F., Manshaei, M., Vashaee, D., Tayebi, L., In vivo study of nanostructured diopside (CaMgSi2O6) coating on magnesium alloy as biodegradable orthopedic implants (2014) Appl. Surf. Sci., 313, pp. 60-66; 
Cai, K., Sui, X., Hu, Y., Zhao, L., Lai, M., Luo, Z., Liu, P., Yang, W., Fabrication of anticorrosive multilayer onto magnesium alloy substrates via spin-assisted layer-by-layer technique (2011) Mater. Sci. Eng. C, 31, pp. 1800-1808; 
Kunjukunju, S., Roy, A., Ramanathan, M., Lee, B., Candiello, J.E., Kumta, P.N., A layer-by-layer approach to natural polymer-derived bioactive coatings on magnesium alloys (2013) Acta Biomater., 9, pp. 8690-8703; 
Liu, P., Pan, X., Yang, W., Cai, K., Chen, Y., Improved anticorrosion of magnesium alloy via layer-by-layer self-assembly technique combined with micro-arc oxidation (2012) Mater. Lett., 75, pp. 118-121; 
Schneider, A., Vodouhe, C., Richert, L., Francius, G., Le Guen, E., Schaaf, P., Voegel, J.C., Picart, C., Multifunctional polyelectrolyte multilayer films: Combining mechanical resistance, biodegradability, and bioactivity (2007) Biomacromolecules, 8, pp. 139-145; 
Richert, L., Boulmedais, F., Lavalle, P., Mutterer, J., Ferreux, E., Decher, G., Schaaf, P., Picart, C., Improvement of stability and cell adhesion properties of polyelectrolyte multilayer films by chemical cross-linking (2004) Biomacromolecules, 5, pp. 284-294; 
Yu, C., Sha, Y., Guo, P., Chen, Y., Njunge, L.W., Lu, Y., Yang, L., Study on the regulatory effects of mechano growth factor on soft tissue repair (2015) J. Biomed. Eng./Shengwu Yixue Gongchengxue Zazhi, 32, pp. 235-239; 
Luo, Z.W., Jiang, L., Xu, Y., Li, H.B., Xu, W., Wu, S.C., Wang, Y.L., Yang, L., Mechano growth factor (MGF) and transforming growth factor (TGF)-beta 3 functionalized silk scaffolds enhance articular hyaline cartilage regeneration in rabbit model (2015) Biomaterials, 52, pp. 463-475; 
Ai, H., Jones, S.A., Lvov, Y.M., Biomedical applications of electrostatic layer-by-layer nano-assembly of polymers, enzymes, and nanoparticles (2003) Cell Biochem. Biophys., 39, pp. 23-43; 
Nagels, J., Stokdijk, M., Rozing, P.M., Stress shielding and bone resorption in shoulder arthroplasty (2003) J. Shoulder Elb. Surg., 12, pp. 35-39; 
Razavi, M., Fath, M., Savabi, O., Razavi, S.M., Beni, B.H., Vashaee, D., Tayebi, L., Controlling the degradation rate of bioactive magnesium implants by electrophoretic deposition of akermanite coating (2014) Ceram. Int., 40, pp. 3865-3872; 
Tan, L., Wang, Q., Lin, X., Wan, P., Zhang, G., Zhang, Q., Yang, K., Loss of mechanical properties in vivo and bone-implant interface strength of AZ31B magnesium alloy screws with Si-containing coating (2014) Acta Biomater., 10, pp. 2333-2340; 
Zhao, J., Gao, L.L., Gao, H., Yuan, X., Chen, X., Biodegradable behaviour and fatigue life of ZEK100 magnesium alloy in simulated physiological environment (2015) Fatigue Fract. Eng. Mater. Struct., 38, pp. 904-913; 
Fu, S., Gao, H., Chen, G., Gao, L., Chen, X., Deterioration of mechanical properties for pre-corroded AZ31 sheet in simulated physiological environment (2014) Mater. Sci. Eng. A, 593, pp. 153-162; 
Razavi, M., Fathi, M.H., Meratian, M., Microstructure, mechanical properties and bio-corrosion evaluation of biodegradable AZ91-FA nanocomposites for biomedical applications (2010) Mater. Sci. Eng. A, 527, pp. 6938-6944; 
Nguyen, T.L., Blanquet, A., Staiger, M.P., Dias, G.J., Woodfield, T.B.F., On the role of surface roughness in the corrosion of pure magnesium in vitro (2012) J. Biomed. Mater. Res. B Appl. Biomater., 100 B, pp. 1310-1318; 
Zeng, R.-C., Zhang, J., Huang, W.-J., Dietzel, W., Kainer, K.U., Blawert, C., Ke, W., Review of studies on corrosion of magnesium alloys (2006) Trans. Nonferrous Metals Soc. China, 16, pp. S763-S771; 
Zong, Y., Yuan, G.Y., Zhang, X.B., Mao, L., Niu, J.L., Ding, W.J., Comparison of biodegradable behaviors of AZ31 and Mg-Nd-Zn-Zr alloys in Hank's physiological solution (2012) Mater. Sci. Eng., B, 177, pp. 395-401; 
Xin, Y.C., Huo, K.F., Tao, H., Tang, G.Y., Chu, P.K., Influence of aggressive ions on the degradation behavior of biomedical magnesium alloy in physiological environment (2008) Acta Biomater., 4, pp. 2008-2015; 
Gu, X.N., Zheng, Y.F., Lan, Q.X., Cheng, Y., Zhang, Z.X., Xi, T.F., Zhang, D.Y., Surface modification of an Mg-1Ca alloy to slow down its biocorrosion by chitosan (2009) Biomed. Mater., 4; 
Yamamoto, A., Hiromoto, S., Effect of inorganic salts, amino acids and proteins on the degradation of pure magnesium in vitro (2009) Mater. Sci. Eng. C Biomim. Supramol. Syst., 29, pp. 1559-1568
UR  - https://www.scopus.com/inward/record.uri?eid=2-s2.0-84960370969&partnerID=40&md5=fa10a62d4ab70c773fb29c222aa0dc98
ER  - 

TY  - JOUR
TI  - In vitro characterization of design and compressive properties of 3D-biofabricated/decellularized hybrid grafts for tracheal tissue engineering
T2  - Journal of the Mechanical Behavior of Biomedical Materials
J2  - J. Mech. Behav. Biomed. Mater.
VL  - 59
SP  - 572
EP  - 585
PY  - 2016
DO  - 10.1016/j.jmbbm.2016.03.024
SN  - 17516161 (ISSN) 
AU  - Johnson, C.
AU  - Sheshadri, P.
AU  - Ketchum, J.M.
AU  - Narayanan, L.K.
AU  - Weinberger, P.M.
AU  - Shirwaiker, R.A.
AD  - Department of Otolaryngology, Georgia Regents University, Augusta, GA, United States
AD  - Edward P. Fitts Department of Industrial and Systems Engineering, North Carolina State University, 400 Daniels Hall, Raleigh, Raleigh, NC, United States
AD  - Department of Biostatistics and Epidemiology, Georgia Regents University, Augusta, GA, United States
AD  - Center for Biotechnology and Genomic Medicine, Georgia Regents University, Augusta, GA, United States
AD  - Georgia Regents Cancer Center, Georgia Regents University, Augusta, GA, United States
AD  - Joint Department of Biomedical Engineering, University of North Carolina, North Carolina State University, Raleigh, NC, United States
AB  - Infection or damage to the trachea, a thin walled and cartilage reinforced conduit that connects the pharynx and larynx to the lungs, leads to serious respiratory medical conditions which can often prove fatal. Current clinical strategies for complex tracheal reconstruction are of limited availability and efficacy, but tissue engineering and regenerative medicine approaches may provide viable alternatives. In this study, we have developed a new "hybrid graft" approach that utilizes decellularized tracheal tissue along with a resorbable polymer scaffold, and holds promise for potential clinical applications. First, we evaluated the effect of our decellularization process on the compression properties of porcine tracheal segments, and noted approximately 63% decrease in resistance to compression following decellularization. Next we developed four C-shape scaffold designs by varying the base geometry and thickness, and fabricated polycaprolactone scaffolds using a combination of 3D-Bioplotting and thermally-assisted forming. All scaffolds designs were evaluated in vitro under three different environmental testing conditions to determine the design that offered the best resistance to compression. These were further studied to determine the effect of gamma radiation sterilization and cyclic compression loading. Finally, hybrid grafts were developed by securing these optimal design scaffolds to decellularized tracheal segments and evaluated in vitro under physiological testing conditions. Results show that the resistance to compression offered by the hybrid grafts created using gamma radiation sterilized scaffolds was comparable to that of fresh tracheal segments. Given that current clinical attempts at tracheal transplantation using decellularized tissue have been fraught with luminal collapse and complications, our data support the possibility that future embodiments using a hybrid graft approach may reduce the need for intraluminal stenting in tracheal transplant recipients. © 2016 Elsevier Ltd.
KW  - Biofabrication
KW  - Decellularized ECM
KW  - Scaffolds
KW  - Tissue engineering
KW  - Trachea
KW  - Availability
KW  - Design
KW  - Environmental testing
KW  - Gamma rays
KW  - Grafts
KW  - Respiratory system
KW  - Scaffolds
KW  - Thin walled structures
KW  - Tissue
KW  - Tissue engineering
KW  - Biofabrication
KW  - Decellularized
KW  - Decellularized tissues
KW  - Gamma radiation sterilization
KW  - Polycaprolactone scaffolds
KW  - Trachea
KW  - Tracheal reconstruction
KW  - Tracheal transplantation
KW  - Scaffolds (biology)
PB  - Elsevier Ltd
N1  - Export Date: 27 June 2016
M3  - Article
DB  - Scopus
LA  - English
N1  - Correspondence Address: Weinberger, P.M.; Dept. of Otolaryngology and Center for Biotechnology and oGenomic Medicine, Georgia Regents University, 1120 15th Street - BP4109, United States; email: pweinberger@gru.edu
N1  - References: Bader, A., Macchiarini, P., Moving towards in situ tracheal regeneration: the bionic tissue engineered transplantation approach (2010) J. Cell. Mol. Med., 14 (7), pp. 1877-1889. , http://dx.doi.org/10.1111/j.1582-4934.2010.01073.x; 
Badylak, S.F., Taylor, D., Uygun, K., Whole-organ tissue engineering: decellularization and recellularization of three-dimensional matrix scaffolds (2011) Annu. Rev. Biomed. Eng., 13, pp. 27-53. , http://dx.doi.org/10.1146/annurev-bioeng-071910-124743; 
Baiguera, S., Birchall, M.A., Macchiarini, P., Tissue-engineered tracheal transplantation (2010) Transplantation, 89 (5), pp. 485-491. , http://dx.doi.org/10.1097/TP.0b013e3181cd4ad3; 
Baiguera, S., Baiguera, P., Burns, A., Mavilia, C., Haag, J., De Coppi, P., Macchiarini, P., Tissue engineered human tracheas for in vivo implantation (2010) Biomaterials, 31 (34), pp. 8931-8938. , http://dx.doi.org/10.1016/j.biomaterials.2010.08.005; 
Baiguera, S., Del Gaudio, C., Jaus, M.O., Polizzi, L., Gonfiotti, A., Comin, C.E., Bianco, A., Macchiarini, P., Long-term changes to in vitro preserved bioengineered human trachea and their implications for decellularized tissues (2012) Biomaterials, 33 (14), pp. 3662-3672. , http://dx.doi.org/10.1016/j.biomaterials.2012.01.064; 
Chang, J., Park, S., Park, J.-K., Choi, J., Kim, Y.-S., Shin, Y., Kim, C.-H., Tissue-engineered tracheal reconstruction using three-dimensionally printed artificial tracheal graft: preliminary report (2014) Artif. Organs, 38 (6), pp. E95-E105. , http://dx.doi.org/10.1111/aor.12310; 
Cottam, E., Hukins, D.W., Lee, K., Hewitt, C., Jenkins, M.J., Effect of sterilisation by gamma irradiation on the ability of polycaprolactone (PCL) to act as a scaffold material (2009) Med. Eng. Phys., 31 (2), pp. 221-226. , http://dx.doi.org/10.1016/j.medengphy.2008.07.005; 
Crapo, P.M., Gilbert, T.W., Badylak, S.F., An overview of tissue and whole organ decellularization processes (2011) Biomaterials, 32 (12), pp. 3233-3243. , http://dx.doi.org/10.1016/j.biomaterials.2011.01.057; 
Crowley, C., Birchall, M., Seifalian, A., Trachea transplantation: from laboratory to patient (2015) J. Tissue Eng. Regen. Med., 9 (4), pp. 357-367. , http://dx.doi.org/10.1002/term.1847; 
Cyranoski, D., Investigations launched into artificial tracheas (2014) Nature, 516 (7529), pp. 16-17. , http://dx.doi.org/10.1038/516016a; 
Cyranoski, D., Artificial-windpipe surgeon committed misconduct (2015) Nature, 521 (7553), pp. 406-407. , http://dx.doi.org/10.1038/nature.2015.17605; 
Cyranoski, D., Artificial-windpipe pioneer under scrutiny again (2016) Nature, , http://dx.doi.org/10.1038/nature.2016.19272; 
Doss, A.E., Dunn, S.S., Kucera, K.A., Clemson, L.A., Zwischenberger, J.B., Tracheal replacements: Part 2 (2007) ASAIO J., 53 (5), pp. 631-639. , http://dx.doi.org/10.1097/MAT.0b013e318145ba13; 
Dziedzic-Goclawska, A., Kaminski, A., Uhrynowska-Tyszkiewicz, I., Stachowicz, W., Irradiation as a safety procedure in tissue banking (2005) Cell. Tissue Bank., 6 (3), pp. 201-219. , http://dx.doi.org/10.1007/s10561-005-0338-x; 
Elliott, M., De Coppi, P., Speggiorin, S., Roebuck, D., Butler, C.R., Samuel, E., Crowley, C., Birchall, M., Stem-cell-based, tissue engineered tracheal replacement in a child: a 2-year follow-up study (2012) Lancet, 380 (9846), pp. 994-1000. , http://dx.doi.org/10.1016/S0140-6736(12)60737-5; 
Gonfiotti, A., Jaus, M., Barale, D., Baiguera, S., Comin, C., Lavorini, F., Fontana, G., Macchiarini, P., The first tissue-engineered airway transplantation: 5-year follow-up results (2014) Lancet, 383 (9913), pp. 18-24. , http://dx.doi.org/10.1016/S0140-6736(13)62033-4; 
Grillo, H.C., Tracheal replacement: a critical review (2002) Annu. Thorac. Surg., 73 (6), pp. 1995-2004. , http://dx.doi.org/10.1016/S0003-4975(02)03564-6; 
ten Hallers, E.J., Rakhorst, G., Marres, H.A., Jansen, J.A., Van Kooten, T.G., Schutte, H.K., van Loon, J.P., Verkerke, G.J., Animal models for tracheal research (2004) Biomaterials, 25 (9), pp. 1533-1543. , http://dx.doi.org/10.1016/S0142-9612(03)00500-3; 
Hamilton, N.J., Kanani, M., Roebuck, D.J., Hewitt, R.J., Cetto, R., Culme-Seymour, E.J., Toll, E., Birchall, M.A., Tissue-engineered tracheal replacement in a child: a 4-year follow-up study (2015) Am. J. Transplant., 15 (10), pp. 2750-2757. , http://dx.doi.org/10.1111/ajt.13318; 
Haykal, S., Soleas, J.P., Salna, M., Hofer, S.O., Waddell, T.K., Evaluation of the structural integrity and extracellular matrix components of tracheal allografts following cyclical decellularization techniques: comparison of three protocols (2012) Tissue Eng. Part C Methods, 18 (8), pp. 614-623. , http://dx.doi.org/10.1089/ten.TEC.2011.0579; 
Jana, T., Khabbaz, E., Bush, C.M., Prosser, J.D., Birchall, M.A., Nichols, C.A., Postma, G.N., Weinberger, P.M., The body as a living bioreactor: a feasibility study of pedicle flaps for tracheal transplantation (2013) Eur. Arch. Otorhinolaryngol., 270 (1), pp. 181-186. , http://dx.doi.org/10.1007/s00405-012-2105-5; 
Jensen, T., Roszell, B., Zang, F., Girard, E., Matson, A., Thrall, R., Jaworski, D.M., Finck, C., A rapid lung de-cellularization protocol supports embryonic stem cell differentiation in vitro and following implantation (2012) Tissue Eng. Part C Methods, 18 (8), pp. 632-646. , http://dx.doi.org/10.1089/ten.TEC.2011.0584; 
Jones, M.C., Rueggeberg, F.A., Cunningham, A.J., Faircloth, H.A., Jana, T., Mettenburg, D., Waller, J.L., Weinberger, P.M., Biomechanical changes from long-term freezer storage and cellular reduction of tracheal scaffoldings (2015) Laryngoscope, 125 (1), pp. E16-E22. , http://dx.doi.org/10.1002/lary.24853; 
Jungebluth, P., Alici, E., Baiguera, S., Le Blanc, K., Blomberg, P., Bozóky, B., Crowley, C., Macchiarini, P., Tracheobronchial transplantation with a stem-cell-seeded bioartificial nanocomposite: a proof-of-concept study (2011) Lancet, 378 (9908), pp. 1997-2004. , http://dx.doi.org/10.1016/S0140-6736(11)61715-7; 
Kojima, K., Vacanti, C., Tissue engineering in the trachea (2014) Anat. Rec., 297 (1), pp. 44-50. , http://dx.doi.org/10.1002/ar.22799; 
Lang, F.J., Hurni, M., Monnier, P., Long-segment congenital tracheal stenosis: treatment by slide-tracheoplasty (1999) J. Pediatr. Surg., 34 (8), pp. 1216-1222. , http://dx.doi.org/10.1016/S0022-3468(99)90155-0; 
Macchiarini, P., Tracheal transplantation: beyond the replacement of a simple conduit (1998) Eur. J. Cardiothorac. Surg., 14 (6), pp. 621-623; 
Macchiarini, P., Jungebluth, P., Go, T., Asnaghi, M.A., Rees, L.E., Cogan, T.A., Dodson, A., Birchall, M.A., Clinical transplantation of a tissue-engineered airway (2008) Lancet, 372 (9655), pp. 2023-2030. , http://dx.doi.org/10.1016/S0140-6736(08)61598-6; 
Mahoney, C., Conklin, D., Waterman, J., Sankar, J., Bhattarai, N., Electrospun nanofibers of poly(ε-caprolactone)/depolymerized chitosan for respiratory tissue engineering applications (2016) J. Biomater. Sci. Polym. Ed., pp. 1-21. , http://dx.doi.org/10.1080/09205063.2016.1144454, Epub Print; 
Nakamura, T., Ohmori, K., Kanemaru, S., Tissue-engineered airway and "in situ tissue engineering" (2011) Gen. Thorac. Cardiovasc. Surg., 59 (2), pp. 91-97. , http://dx.doi.org/10.1007/s11748-010-0677-9; 
Nouraei, S.A., Ma, E., Patel, A., Howard, D.J., Sandhu, G.S., Estimating the population incidence of adult post-intubation laryngotracheal stenosis (2007) Clin. Otolaryngol., 32 (5), pp. 411-412. , http://dx.doi.org/10.1111/j.1749-4486.2007.01484.x; 
O'Leary, C., Gilbert, J., O'Dea, S., O'Brien, F., Cryan, S.-A., Respiratory tissue engineering: current status and opportunities for the future (2015) Tissue Eng. Part B: Rev., 21 (4), pp. 323-344. , http://dx.doi.org/10.1089/ten.TEB.2014.0525; 
Partington, L., Mordan, N.J., Mason, C., Knowles, J.C., Kim, H.W., Lowdell, M.W., Birchall, M.A., Wall, I.B., Biochemical changes caused by decellularization may compromise mechanical integrity of tracheal scaffolds (2013) Acta Biomater., 9 (2), pp. 5251-5261. , http://dx.doi.org/10.1016/j.actbio.2012.10.004; 
Schneider, C.A., Rasband, W.S., Eliceiri, K.W., NIH image to imageJ: 25 years of image analysis (2012) Nat. Methods, 9, pp. 671-675. , http://dx.doi.org/10.1038/nmeth.2089; 
Sheshadri, P., Tan, Z., Shirwaiker, R.A., Characterization of 3D-bioplotting of ɛ-polycaprolactone for tissue engineering applications (2014) Proceedings of the Industrial and Systems Engineering Research Conference, , In. Montreal, Canada; 
Shi, H.C., Deng, W.J., Pei, C., Lu, D., Zhang, X.J., Wang, X.H., Zeng, Y.J., Biomechanical properties of adult-excised porcine trachea for tracheal xenotransplantation (2009) Xenotransplantation, 16 (3), pp. 181-186. , http://dx.doi.org/10.1111/j.1399-3089.2009.00532.x; 
Woodruff, M.A., Hutmacher, D.W., The return of a forgotten polymer - Polycaprolactone in the 21st century (2010) Prog. Polym. Sci., 35 (10), pp. 1217-1256. , http://dx.doi.org/10.1016/j.progpolymsci.2010.04.002; 
Wu, W., Feng, X., Mao, T., Feng, X., Ouyang, H.W., Zhao, G., Chen, F., Engineering of human tracheal tissue with collagen-enforced poly-lactic-glycolic acid non-woven mesh: a preliminary study in nude mice (2007) Br. J. Oral. Maxillofac. Surg., 45 (4), pp. 272-278. , http://dx.doi.org/10.1016/j.bjoms.2006.09.004; 
Zang, M., Zhang, Q., Chang, E.I., Mathur, A.B., Yu, P., Decellularized tracheal matrix scaffold for tissue engineering (2012) Plast. Reconstr. Surg., 130 (3), pp. 532-540. , http://dx.doi.org/10.1097/PRS.0b013e31825dc084; 
Zang, M., Zhang, Q., Chang, E., Mathur, A.B., Yu, P., Decellularized tracheal matrix scaffold for tracheal tissue engineering: in vivo host response (2013) Plast. Reconstr. Surg., 132 (4), pp. 549e-559e. , http://dx.doi.org/10.1097/PRS.0b013e3182a013fc
UR  - https://www.scopus.com/inward/record.uri?eid=2-s2.0-84962441476&partnerID=40&md5=b1cde7a55ed41033ee9b3438e0e9c5d3
ER  - 

TY  - JOUR
TI  - Biofabrication of nanogold from the flower extracts of Lantana camara
T2  - IET Nanobiotechnology
J2  - IET Nanobiotechnol.
VL  - 10
IS  - 3
SP  - 154
EP  - 157
PY  - 2016
DO  - 10.1049/iet-nbt.2015.0035
SN  - 17518741 (ISSN) 
AU  - Kumar, B.
AU  - Smita, K.
AU  - Cumbal, L.
AD  - Centro de Nanociencia y Nanotecnologia, Universidad de las Fuerzas Armadas, ESPE, Av. Gral. Rumiñahui s/n, Sangolqui, Ecuador
AB  - The present investigation was done to explore the potential of Lantana camara (L. camara) flower in the fabrication of gold nanoparticles (AuNPs). The shape and size of AuNPs have been successfully controlled by introducing small amounts of L. camara flower extract. It produced spherical nanogold of average size 10.6 ± 2.9 nm without any aggregation and showed significant photocatalytic degradation activity of the methylene blue (>62%, 10 mg/L) in the presence of solar light. In addition, the experimental approach is inexpensive, rapid and eco-friendly for industrial scale production of nanoparticles. © The Institution of Engineering and Technology 2016.
KW  - Aromatic compounds
KW  - Dyes
KW  - Experimental approaches
KW  - Flower extracts
KW  - Gold nanoparticle
KW  - Industrial-scale production
KW  - Lantana camara
KW  - Methylene Blue
KW  - Photo catalytic degradation
KW  - Shape and size
KW  - Nanoparticles
PB  - Institution of Engineering and Technology
N1  - Cited By :1
N1  - Export Date: 27 June 2016
M3  - Article
DB  - Scopus
LA  - English
N1  - Correspondence Address: Kumar, B.; Centro de Nanociencia y Nanotecnologia, Universidad de las Fuerzas Armadas, ESPE, Av. Gral. Rumiñahui s/n, Ecuador; email: krmbraj@gmail.com
N1  - References: Saha, K., Agasti, S.S., Kim, C., Gold nanoparticles in chemical and biological sensing (2012) Chem. Rev., 112, pp. 2739-2779; 
Ghosh, P., Han, G., De, M., Gold nanoparticles in delivery applications (2008) Adv. Drug Deliv. Rev., 60, pp. 1307-1315; 
Pissuwan, D., Cortie, C.H., Valenuela, S.M., Functionalised gold nanoparticles for controlling pathogenic bacteria. Trends (2010) Biotechnol., 28, pp. 207-213; 
Storhoff, J.J., Marla, S.S., Bao, P., Gold nanoparticle-based detection of genomic DNA targets on microarrays using a novel optical detection system (2004) Biosens. Bioelectron., 19, pp. 875-883; 
Sperling, R.A., Rivera Gil, P., Zhang, F., Biological applications of gold nanoparticles (2008) Chem. Soc. Rev., 37, pp. 1896-1908; 
Narayanan, K.B., Sakthivel, N., Synthesis and characterization of nano-gold composite using Cylindrocladium floridanum and its heterogeneous catalysis in the degradation of 4-nitrophenol (2011) J. Hazard. Mater., 189, pp. 519-525; 
Boote, E., Fent, G., Kattumuri, V., Gold nanoparticle contrast in a phantom and juvenile swine: Models for molecular imaging of human organs using X-ray computed tomography (2010) Acad. Radiol., 17, pp. 410-417; 
Tang, H., Chen, J., Nie, L., A label-free electrochemical immunoassay for carcinoembryonic antigen (CEA) based on gold nanoparticles (AuNPs) and nonconductive polymer film (2007) Biosens. Bioelectron., 22, pp. 1061-1067; 
Wani, I.A., Ahmad, T., Size and shape dependant antifungal activity of gold nanoparticles: A case study of Candida (2013) Colloids Surf. B, Biointerfaces, 101, pp. 162-170; 
Boisselier, E., Astruc, D., Gold nanoparticles in nanomedicine: Preparations, imaging, diagnostics, therapies and toxicity (2009) Chem. Soc. Rev., 38, pp. 1759-1782; 
Zhang, G., Keita, B., Biboum, R.N., Synthesis of various crystalline gold nanostructures in water: The polyoxometalate β-[H4PMo12O40]3. As the reducing and stabilizing agent (2009) J. Mater. Chem., 19, pp. 8639-8644; 
Kumar, B., Smita, K., Cumbal, L., Sacha inchi (Plukenetia volubilis L.) oil for one pot synthesis of silver nanocatalyst: An ecofriendly approach (2014) Ind. Crops Prod., 58, pp. 238-243; 
Kumar, B., Smita, K., Cumbal, L., Sonochemical synthesis of silver nanoparticles using starch: A comparison (2014) Bioinorganic Chem. Appl., 2014, p. 8; 
Panaceka, A., Kolarb, M., Vecerovab, R., Antifungal activity of silver nanoparticles against Candida spp (2009) Biomaterials, 30, pp. 6333-6340; 
Kumar, B., Smita, K., Cumbal, L., Synthesis of silver nanoparticles using Sacha inchi (Plukenetia volubilis L.) leaf extracts (2014) Saudi J. Bio.l Sci., 21, pp. 605-609; 
Vankar, P.S., Shukla, D., Biosynthesis of silver nanoparticles using lemon leaves extract and its application for antimicrobial finish on fabric (2012) Appl. Nanosci., 2, pp. 163-168; 
Kaushik, N.T., Snehit, S.M., Rasesh, Y.P., Biological synthesis of metallic nanoparticles (2010) Nanomed. Nanotechnol. Biol. Med., 6, pp. 257-262; 
Shukla, D., Vankar, P.S., Synthesis of plant parts mediated gold nano particles (2012) Int. J. Green Nanotechnol., 4, pp. 277-288; 
Ojea-Jimenez, I., Romero, F.M., Bastus, N.G., Small gold nanoparticles synthesized with sodium citrate and heavy water: Insights into the reaction mechanism (2010) J. Phys. Chem. C, 114, pp. 1800-1804; 
Petroski, J., Chou, M., Creutz, C.J., The coordination chemistry of gold surfaces: Formation and far-infrared spectra of alkanethiolate-capped gold nanoparticles (2009) Organometallic Chem., 694, pp. 1138-1143; 
Wang, Z., Zhang, Q., Kuehner, D., Green synthesis of 1-2 nm gold nanoparticles stabilized by amine-terminated ionic liquid and their electrocatalytic activity in oxygen reduction (2008) Green Chem., 10, pp. 907-909; 
Raveendran, P., Fu, J., Wallen, S.L., A simple and 'green' method for the synthesis of Au, Ag, and Au-Ag alloy nanoparticles (2006) Green Chem., 8 (1), pp. 34-38; 
Srivastava, N., Mukhopadhyay, M., Ralstonia eutropha (Cupriavidus metallidurans) mediated biosynthesis of gold nanoparticles and catalytic treatment of 2, 4 dichlorophenol (2015) Synth. React. Inorg., Metal-Organic, Nano-metal Chem., 45, pp. 238-247; 
Elia, P., Zach, R., Hazan, S., Green synthesis of gold nanoparticles using plant extracts as reducing agents (2014) Int. J. Nanomed., 9, pp. 4007-4021; 
Suman, T.Y., Radhika Rajasree, S.R., Ramkumar, R., The green synthesis of gold nanoparticles using an aqueous root extract of Morinda citrifolia L (2014) Spectrochim. Acta A, Mol. Biomol. Spectrosc., 118, pp. 11-16; 
Basavegowda, N., Sobczak-Kupiec, A., Fenn, R.I., Bioreduction of chloroaurate ions using fruit extract Punica granatum (pomegranate) for synthesis of highly stable gold nanoparticles and assessment of its antibacterial activity (2013) Micro Nano Lett., 8 (8), pp. 400-404; 
Vankar, P.S., Bajpai, D., Preparation of gold nanoparticles from Mirabilis jalapa flowers (2010) Indian J. Biochem. Biophys., 47 (3), pp. 157-160; 
Shankar, S.S., Ahmad, A., Pasricha, R., Bioreduction of chloroaurate ions by geranium leaves and its endophytic fungus yields gold nanoparticles of different shapes (2003) J. Mater. Chem., 13 (7), pp. 1822-1826; 
Ghisalberti, E.L., Lantana camaraL. (Verbenaceae) (2000) Fitoterapia, 71, pp. 467-486; 
Lim, J.K., Yeap, S.P., Che, H.X., Characterization of magnetic nanoparticle by dynamic light scattering (2013) Nanoscale Res. Lett., 8, p. 381; 
Kumar, B., Smita, K., Cumbal, L., Lantana camara berry for the synthesis of silver nanoparticles (2015) Asian Pac. J. Trop. Biomed., 5 (3), pp. 930-933; 
Rajeshkumar, S., Malarkodi, C., Gnanajobitha, G., Seaweed-mediated synthesis of gold nanoparticles using Turbinaria conoides and its characterization (2013) J. Nanostruct. Chem., 3, p. 44
UR  - https://www.scopus.com/inward/record.uri?eid=2-s2.0-84973352621&partnerID=40&md5=94b8c1d5097844222eb9457490874cd9
ER  - 

TY  - JOUR
TI  - Highlighting the Importance of Surface Grafting in Combination with a Layer-by-Layer Approach for Fabricating Advanced 3D Poly(l -lactide) Microsphere Scaffolds
T2  - Chemistry of Materials
J2  - Chem. Mater.
VL  - 28
IS  - 10
SP  - 3298
EP  - 3307
PY  - 2016
DO  - 10.1021/acs.chemmater.6b00133
SN  - 08974756 (ISSN) 
AU  - Nugroho, R.W.N.
AU  - Odelius, K.
AU  - Höglund, A.
AU  - Albertsson, A.-C.
AD  - Department of Fibre and Polymer Technology, KTH Royal Institute of Technology, Stockholm, Sweden
AB  - A combined surface treatment (i.e., surface grafting and a layer-by-layer (LbL) approach) is presented to create advanced biomaterials, i.e., 3D poly(l-lactide) (PLLA) microsphere scaffolds, at room temperature. The grafted surface plays a crucial role in assembling polyelectrolyte multilayers (PEMs) onto the surface of the microspheres, thus improving the physicochemical properties of the 3D microsphere scaffolds. The grafted surface of the PLLA microspheres demonstrates much better PEM adsorption, improved surface coverage at low pH, and smoother surfaces at high pH compared with those of nongrafted surfaces of PLLA microspheres during the assembly of PEMs. They induce more swelling than nongrafted surfaces after the assembly of the PEMs and exhibit blue emission after functionalization of the microsphere surface with a fluorescent dye molecule. The 3D scaffolds functionalized with and without nanosheets not only exhibit good mechanical performance similar to the compressive modulus of cancellous bone but also exhibit the porosity required for cancellous bone regeneration. The magnetic nanoparticle-functionalized 3D scaffolds result in an electrical conductivity in the high range of semiconducting materials (i.e., 1-250 S cm-1). Thus, these 3D microsphere scaffolds fabricated by surface grafting and the LbL approach are promising candidates for bone tissue engineering. © 2016 American Chemical Society.
PB  - American Chemical Society
N1  - Export Date: 27 June 2016
M3  - Article
DB  - Scopus
N1  - CODEN: CMATE
LA  - English
N1  - Correspondence Address: Albertsson, A.-C.; Department of Fibre and Polymer Technology, KTH Royal Institute of TechnologySweden; email: aila@kth.se
N1  - Funding Details: ERC, European Research Council
N1  - References: Nie, Z., Xu, S., Seo, M., Lewis, P.C., Kumacheva, E., Polymer Particles with Various Shapes and Morphologies Produced in Continuous Microfluidic Reactors (2005) J. Am. Chem. Soc., 127, pp. 8058-8063; 
Kane, R.S., Fabricating Complex Polymeric Micro- and Nanostructures: Lithography in Microfluidic Devices (2008) Angew. Chem., Int. Ed., 47, pp. 1368-1370; 
Jeon, S.-J., Yi, G.-R., Yang, S.-M., Cooperative Assembly of Block Copolymers with Deformable Interfaces: Toward Nanostructured Particles (2008) Adv. Mater., 20, pp. 4103-4108; 
Liu, S., Deng, R., Li, W., Zhu, J., Polymer Microparticles with Controllable Surface Textures Generated through Interfacial Instabilities of Emulsion Droplets (2012) Adv. Funct. Mater., 22, pp. 1692-1697; 
Koh, L.B., Rodriguez, I., Venkatraman, S.S., The effect of topography of polymer surfaces on platelet adhesion (2010) Biomaterials, 31, pp. 1533-1545; 
Scopelliti, P.E., Borgonovo, A., Indrieri, M., Giorgetti, L., Bongiorno, G., Carbone, R., Podesta, A., Milani, P., The Effect of Surface Nanometre-Scale Morphology on Protein Adsorption (2010) PLoS One, 5, p. e11862; 
Hoffman, A.S., Surface modification of polymers: Physical, chemical, mechanical and biological methods (1996) Macromol. Symp., 101, pp. 443-454; 
Yao, Z.P., Rånby, B., Surface modification by continuous graft copolymerization. I. Photoinitiated graft copolymerization onto polyethylene tape film surface (1990) J. Appl. Polym. Sci., 40, pp. 1647-1661; 
Ma, H., Davis, R.H., Bowman, C.N., A Novel Sequential Photoinduced Living Graft Polymerization (2000) Macromolecules, 33, pp. 331-335; 
Wirsén, A., Sun, H., Albertsson, A.-C., Solvent-Free Vapor-Phase Photografting of Acrylamide onto Poly(ethylene terephthalate) (2005) Biomacromolecules, 6, pp. 2697-2702; 
Nugroho, R.W.N., Odelius, K., Höglund, A., Albertsson, A.-C., Nondestructive Covalent "grafting-from" of Poly(lactide) Particles of Different Geometries (2012) ACS Appl. Mater. Interfaces, 4, pp. 2978-2984; 
Liu, X., Won, Y., Ma, P.X., Porogen-induced surface modification of nano-fibrous poly(l-lactic acid) scaffolds for tissue engineering (2006) Biomaterials, 27, pp. 3980-3987; 
Carter, D., Hayes, W., The compressive behavior of bone as a two-phase porous structure (1977) J. Bone Joint Surg. Am., 59, pp. 954-962; 
Jiang, T., Abdel-Fattah, W.I., Laurencin, C.T., In vitro evaluation of chitosan/poly(lactic acid-glycolic acid) sintered microsphere scaffolds for bone tissue engineering (2006) Biomaterials, 27, pp. 4894-4903; 
Park, Y.J., Lee, Y.M., Lee, J.Y., Seol, Y.J., Chung, C.P., Lee, S.J., Controlled release of platelet-derived growth factor-BB from chondroitin sulfate-chitosan sponge for guided bone regeneration (2000) J. Controlled Release, 67, pp. 385-394; 
Li, Z., Ramay, H.R., Hauch, K.D., Xiao, D., Zhang, M., Chitosan-alginate hybrid scaffolds for bone tissue engineering (2005) Biomaterials, 26, pp. 3919-3928; 
Mikos, A.G., Sarakinos, G., Leite, S.M., Vacant, J.P., Langer, R., Laminated three-dimensional biodegradable foams for use in tissue engineering (1993) Biomaterials, 14, pp. 323-330; 
Odelius, K., Plikk, P., Albertsson, A.-C., Elastomeric Hydrolyzable Porous Scaffolds: Copolymers of Aliphatic Polyesters and a Polyether-ester (2005) Biomacromolecules, 6, pp. 2718-2725; 
Kucharska, M., Butruk, B., Walenko, K., Brynk, T., Ciach, T., Fabrication of in-situ foamed chitosan/β-TCP scaffolds for bone tissue engineering application (2012) Mater. Lett., 85, pp. 124-127; 
Tamai, N., Myoui, A., Tomita, T., Nakase, T., Tanaka, J., Ochi, T., Yoshikawa, H., Novel hydroxyapatite ceramics with an interconnective porous structure exhibit superior osteoconduction in vivo (2002) J. Biomed. Mater. Res., 59, pp. 110-117; 
Schugens, C., Maquet, V., Grandfils, C., Jerome, R., Teyssie, P., Biodegradable and macroporous polylactide implants for cell transplantation: 1. Preparation of macroporous polylactide supports by solid-liquid phase separation (1996) Polymer, 37, pp. 1027-1038; 
Giordano, R.A., Wu, B.M., Borland, S.W., Cima, L.G., Sachs, E.M., Cima, M.J., Mechanical properties of dense polylactic acid structures fabricated by three dimensional printing (1997) J. Biomater. Sci., Polym. Ed., 8, pp. 63-75; 
Sun, Y., Finne-Wistrand, A., Albertsson, A.-C., Xing, Z., Mustafa, K., Hendrikson, W.J., Grijpma, D.W., Moroni, L., Degradable amorphous scaffolds with enhanced mechanical properties and homogeneous cell distribution produced by a three-dimensional fiber deposition method (2012) J. Biomed. Mater. Res., Part A, 100, pp. 2739-2749; 
Luciani, A., Coccoli, V., Orsi, S., Ambrosio, L., Netti, P.A., PCL microspheres based functional scaffolds by bottom-up approach with predefined microstructural properties and release profiles (2008) Biomaterials, 29, pp. 4800-4807; 
Decher, G., Hong, J.-D., Buildup of ultrathin multilayer films by a self-assembly process, 1 consecutive adsorption of anionic and cationic bipolar amphiphiles on charged surfaces (1991) Makromol. Chem., Macromol. Symp., 46, pp. 321-327; 
Decher, G., Fuzzy Nanoassemblies: Toward Layered Polymeric Multicomposites (1997) Science, 277, pp. 1232-1237; 
Schuh, K., Prucker, O., Rühe, J., Tailor-Made Polymer Multilayers (2013) Adv. Funct. Mater., 23, pp. 6019-6023; 
Gribova, V., Auzely-Velty, R., Picart, C., Polyelectrolyte Multilayer Assemblies on Materials Surfaces: From Cell Adhesion to Tissue Engineering (2012) Chem. Mater., 24, pp. 854-869; 
Zhou, K., Thouas, G.A., Bernard, C.C., Nisbet, D.R., Finkelstein, D.I., Li, D., Forsythe, J.S., Method to Impart Electro- and Biofunctionality to Neural Scaffolds Using Graphene-Polyelectrolyte Multilayers (2012) ACS Appl. Mater. Interfaces, 4, pp. 4524-4531; 
Sun Y-X; Ren, K.-F., Wang, J.-L., Chang, G.-X., Electrochemically Controlled Stiffness of Multilayers for Manipulation of Cell Adhesion (2013) ACS Appl. Mater. Interfaces, 5, pp. 4597-4602; 
Kohli, P., Blanchard, G.J., Applying Polymer Chemistry to Interfaces: Layer-by-Layer and Spontaneous Growth of Covalently Bound Multilayers (2000) Langmuir, 16, pp. 4655-4661; 
Such, G.K., Quinn, J.F., Quinn, A., Tjipto, E., Caruso, F., Assembly of Ultrathin Polymer Multilayer Films by Click Chemistry (2006) J. Am. Chem. Soc., 128, pp. 9318-9319; 
Clark, S.L., Hammond, P.T., The Role of Secondary Interactions in Selective Electrostatic Multilayer Deposition (2000) Langmuir, 16, pp. 10206-10214; 
Büscher, K., Graf, K., Ahrens, H., Helm, C.A., Influence of Adsorption Conditions on the Structure of Polyelectrolyte Multilayers (2002) Langmuir, 18, pp. 3585-3591; 
Lee, D., Rubner, M.F., Cohen, R.E., Formation of Nanoparticle-Loaded Microcapsules Based on Hydrogen-Bonded Multilayers (2005) Chem. Mater., 17, pp. 1099-1105; 
Sukhorukov, G.B., Donath, E., Davis, S., Lichtenfeld, H., Caruso, F., Popov, V.I., Möhwald, H., Stepwise Polyelectrolyte Assembly on Particle Surfaces: A Novel Approach to Colloid Design (1998) Polym. Adv. Technol., 9, pp. 759-767; 
Donath, E., Sukhorukov, G.B., Caruso, F., Davis, S.A., Möhwald, H., Novel Hollow Polymer Shells by Colloid-Templated Assembly of Polyelectrolytes (1998) Angew. Chem., Int. Ed., 37, pp. 2201-2205; 
Becker, A.L., Johnston, A.P.R., Caruso, F., Layer-By-Layer-Assembled Capsules and Films for Therapeutic Delivery (2010) Small, 6, pp. 1836-1852; 
Fan, H., Wang, L., Zhao, K., Li, N., Shi, Z., Ge, Z., Jin, Z., Fabrication, Mechanical Properties, and Biocompatibility of Graphene-Reinforced Chitosan Composites (2010) Biomacromolecules, 11, pp. 2345-2351; 
Zhang, L., Wang, Z., Xu, C., Li, Y., Gao, J., Wang, W., Liu, Y., High strength graphene oxide/polyvinyl alcohol composite hydrogels (2011) J. Mater. Chem., 21, pp. 10399-10406; 
Liu, L., Zhang, J., Zhao, J., Liu, F., Mechanical properties of graphene oxides (2012) Nanoscale, 4, pp. 5910-5916; 
Lee, W.C., Lim, C.H.Y.X., Shi, H., Tang, L.A.L., Wang, Y., Lim, C.T., Loh, K.P., Origin of Enhanced Stem Cell Growth and Differentiation on Graphene and Graphene Oxide (2011) ACS Nano, 5, pp. 7334-7341; 
Ku, S.H., Park, C.B., Myoblast differentiation on graphene oxide (2013) Biomaterials, 34, pp. 2017-2023; 
Gupta, A.K., Naregalkar, R.R., Vaidya, V.D., Gupta, M., Recent advances on surface engineering of magnetic iron oxide nanoparticles and their biomedical applications (2007) Nanomedicine, 2, pp. 23-39; 
Gil, S., Correia, C.R., Mano, J.F., Magnetically Labeled Cells with Surface-Modified Fe3O4 Spherical and Rod-Shaped Magnetic Nanoparticles for Tissue Engineering Applications (2015) Adv. Healthcare Mater., 4, pp. 883-891; 
Si, J.-C., Xing, Y., Peng, M.-L., Zhang, C., Buske, N., Chen, C., Cui, Y.-L., Solvothermal synthesis of tunable iron oxide nanorods and their transfer from organic phase to water phase (2014) CrystEngComm, 16, pp. 512-516; 
Shiratori, S.S., Rubner, M.F., PH-Dependent Thickness Behavior of Sequentially Adsorbed Layers of Weak Polyelectrolytes (2000) Macromolecules, 33, pp. 4213-4219; 
Zhu, S., So, J.-H., Mays, R., Desai, S., Barnes, W.R., Pourdeyhimi, B., Dickey, M.D., Ultrastretchable Fibers with Metallic Conductivity Using a Liquid Metal Alloy Core (2013) Adv. Funct. Mater., 23, pp. 2308-2314; 
Xiong, Z., Zhang, L.L., Ma, J., Zhao, X.S., Photocatalytic degradation of dyes over graphene-gold nanocomposites under visible light irradiation (2010) Chem. Commun., 46, pp. 6099-6101; 
Arias, V., Odelius, K., Höglund, A., Albertsson, A.-C., Homocomposites of Polylactide (PLA) with Induced Interfacial Stereocomplex Crystallites (2015) ACS Sustainable Chem. Eng., 3, pp. 2220-2231; 
Yang, W., Rånby, B., Radical Living Graft Polymerization on the Surface of Polymeric Materials (1996) Macromolecules, 29, pp. 3308-3310; 
Janorkar, A.V., Metters, A.T., Hirt, D.E., Modification of Poly(lactic acid) Films: Enhanced Wettability from Surface-Confined Photografting and Increased Degradation Rate Due to an Artifact of the Photografting Process (2004) Macromolecules, 37, pp. 9151-9159; 
Decher, G., Polyelectrolyte Multilayers, an Overview (2012) Multilayer Thin Films, , Wiley-VCH: Germany; 
Kirwan, L.J., Papastavrou, G., Borkovec, M., Behrens, S.H., Imaging the Coil-to-Globule Conformational Transition of a Weak Polyelectrolyte by Tuning the Polyelectrolyte Charge Density (2004) Nano Lett., 4, pp. 149-152; 
Whitby, R.L.D., Gunko, V.M., Korobeinyk, A., Busquets, R., Cundy, A.B., László, K., Skubiszewska-Zieba, J., Mikhalovsky, S.V., Driving Forces of Conformational Changes in Single-Layer Graphene Oxide (2012) ACS Nano, 6, pp. 3967-3973; 
Shi, X., Wang, Y., Ren, L., Lai, C., Gong, Y., Wang, D.-A., A novel hydrophilic poly(lactide-co-glycolide)/lecithin hybrid microspheres sintered scaffold for bone repair (2010) J. Biomed. Mater. Res., Part A, 92, pp. 963-972; 
Borden, M., El-Amin, S.F., Attawia, M., Laurencin, C.T., Structural and human cellular assessment of a novel microsphere-based tissue engineered scaffold for bone repair (2003) Biomaterials, 24, pp. 597-609; 
Brown, J.L., Nair, L.S., Laurencin, C.T., Solvent/non-solvent sintering: A novel route to create porous microsphere scaffolds for tissue regeneration (2008) J. Biomed. Mater. Res., Part B, 86, pp. 396-406; 
Ashby, M.F., Shercliff, H., Cebon, D., (2009) Materials: Engineering, Science, Processing and Design, , Butterworth-Heinemann; 
Fu, Q., Saiz, E., Rahaman, M.N., Tomsia, A.P., Bioactive glass scaffolds for bone tissue engineering: State of the art and future perspectives (2011) Mater. Sci. Eng., C, 31, pp. 1245-1256; 
Caruso, F., Lichtenfeld, H., Giersig, M., Möhwald, H., Electrostatic Self-Assembly of Silica Nanoparticle-Polyelectrolyte Multilayers on Polystyrene Latex Particles (1998) J. Am. Chem. Soc., 120, pp. 8523-8524; 
Yoo, D., Shiratori, S.S., Rubner, M.F., Controlling Bilayer Composition and Surface Wettability of Sequentially Adsorbed Multilayers of Weak Polyelectrolytes (1998) Macromolecules, 31, pp. 4309-4318; 
Zhang, L., Sun, J., Layer-by-layer deposition of polyelectrolyte complexes for the fabrication of foam coatings with high loading capacity (2009) Chem. Commun., pp. 3901-3903; 
Liu, X., Dai, B., Zhou, L., Sun, J., Polymeric complexes as building blocks for rapid fabrication of layer-by-layer assembled multilayer films and their application as superhydrophobic coatings (2009) J. Mater. Chem., 19, pp. 497-504; 
Picart, C., Mutterer, J., Richert, L., Luo, Y., Prestwich, G.D., Schaaf, P., Voegel, J.-C., Lavalle, P., Molecular basis for the explanation of the exponential growth of polyelectrolyte multilayers (2002) Proc. Natl. Acad. Sci. U. S. A., 99, pp. 12531-12535; 
Elbert, D.L., Herbert, C.B., Hubbell, J.A., Thin Polymer Layers Formed by Polyelectrolyte Multilayer Techniques on Biological Surfaces (1999) Langmuir, 15, pp. 5355-5362; 
Picart, C., Lavalle, P., Hubert, P., Cuisinier, F.J.G., Decher, G., Schaaf, P., Voegel, J.C., Buildup Mechanism for Poly(l-lysine)/Hyaluronic Acid Films onto a Solid Surface (2001) Langmuir, 17, pp. 7414-7424; 
El-Ghannam, A.R., Advanced bioceramic composite for bone tissue engineering: Design principles and structure-bioactivity relationship (2004) J. Biomed. Mater. Res., 69, pp. 490-510; 
McLeod, K.J., Donahue, H.J., Levin, P.E., Fontaine, M.-A., Rubin, C.T., Electric fields modulate bone cell function in a density-dependent manner (1993) J. Bone Miner. Res., 8, pp. 977-984; 
Qi, X., Pu, K.-Y., Zhou, X., Li, H., Liu, B., Boey, F., Huang, W., Zhang, H., Conjugated-Polyelectrolyte-Functionalized Reduced Graphene Oxide with Excellent Solubility and Stability in Polar Solvents (2010) Small, 6, pp. 663-669; 
Ostendorf, A., Cramer, C., Decher, G., Schönhoff, M., Humidity-Tunable Electronic Conductivity of Polyelectrolyte Multilayers Containing Gold Nanoparticles (2015) J. Phys. Chem. C, 119, pp. 9543-9549
UR  - https://www.scopus.com/inward/record.uri?eid=2-s2.0-84973110940&partnerID=40&md5=d34ec10a7258f2ea3001e5e7ecab353e
ER  - 

TY  - JOUR
TI  - Regulating cell apoptosis on layer-by-layer assembled multilayers of photosensitizer-coupled polypeptides and gold nanoparticles
T2  - Scientific Reports
J2  - Sci. Rep.
VL  - 6
PY  - 2016
DO  - 10.1038/srep26506
SN  - 20452322 (ISSN) 
AU  - Xing, R.
AU  - Jiao, T.
AU  - Ma, K.
AU  - Ma, G.
AU  - Möhwald, H.
AU  - Yan, X.
AD  - State Key Laboratory of Metastable Materials Science and Technology, Yanshan University, Qinhuangdao, China
AD  - Hebei Key Laboratory of Applied Chemistry, School of Environmental and Chemical Engineering, Yanshan University, Qinhuangdao, China
AD  - National Key Laboratory of Biochemical Engineering, Institute of Process Engineering, Chinese Academy of Sciences, Beijing, China
AD  - Max Planck Institute of Colloids and Interfaces, Am Mühlenberg 1, Potsdam/Golm, Germany
AB  - The design of advanced, nanostructured materials by layer-by-layer (LbL) assembly at the molecular level is of great interest because of the broad application of these materials in the biomedical field especially in regulating cell growth, adhesion, movement, differentiation and detachment. Here, we fabricated functional hybrid multilayer films by LbL assembly of biocompatible photosensitizer-coupled polypeptides and collagen-capped gold nanoparticles. The resulting multilayer film can well accommodate cells for adhesion, growth and proliferation. Most significantly, controlled cell apoptosis (detachment) and patterning of the multilayer film is achieved by a photochemical process yielding reactive oxygen species (ROS). Moreover, the site and shape of apoptotic cells can be controlled easily by adjusting the location and shape of the laser beam. The LbL assembled multilayer film with integration of functions provides an efficient platform for regulating cell growth and apoptosis (detachment).
PB  - Nature Publishing Group
N1  - Export Date: 27 June 2016
M3  - Article
DB  - Scopus
C7  - 26506
LA  - English
N1  - Correspondence Address: Jiao, T.; State Key Laboratory of Metastable Materials Science and Technology, Yanshan UniversityChina; email: tfjiao@ysu.edu.cn
N1  - Funding Details: 2015M580214, National Natural Science Foundation of China
N1  - Funding Details: 21473208, NSFC, National Natural Science Foundation of China
N1  - Funding Details: 21522307, NSFC, National Natural Science Foundation of China
N1  - Funding Details: 51403214, NSFC, National Natural Science Foundation of China
N1  - Funding Details: 91434103, NSFC, National Natural Science Foundation of China
N1  - References: Kolesnikova, T.A., Kohler, D., Skirtach, A.G., Möhwald, H., Laser-induced cell detachment, patterning, and regrowth on gold nanoparticle functionalized surfaces (2012) ACS Nano, 6, pp. 9585-9595; 
Pasparakis, G., Manouras, T., Selimis, A., Vamvakaki, M., Argitis, P., Laser-induced cell detachment and patterning with photodegradable polymer substrates (2011) Angew. Chem. Int. Ed., 50, pp. 4142-4145; 
Griffith, L.G., Gail, N., Tissue engineering-current challenges and expanding opportunities (2002) Science, 295, pp. 1009-1014; 
Tao, K., Short peptide-directed synthesis of one-dimensional platinum nanostructures with controllable morphologies (2013) Sci. Rep, 3, p. 2565; 
Chen, Z.L., Tunable SERS-Tags-hidden gold nanorattles for theranosis of cancer cells with single laser beam (2014) Sci. Rep., 4, p. 6709; 
Shao, J.W., Photothermal nanodrugs: Potential of TNF-gold nanospheres for cancer theranostics (2013) Sci. Rep., 3, p. 1293; 
Tang, Z.Y., Wang, Y., Podsiadlo, P., Kotov, N.A., Biomedical applications of layer-by-layer assembly: From biomimetics to tissue engineering (2006) Adv. Mater., 18, pp. 3203-3224; 
Zou, Q.L., Liu, K., Abbas, M., Yan, X.H., Peptide-modulated self-Assembly of chromophores towards biomimetic light-harvesting nanoarchitectonics (2016) Adv. Mater., 28, pp. 1031-1043; 
Ariga, K., Hill, J.P., Ji, Q.M., Layer-by-layer assembly as a versatile bottom-up nanofabrication technique for exploratory research and realistic application (2007) Phys. Chem. Chem. Phys., 9, pp. 2319-2340; 
Dai, Z., Layer-by-layer self-Assembly of polyelectrolyte and low molecular weight species into capsules (2001) Adv. Mater., 13, pp. 1339-1342; 
Borges, J., Rodrigues, L.C., Reis, R.L., Mano, J.F., Layer-by-Layer assembly of light-responsive polymeric multilayer systems (2014) Adv. Funct. Mater., 24, pp. 5624-5648; 
Srivastava, S., Kotov, N.A., Composite layer-by-Layer (LBL) assembly with inorganic nanoparticles and nanowires (2008) Acc. Chem. Res, 41, pp. 1831-1841; 
He, Q., Möhwald, H., Li, J.B., Layer-by-Layer assembled nanotubes as biomimetic nanoreactors for calcium carbonate deposition (2009) Macromol. Rapid Commun., 30, pp. 1538-1542; 
Tang, Z.Y., Kotov, N.A., Magonov, S., Ozturk, B., Nanostructured artificial nacre (2003) Nat. Mater., 2, pp. 413-418; 
Hammond, P.T., Form and function in multilayer assembly: New applications at the nanoscale (2004) Adv. Mater., 16, pp. 1271-1293; 
Xing, R.R., An injectable self-Assembling collagen-gold hybrid hydrogel for combinatorial antitumor photothermal/ photodynamic therapy (2016) Adv. Mater., , doi: 10.1002/adma.201600284; 
Lu, G., Ai, S.F., Li, J.B., Layer-by-layer assembly of human serum albumin and phospholipid nanotubes based on a template (2005) Langmuir, 21, pp. 1679-1682; 
Podsiadlo, P., Layer-by-layer assembly of nacre-like nanostructured composites with antimicrobial properties (2005) Langmuir, 21, pp. 11915-11921; 
Keller, S.W., Kim, H.N., Mallouk, T.E., Layer-by-layer assembly of interclation compounds and heterostructures on surfacestoward molecular beaker epitaxy (1994) J. Am. Chem. Soc., 116, pp. 8817-8818; 
Delcorte, A., Bertrand, P., Wischerhoff, E., Laschewsky, A., Adsorption of polyelectrolyte multilayers on polymer surfaces (1997) Langmuir, 3, pp. 5125-5136; 
Chen, Y.H., Chung, Y.C., Wang, I.J., Young, T.H., Control of cell attachment on pH responsive chitosan surface by precise adjustment of medium pH (2012) Biomaterials, 33, pp. 1336-1342; 
Guillaume, G.O., PH-controlled recovery of placenta-derived mesenchymal stem cell sheets (2011) Biomaterials, 32, pp. 4376-4384; 
Hong, Y., Light-induced cell detachment for cell sheet technology (2013) Biomaterials, 34, pp. 11-18; 
Schmidt, S., Adhesion and mechanical properties of PNIPAM microgel films and their potential use as switchable cell culture substrates (2010) Adv. Funct. Mater., 20, pp. 3235-3243; 
Nakanishi, J., Spatiotemporal control of cell adhesion on a self-Assembled monolayer having a photocleavable protecting group (2006) Anal. Chim. Acta., 578, pp. 100-104; 
Mendelsohn, J.D., Yang, S.Y., Hiller, J., Hochbaum, A.I., Rubner, M.F., Rational design of cytophilic and cytophobic polyelectrolyte multilayer thin films (2003) Biomacromolecules, 4, pp. 96-106; 
Ercole, F., Evans, R.A., Davis, T.P., Photoresponsive materials: Photochromic polymers, light-Triggered self-Assembly, surface modification, fluorescence modulation and beyond (2010) Polym. Chem., 1, pp. 37-54; 
Kloxin, A.M., Kasko, A.M., Salinas, C.N., Anseth, K.S., Photodegradable hydrogels for dynamic tuning of physical and chemical properties (2009) Science, 324, pp. 59-63; 
Lauffenburger, D.A., Horwitz, A.F., Cell migration: A physically integrated molecular process (1996) Cell, 84, pp. 359-369; 
Gu, L., Ingle, N., Mohantya, S.K., Detachment and reorientation of cells using near-infrared laser microbeam (2001) J. Biomed. Opt., 16, p. 115002; 
Wang, R., Light-induced amphiphilic surfaces (1997) Nature, 388, pp. 431-432; 
Ito, A., Ino, K., Kobayashi, T., Honda, H., The effect of RGD peptide-conjugated magnetite cationic liposomes on cell growth and cell sheet harvesting (2005) Biomaterials, 26, pp. 6185-6193; 
Kubo, K., Cellular behavior on TiO2 nanonodular structures in a micro-To-nanoscale hierarchy model (2009) Biomaterials, 30, pp. 5319-5329; 
Cha, T.G., Yi, J.W., Moon, M.W., Lee, K.R., Kim, H.Y., Nanoscale patterning of microtextured surfaces to control superhydrophobic robustness (2010) Langmuir, 26, pp. 8319-8326; 
Wahab, R., Statistical analysis of gold nanoparticle-induced oxidative stress and apoptosis in myoblast (C2C12) cells (2014) Colloids Surf. B-Biointerfaces, 123, pp. 664-672; 
Ho, C.J.H., Multifunctional photosensitizer-based contrast agents for photoacoustic imaging (2014) Sci. Rep., 4, p. 5342; 
Ohashi, K., Engineering functional two-And three-dimensional liver systems in vivo using hepatic tissue sheets (2007) Nat. Med., 13, pp. 880-885; 
Miyahara, Y., Monolayered mesenchymal stem cells repair scarred myocardium after myocardial infarction (2006) Nat. Med., 12, pp. 459-465; 
Vetter, B.J., Lankenau, A., Oupicky, D., Möhwald, H., Tuning the mechanical properties of bioreducible multilayer films for improved cell adhesion and transfection activity (2010) Biomaterials, 31, pp. 7167-7174; 
Krishnan, V., Vortex-Aligned fullerene nanowhiskers as a scaffold for orienting cell growth (2015) ACS Appl. Mater. Interfaces, 7, pp. 15667-15673; 
Xing, R.R., Colloidal gold-collagen protein core-shell nanoconjugate: One-step biomimetic syn thesis, layer-by-layer assembled film, and controlled cell growth (2015) ACS Appl. Mater. Interfaces, 7, pp. 24733-24740; 
Xing, R.R., Photothermally-induced molecular assembly of macroscopic peptide-inorganic hybrid films (2015) Sci. Adv. Mater., 7, pp. 1701-1707; 
Yan, X.H., Blacklock, J., Li, J.B., Möhwald, H., One-pot synthesis of polypeptide gold nanoconjugates for in vitro gene transfection (2012) ACS Nano, 6, pp. 111-117; 
Crisp, M.T., Kotov, N.A., Preparation of nanoparticle coatings on surfaces of complex geometry (2003) Nano Lett., 3, pp. 173-177; 
Liu, K., Simple peptide-Tuned self-Assembly of photosensitizers towards anticancer photodynamic therapy (2016) Angew. Chem. Int. Ed., 55, pp. 3036-3039; 
Yoon, H.K., Nanophotosensitizers engineered to generate a tunable mix of reactive oxygen species, for optimizing photodynamic therapy, using a microfluidic device (2014) Chem. Mater., 26, pp. 1592-1600; 
Tomalia, D.A., Dendritic macromolecules: Synthesis of starburst dendrimers (1986) Macromolecules, 19, pp. 2466-2468; 
Qi, W., Xue, Z.Y., Yuan, W.J., Wang, H., Layer-by-layer assembled graphene oxide composite films for enhanced mechanical properties and fibroblast cell affinity (2014) J. Mater. Chem. B., 2, pp. 325-331
UR  - https://www.scopus.com/inward/record.uri?eid=2-s2.0-84971283955&partnerID=40&md5=e3ec23be50398cdd13a09d6cd2a79858
ER  - 

TY  - CONF
TI  - Corrosion and mechanical properties of atomic layer deposited TiO2 coatings on NiTi implants
C3  - Proceedings of the IEEE International Conference on Industrial Technology
J2  - Proc IEEE Int Conf Ind Technol
VL  - 2016-May
SP  - 1328
EP  - 1332
PY  - 2016
DO  - 10.1109/ICIT.2016.7474948
SN  - 9781467380751 (ISBN)
AU  - Kei, C.C.
AU  - Yu, Y.H.
AU  - Racek, J.
AU  - Vokoun, D.
AU  - Kaderavek, L.
AD  - Instrument Technology Research Center, National Applied Research Laboratories, Hsinchu, Taiwan
AD  - Department of Functional Materials, Institute of Physics of the ASCR, Prague, Czech Republic
AB  - In the case of biomedical NiTi implants staying in the human body not only for a short time, a release of Ni ions from NiTi surface should be prevented because of the poisonous character of Ni. We modified the surface of NiTi plate samples by depositing TiO2 oxide using atomic layer deposition (ALD). We found excellent corrosion properties of the coated NiTi samples, implying that ALD has great potential in depositing protection or biocompatible layer for 3D printing. Additionally, using a mechanical tester installed in the sample chamber of a scanning electron microscope, we were not able to see any tensile-load-induced microcracks in the thin atomic layer deposited TiO2 coating. Whereas the TiO2 layers grown thermally by oxidizing NiTi at temperature around 450 °C contained densely distributed microcracks during loading. © 2016 IEEE.
KW  - atomic layer deposition
KW  - corrosion
KW  - mechanical tests
KW  - NiTi alloy
KW  - 3D printers
KW  - Atoms
KW  - Biocompatibility
KW  - Coatings
KW  - Corrosion
KW  - Deposition
KW  - Ion implantation
KW  - Mechanical testing
KW  - Nickel
KW  - Scanning electron microscopy
KW  - 3-D printing
KW  - Atomic layer deposited
KW  - Corrosion property
KW  - Human bodies
KW  - Ni ions
KW  - NiTi alloys
KW  - Tensile loads
KW  - TiO2 coating
KW  - Atomic layer deposition
PB  - Institute of Electrical and Electronics Engineers Inc.
T2  - IEEE International Conference on Industrial Technology, ICIT 2016
Y2  - 14 March 2016 through 17 March 2016
N1  - Conference code: 121833
N1  - Export Date: 27 June 2016
M3  - Conference Paper
DB  - Scopus
C7  - 7474948
N1  - CODEN: 85RSA
LA  - English
N1  - References: Shabalovskaya, S., Rondelli, G., Rettenmayr, M., Nitinol surfaces for implantation (2009) J. Mater. Eng. Performance, 18, pp. 470-474; 
Leskelä, M., Ritala, M., Atomic layer deposition (ALD): From precursors to thin film structures (2002) Thin Solid Films, 409, pp. 138-146; 
Leskelä, M., Ritala, M., Atomic layer deposition chemistry: Recent developments and future challenges (2003) Angew. Chem. Int. Edit, 42, pp. 5548-5554; 
Choi, S.W., Park, J.Y., Kim, S.S., Synthesis of SnO2-ZnO core-shell nanofibers via a novel two-step process and their gas sensing properties (2009) Nanotechnol, 20, pp. 4656031-4656036; 
Liang, X., Lynn, A.D., King, D.M., Bryant, S.J., Weimer, A.W., Biocompatible interface films deposited within porous polymers by atomic layer deposition (ALD) (2009) ACS Appl. Mater. Inter, 1, pp. 198-1995; 
Hyde, G.K., McCullen, S.D., Jeon, S., Stewart, S.M., Jeon, H., Loboa, E.G., Parsons, G.N., Atomic layer deposition and biocompatibility of titanium nitride nano-coatings on cellulose fiber substrates (2009) Biomed. Mater, 4, p. 025001; 
Kei, C.C., Yu, Y.S., Racek, J., Vokoun, D., Sittner, P., Atomic layerdeposited Al2O3 coatings on NiTi alloy (2014) J. Mater. Eng. Performance, 23, pp. 2641-2649; 
Karpagavalli, R., Zhou, A., Chellamuthu, P., Nguyen, K., Corrosion behavior and biocompatibility of nanostructured TiO2 film on Ti6Al14V (2007) J. Biomed. Mater. Res. A, 83, pp. 1087-1095; 
Trépanier, C., Tabrizian, M., Yahia, L., Bilodear, L., Piron, D.L., Effect of modification of oxide layer on NiTi stent corrosion resistance (1998) J. Biomed. Mater. Res. B, 43, pp. 433-440; 
Tian, H., Schryvers, D., Liu, D., Jiang, Q., Van Humbeeck, J., Stability of Ni in nitinol oxide surfaces (2011) Acta Biomater, 7, pp. 892-899; 
Undisz, A., Hanke, R., Freiberg, K.E., Hoffmann, V., Rettenmayr, M., The effect of heating rate on the surface chemistry of NiTi (2014) Acta Biomater, 10, pp. 4919-4923; 
Chen, D., Jordan, E.H., Gell, M., Ma, X., Dense TiO2 coating using the solution precursor plasma spray process (2008) J. Am. Ceram. Soc, 91, pp. 865-872; 
Fu, T., Liu, B.G., Zhou, Y.M., Wu, X.M., Sol-gel titania coating on NiTi alloy with a porous titania film as interlayer (2011) J. Sol-Gel Sci. Technol, 58, pp. 307-311; 
Pohl, M., Glogowski, T., Kuhn, S.K., Hessing, C., Unterumsberger, F., Formation of titanium oxide coatings on NiTi shape memory alloys by selective oxidation (2008) Mater. Sci. Eng. A, 481-482, pp. 123-126; 
Siu, H.T., Man, H.C., Fabrication of bioactive titania coating on nitinol by plasma electrolytic oxidation (2013) Appl. Surf. Sci, 274, pp. 181-187; 
Chang, B.Y., Park, S.M., Electrochemical impedance spectroscopy (2010) Annu. Rev. Anal. Chem, 3, pp. 207-229; 
Wang, X.J., Wu, K., Huang, W.X., Zhang, H.F., Zheng, M.Y., Peng, D.L., Study on fracture behavior of particulate reinforced magnesium matrix composite using in situ SEM (2007) Compos. Sci. Technol, 67, pp. 2253-2260
A4  - IEEE Industrial Electronics Society (IES); National Taiwan University - International Center of Excellence in Intelligent Robotics and Automation Research; The Institute of Electrical and Electronics Engineers (IEEE)
UR  - https://www.scopus.com/inward/record.uri?eid=2-s2.0-84974555479&partnerID=40&md5=753c8eb6bb525e8ea7c17061a61b42f1
ER  - 

TY  - CONF
TI  - 3D micro-concrete hybrid structures fabricated by femtosecond laser two-photon polymerization for biomedical and photonic applications
C3  - Proceedings of the IEEE International Conference on Industrial Technology
J2  - Proc IEEE Int Conf Ind Technol
VL  - 2016-May
SP  - 1108
EP  - 1114
PY  - 2016
DO  - 10.1109/ICIT.2016.7474909
SN  - 9781467380751 (ISBN)
AU  - Zheren, D.
AU  - Lianwei, C.
AU  - Dacheng, W.
AU  - Zuyong, W.
AU  - Teck, L.C.
AU  - Minghui, H.
AU  - Yang, L.
AU  - Xiong, L.
AU  - Xiangang, L.
AU  - Fang, K.
AU  - Ming, D.
AU  - Yu, C.
AU  - Fengping, L.
AD  - National University of Singapore, 4 Engineering Drive 3, Singapore, Singapore
AD  - State Key Laboratory of Optical Technologies for Nano-Fabrication and Micro-Engineering, Institute of Optics and Electronics, Chinese Academy of Sciences, P. O. Box 350, Chengdu, China
AD  - Singapore MIT Alliance Research and Technology, Singapore, Singapore
AD  - College of Mechanical and Electrical Engineering, Wenzhou University, Wenzhou, China
AB  - How to fabricate micro-scale 3D structures with an efficient method is the key issue to achieve many long-pursuit exciting goals, such as direct 3D printing to make human organs and fabrication of integrated photonic circuits. Two-photon polymerization (2PP) is more competitive than other 3D printing methods because it is the unique approach capable to acquire around 100 nm resolution to fabricate tiny structures, which are fundamental components in these applications. However, the photoresist used in this method lacks the key material properties to fulfill the requirements of such applications, including mechanical strength and light trapping efficiency. In this work, we present two hybrid methods to modify the photoresist into micro-concretes. With such modifications, the key material properties are enhanced, which transfers it into the feasible building blocks to achieve unique functionalities. These improved hybrid micro-concretes offer tunable mechanical strength, light trapping efficiency and flexible design for bio-medical devices and micro-photonic sources, which represent a new paradigm to nano-engineer the mechanical and optical properties for various applications. © 2016 IEEE.
KW  - 3D Nano-printing
KW  - Hybrid
KW  - Micro-concrete
KW  - Two-Photon Polymerization
KW  - 3D printers
KW  - Biomedical equipment
KW  - Concretes
KW  - Efficiency
KW  - Optical properties
KW  - Photons
KW  - Photoresists
KW  - Polymerization
KW  - Printing
KW  - Biomedical devices
KW  - Fundamental component
KW  - Hybrid
KW  - Integrated photonic circuit
KW  - Micro concretes
KW  - Nano printings
KW  - Photonic application
KW  - Two photon polymerization
KW  - Functional polymers
PB  - Institute of Electrical and Electronics Engineers Inc.
T2  - IEEE International Conference on Industrial Technology, ICIT 2016
Y2  - 14 March 2016 through 17 March 2016
N1  - Conference code: 121833
N1  - Export Date: 27 June 2016
M3  - Conference Paper
DB  - Scopus
C7  - 7474909
N1  - CODEN: 85RSA
LA  - English
N1  - References: Mironov, V., Boland, T., Trusk, T., Forgacs, G., Markwald, R.R., Organ printing: Computer-aided jet-based 3D tissue engineering (2003) Trends Biotechnology, 21, pp. 157-161. , Apr; 
Seitz, H., Rieder, W., Irsen, S., Three-dimensional printing of porous ceramic scaffolds for bone tissue engineering (2005) J. Biomed. Mater. Res. PartB Appl. Biomater, 74 B, pp. 782-788. , Aug; 
Giordano, R.A., Wu, B.M., Borland, S.W., Mechanical properties of dense polylactic acid structures fabricated by three dimensional printing (2012) J. Biomater. Sci. Polym. Ed, 8, pp. 63-75. , Apr; 
Zhou, W.H., Kuebler, S.M., Braun, K.L., An efficient two-photon-generated photoacid applied to positive-tone 3d microfabrication (2002) Science, 296, pp. 1106-1109. , May; 
Cumpston, B.H., Ananthavel, S.P., Barlow, S., Two-photon polymerization initiators for three-dimensional optical data storage and microfabrication (1999) Nat. Mater, 398, pp. 51-54. , Mar; 
Serbin, J., Ovsianikov, A., Chichkov, B., Fabrication of woodpile structures by two-photon polymerization and investigation of their optical properties (2004) Opt. Express, 12, pp. 5221-5228. , Oct; 
Serbin, J., Egbert, A., Ostendorf, A., Femtosecond laser-induced two-photon polymerization of inorganic-organic hybrid materials for applications in photonics (2003) Opt. Lett, 28, pp. 301-303. , Mar; 
Peltola, S.M., Melchels, F.P.W., Grijpma, D.W., Kellomaki, M., A review of rapid prototyping techniques for tissue engineering purposes (2009) Ann. Med, 40, pp. 268-280. , Jul; 
Ma, H., Jen, A.K.Y., Dalton, L.R., Polymer-based optical waveguides: Materials, processing, and devices (2002) Adv. Mater, 14, pp. 1339-1365. , Oct; 
Luo, X.G., Principles of electromagnetic waves in metasurfaces (2015) Sci. China Phys. Mech, 58, pp. 1-18. , Sep; 
Luo, X.G., Pu, M.B., Ma, X.L., Li, X., Taming the electromagnetic boundaries via metasurfaces: From theory and fabrication to functional devices (2015) Int. J. Antenn. Propag, 2015, p. 204127. , Jun; 
Raymo, F.M., Digital processing and communication with molecular switches (2002) Adv. Mater, 14, pp. 401-414. , Mar; 
Zhang, X., Yu, X.Q., Sun, Y.M., Synthesis, structure and nonlinear optical properties of two new one and two-branch two-photon polymerization initiators (2006) Chem. Phys, 328, pp. 103-110. , Sep; 
Hoffman, G.S., Weyand, C.M., Langford, C.A., Goronzy, J.J., (2012) Inflammatory Diseases of Blood Vessels, , John Wiley & Sons, ch. 1; 
Taylor, J.J., Memmler, R.L., Cohen, B.J., (2013) Memmler's Structure and Function of the Human Body, , Wolters Kluwer Health/Lippincott Williams & Wilkins, ch. 1-4; 
Wuyts, F.L., Vanhuyse, V.J., Langewouters, G.J., Elastic properties of human aortas in relation to age and atherosclerosis-a structural model (1995) Phys. Med. Biol, 40, pp. 1577-1597. , Oct; 
Rico, F., Roca-Cusachs, P., Gavara, N., Probing mechanical properties of living cells by atomic force microscopy with blunted pyramidal cantilevertips (2005) Phys. Rev. e, 72, p. 021914. , Aug; 
Wachtman, J.B., Cannon, W.R., Matthewson, M.J., (2009) Mechanical Properties of Ceramics, , John Wiley & Sons, ch. 23; 
Quaresimin, M., Bertani, R., Zappalorto, M., Multifunctional polymer nanocomposites with enhanced mechanical and anti-microbial properties (2015) Composites Part B, 80, pp. 108-115. , Oct; 
Zhang, Q.X., Yu, Z.Z., Xie, X.L., Crystallization and impact energy of polypropylene/CaC03 nanocomposites with nonionic modifier (2004) Polymer, 45, pp. 5985-5994; 
Huo, Q.S., Zhao, D.Y., Feng, J.L., Room temperature growth of mesoporous silica fibers: A new high-surface-area optical waveguide (1997) Adv. Mater, 9, pp. 974-978. , Oct; 
Chen, L.W., Zheng, X.R., Du, Z.R., A frozen matrix hybrid optical nonlinear system enhanced by a particle lens (2015) Nanoscale, 7, pp. 14982-14988. , Jul; 
Zhou, Y., Chen, L.W., Du, Z.R., Tunable optical nonlinearity of silicon nanoparticles in solid state organic matrix (2015) Opt. Mater. Express, 5, pp. 1606-1612. , Jul; 
Pu, M.B., Li, X., Ma, X.L., Catenary optics for achromatic generation of perfect optical angular momentum (2015) Sci. Adv, 1, p. el500396. , Oct; 
Xu, T., Wu, Y.K., Luo, X.G., Guo, L.J., Plasmonic nanoresonators for high-resolution colour filtering and spectral imaging (2010) Nat. Commun, 1 (59). , Aug; 
Luo, X.G., Ishihara, T., Surface plasmon resonant interference nanolithography technique (2004) Appl. Phys. Lett, 84 (4780). , May; 
Qin, F., Pu, M.B., Hu, C.G., Luo, X.G., Engineering the dispersion of metamaterial surface for broadband infrared absorption (2012) Opt. Lett, 37, pp. 2133-2135. , Jun; 
Pu, M.B., Spatially and spectrally engineered spin-orbit interaction for achromatic virtual shaping (2015) Sci. Rep, 5 (9822). , May; 
Luo, X.G., Yan, L.S., Surface plasmon polaritons and its applications (2012) IEEE Photonics J, 4, pp. 590-595. , Apr; 
Infuehr, R., Pucher, N., Heller, C., Functional polymers by two-photon 3D lithography (2007) Appl. Surf. Sci, 254, pp. 836-840. , Dec; 
Parker, S.T., Domachuk, P., Amsden, J., Biocompatible silk printed opticalwaveguides (2009) Adv. Mater, 21, pp. 1-5. , Jun
A4  - IEEE Industrial Electronics Society (IES); National Taiwan University - International Center of Excellence in Intelligent Robotics and Automation Research; The Institute of Electrical and Electronics Engineers (IEEE)
UR  - https://www.scopus.com/inward/record.uri?eid=2-s2.0-84974652965&partnerID=40&md5=5b9bcecbc7a16073f13e765249490972
ER  - 

TY  - JOUR
TI  - Additive manufacturing technologies: State of the art and trends
T2  - International Journal of Production Research
J2  - Int J Prod Res
VL  - 54
IS  - 10
SP  - 3118
EP  - 3132
PY  - 2016
DO  - 10.1080/00207543.2015.1115909
SN  - 00207543 (ISSN) 
AU  - Gardan, J.
AD  - ICD/LASMIS, FRE CNRS 2848, University of Technology of Troyes, 12 rue Marie Curie, Troyes, France
AD  - EPF, Engineering school, 2 rue Fernand SASTRE, Rosière-Près-Troyes, France
[truncated: 17,982,658 more chars]
