# Supplementary material for: Scientometric and patentometric analyses to determine the knowledge landscape in innovative technologies: The case of 3D bioprinting
Source: PLoS One. 2017 Jun 29;12(6):e0180375. doi: 10.1371/journal.pone.0180375 (PMC5491216; doi:10.1371/journal.pone.0180375)
Supplement: S1 File — (ZIP) [file pone.0180375.s002.zip › scopus 2000-2010.ris]

TY  - JOUR
TI  - Chemically tunable electrochemical dissolution of noncontinuous polyelectrolyte assemblies: An in situ study using ecAFM
T2  - ACS Applied Materials and Interfaces
J2  - ACS Appl. Mater. Interfaces
VL  - 2
IS  - 12
SP  - 3525
EP  - 3531
PY  - 2010
DO  - 10.1021/am1007062
SN  - 19448244 (ISSN) 
AU  - Guillaume-Gentil, O.
AU  - Abbruzzese, D.
AU  - Thomasson, E.
AU  - Vörös, J.
AU  - Zambelli, T.
AD  - Laboratory of Biosensors and Bioelectronics, Institute for Biomedical Engineering, University Zurich, Gloriastrasse 35, 8092 Zurich, Switzerland
AB  - The electrochemically triggered dissolution of noncontinuous polyelectrolyte assemblies presenting distinct nanomorphologies and its tuning by chemical cross-linking were monitored locally, in situ, by electrochemical atomic force microscopy. Poly-l-lysine and hyaluronic acid deposited layer-by-layer on indium tin oxide electrodes at specific experimental conditions formed well-defined nanostructures whose morphologies could be easily and precisely followed along the dissolution process. In addition to shrinkage of polyelectrolyte nanodroplets, ecAFM images revealed the faster dissolution of coalesced structures compared to droplet-like complexes, and the readsorption of dissolved polyelectrolytes onto slower dissolving neighboring structures. Covalently cross-linked PLL/HA assemblies dissolved only partially, and exhibited slower dissolution rates compared to native multilayers, with a clear dependence on the cross-link density. Tuning the electrochemical dissolution of polyelectrolyte multilayers through chemical cross-linking opens new prospects for future biomedical applications, such as the development of advanced drug or gene delivery platforms allowing for tightly controlled releases of different compounds at specific rates. © 2010 American Chemical Society.
KW  - chemical cross-linking
KW  - electrochemical atomic force microscopy
KW  - electrochemical dissolution
KW  - ITO electrode
KW  - polyelectrolyte multilayers
KW  - Chemical cross-linking
KW  - Electrochemical atomic force microscopy
KW  - Electrochemical dissolution
KW  - ITO electrodes
KW  - polyelectrolyte multilayers
KW  - Amino acids
KW  - Atomic force microscopy
KW  - Chemical compounds
KW  - Controlled drug delivery
KW  - Crosslinking
KW  - Electrochemical electrodes
KW  - Gene therapy
KW  - Gene transfer
KW  - Indium compounds
KW  - Lead acid batteries
KW  - Multilayers
KW  - Organic acids
KW  - Polyelectrolytes
KW  - Tin
KW  - Tin oxides
KW  - Tuning
KW  - Dissolution
N1  - Cited By :3
N1  - Export Date: 27 June 2016
M3  - Article
DB  - Scopus
LA  - English
N1  - Correspondence Address: Guillaume-Gentil, O.; Laboratory of Biosensors and Bioelectronics, Institute for Biomedical Engineering, University Zurich, Gloriastrasse 35, 8092 Zurich, Switzerland; email: guillaume@biomed.ee.ethz.ch
N1  - References: Katsuhiko, A., Hill, J.P., Lee, M.V., Vinu, A., Charvet, R., Acharya, S., (2008) Sci. Technol. Adv. Mater., 9, p. 014109; 
Wang, Y., Angelatos, A.S., Caruso, F., (2007) Chem. Mater., 20, pp. 848-858; 
Tang, Z., Wang, Y., Podsiadlo, P., Kotov, N.A., (2006) Adv. Mater. (Weinheim, Ger.), 18, pp. 3203-3224; 
Boudou, T., Crouzier, T., Ren, K., Blin, G., Picart, C., (2010) Adv. Mater. (Weinheim, Ger.), 22, pp. 441-467; 
Ariga, K., Hill, J.P., Ji, Q., (2007) Phys. Chem. Chem. Phys., 9, pp. 2319-2340; 
De Geest, B.G., Sanders, N.N., Sukhorukov, G.B., Demeester, J., De Smedt, S.C., (2007) Chem. Soc. Rev., 36, pp. 636-649; 
Jiang, B., Barnett, J.B., Li, B., (2009) Nanotechnol., Sci. Appl., 2, pp. 21-27; 
Lynn, D.M., (2007) Adv. Mater. (Weinheim, Ger.), 19, pp. 4118-4130; 
Jewell, C.M., Lynn, D.M., (2008) Adv. Drug Delivery Rev., 60, pp. 979-999; 
Lu, Z., Prouty, M.D., Guo, Z., Golub, V.O., Kumar, C.S.S.R., Lvov, Y.M., (2005) Langmuir, 21, pp. 2042-2050; 
Hu, S.-H., Tsai, C.-H., Liao, C.-F., Liu, D.-M., Chen, S.-Y., (2008) Langmuir, 24, pp. 11811-11818; 
Shchukin, D.G., Gorin, D.A., Möhwald, H., (2006) Langmuir, 22, pp. 7400-7404; 
De Geest, B.G., Skirtach, A., Mamedov, A., Antipov, A., Kotov, N., De Smedt, S., Sukhorukov, G.B., (2007) Small, 3, pp. 804-808; 
Wood, K.C., Zacharia, N.S., Schmidt, D.J., Wrightman, S.N., Andaya, B.J., Hammond, P.T., (2008) Proc. Natl. Acad. Sci. U.S.A., 105, pp. 2280-2285; 
Boulmedais, F., Tang, C.S., Keller, B., Vörös, J., (2006) Adv. Funct. Mater., 16, pp. 63-70; 
Recksiedler, C.L., Deore, B.A., Freund, M.S., (2006) Langmuir, 22, pp. 2811-2815; 
Wang, F., Liu, X., Li, G., Li, D., Dong, S., (2009) J. Mater. Chem., 19, pp. 286-291; 
Dieguez, L., Darwish, N., Graf, N., Voros, J., Zambelli, T., (2009) Soft Matter, 5, pp. 2415-2421; 
Angelatos, A.S., Radt, B., Caruso, F., (2005) J. Phys. Chem. B, 109, pp. 3071-3076; 
Radt, B., Smith, T., Caruso, F., (2004) Adv. Mater. (Weinheim, Ger.), 16, pp. 2184-2189; 
Skirtach, A.G., Antipov, A.A., Shchukin, D.G., Sukhorukov, G.B., (2004) Langmuir, 20, pp. 6988-6992; 
Kwon, I.C., Bae, Y.H., Kim, S.W., (1994) J. Controlled Release, 30, pp. 155-159; 
Yamauchi, F., Kato, K., Iwata, H., (2005) Langmuir, 21, pp. 8360-8367; 
Choi, J.-W., Lim, I.H., Kim, H.H., Min, J., Lee, W.H., (2001) Biosens. Bioelectron., 16, pp. 141-146; 
Guillaume-Gentil, O., Akiyama, Y., Schuler, M., Tang, C., Textor, M., Yamato, M., Okano, T., Vörös, J., (2008) Adv. Mater. (Weinheim, Ger.), 20, pp. 560-565; 
Guillaume-Gentil, O., Graf, N., Boulmedais, F., Schaaf, P., Vörös, J., Zambelli, T., (2010) Soft Matter, 6, pp. 4246-4254; 
Gabi, M., Sannomiya, T., Larmagnac, A., Puttaswamy, M., Vörös, J., (2009) Integr. Biol., 1, pp. 108-115; 
Picart, C., Lavalle, P., Hubert, P., Cuisinier, F.J.G., Decher, G., Schaaf, P., Voegel, J.C., (2001) Langmuir, 17, pp. 7414-7424; 
Picart, C., Mutterer, J., Richert, L., Luo, Y., Prestwich, G.D., Schaaf, P., Voegel, J.C., Lavalle, P., (2002) Proc. Natl. Acad. Sci. U. S. A., 99, pp. 12531-12535; 
Kwon, I.C., Bae, Y.H., Okano, T., Kim, S.W., (1991) J. Controlled Release, 17, pp. 149-153; 
Grabarek, Z., Gergely, J., (1990) Anal. Biochem., 185, pp. 131-135; 
Richert, L., Boulmedais, F., Lavalle, P., Mutterer, J., Ferreux, E., Decher, G., Schaaf, P., Picart, C., (2004) Biomacromolecules, 5, p. 284; 
Schuetz, P., Caruso, F., (2003) Adv. Funct. Mater., 13, pp. 929-937; 
Boudou, T., Crouzier, T., Auzély-Velty, R., Glinel, K., Picart, C., (2009) Langmuir, 25, pp. 13809-13819; 
Richert, L., Engler, A.J., Discher, D.E., Picart, C., (2004) Biomacromolecules, 5, pp. 1908-1916; 
Francius, G., Hemmerlé, J., Ohayon, J., Schaaf, P., Voegel, J.-C., Picart, C., Senger, B., (2006) Microsc. Res. Tech., 69, pp. 84-92; 
Schneider, A., Francius, G., Obeid, R., Schwinté, P., Hemmerlé, J., Frisch, B., Schaaf, P., Picart, C., (2005) Langmuir, 22, pp. 1193-1200; 
Schneider, A., Richert, L., Francius, G., Voegel, J.-C., Picart, C., (2007) Biomedical Materials, 2. , S45; 
Ren, K., Crouzier, T., Roy, C., Picart, C., (2008) Adv. Funct. Mater., 18, pp. 1378-1389; 
Semenov, O.V., Malek, A., Bittermann, A.G., Vörös, J., Zisch, A.H., (2009) Tissue Eng., Part A, 15, pp. 2977-2990; 
Richert, L., Arntz, Y., Schaaf, P., Voegel, J.-C., Picart, C., (2004) Surf. Sci., 570, pp. 13-29; 
Buron, C.C., Filiâtre, C., Membrey, F., Bainier, C., Charraut, D., Foissy, A., (2007) Colloids Surf., A, 305, pp. 105-111; 
Porcel, C., Lavalle, P., Decher, G., Senger, B., Voegel, J.C., Schaaf, P., (2007) Langmuir, 23, pp. 1898-1904; 
Dubas, S.T., Schlenoff, J.B., (1999) Macromolecules, 32, pp. 8153-8160; 
Halthur, T.J., Elofsson, U.M., (2004) Langmuir, 20, pp. 1739-1745; 
Lvov, Y., Haas, H., Decher, G., Moehwald, H., Kalachev, A., (1993) J. Phys. Chem., 97, pp. 12835-12841; 
Yoo, D., Shiratori, S.S., Rubner, M.F., (1998) Macromolecules, 31, pp. 4309-4318; 
Shiratori, S.S., Rubner, M.F., (2000) Macromolecules, 33, pp. 4213-4219; 
Burke, S.E., Barrett, C.J., (2003) Biomacromolecules, 4, pp. 1773-1783; 
Ren, K., Wang, Y., Ji, J., Lin, Q., Shen, J., (2005) Colloids Surf., B, 46, pp. 63-69; 
Wong, J.E., Zastrow, H., Jaeger, W., Von Klitzing, R., (2009) Langmuir, 25, pp. 14061-14070; 
Salomaki, M., Vinokurov, I.A., Kankare, J., (2005) Langmuir, 21, pp. 11232-11240; 
Marx, K.A., (2003) Biomacromolecules, 4, pp. 1099-1120; 
Kurrat, R., Textor, M., Ramsden, J.J., Boni, P., Spencer, N.D., (1997) Rev. Sci. Instrum., 68, pp. 2172-2176; 
Picart, C., Gergely, C., Arntz, Y., Voegel, J.-C., Schaaf, P., Cuisinier, F.J.G., Senger, B., (2004) Biosens. Bioelectron., 20, pp. 553-561; 
Johannsmann, D., Reviakine, I., Rojas, E., Gallego, M., (2008) Anal. Chem., 80, pp. 8891-8899; 
Tellechea, E., Johannsmann, D., Steinmetz, N.F., Richter, R.P., Reviakine, I., (2009) Langmuir, 25, pp. 5177-5184; 
Johannsmann, D., Reviakine, I., Richter, R.P., (2009) Anal. Chem., 81, pp. 8167-8176; 
Rojas, E., Gallego, M., Reviakine, I., (2008) Anal. Chem., 80, pp. 8982-8990; 
Delongchamp, D.M., Hammond, P.T., (2004) Adv. Funct. Mater., 14, pp. 224-232; 
Sato, K., Kodama, D., Naka, Y., Anzai, J.-I., (2006) Biomacromolecules, 7, pp. 3302-3305; 
Wang, F., Li, D., Li, G., Liu, X., Dong, S., (2008) Biomacromolecules, 9, pp. 2645-2652
UR  - https://www.scopus.com/inward/record.uri?eid=2-s2.0-79151483769&partnerID=40&md5=715aebd99cbcba0de729138c0a03fc49
ER  - 

TY  - JOUR
TI  - The MOLGENIS toolkit: Rapid prototyping of biosoftware at the push of a button
T2  - BMC Bioinformatics
J2  - BMC Bioinform.
VL  - 11
IS  - SUPPL. 12
PY  - 2010
DO  - 10.1186/1471-2105-11-S12-S12
SN  - 14712105 (ISSN) 
AU  - Swertz, M.A.
AU  - Dijkstra, M.
AU  - Adamusiak, T.
AU  - van der Velde, J.K.
AU  - Kanterakis, A.
AU  - Roos, E.T.
AU  - Lops, J.
AU  - Thorisson, G.A.
AU  - Arends, D.
AU  - Byelas, G.
AU  - Muilu, J.
AU  - Brookes, A.J.
AU  - De Brock, E.O.
AU  - Jansen, R.C.
AU  - Parkinson, H.
AD  - Genomics Coordination Center, Groningen Bioinformatics Center, University of Groningen and Dept. of Genetics, University Medical Center Groningen, P.O. Box 30001, 9700 RB Groningen, Netherlands
AD  - EU-GEN2PHEN consortium, United Kingdom
AD  - EU-CASIMIR consortium, United Kingdom
AD  - EU-PANACEA consortium, United Kingdom
AD  - EU-EUROTRANS cosortium, United Kingdom
AD  - BBMRI-NL, Postzone S4-P, P.O. Box 9600, 2300 RC Leiden, Netherlands
AD  - Netherlands Bioinformatics Centre, Geert Grooteplein 28, 6525 GA Nijmegen, Netherlands
AD  - European Bioinformatics Institute, Wellcome Trust Genome Campus, Cambridge CB10 1SD, United Kingdom
AD  - Institute for Molecular Medicine Finland, University of Helsinki, Haartmaninkatu 8, FIN-00290, Helsinki, Finland
AD  - Department of Genetics, University of Leicester, University Road, Leicester LE1 7RH, United Kingdom
AD  - Cluster Information Systems, Faculty of Economics and Business, University of Groningen, P.O. Box 800, 9700 AV Groningen, Netherlands
AB  - Background: There is a huge demand on bioinformaticians to provide their biologists with user friendly and scalable software infrastructures to capture, exchange, and exploit the unprecedented amounts of new *omics data. We here present MOLGENIS, a generic, open source, software toolkit to quickly produce the bespoke MOLecular GENetics Information Systems needed.Methods: The MOLGENIS toolkit provides bioinformaticians with a simple language to model biological data structures and user interfaces. At the push of a button, MOLGENIS' generator suite automatically translates these models into a feature-rich, ready-to-use web application including database, user interfaces, exchange formats, and scriptable interfaces. Each generator is a template of SQL, JAVA, R, or HTML code that would require much effort to write by hand. This 'model-driven' method ensures reuse of best practices and improves quality because the modeling language and generators are shared between all MOLGENIS applications, so that errors are found quickly and improvements are shared easily by a re-generation. A plug-in mechanism ensures that both the generator suite and generated product can be customized just as much as hand-written software.Results: In recent years we have successfully evaluated the MOLGENIS toolkit for the rapid prototyping of many types of biomedical applications, including next-generation sequencing, GWAS, QTL, proteomics and biobanking. Writing 500 lines of model XML typically replaces 15,000 lines of hand-written programming code, which allows for quick adaptation if the information system is not yet to the biologist's satisfaction. Each application generated with MOLGENIS comes with an optimized database back-end, user interfaces for biologists to manage and exploit their data, programming interfaces for bioinformaticians to script analysis tools in R, Java, SOAP, REST/JSON and RDF, a tab-delimited file format to ease upload and exchange of data, and detailed technical documentation. Existing databases can be quickly enhanced with MOLGENIS generated interfaces using the 'ExtractModel' procedure.Conclusions: The MOLGENIS toolkit provides bioinformaticians with a simple model to quickly generate flexible web platforms for all possible genomic, molecular and phenotypic experiments with a richness of interfaces not provided by other tools. All the software and manuals are available free as LGPLv3 open source at http://www.molgenis.org. © 2010 Swertz et al; licensee BioMed Central Ltd.
KW  - Biomedical applications
KW  - Molecular genetics
KW  - Next-generation sequencing
KW  - Programming codes
KW  - Programming interface
KW  - Software infrastructure
KW  - Software toolkits
KW  - Technical documentations
KW  - Bioinformatics
KW  - Database systems
KW  - Information systems
KW  - Medical applications
KW  - Molecular biology
KW  - Open systems
KW  - Rapid prototyping
KW  - Tools
KW  - User interfaces
KW  - Java programming language
KW  - article
KW  - biology
KW  - computer interface
KW  - computer program
KW  - genetic database
KW  - genomics
KW  - information system
KW  - Internet
KW  - methodology
KW  - phenotype
KW  - Computational Biology
KW  - Databases, Genetic
KW  - Genomics
KW  - Information Systems
KW  - Internet
KW  - Phenotype
KW  - Software
KW  - User-Computer Interface
N1  - Cited By :32
N1  - Export Date: 27 June 2016
M3  - Article
DB  - Scopus
C7  - S12
N1  - CODEN: BBMIC
C2  - 21210979
LA  - English
N1  - Correspondence Address: Swertz, M.A.; Genomics Coordination Center, Groningen Bioinformatics Center, University of Groningen and Dept. of Genetics, University Medical Center Groningen, P.O. Box 30001, 9700 RB Groningen, Netherlands; email: m.a.swertz@rug.nl
N1  - References: Swertz, M.A., Jansen, R.C., Beyond standardization: dynamic software infrastructures for systems biology (2007) Nat Rev Genet, 8, pp. 235-243. , 10.1038/nrg2048, 17297480; 
Stein, L.D., Towards a cyberinfrastructure for the biological sciences: progress, visions and challenges (2008) Nat Rev Genet, 9, pp. 678-688. , 10.1038/nrg2414, 18714290; 
Thorisson, G.A., Muilu, J., Brookes, A.J., Genotype-phenotype databases: challenges and solutions for the post-genomic era (2009) Nat Rev Genet, 10, pp. 9-18. , 10.1038/nrg2483, 19065136; 
Generic Model Organism Database (GMOD) http://gmod.orgOpen Bioinformatics Foundation (O|B|F) http://www.open-bio.orgOinn, T., Addis, M., Ferris, J., Marvin, D., Senger, M., Greenwood, M., Carver, T., Li, P., Taverna: a tool for the composition and enactment of bioinformatics workflows (2004) Bioinformatics, 20, pp. 3045-3054. , 10.1093/bioinformatics/bth361, 15201187; 
Goecks, J., Nekrutenko, A., Taylor, J., Galaxy: a comprehensive approach for supporting accessible, reproducible, and transparent computational research in the life sciences (2010) Genome Biol, 11, pp. R86. , 2945788, 20738864, 10.1186/gb-2010-11-8-r86; 
Fogh, R.H., Boucher, W., Vranken, W.F., Pajon, A., Stevens, T.J., Bhat, T.N., Westbrook, J., Laue, E.D., A framework for scientific data modeling and automated software development (2005) Bioinformatics, 21, pp. 1678-1684. , 10.1093/bioinformatics/bti234, 15613391; 
Swertz, M.A., de Brock, E.O., van Hijum, S.A.F.T., de Jong, A., Buist, G., Baerends, R.J.S., Kok, J., Jansen, R.C., Molecular Genetics Information System (MOLGENIS): alternatives in developing local experimental genomics databases (2004) Bioinformatics, 20, pp. 2075-2083. , 10.1093/bioinformatics/bth206, 15059831; 
MOLGENIS: a open source software toolkit to rapidly generate bespoke biosoftware web applications http://www.molgenis.orgSwertz, M.A., Velde, K.J., Tesson, B.M., Scheltema, R.A., Arends, D., Vera, G., Alberts, R., Jansen, R.C., XGAP: a uniform and extensible data model and software platform for genotype and phenotype experiments (2010) Genome Biol, 11, pp. R27. , 2864567, 20214801, 10.1186/1465-6906-11-S1-P27; 
Thorisson, G.A., Lancaster, O., Free, R.C., Hastings, R.K., Sarmah, P., Dash, D., Brahmachari, S.K., Brookes, A.J., HGVbaseG2P: a central genetic association database (2009) Nucleic Acids Res, 37, pp. D797-802. , 2686551, 18948288, 10.1093/nar/gkn748; 
Leu, M., Humphreys, K., Surakka, I., Rehnberg, E., Muilu, J., Rosenstrom, P., Almgren, P., Ripatti, S., NordicDB: a Nordic pool and portal for genome-wide control data (2010) Eur J Hum Genet; 
Li, Y., Swertz, M.A., Vera, G., Fu, J., Breitling, R., Jansen, R.C., DesignGG: an R-package and web tool for the optimal design of genetical genomics experiments (2009) BMC Bioinformatics, 10, p. 188. , 2706229, 19538731, 10.1186/1471-2105-10-188; 
Smedley, D., Swertz, M.A., Wolstencroft, K., Proctor, G., Zouberakis, M., Bard, J., Hancock, J.M., Schofield, P., Solutions for data integration in functional genomics: a critical assessment and case study (2008) Brief Bioinform, 9, pp. 532-544. , 10.1093/bib/bbn040, 19112082; 
Neighbors, J., Software construction using components (1981) Irvine: PhD Thesis, University of California; 
Hunt, A., Thomas, D., The pragmatic programmer: from Journeyman to Master (1999), Addison-WesleyBentley, J., Little languages (1986) Communications of the ACM, 29, pp. 711-721; 
van Deursen, A., Klint, P., Little languages, little maintenance? (1998) Journal of software maintenance, 10, p. 17; 
Greenfield, J., Short, K., Cook, S., Kent, S., Software Factories: Assembling Applications with Patterns, Models, Frameworks, and Tools (2004), John Wiley & SonsBrooks, F., The Mythical Man Month: Essays on Software Engineering, 20th anniversary edition (1995), Addison-WesleyFowler, M., Patterns of Enterprise Application Architecture (2002), Addison-WesleyOntoCAT: ontology common API (application programming interface) toolkit http://ontocat.sourceforge.netSmedley, D., Haider, S., Ballester, B., Holland, R., London, D., Thorisson, G., Kasprzyk, A., BioMart--biological queries made easy (2009) BMC Genomics, 10, p. 22. , 2649164, 19144180, 10.1186/1471-2164-10-22; 
Lyne, R., Smith, R., Rutherford, K., Wakeling, M., Varley, A., Guillier, F., Janssens, H., Micklem, G., FlyMine: an integrated database for Drosophila and Anopheles genomics (2007) Genome Biol, 8, pp. R129. , 2323218, 17615057, 10.1186/gb-2007-8-7-r129; 
Omixed: customisable storage system for scientific data http://www.omixed.org/Jameson, D., Garwood, K., Garwood, C., Booth, T., Alper, P., Oliver, S.G., Paton, N.W., Data capture in bioinformatics: requirements and experiences with Pedro (2008) BMC Bioinformatics, 9, p. 183. , 2335277, 18402673, 10.1186/1471-2105-9-183; 
AndroMDA: extensible generator framework that adheres to the Model Driven Architecture (MDA) paradigm http://www.andromda.org/Ruby on Rails: open source web framework in the Ruby language http://www.rubyonrails.orgO'Connor, B.D., Day, A., Cain, S., Arnaiz, O., Sperling, L., Stein, L.D., GMODWeb: a web framework for the Generic Model Organism Database (2008) Genome Biol, 9, pp. R102. , 2481422, 18570664, 10.1186/gb-2008-9-6-r102
UR  - https://www.scopus.com/inward/record.uri?eid=2-s2.0-78650817030&partnerID=40&md5=9e836683a04c1bc9831669588e5fb844
ER  - 

TY  - JOUR
TI  - The biomimetic design and construction of an in vitro culture system for liver cells
T2  - Chinese Journal of Biomedical Engineering
J2  - Chin. J. Biomed. Eng.
VL  - 29
IS  - 6
SP  - 889
EP  - 893
PY  - 2010
DO  - 10.3969/j.issn.0258-8021.2010.06.016
SN  - 02588021 (ISSN) 
AU  - Liu, Y.-X.
AU  - Li, D.-C.
AU  - Zhao, Q.
AU  - He, J.-K.
AU  - Gao, K.
AD  - State Key Laboratory for Manufacturing Systems Engineering, Xi'an Jiaotong University, Xi'an 710049, China
AB  - This project is aimed to build an in vitro equipment simulating the liver cell culture environment. Bio-reactors and three-dimensional scaffolds were built using the rapid prototyping technology and microimprinting technology. The scafflods were put in the bio-reactors connected with pumps, oxgenator, and culture medium reservoir to construct a perfusion cell culture system. The relation of culture medium flow rate, oxygen flux and oxygen content was investigated. Optimized parameters for the culture of hepatocytes were studied as well. HE and SEM results proved that the liver cells could survive and grow well in the system. The developed in vitro dynamic cell culture system has good oxygenation performance and high efficiency.
KW  - Dynamic three-dimensional culture
KW  - Hepatic tissue engineering
KW  - Micro-stamping
KW  - Rapid prototyping
KW  - article
KW  - biomimetics
KW  - bioreactor
KW  - cell culture
KW  - cell survival
KW  - culture medium
KW  - liver cell
KW  - oxygen transport
KW  - oxygenator
N1  - Export Date: 27 June 2016
M3  - Article
DB  - Scopus
N1  - CODEN: ZSYXE
LA  - Chinese
N1  - Correspondence Address: Liu, Y.-X.; State Key Laboratory for Manufacturing Systems Engineering, Xi'an Jiaotong University, Xi'an 710049, China; email: yaxiongliu@163.com
N1  - References: Lv, Q., Feng, Q., Hu, K., Three-dimensional fibroin/collagen scaffolds derived from aqueous solution and the use for HepG2 culture (2005) Polymer, (46), pp. 12662-12669. , J; 
Agrawal, C.M., McKinney, J.S., Lanctot, D., Effects of fluid flow on the in vitro degradation kinetics of biodegradable sca! olds for tissue engineering (2000) Biomaterials, (21), pp. 2443-2452. , J; 
Miyoshia, H., Ehashia, T., Kawai, H., Three-dimensional perfusion cultures of mouse and pig fetal liver cells in a packed-bed reactor: Effect of medium flow rate on cell numbers and hepatic functions (2010) Journal of Biotechnology, 148 (4), pp. 226-232. , J; 
Guarino, R.D., Dike, L.E., Haq, T.A., Method for determining oxygen consumption rates of static cultures from microplate measurements of pericellular dissolved oxygen concentration (2004) Biotechnology and Bioengineering, 86 (7), pp. 775-787. , J; 
Cho, C.H., Park, J., Nagrath, D., Tilles, A.W., Berthiaume, F., Toner, M., Yarmush, M.L., Oxygen uptake rates and liver-specific functions of hepatocyte and 3T3 fibroblast co-cultures (2007) Biotechnology and Bioengineering, 97 (1), pp. 188-199. , DOI 10.1002/bit.21225; 
Chen, J., Lin, T., High-density culture of hepatocytes in a packed-bed bioreactor using a fibrous scaffold from plant (2006) Biochemical Engineering Journal, 30, pp. 192-198. , J; 
Chinese sourceKataoka, K., Nagao, Y., Nukui, T., Akiyama, I., Tsuru, K., Hayakawa, S., Osaka, A., Huh, N.-H., An organic-inorganic hybrid scaffold for the culture of HepG2 cells in a bioreactor (2005) Biomaterials, 26 (15), pp. 2509-2516. , DOI 10.1016/j.biomaterials.2004.07.012, PII S0142961204006660; 
He, J., Li, D., Liu, Y., Fabrication and characterization of chitosan/gelatin porous scaffolds with predefined internal microstructures (2007) Polymer, 48, pp. 4578-4588. , J; 
He, J., Li, D., Liu, Y., Indirect fabrication of microstructured chitosan-geiatin scaffolds using rapid prototyping (2008) Virtual and Physical Prototyping, 3 (3), pp. 159-166. , J; 
Chinese sourceHe, J., Li, D., Liu, Y., Preparation of chitosan-geiatin hybrid scaffolds with well-organized microstructures for hepatic tissue engineering (2009) Acta Biomaterialia, 5, pp. 453-461. , J; 
Rotem, A., Toner, M., Tompkins, R.G., Oxygen uptake rates in cultured hepatocytes (1992) Biotechnol Bioeng, 40, pp. 1286-1291. , J
UR  - https://www.scopus.com/inward/record.uri?eid=2-s2.0-78651312865&partnerID=40&md5=f461f78a803f8516de24a1113360c940
ER  - 

TY  - SER
TI  - Rapid Tooling technologies in the processing of thermoplastic polymers
C3  - Materials Science Forum
J2  - Mater. Sci. Forum
VL  - 659
SP  - 97
EP  - 102
PY  - 2010
DO  - 10.4028/www.scientific.net/MSF.659.97
SN  - 02555476 (ISSN); 0878492356 (ISBN); 9780878492350 (ISBN)
AU  - Szenti, A.
AU  - Tuba, F.
AU  - Kovács, N.K.
AD  - Department of Polymer Engineering, Budapest University of Technology and Economics, Mucombining double acute accentegyetem rakpart 3, H-1111 Budapest, Hungary
AB  - Thousands of people are affected by the newest achievements of material science and manufacturing technologies each year in the form of biomedical implants. In this field, the aim of developement is to create individual implants to satisfy the geometrical and adapting requirements of the patient. This manufacturing process has been recently improved by shortening the cycle time and using cost effective methods. Biocompatible thermoplastic polymers can be shaped with hot pressing technique. Rapid Tooling was used to create a forming tool for manufacturing process. 3D Printing was used to fabricate the computer generated forming tool. This tool was reinforced by infiltrating it with an epoxy resin. Different epoxy resins were examined to secure the best mechanical properties of this tool. Then the reinforced tool was used for hot pressing of the biocompatible thermoplastic polymer, poly(ε-caprolactone). © (2010) Trans Tech Publications.
KW  - 3D printing
KW  - Cranial implant
KW  - Poly(ε-caprolactone)
KW  - Rapid tooling
KW  - 3-D printing
KW  - Biocompatible thermoplastics
KW  - Biomedical implants
KW  - Caprolactone
KW  - Cost-effective methods
KW  - Cranial implants
KW  - Cycle time
KW  - Forming tools
KW  - Manufacturing process
KW  - Manufacturing technologies
KW  - Material science
KW  - Rapid tooling
KW  - Rapid tooling technologies
KW  - Thermoplastic polymer
KW  - Epoxy resins
KW  - Industrial engineering
KW  - Machine tools
KW  - Manufacture
KW  - Materials testing
KW  - Mechanical properties
KW  - Polymers
KW  - Printing
KW  - Production engineering
KW  - Reinforced plastics
KW  - Synthetic resins
KW  - Three dimensional
KW  - Hot pressing
T2  - 7th Hungarian Conference on Materials Science
Y2  - 11 October 2009 through 13 October 2009
CY  - Balatonkenese
N1  - Conference code: 82666
N1  - Export Date: 27 June 2016
M3  - Conference Paper
DB  - Scopus
N1  - CODEN: MSFOE
LA  - English
N1  - Correspondence Address: Szenti, A.; Department of Polymer Engineering, Budapest University of Technology and Economics, Mucombining double acute accentegyetem rakpart 3, H-1111 Budapest, Hungary; email: sz_szandra@hotmail.com
N1  - References: Currey, J.D., (2002) Bones: Structure and Mechanics, , Princeton University Press, New Jersey, NJ, USA; 
Kalfas, I.H., Principles of Bone Healing (2001) Neurosurgical FOCUS, 10, p. 1; 
Redfern, R.M., Pülhorn, H., Cranioplasty (2007) Advances in Clinical Neuroscience & Rehabilitation, 7, p. 32; 
Akkus, O., Jepsen, K.J., Rimnac, C.M., Microstructual aspects of the fracture process in human cortical bone (2000) Journal of Materials Science, 35, p. 6065; 
Park, J., Lakes, R.S., (2007) Biomaterials: An Introduction, , Springer; 
Fisher, J.P., Mikos, A.G., Bronzino, J.D., (2007) Tissue Engineering, , CRC Pres, Boca Raton, FL, USA; 
Chua, C.K., Leong, K.F., Lim, C.S., (2003) Rapid Prototyping: Principles and Application, , World Scientific Publishing Co; 
Gebhardt, A., (2003) Rapid Prototyping, , Hanser Publishers; 
Grimm, T., (2004) User's Guide to Rapid Prototyping, , Society of Manufacturing Engineers; 
Czupi, B., (2008) 3D Nyomtatási Technológia Közvetlen Felhasználásával Készített Fröccsöntocombining Double Acute Accent Szerszámbetét Fejlesztése És Mechanikai Tesztelése, , MSc Thesis, in Department of Polymer Engineering, Budapest University of Technology and Economics, Budapest in Hungarian; 
Fuchs, Á., (2009) Újszerucombining Double Acute Accent Fröccsöntocombining Double Acute Accent Szerszámbetétek Termikus És Mechanikai Vizsgálata, , MSc Thesis, in Department of Polymer Engineering, Budapest University of Technology and Economics, Budapest in Hungarian
UR  - https://www.scopus.com/inward/record.uri?eid=2-s2.0-78649943145&partnerID=40&md5=20d652e1f6185050126411f4f5753b84
ER  - 

TY  - JOUR
TI  - Electrically triggered release of a small molecule drug from a polyelectrolyte multilayer coating
T2  - Chemistry of Materials
J2  - Chem. Mater.
VL  - 22
IS  - 23
SP  - 6416
EP  - 6425
PY  - 2010
DO  - 10.1021/cm102578j
SN  - 08974756 (ISSN) 
AU  - Schmidt, D.J.
AU  - Moskowitz, J.S.
AU  - Hammond, P.T.
AD  - Department of Chemical Engineering, Massachusetts Institute of Technology, 77 Massachusetts Avenue, Cambridge, MA 02139, United States
AB  - Electrically triggered drug delivery represents an attractive option for actively and remotely controlling the release of a therapeutic from an implantable device (e.g., a "pharmacy-on-a-chip").Herewe report the fabrication of nanoscale thin films that can release precise quantities of a smallmolecule drug in response to application of a small, anodic electric potential of at least +0.5 V versus Ag/AgCl. Films containing negatively charged Prussian Blue (PB) nanoparticles and positively charged gentamicin, a small hydrophilic antibiotic, were fabricated using layer-by-layer (LbL) assembly. When oxidized, the PB nanoparticles shift fromnegatively charged to neutral, inducing dissolution of the film.Filmswith thicknesses in the range 100-500 nm corresponding to drug loadings of 1-4 μg/cm2 were characterized. We demonstrate control over the drug dosage by tuning the film thickness as well as the magnitude of the applied voltage. Drug release kinetics ranging from triggered burst release to on/off, or pulsatile release, were achieved by applying different electric potential profiles. Finally, the in vitro efficacy of the released drugwas confirmed against Staphylococcus aureus bacteria. Given the versatility of an external electrical stimulus and the ability of theLbLassembly to conformally coat a variety of substrates regardless of size, shape, or chemical composition, we maintain that electrically controlled release of a drug from an LbL-coated surface could have applications in both implantable medical devices and transdermal drug delivery systems. ©2010 American Chemical Society.
KW  - Ag/AgCl
KW  - Applied voltages
KW  - Burst release
KW  - Chemical compositions
KW  - Coated surface
KW  - Controlled release
KW  - Drug loading
KW  - Drug release kinetics
KW  - Electrical stimuli
KW  - Implantable devices
KW  - Implantable medical devices
KW  - In-vitro
KW  - Layer-by-layer assemblies
KW  - Nanoscale thin films
KW  - Polyelectrolyte multilayer coatings
KW  - Positively charged
KW  - Prussian Blue
KW  - Pulsatile release
KW  - Remotely controlling
KW  - Small-molecule drugs
KW  - Staphylococcus aureus
KW  - Transdermal drug delivery systems
KW  - Triggered release
KW  - Biomedical engineering
KW  - Dissolution
KW  - Drug dosage
KW  - Electric potential
KW  - Enzyme inhibition
KW  - Film preparation
KW  - Implants (surgical)
KW  - Nanoparticles
KW  - Controlled drug delivery
N1  - Cited By :60
N1  - Export Date: 27 June 2016
M3  - Article
DB  - Scopus
N1  - CODEN: CMATE
LA  - English
N1  - Correspondence Address: Hammond, P. T.; Department of Chemical Engineering, Massachusetts Institute of Technology, 77 Massachusetts Avenue, Cambridge, MA 02139, United States; email: hammond@mit.edu
N1  - References: Kost, J., Langer, R., (2001) Adv. Drug Delivery Rev., 46, pp. 125-148; 
LaVan, D.A., McGuire, T., Langer, R., (2003) Nat. Biotechnol., 21, pp. 1184-1191; 
Abidian, M.R., Kim, D.H., Martin, D.C., (2006) Adv. Mater., 18, pp. 405-409; 
Kulkarni, R.V., Biswanath, S.J., (2007) Appl. Biomater. Biomech., 5, pp. 125-139; 
Kwon, I.C., Bae, Y.H., Kim, S.W., (1991) Nature, 354, pp. 291-293; 
Luo, X.L., Cui, X.T., (2009) Electrochem. Commun., 11, pp. 402-404; 
Murdan, S.J., (2003) Controlled Release, 92, pp. 1-17; 
Pernaut, J.M., Reynolds, J.R., (2000) J. Phys. Chem. B, 104, pp. 4080-4090; 
Santini, J.T., Cima, M.J., Langer, R., (1999) Nature, 397, pp. 335-338; 
Grayson, A.C.R., Shawgo, R.S., Li, Y.W., Cima, M.J., (2004) Adv. Drug Delivery Rev., 56, pp. 173-184; 
Razzacki, S.Z., Thwar, P.K., Yang, M., Ugaz, V.M., Burns, M.A., (2004) Adv. Drug Delivery Rev., 56, pp. 185-198; 
Tsai, H.K.A., Moschou, E.A., Daunert, S., Madou, M., Kulinsky, L., (2009) Adv. Mater., 21, pp. 656-660; 
Decher, G., (1997) Science, 277, pp. 1232-1237; 
Lynn, D.M., (2006) Soft Matter, 2, pp. 269-273; 
Lynn, D.M., (2007) Adv. Mater., 19, pp. 4118-4130; 
Bertrand, P., Jonas, A., Laschewsky, A., Legras, R., (2000) Macromol. Rapid Commun., 21, pp. 319-348; 
Hammond, P.T., (2004) Adv. Mater., 16, pp. 1271-1293; 
Boulmedais, F., Tang, C.S., Keller, B., Voros, J., (2006) Adv. Funct. Mater., 16, pp. 63-70; 
Dieguez, L., Darwish, N., Graf, N., Voros, J., Zambelli, T., (2009) Soft Matter, 5, pp. 2415-2421; 
Recksiedler, C.L., Deore, B.A., Freund, M.S., (2006) Langmuir, 22, pp. 2811-2815; 
Sato, K., Kodama, D., Naka, Y., Anzai, J., (2006) Biomacromolecules, 7, pp. 3302-3305; 
Wang, F., Li, D., Li, G.P., Liu, X.Q., Dong, S., (2008) J. Biomacromolecules, 9, pp. 2645-2652; 
Wood, K.C., Zacharia, N.S., Schmidt, D.J., Wrightman, S.N., Andaya, B.J., Hammond, P.T., (2008) Proc. Natl. Acad. Sci. U.S.A., 105, pp. 2280-2285; 
Newman, D.J., Cragg, G.M., Snader, K.M., (2003) J. Nat. Prod., 66, pp. 1022-1037; 
Addison, T., Cayre, O.J., Biggs, S., Armes, S.P., York, D., (2008) Langmuir, 24, pp. 13328-13333; 
Kim, B.S., Park, S.W., Hammond, P.T., (2008) ACS Nano, 2, pp. 386-392; 
Ma, N., Zhang, H.Y., Song, B., Wang, Z.Q., Zhang, X., (2005) Chem. Mater., 17, pp. 5065-5069; 
Manna, U., Patil, S., (2008) J. Phys. Chem. B, 112, pp. 13258-13262; 
Nguyen, P.M., Zacharia, N.S., Verploegen, E., Hammond, P.T., (2007) Chem. Mater., 19, pp. 5524-5530; 
Benkirane-Jessel, N., Schwinte, P., Falvey, P., Darcy, R., Haikel, Y., Schaaf, P., Voegel, J.C., Ogier, J., (2004) Adv. Funct. Mater., 14, pp. 174-182; 
Smith, R.C., Riollano, M., Leung, A., Hammond, P.T., (2009) Angew. Chem., Int. Ed., 48, pp. 8974-8977; 
Kim, B.S., Lee, H., Min, Y.H., Poon, Z., Hammond, P.T., (2009) Chem. Commun. (Cambridge U.K.), pp. 4194-4196; 
Thierry, B., Kujawa, P., Tkaczyk, C., Winnik, F.M., Bilodeau, L., Tabrizian, M., (2005) J. Am. Chem. Soc., 127, pp. 1626-1627; 
Berg, M.C., Zhai, L., Cohen, R.E., Rubner, M.F., (2006) Biomacromolecules, 7, pp. 357-364; 
Chuang, H.F., Smith, R.C., Hammond, P.T., (2008) Biomacromolecules, 9, pp. 1660-1668; 
Moskowitz, J.S., Blaisse, M.R., Samuel, R.E., Hsu, H.-P., Harris, M.B., Martin, S.D., Lee, J.C., Hammond, P.T., (2010) Biomaterials, 31, pp. 6019-6030; 
Chen, H., Zeng, G.H., Wang, Z.Q., Zhang, X., (2007) Macromolecules, 40, pp. 653-660; 
Chung, A.J., Rubner, M.F., (2002) Langmuir, 18, pp. 1176-1183; 
Thierry, B., Winnik, F.M., Merhi, Y., Silver, J., Tabrizian, M., (2003) Biomacromolecules, 4, pp. 1564-1571; 
Kharlampieva, E., Sukhishvili, S.A., (2004) Langmuir, 20, pp. 9677-9685; 
Wang, L., Wang, X., Xu, M.F., Chen, D.D., Sun, J.Q., (2008) Langmuir, 24, pp. 1902-1909; 
Schmidmaier, G., Lucke, M., Wildemann, B., Haas, N.P., Raschke, M., (2006) Injury, 37, pp. 105-112; 
Newton, D.W., Kluza, R.B., (1978) Drug Intell. Clin. Pharm., 12, pp. 546-554; 
DeLongchamp, D.M., Hammond, P.T., (2004) Adv. Funct. Mater., 14, pp. 224-232; 
Picart, C., Mutterer, J., Richert, L., Luo, Y., Prestwich, G.D., Schaaf, P., Voegel, J.C., Lavalle, P., (2002) Proc. Natl. Acad. Sci. U.S.A., 99, pp. 12531-12535; 
Ruths, J., Essler, F., Decher, G., Riegler, H., (2000) Langmuir, 16, pp. 8871-8878; 
The nanoparticle diameters range in size from <1 to 15 nm with a median diameter of 4-5 nm. It is possible to obtain multilayers with thickness of less than 1 nm per bilayer if the smallest nanoparticles are preferentially adsorbed or if submonolayer coverage of the nanoparticles is achieved in each deposition stepZhang, F.X., Srinivasan, M.P., (2008) J. Colloid Interface Sci., 319, pp. 450-456; 
Ellis, D., Eckhoff, M., Neff, V.D., (1981) J. Phys. Chem., 85, pp. 1225-1231; 
Chen, S.M., (2002) J. Electroanal. Chem., 521, pp. 29-52; 
Ricci, F., Palleschi, G., (2005) Biosens. Bioelectron., 21, pp. 389-407; 
Ho, Y.S., McKay, G., (1999) J. Environ. Sci. Health, Part A: Toxic/Hazard. Subst. Environ. Eng., 34, pp. 1179-1204; 
Lavalle, P., Gergely, C., Cuisinier, F.J.G., Decher, G., Schaaf, P., Voegel, J.C., Picart, C., (2002) Macromolecules, 35, pp. 4458-4465; 
Porcel, C., Lavalle, P., Decher, G., Senger, B., Voegel, J.C., Schaaf, P., (2007) Langmuir, 23, pp. 1898-1904; 
Hubsch, E., Ball, V., Senger, B., Decher, G., Voegel, J.C., Schaaf, P., (2004) Langmuir, 20, pp. 1980-1985; 
Salomaki, M., Vinokurov, I.A., Kankare, J., (2005) Langmuir, 21, pp. 11232-11240; 
Kim, B.S., Smith, R.C., Poon, Z., Hammond, P.T., (2009) Langmuir, 25, pp. 14086-14092; 
Wood, K.C., Chuang, H.F., Batten, R.D., Lynn, D.M., Hammond, P.T., (2006) Proc. Natl. Acad. Sci. U.S.A., 103, pp. 10207-10212; 
Fredin, N.J., Zhang, J.T., Lynn, D.M., (2005) Langmuir, 21, pp. 5803-5811; 
Von Burkersroda, F., Schedl, L., Gopferich, A., (2002) Biomaterials, 23, pp. 4221-4231; 
Schmidt, D.J., Cebeci, F.C-., Kalcioglu, Z.I., Wyman, S.G., Ortiz, C., Van Vliet, K.J., Hammond, P.T., (2009) ACS Nano, 3, pp. 2207-2216; 
Itaya, K., Shoji, N., Uchida, I., (1984) J. Am. Chem. Soc., 106, pp. 3423-3429; 
Lu, L., Garcia, C.A., Mikos, A.G., (1999) J. Biomed. Mater. Res.,Part A, 46, pp. 236-244; 
Andrews, J.M., (2001) J. Antimicrob. Chemother., 48, pp. 5-16; 
Voegel, P.D., Baldwin, R.P., (1997) Electroanalysis, 9, pp. 1145-1151; 
Priuska, E.M., Schacht, J., (1995) Biochem. Pharmacol., 50, pp. 1749-1752; 
Darouiche, R.O., Mansouri, M.D., Zakarevicz, D., Al Sharif, A., Landon, G.C., (2007) J. Bone Jt. Surg. (Am.), 89 A, pp. 792-797; 
Alvarez, H., Castro, C., Moujir, L., Perera, A., Delgado, A., Soriano, I., Evora, C., Sanchez, E., (2008) J. Biomed. Mater. Res.,Part B, 85 B, pp. 93-104
UR  - https://www.scopus.com/inward/record.uri?eid=2-s2.0-78651308149&partnerID=40&md5=304c7a1b60364747d17d4dbe22265fc2
ER  - 

TY  - CONF
TI  - Spinning of biomaterial microfibers for tendon tissue engineering
C3  - Innovative Developments in Design and Manufacturing - Advanced Research in Virtual and Rapid Prototyping
J2  - Innovative Dev. Des. Manuf. - Adv. Res. Virtual Rapid Prototyping
SP  - 31
EP  - 35
PY  - 2010
SN  - 9780415873079 (ISBN)
AU  - Chua, C.K.
AU  - An, J.
AU  - Leong, K.F.
AU  - Cheah, C.M.
AU  - Chang, H.
AD  - Rapid Prototyping Research Laboratory, School of Mechanical and Aerospace Engineering, Nanyang Technological University, Singapore
AD  - School of Engineering (Manufacturing), Nanyang Polytechnic, Singapore
AB  - Tendon scaffold is critical for tissue engineering-based tendon reconstruction. A novel, simple and effective method has been developed to fabricate bundles of unfused parallel poly (ε-caprolactone) (PCL) microfibers (10 μm) for tendon scaffold. The spinning process is initiated by heat-drawing. PCL microfibers are recommended to be spun under the conditions of 130°C and 1000 rpm. Besides tendon scaffold, microfiber bundles can also be converted to a 3D fibrous scaffold. © 2010 Taylor & Francis Group.
KW  - Caprolactone
KW  - Fibrous scaffolds
KW  - Micro-fiber
KW  - Microfibers
KW  - Spinning process
KW  - Biological materials
KW  - Design
KW  - Industrial research
KW  - Rapid prototyping
KW  - Scaffolds
KW  - Tendons
KW  - Tissue engineering
T2  - 4th International Conference on Advanced Research in Virtual and Physical Prototyping, VRAP 2009
Y2  - 6 October 2009 through 10 October 2009
CY  - Leiria
N1  - Conference code: 82905
N1  - Cited By :1
N1  - Export Date: 27 June 2016
M3  - Conference Paper
DB  - Scopus
LA  - English
N1  - Correspondence Address: Chua, C. K.; Rapid Prototyping Research Laboratory, School of Mechanical and Aerospace Engineering, Nanyang Technological UniversitySingapore
N1  - References: Bashur, C.A., Dahlgren, L.A., Effect of fiber diameter and orientation on fibroblast morpho logy and proliferation on electrospun poly(d,llactic-co-glycolic acid) meshes (2006) Biomaterials, 27 (33), pp. 5681-5688; 
Charuchinda, A., Molloy, R., Siripitayananon, J., Molloy, N., Sriyai, M., Factors influencing the small-scale melt spinning of poly(epsilon- caprolactone) monofilament fibres (2003) Polymer International, 52 (7), pp. 1175-1181. , DOI 10.1002/pi.1234; 
Chew, S.Y., Mi, R., The effect of the alignment of electrospun fibrous scaffolds on Schwann cell maturation (2008) Biomaterials, 29 (6), pp. 653-661; 
Chua, C.K., Yeong, W.Y., Leong, K.F., Rapid prototyping in tissue engineering: A state-of-the-art report (2005) Virtual Modelling and Rapid Manufacturing - Advanced Research in Virtual and Rapid Prototyping, pp. 19-27; 
Dalton, P.D., Grafahrend, D., Electro-spinning of polymer melts: Phenomenological observations (2007) Polymer, 48 (23), pp. 6823-6833; 
Duling, R.R., Dupaix, R.B., Mechanical characterization of electrospun polycaprolactone (PCL): A potential scaffold for tissue engineering (2008) Journal of Biomechanical Engineering-Transactions of the Asme, 130 (1); 
Estelles, J.M., Vidaurre, A., Physical characterization of polycaprolactone scaffolds (2008) Journal of Materials Science-Materials in Medicine, 19 (1), pp. 189-195; 
Golzar, M., (2004) Dissertation: Melt Spinning of the Fine PEEK Filaments, pp. 7-8. , Fakultät Maschinenwesen Technischen Universität Dresden; 
Hutmacher, D.W., Schantz, T., Mechanical properties and cell cultural response of polycaprolactone scaffolds designed and fabricated via fused deposition modeling (2001) Journal of Biomedical Materials Research, 55 (2), pp. 203-216; 
Hwang, C.M., Park, Y., Controlled cellular orientation on PLGA microfibers with defined diameters (2009) Biomedical Microdevices, pp. 1-8; 
Kohler, W.H., Shrikhande, P., McHugh, A.J., Modeling melt spinning of PLA fibers (2005) Journal of Macromolecular Science - Physics, 44 B (2), pp. 185-202. , DOI 10.1081/MB-200049786; 
Li, W.J., Tuli, R., A three-dimensional nanofibrous scaffold for cartilage tissue engineering using human mesenchymal stem cells (2005) Biomaterials, 26 (6), pp. 599-609; 
Nair, L.S., Bhattacharyya, S., Development of novel tissue engineering scaffolds via electrospinning (2004) Expert Opinion on Biological Therapy, 4 (5), pp. 659-668; 
Pham, Q.P., Sharma, U., Electrospinning of polymeric nanofibers for tissue engineering applications: A review (2006) Tissue Engineering, 12 (5), pp. 1197-1211; 
Reneker, D.H., Kataphinan, W., Nanofiber garlands of polycaprolactone by electrospinning (2002) Polymer, 43 (25), pp. 6785-6794; 
Ricci, J.L., Gona, A.G., Morphological characteristics of tendon cells cultured on synthetic fibers (1984) Journal of Biomedical Materials Research, 18 (9), pp. 1073-1087; 
Ricci, J.L., Gona, A.G., In vitro tendon cell growth rates on a synthetic fiber scaffold material and on standard culture plates (1991) Journal of Biomedical Materials Research, 25 (5), pp. 651-666; 
Sanders, J.E., Stiles, C.E., Tissue response to single-polymer fibers of varying diameters: Evaluation of fibrous encapsulation and macrophage density (2000) Journal of Biomedical Materials Research, 52 (1), pp. 231-237; 
Sanders, J.E., Lamont, S.E., Small fiber diameter fibro-porous meshes: Tissue response sensitivity to fiber spacing (2005) Journal of Biomedical Materials Research Part A, 72 A (3), pp. 335-342; 
Saxena, S., Geeta, Processing of polycaprolactone filaments as scaffold materials for tissue engineering (2008) Tissue Engineering Part A, 14 (5), pp. 899-899; 
Sill, T.J., Von Recum, H.A., Electrospinning: Applications in drug delivery and tissue engineering (2008) Biomaterials, 29 (13), pp. 1989-2006; 
Williams, J.M., Adewunmi, A., Schek, R.M., Flanagan, C.L., Krebsbach, P.H., Feinberg, S.E., Hollister, S.J., Das, S., Bone tissue engineering using polycaprolactone scaffolds fabricated via selective laser sintering (2005) Biomaterials, 26 (23), pp. 4817-4827. , DOI 10.1016/j.biomaterials.2004.11.057, PII S0142961204011068; 
Williamson, M.R., Coombes, A.G.A., Gravity spinning of polycaprolactone fibres for applications in tissue engineering (2004) Biomaterials, 25 (3), pp. 459-465. , DOI 10.1016/S0142-9612(03)00536-2; 
Wintermantel, E., Mayer, J., Blum, J., Eckert, K.-L., Luscher, P., Mathey, M., Tissue engineering scaffolds using superstructures (1996) Biomaterials, 17 (2), pp. 83-91. , DOI 10.1016/0142-9612(96)85753-X; 
Wòjciak-Stothard, B., Denver, M., Adhesion, orientation, and movement of cells cultured on ultrathin fibronectin fibers (1997) In Vitro Cellular and Developmental Biology - Animal, 33 (2), pp. 110-117; 
Yang, S.F., Leong, K.F., The design of scaffolds for use in tissue engineering. Part 1. Traditional factors (2001) Tissue Engineering, 7 (6), pp. 679-689; 
Yang, S., Leong, K.-F., Du, Z., Chua, C.-K., The design of scaffolds for use in tissue engineering. Part II. Rapid prototyping techniques (2002) Tissue Engineering, 8 (1), pp. 1-11. , DOI 10.1089/107632702753503009; 
Yeong, W.Y., Chua, C.K., Rapid prototyping in tissue engineering: Challenges and potential (2004) Trends in Biotechnology, 22 (12), pp. 643-652; 
Yoshimoto, H., Shin, Y.M., A biodegradable nanofiber scaffold by electrospinning and its potential for bone tissue engineering (2003) Biomaterials, 24 (12), pp. 2077-2082
A4  - The Polytechnic Institute of Leiria (IPL); The Centre for Rapid and Sustainable Product Development (CDRsp); Portuguese Foundation for Science and Technology; The International Academy for Production Engineering (CIRP); The Global Alliance of Rapid Prototyping Associations (GARPA); The Rapid Manufacturing Platform
UR  - https://www.scopus.com/inward/record.uri?eid=2-s2.0-78649821679&partnerID=40&md5=cded859418ff2588ee19a7b2f9e5ba1c
ER  - 

TY  - CONF
TI  - Process flow for designing functionally graded tissue engineering scaffolds
C3  - Innovative Developments in Design and Manufacturing - Advanced Research in Virtual and Rapid Prototyping
J2  - Innovative Dev. Des. Manuf. - Adv. Res. Virtual Rapid Prototyping
SP  - 45
EP  - 49
PY  - 2010
SN  - 9780415873079 (ISBN)
AU  - Chua, C.K.
AU  - Sudarmadji, N.
AU  - Leong, K.F.
AU  - Chou, S.M.
AU  - Lim, S.C.
AU  - Firdaus, W.M.
AD  - School of Mechanical and Aerospace Engineering, Nanyang Technological University, Singapore
AB  - The combination of Computer Aided Design (CAD) and Rapid Prototyping (RP) system have been aiding tissue engineers in designing customized tissue scaffolds to meet the biological, mechanical and anatomical requirements. Biological requirements include suitable biomaterial and pore size for cell growth, while anatomical requirement can be fulfilled by shaping the scaffold to fit the defect site. Mechanically, scaffolds should have matching mechanical properties, such as compressive stiffness and strength, with the target organ, especially in bone regeneration, as bone is a load-bearing organ. Bone possesses stiffness gradient, depending on its function and the amount of load it needs to bear. Hence scaffolds for bone regeneration should possess stiffness gradient mimicking bone by varying the scaffold porosity and structure. This article presents the sequences on designing bone scaffolds with stiffness gradient using CASTS, which stands for Computer Aided System for Tissue Scaffolds, as a platform. As a case study, the regeneration of human mandibular cancellous bone with stiffness gradient will be presented. These sequences are to be further implemented into the current CASTS system to automate the design of Functionally Graded Scaffolds (FGS). © 2010 Taylor & Francis Group.
KW  - Bone regeneration
KW  - Bone scaffolds
KW  - Cancellous bone
KW  - Compressive stiffness
KW  - Computer aided system for tissue scaffolds
KW  - Defect sites
KW  - Functionally graded
KW  - Load-bearing
KW  - Process flows
KW  - Rapid prototyping systems
KW  - Scaffold porosity
KW  - Target organs
KW  - Tissue engineering scaffold
KW  - Tissue engineers
KW  - Tissue scaffolds
KW  - Bearings (machine parts)
KW  - Biological materials
KW  - Biomechanics
KW  - Bone
KW  - Compressive strength
KW  - Computer aided design
KW  - Growth kinetics
KW  - Industrial research
KW  - Mechanical properties
KW  - Rapid prototyping
KW  - Stiffness
KW  - Tissue engineering
KW  - Scaffolds
T2  - 4th International Conference on Advanced Research in Virtual and Physical Prototyping, VRAP 2009
Y2  - 6 October 2009 through 10 October 2009
CY  - Leiria
N1  - Conference code: 82905
N1  - Cited By :4
N1  - Export Date: 27 June 2016
M3  - Conference Paper
DB  - Scopus
LA  - English
N1  - Correspondence Address: Chua, C. K.; School of Mechanical and Aerospace Engineering, Nanyang Technological UniversitySingapore
N1  - References: Bignon, A., Effect of micro- And macroporosity of bone substitutes on their mechanical properties and cellular response (2003) Journal of Materials Science-Materials in Medicine, 14, pp. 1089-1097; 
Cheah, C.M., (2004) An Automatic Algorithm for Generating Complex Polyhedral Scaffolds for Tissue Engineering, Tissue Engineering, USA, 10 (3-4), pp. 595-610; 
Chua, C.K., Development of a tissue engineering scaffold structure library for rapid prototyping. Part 1: Investigation and classification (2003) International Journal of Advanced Manufacturing Technology, 21, pp. 291-301; 
Chua, C.K., Development of a tissue engineering scaffold structure library for rapid prototyping. Part 2: Parametric library and assembly program (2003) International Journal of Advanced Manufacturing Technology, 21, pp. 302-312; 
Chua, C.K., Sudarmadji, N., Leong, K.F., Functionally graded scaffolds: The challenges in design and fabrication processes (2007) Proceedings of the 3rd International Conference on Advanced Research in Virtual and Rapid Prototyping: Virtual and Rapid Manufacturing Advanced Research Virtual and Rapid Prototyping, pp. 115-120; 
Chua, C.K., (2009) Rapid Prototyping: Principles and Applications, , 3rd edition. Singapore: World Scientific Publishing; 
Ford, R.G., Lessons from Nature (1999) Functionally Graded Materials: Design, Processing and Applications, pp. 7-28. , Miyamoto, Y., et al. (ed.), Boston: Kluwer Academic Publishers; 
Hollister, S.J., Design and manufacture of bone replacement scaffolds (2001) Bone Mechanics Handbook, pp. 361-3614. , Cowin, S.C. (ed.), Boca Raton: CRC Press LLC; 
Leong, K.F., Engineering functionally graded tissue engineering scaffolds (2008) Journal of the Mechanical Behavior of Biomedical Materials, 1, pp. 140-152; 
Lian, Q., Computer modeling approach for a novel internal architecture of artificial bone (2006) Computer-Aided Design, 38, pp. 507-514; 
Misch, C.E., Mechanical properties of trabecular bone in the human mandible: Implications for dental implant treatment planning and surgical placement (1999) Journal of Oral and Maxillofacial Surgery, 57, pp. 700-706; 
Naing, M.W., Chua, C.K., Leong, K.F., Wang, Y., Fabrication of customised scaffolds using computer-aided design and rapid prototyping techniques (2005) Rapid Prototyping Journal, 11 (4), pp. 249-259. , DOI 10.1108/13552540510612938; 
Ramanath, H.S., Modeling of Extrusion Behavior of Biopolymer and Composites in Fused Deposition Modeling (2007) Key Engineering Materials, 334-335, pp. 1241-1244; 
Ramanath, H.S., Melt Flow Behaviour of Poly-e-Caprolactone in Fused Deposition Modelling (2008) Journal of Materials Science - Materials in Medicine, 19 (7), pp. 2541-2550. , Invited Paper; 
Simpson, R.L., Development of a 95/5 Poly (L-Lactide-co-Glycolide)/Hydroxylapatite & β-Trical cium Phosphate Scaffold as Bone Replacement Material via Selective Laser Sintering (2008) Journal of Biomedical Materials Research: Part B - Applied Biomaterials, 84 B (1), pp. 17-25; 
Tan, K.H., Scaffold Development Using Selective Laser Sintering of Polyetheretherketone/ Hydroxyapatite (PEEK/HA) Composites (2003) Biomaterials, 24 (18), pp. 3115-3123; 
Tan, K.H., Fabrication and Characterisation of 3D Polyetherketone/hydroxyapatite Biocomposite Scaffolds Using Laser Sintering (2005) Proc Instn Mech. Engrs: Part H (Journal of Engineering in Medicine), 219, pp. 183-194; 
Starly, B., Lau, W., Bradbury, T., Sun, W., Internal architecture design and freeform fabrication of tissue replacement structures (2006) CAD Computer Aided Design, 38 (2), pp. 115-124. , DOI 10.1016/j.cad.2005.08.001, PII S001044850500148X; 
Sun, W., Starly, B., Nam, J., Darling, A., Bio-CAD modeling and its applications in computer-aided tissue engineering (2005) CAD Computer Aided Design, 37 (11), pp. 1097-1114. , DOI 10.1016/j.cad.2005.02.002, PII S0010448505000321, Bio-CAD; 
Too, M.H., Investigation of 3D Non-Random Porous Structures by Fused Deposition Modelling (2002) The International Journal of Advanced Manufacturing Technology, 19, pp. 217-223; 
Wettergreen, M.A., Bucklen, B.S., Sun, W., Liebschner, M.A.K., Computer-aided tissue engineering of a human vertebral body (2005) Annals of Biomedical Engineering, 33 (10), pp. 1333-1343. , DOI 10.1007/s10439-005-6744-1; 
Wettergreen, M.A., Creation of a unit block library of architectures for use in assembled scaffold engineering (2005) Computer-Aided Design, 37, pp. 1141-1149; 
Williams, J.M., Adewunmi, A., Schek, R.M., Flanagan, C.L., Krebsbach, P.H., Feinberg, S.E., Hollister, S.J., Das, S., Bone tissue engineering using polycaprolactone scaffolds fabricated via selective laser sintering (2005) Biomaterials, 26 (23), pp. 4817-4827. , DOI 10.1016/j.biomaterials.2004.11.057, PII S0142961204011068; 
Wiria, F.E., Poly-e-caprolactone/hydroxyapatite for tissue engineering scaffold fabrication via selective laser sintering (2007) Acta Biomaterialia, 3, pp. 1-12; 
Yeong, W.Y., Indirect Fabrication of Collagen Scaffold Based on Inkjet Printing Technique (2006) Rapid Prototyping Journal, 12 (4), pp. 229-237; 
Yeong, W.Y., Comparison of Drying Methods in the Fabrication of Collagen Scaffold Via Indirect Rapid Prototyping (2007) Journal of Biomedical Materials Research: Part B - Applied Biomaterials, 82 B (1), pp. 260-266
A4  - The Polytechnic Institute of Leiria (IPL); The Centre for Rapid and Sustainable Product Development (CDRsp); Portuguese Foundation for Science and Technology; The International Academy for Production Engineering (CIRP); The Global Alliance of Rapid Prototyping Associations (GARPA); The Rapid Manufacturing Platform
UR  - https://www.scopus.com/inward/record.uri?eid=2-s2.0-78649854132&partnerID=40&md5=d01673ba0fe6adbd1f66707f1c49cf4b
ER  - 

TY  - CONF
TI  - Indirect fabrication of tissue engineering scaffolds using rapid prototyping and a foaming process
C3  - Innovative Developments in Design and Manufacturing - Advanced Research in Virtual and Rapid Prototyping
J2  - Innovative Dev. Des. Manuf. - Adv. Res. Virtual Rapid Prototyping
SP  - 51
EP  - 57
PY  - 2010
SN  - 9780415873079 (ISBN)
AU  - Tan, J.Y.
AU  - Chua, C.K.
AU  - Leong, K.F.
AD  - School of Mechanical and Aerospace Engineering, Nanyang Technological University, Singapore
AB  - The proliferation of cells on scaffolds is critical to the success of most tissue engineering strategies. However, most conventionally fabricated scaffolds are thick foam structures with random porosity that facilitates the proliferation of cells only at the periphery of the scaffold. Nutrient exchange to the scaffold interior becomes obstructed and cell growth is restricted once the cells on the periphery start growing into multi-layers. In the present study, scaffolds with a three dimensional (3D) interconnected network of channels were fabricated to overcome the diffusion barrier. In addition, a scaffold material with the ability to foam was used to generate porosity within the 3D scaffold. By controlling the foaming process, the pore size range of the resulting scaffold can be tailored. This article describes the developmental process of an indirect fabrication approach which involves the application of Rapid Prototyping (RP) technology as well as the use of a foaming material to produce highly and uniformly porous scaffolds with complex channel architectures. Finally, the possible toxicity of the fabricated scaffolds as a result of the multiple processing steps is assessed. © 2010 Taylor & Francis Group.
KW  - 3D scaffolds
KW  - Complex channels
KW  - Foam structure
KW  - Foaming process
KW  - Indirect fabrication
KW  - Interconnected network
KW  - Multiple processing
KW  - Nutrient exchange
KW  - Porous scaffold
KW  - Scaffold materials
KW  - Size ranges
KW  - Three-dimensional (3D)
KW  - Tissue engineering scaffold
KW  - Design
KW  - Fabrication
KW  - Growth kinetics
KW  - Industrial research
KW  - Rapid prototyping
KW  - Software prototyping
KW  - Three dimensional
KW  - Tissue engineering
KW  - Scaffolds
T2  - 4th International Conference on Advanced Research in Virtual and Physical Prototyping, VRAP 2009
Y2  - 6 October 2009 through 10 October 2009
CY  - Leiria
N1  - Conference code: 82905
N1  - Cited By :4
N1  - Export Date: 27 June 2016
M3  - Conference Paper
DB  - Scopus
LA  - English
N1  - Correspondence Address: Tan, J. Y.; School of Mechanical and Aerospace Engineering, Nanyang Technological UniversitySingapore
N1  - References: Buckley, C.T., O'Kelly, K.U., Regular scaffold fabrication techniques for investigations in tissue engineering (2004) Topics in Bio-Mechanical Engineering, pp. 147-166. , P.J. Predergast and P.E. McHugh, TCBE & NCBES; 
Ellis, J., Chaudhuri, J.B., Poly(lactic-co-glycolic acid) hollow fibre membranes for use as a tissue engineering scaffold (2007) Biotechnololgy & Bioengineering, 96 (1), pp. 177-187; 
Hutmacher, D.W., Scaffolds in tissue engineering bone and cartilage (2000) Biomaterials, 21, pp. 2529-2543; 
Kohn, D., Effects of PH on human bone marrow stromal cells in vitro: Implications for tissue engineering of bone (2002) Journal of Biomedical Materials Research: Part A, 60, pp. 292-299; 
Langer, R., Vacanti, J.P., Tissue engineering (1993) Science, 260, pp. 920-926; 
Leclerc, E., Study of osteoblastic cells in a microfluidic environment (2006) Biomaterials, 27, pp. 586-595; 
Leong, K.F., Engineering functionally graded tissue engineering scaffolds (2008) Journal of the Mechanical Behavior of Biomedical Materials, 1 (2), pp. 140-152; 
Leong, M.F., In vitro cell infiltration and in vivo cell infiltration and vascularization in a fibrous, highly porous poly(D, L-lactide) scaffold fabricated by cryogenic electrospinning technique Journal of Biomedical Materials Research Part A, , in press; 
Martin, I., In vitro differentiation of chick embryo bone marrow stromal cells into cartiliginous and bone-like tissues (1998) Journal of Orthopaedic Research, 16, pp. 181-189; 
Mattii, L., Gelatin/PLLA sponge-like scaffolds allow proliferation and osteogenic differentiation of human mesenchymal stromal cells (2008) Macromolecular Bioscience, 8, pp. 819-826; 
Naing, M.W., Fabrication of customised scaffolds using computer-aided design and rapid prototyping techniques (2005) Rapid Prototyping J, 11 (4), pp. 249-259; 
Nazhat, S.N., Controlled microchannelling in dense collagen scaffolds by soluble phosphate glass fibers (2007) Biomacromolecules, 8, pp. 543-551; 
Peters, M.C., Engineering vascular networks in porous polymer matrices (2002) Journal of Biomedical Materials Research, 60, pp. 668-678; 
Ramanath, H.S., Modeling of extrusion behavior of biopolymer and composites in fused deposition modeling (2007) Key Engineering Materials, 334-335, pp. 1241-1244; 
Ramanath, H.S., Melt flow behaviour of poly-e-caprolactone in fused deposition modelling (2008) Journal of Materials Science - Materials in Medicine, 19 (7), pp. 2541-2550; 
Ratner, B.D., A paradigm shift: Biomaterials that heal (2007) Polymer International, 56 (10), pp. 1183-1185; 
Rose, F.R., In vitro assessment of cell penetration into porous hydroxyapatite scaffolds with a central aligned channel (2004) Biomaterials, 25, pp. 5507-5514; 
Sachlos, E., Czernuszka, J.T., Making tissue engineering scaffolds work. Review on the application of solid freeform fabrication technology to the production of tissue engineering scaffolds (2003) European Cells & Materials Journal, 5, pp. 29-40; 
Silva, M.M., The effect of anisotropic architecture on cell and tissue infiltration into tissue engineering scaffolds (2006) Biomaterials, 2006, pp. 5909-5917; 
Tan, K.H., Scaffold development using selective laser sintering of polyetheretherketone-hydroxyapatite biocomposite blends (2003) Biomaterials, 24, pp. 3115-3123; 
Wang, L.C., Synthesis and evaluation of biodegradable segmented multiblock poly(ether ester) copolymers for biomaterial applications (2004) Polymer International, 53 (12), pp. 2145-2154; 
Wiria, F.E., Polycaprolactone/Hydroxyapatite for tissue engineering scaffold fabriaction using selective laser sintering (2007) Acta Biomat, 3 (1), pp. 1-12; 
Yang, S.F., The design of scaffolds for use in tissue engineering. Part I. Traditional factors (2001) Tissue Engineering, 7 (6), pp. 679-689; 
Yeong, W.Y., Indirect fabrication of collagen scaffold based on inkjet printing technique (2006) Rapid Prototyping Journal, 12 (4), pp. 229-237; 
Yeong, W.Y., Rapid prototyping in tissue engineering: Challenges and potential (2004) Trends Biotechnol, 22 (12), pp. 643-652; 
Yeong, W.Y., Comparison of drying methods in the fabrication of collagen scaffold via indirect rapid prototyping (2007) Journal of Biomedical Materials Research Part B: Applied Biomaterials, 82 B (1), pp. 260-266; 
Zeltinger, J., Effect of pore size and void fraction on cellular adhesion, proliferation, and matrix deposition (2001) Tissue Engineering, 7 (5), pp. 557-572
A4  - The Polytechnic Institute of Leiria (IPL); The Centre for Rapid and Sustainable Product Development (CDRsp); Portuguese Foundation for Science and Technology; The International Academy for Production Engineering (CIRP); The Global Alliance of Rapid Prototyping Associations (GARPA); The Rapid Manufacturing Platform
UR  - https://www.scopus.com/inward/record.uri?eid=2-s2.0-78649806200&partnerID=40&md5=d9212821d34525c95078f15526da44d9
ER  - 

TY  - CONF
TI  - Fractal tool paths for layered manufacturing of scaffolds with matched bone properties
C3  - Innovative Developments in Design and Manufacturing - Advanced Research in Virtual and Rapid Prototyping
J2  - Innovative Dev. Des. Manuf. - Adv. Res. Virtual Rapid Prototyping
SP  - 59
EP  - 65
PY  - 2010
SN  - 9780415873079 (ISBN)
AU  - Kumar, G.S.
AU  - Pandithevan, P.
AD  - Indian Institute of Technology Madras, Chennai, India
AD  - Indian Institute of Technology Guwahati, Guwahati, India
AB  - Tissue engineering has shown great promise to repairing large segmental bone fractures. In this technique, the design of scaffolding material and modeling of porous structure are important issues to be addressed. These porous structures provide initial support for cell adhesion and growth and gradually resorb during bone regeneration. The pore sizes, distribution, interconnectivity, strength of the scaffold are critical factors in the design of scaffolds. Layered Manufacturing (LM) techniques have shown great promise for fabricating tissue scaffolds with specific designed properties. The present work aims at studying the applicability of using space-filling fractal curves as tools paths for LM of porous hydroxyapatite scaffolds with optimized mechanical properties along with the constraints on pore sizes for repair and regeneration of bone. Specifically, theoretical mechanical modulus, porosity and pore sizes that are obtainable in LM using the fractal curves for a chosen bio material have been derived. © 2010 Taylor & Francis Group.
KW  - Bone fracture
KW  - Bone regeneration
KW  - Critical factors
KW  - Fractal curves
KW  - Initial support
KW  - Interconnectivity
KW  - Mechanical modulus
KW  - Porosity and pore size
KW  - Porous hydroxyapatite
KW  - Porous structures
KW  - Scaffolding materials
KW  - Space-filling
KW  - Tissue scaffolds
KW  - Toolpaths
KW  - Adhesion
KW  - Biomechanics
KW  - Bone
KW  - Cell adhesion
KW  - Curve fitting
KW  - Design
KW  - Fractals
KW  - Hydroxyapatite
KW  - Industrial research
KW  - Lagrange multipliers
KW  - Layered manufacturing
KW  - Mechanical properties
KW  - Pore size
KW  - Rapid prototyping
KW  - Repair
KW  - Tissue engineering
KW  - Scaffolds
T2  - 4th International Conference on Advanced Research in Virtual and Physical Prototyping, VRAP 2009
Y2  - 6 October 2009 through 10 October 2009
CY  - Leiria
N1  - Conference code: 82905
N1  - Export Date: 27 June 2016
M3  - Conference Paper
DB  - Scopus
LA  - English
N1  - Correspondence Address: Kumar, G. S.; Indian Institute of Technology Madras, Chennai, India
N1  - References: Armillotta, A., Pelzer, R., Modeling of porous structures for rapid prototyping of tissue engineering scaffolds (2007) International Journal of Advanced Manufacturing Technology, 39, pp. 501-511; 
Chu, T.M.G., Mechanical and in vivo performance of hydroxyapatite implants with controlled architectures (2002) Biomaterials, 23, pp. 1283-1293; 
Cleynenbreugel, T.V., Trabecular bone scaffolding using biomimetic approach (2002) Journal of Material Science: Materials in Medicine, 13, pp. 1245-1249; 
Dong, X.N., Guo, X.E., The dependence of transversely isotropic elasticity of human femoral cortical bone on porosity (2004) Journal of Biomechanics, 37 (8), pp. 1281-1287; 
He, L.H., Mechanical behaviour of porous hydroxyapatite (2008) Acta Biomaterialia, 4, pp. 577-586; 
Hollister, S.J., Maddox, R.D., Taboas, J.M., Optimal design and fabrication of scaffolds to mimic tissues properties and satisfy biological constraints (2002) Biomaterials, 23, pp. 4095-4103; 
Hutmacher, D.W., Scaffolds in tissue engineering bone and cartilage (2000) Biomaterials, 21, pp. 2529-2543; 
Kenny, S.M., Buggy, M., Bone cements and fillers: A review (2003) Journal of Materials Science: Materials in Medicine, 14 (11), pp. 923-938; 
Pandithevan, P., Saravana Kumar, G., Reconstruction of subject specific human femoral bone model with cortical porosity data using macro-CT (2009) Virtual & Physical Prototyping, , in press; 
Rho, J.Y., Hobatho, M.C., Ashman, R.B., Relations of Mechanical Properties to Density and CT Numbers in Human Bone (1995) Medical Engineering & Physics, 17, pp. 347-355; 
Saravana Kumar, G., Pandithevan, P., Ambatti, A., Fractal raster tool paths for layered manufacturing of porous objects (2009) Virtual & Physical Prototyping, , in press; 
Schroeder, C., Computer-aided design of porous artefacts (2005) Computer-Aided Design, 37, pp. 339-353; 
Sun, W., A Computer aided tissue engineering: Overview, scope and challenges (2004) Biotechnology and Applied Biochemistry, 39 (1), pp. 29-47; 
Sun, W., Computer aided tissue engineering: Biomimetic modeling and design of tissue scaffold (2004) Biotechnology and Applied Biochemistry, 39 (1), pp. 49-58; 
Taboas, J.M., Indirect solid free form fabrication of local and global porous, biomimetic and composite 3D polymer-ceramic scaffolds (2003) Biomaterials, 24, pp. 181-194; 
Vuola, J., Compressive strength of calcium carbonate and hydroxyapatite implants after bone-marrow-induced osteogenesis (1998) Biomaterials, 19, pp. 223-227
A4  - The Polytechnic Institute of Leiria (IPL); The Centre for Rapid and Sustainable Product Development (CDRsp); Portuguese Foundation for Science and Technology; The International Academy for Production Engineering (CIRP); The Global Alliance of Rapid Prototyping Associations (GARPA); The Rapid Manufacturing Platform
UR  - https://www.scopus.com/inward/record.uri?eid=2-s2.0-78649812392&partnerID=40&md5=1a254e6a4bbc08e0affb82b38ef39994
ER  - 

TY  - CONF
TI  - Stereolithographic rendering of low molecular weight polymer scaffolds for bone tissue engineering
C3  - Innovative Developments in Design and Manufacturing - Advanced Research in Virtual and Rapid Prototyping
J2  - Innovative Dev. Des. Manuf. - Adv. Res. Virtual Rapid Prototyping
SP  - 37
EP  - 43
PY  - 2010
SN  - 9780415873079 (ISBN)
AU  - Dean, D.
AU  - Wallace, J.
AU  - Kim, K.
AU  - Mikos, A.G.
AU  - Fisher, J.P.
AD  - Department of Neurological Surgery, Case Western Reserve University, Cleveland, OH, United States
AD  - Biomedical Engineering, Case Western Reserve University, Cleveland, OH, United States
AD  - Department of Chemical and Biomolecular Engineering, University of Maryland, College Park, MD, United States
AD  - Department of Bioengineering, Rice University, Houston, TX, United States
AD  - Fischell Department of Bioengineering, University of Maryland, College Park, MD, United States
AB  - The choice of materials for bone tissue engineering scaffolds depends greatly on whether the resulting implants will be directly implanted (i.e., neobone grown in vivo) or whether they will be used as scaffolds for bioreactor (i.e., in vitro) pre-culturing. With the former situation, it may be necessary to rely on the implant material, at least initially, to provide material properties similar to native bone, especially when the implant will be heavily loaded (e.g., in the hip, knee, or spine) during ambulation. However, it is our goal that the scaffold material be completely resorbed by the process of neobone formation and maturation prior to implantation; thereby, effectively, creating an artificial bone graft. In our application, cranial implants, complete implant-host integration and final material properties will determine whether the implant will protect the patient's brain from trauma and infection. The use of low molecular weight resorbable polymers might facilitate the development of neobone and maximize the replacement of scaffold materials with bone prior to implantation. Our prior published work with stereolithographically rendered poly(propylene fumarate) (PPF) scaffolds has primarily involved PPF with a molecular weight over 1200 Daltons (Da). In order to maximize resorption in a bioreactor we have recently been working with 800 Da PPF. We expect that, with the proper surface properties and pore geometry, we will be able to optimize cell attachment, proliferation, and maturation. We also expect that the PPF in these scaffolds will significantly, if not fully, resorb prior to implantation. In order to promote the implant's fullest integration, it is especially important that the final pores (i.e., the spaces left behind after bone has replaced the initial PPF scaffold) facilitate ingrowth of host tissue that includes a blood supply. Building obliquely oriented pores is challenging for most rapid prototyping technologies. However, it is critical that a bioreactor pre-cultured, tissue engineering implant's pores present an open face towards the blood vessels and advancing bone front in adjacent host bone. In our experiments with 800 Da PPF we have also encountered challenges in handling newly rendered low molecular weight PPF implants prior to post-curing (i.e., exposure to a UV light bath after rendering). These implants are soft enough to make handling challenging. Because the 800 Da PPF resin is somewhat viscous, the challenge is to drain unpolymerized resin from the 400-800 μm diameter implant channels prior to post-curing. If this were not done the pores might lose their patency filled during post-curing. We are using an implant support apparatus to insure that the implants remain undeformed during the draining and post-curing procedures. Following post-curing the implants are strong enough to be handled directly. We have done this work in a "clean machine", a 3D Systems (Rock Hill, SC) ViperTM HA, that has not been exposed to standard industrial stereolithographic resins (i.e., resins that may contain toxic compounds). This pilot project presents the optimization of all of these components (i.e., low molecular weight PPF, geometry, and handling during manufacture) to stereolithographically render bone tissue engineering implants for bioreactor pre-culturing. © 2010 Taylor & Francis Group.
KW  - 3d systems
KW  - Artificial bones
KW  - Blood supply
KW  - Bone tissue engineering
KW  - Cell attachments
KW  - Cranial implants
KW  - Host tissues
KW  - Implant materials
KW  - In-vitro
KW  - In-vivo
KW  - Low molecular weight
KW  - Low-molecular-weight polymers
KW  - Material property
KW  - Pilot projects
KW  - Polypropylene fumarate
KW  - Pore geometry
KW  - Post-curing
KW  - Rapid prototyping technology
KW  - Resorbable
KW  - Scaffold materials
KW  - Toxic compounds
KW  - UV light
KW  - Bioconversion
KW  - Bioreactors
KW  - Blood
KW  - Blood vessels
KW  - Bone
KW  - Curing
KW  - Design
KW  - Industrial research
KW  - Manufacture
KW  - Molecular weight
KW  - Optimization
KW  - Polymers
KW  - Propylene
KW  - Rapid prototyping
KW  - Resins
KW  - Surface properties
KW  - Tissue engineering
KW  - Scaffolds
T2  - 4th International Conference on Advanced Research in Virtual and Physical Prototyping, VRAP 2009
Y2  - 6 October 2009 through 10 October 2009
CY  - Leiria
N1  - Conference code: 82905
N1  - Cited By :4
N1  - Export Date: 27 June 2016
M3  - Conference Paper
DB  - Scopus
LA  - English
N1  - Correspondence Address: Dean, D.; Department of Neurological Surgery, Case Western Reserve University, Cleveland, OH, United States
N1  - References: Jacobs, P.F., Reid, D.T., (1992) Rapid Proto Typing & Manufacturing: Fundamentals of StereoLithography, , Dearborn, MI: Society of Manufacturing Engineers; 
Chua, C.K., Leong, K.F., Lim, C.S., (2003) Rapid Prototyping: Principles and Applications, 2nd Ed., , Hackensack, NJ: World Scientific; 
Cooke, M., Fisher, J., Dean, D., Rimnac, C.M., Mikos, A.G., Use of Stereolithography to Manufacture Critical-Sized 3D Biodegradable Scaffolds for Bone Ingrowth (2003) J Biomed Mat Res, 64 B, pp. 65-69; 
Lee, K.-W., Wang, S., Fox, B.C., Ritman, E.L., Yaszemski, M.J., Lu, L., Poly(propylene fumarate) Bone Tissue Engineering Scaffold Fabrication Using Stereolithography: Effects of Resin Formulations and Laser Parameters (2007) Biomacromolecules, 8, pp. 1077-1084; 
Lan, P.X., Lee, J.W., Seol, Y.-J., Cho, D.-W., Development of 3D PPF/DEF scaffolds using micro-stereolithography and surface modification (2009) J Mater Sci: Mater Med, 20, pp. 271-279; 
Jansen, J., Melchels, F.P.W., Grijpma, D.W., Feijen, J., Fumaric Acid Monoethyl Ester-Functionalized Poly(d,l-lactide)/Nvinyl-2- pyrrolidone Resins for the Preparation of Tissue Engineering Scaffolds by Stereolithography (2009) Biomacromolecules, 10 (2), pp. 214-220; 
Hollister, S.J., Porous scaffold design for tissue engineering (2005) Nat Mater, 4, pp. 518-524; 
Dean, D., Topham, N.S., Rimnac, C., Mikos, A.G., Goldberg, D.P., Jepsen, K., Redfeldt, R., Ratcheson, R., Osseointegration of preformed PMMA craniofacial prostheses coated with bone marrow impregnated Poly(DLLactic- Co-Glycolic Acid)(PLGA)foam (1999) Plast Reconstr Surg, 104, pp. 705-712; 
Dean, D., Topham, N.S., Meneghetti, S.C., Chen, J., Wolfe, M.S., Jepsen, K., He, S., Mikos, A.G., Poly (Propylene Fumarate) and Poly(DL-lactic-co-glycolic acid) as Scaffold Materials for Solid and Foam-coated Composite Tissue Engineered Constructs for Cranial Reconstruction (2003) Tissue Eng, 9, pp. 495-504; 
Dean, D., Wolfe, M.S., Ahmad, Y., Totonchi, A., Chen, J.E.-K., Fisher, J.P., Cooke, M.N., Mikos, A.G., Effect of Transforming Growth Factor β2 on Marrow-Infused Foam Poly(Propylene Fumarate) Tissue-Engineered Constructs for the Repair of Critical-Size Cranial Defects in Rabbits (2005) Tissue Eng, 11, pp. 923-939
A4  - The Polytechnic Institute of Leiria (IPL); The Centre for Rapid and Sustainable Product Development (CDRsp); Portuguese Foundation for Science and Technology; The International Academy for Production Engineering (CIRP); The Global Alliance of Rapid Prototyping Associations (GARPA); The Rapid Manufacturing Platform
UR  - https://www.scopus.com/inward/record.uri?eid=2-s2.0-77957320480&partnerID=40&md5=57c01487536cf773e4ac53bc1b9ab8ed
ER  - 

TY  - CONF
TI  - Medical applications of rapid prototyping - From applications to classification
C3  - Innovative Developments in Design and Manufacturing - Advanced Research in Virtual and Rapid Prototyping
J2  - Innovative Dev. Des. Manuf. - Adv. Res. Virtual Rapid Prototyping
SP  - 701
EP  - 704
PY  - 2010
SN  - 9780415873079 (ISBN)
AU  - Tuomi, J.
AU  - Paloheimo, K.
AU  - Björkstrand, R.
AU  - Salmi, M.
AU  - Paloheimo, M.
AU  - Mäkitie, A.A.
AD  - Helsinki University of Technology, BIT Research Center, Espoo, Finland
AD  - Department of Otolaryngology - Head and Neck Surgery, Helsinki University Central Hospital, Helsinki, Finland
AD  - Department of Otolaryngology - Head and Neck Surgery, Turku University Central Hospital, Turku, Finland
AB  - Rapid Prototyping (RP) technologies are widely used in industrial settings and currently also in several areas of medicine. Various techniques along with numerous types of materials are used for these applications. Therefore, a classification system would aid the development and scientific work as well as the communication between centres involved in this field. Our ongoing project on the medical applications of RP has involved six investigational areas. These include "Biomanufacturing" (tissue engineering + RP), models for preoperative planning, inert implants, orthodontic treatment, postoperative support structures and surgical special instruments. Based on this experience and available literature we have categorized the applications into five groups based on the solution which they yield. These groups form the basis for our classification. We propose a solution rather than technology based classification to be used regarding the development of medical applications of RP. The representative case studies of our project as well as the available literature are discussed in the light of this proposal. © 2010 Taylor & Francis Group.
KW  - Biomanufacturing
KW  - Classification system
KW  - Industrial settings
KW  - Orthodontic treatments
KW  - Pre-operative planning
KW  - Representative case
KW  - Support structures
KW  - Technology-based
KW  - Design
KW  - Implants (surgical)
KW  - Industrial research
KW  - Medical applications
KW  - Models
KW  - Rapid prototyping
KW  - Tissue engineering
KW  - Software prototyping
T2  - 4th International Conference on Advanced Research in Virtual and Physical Prototyping, VRAP 2009
Y2  - 6 October 2009 through 10 October 2009
CY  - Leiria
N1  - Conference code: 82905
N1  - Export Date: 27 June 2016
M3  - Conference Paper
DB  - Scopus
LA  - English
N1  - Correspondence Address: Tuomi, J.; Helsinki University of Technology, BIT Research Center, Espoo, Finland
N1  - References: Eppley, B.L., Craniofacial Reconstruction with Computer-Generated HTR Patient-Matched Implants: Use in Primary Bony Tumor Excision (2002) Journal of Craniofacial Surgery, 13 (5). , Lippincott Williams & Wilkins, September 2002; 
Hutmacher, D.W., Sittinger, M., Risbud, M.V., Scaffold-based tissue engineering: Rationale for computer-aided design and solid free-form fabrication systems (2004) Trends in Biotechnology, 22 (7). , July 2004; 
Janssens, M., Poukens, J., Rapid Technologies in medicine: What can, can't be done and why (2007) International Conference on Competitive Manufacturing, 31 January-2 February 2007 Stellenbosch, South Africa; 
Kanerva, J., Case Study Planmeca ProModel for True Visualisation (2008) Garpa Newsletter, (1). , July, 2008; 
Kruth, J.P., Material Ingress Manufacturing by Rapid Prototyping Techniques (1991) Annals of the CIRP, 40 (2), pp. 603-614. , 1991; 
Labadie, R.F., Noble, J.H., Dawant, B.M., Balachandran, R., Majdani, O., Fitzpatrick, J.M., Clinical Validation of Percutaneous Cochlear Implant Surgery: Initial Report (2008) The Laryngoscope, 118 (6). , June 2008; 
Levy, G.N., Schindel, R., Kruth, J.P., Rapid Manufacturing and Rapid Tooling with Layer Manufacturing (LM) Technologies, State of the Art and Future Perspectives (2003) Annals of the CIRP, 52 (2), p. 605. , 2003; 
McDonald, J.A., Ryall, C.J., Wimpenny, D.I., (2001) Rapid Prototyping Casebook, , Professional Engineering Publishing Limited, ISBN 1 86058 076 9; 
Miller, J.R., Derakhshan, M., The Invisalign System: Case report of a Patient with Deep Bite, Upper Incisor Flaring, and Severe Curve of Spee (2002) Seminars in Orthodontics, 2002, 8 (1); 
Mäkitie, A., Paloheimo, K.-S., Paloheimo, M., Kanerva, J., Björkstrand, R., Ramsay, H., Tuomi, J., Development of Rapid Prototype Models for Temporal Bone Dissection Simulation (2008) 2nd International Conference on Additive Technologies, September 17th-18th 2008, Ptuj, Slovenia; 
Ng, P., Lee, P.S.V., Goh, J.C.H., Prosthetic sockets fabrication using rapid prototyping technology (2002) Rapid Prototyping Journal, 8 (1). , 2002; 
Tuomi, J., (2003) Rapid Prototyping and Manufacturing Applications and Effects of the Applications on Companies' Product Development Processes, , Licentiate Thesis. Helsinki University of Technology, Department of Mechanical Engineering, 2003; 
Tuomi, J., Vihtonen, L., Incremental Sheet Forming as Rapid Prototyping and Manufacturing Technology (2007) International Conference on Manufacturing Automation, ICMA'07, , CD-ROM ISBN 978-981-05-8089-6, National University of Singapore, May 28-30 2007; 
Wang, X., Yan, Y., Pan, Y., Xiong, Z., Liu, H., Liu F, C.J., Lin, F., Zhang, R., Generation of Three-Dimensional Hepatocyte/Gelatin Structures with Rapid Prototyping System (2006) Tissue Engineering, 12 (1), pp. 83-90; 
Wohlers, T., (2006) Rapid Prototyping & Tooling State of the Industry Annual Worldwide Progress Report, pp. 21-22. , Wohlers Report, Wohlers Report, Wohlers Associates, OakRidge Business Park, 1511 River Oak Drive, Fort Collins, Colorado, USA, 2006, ISBN 0-9754429-2-9; 
Xu, W., Wang, X., Yan, Y., Zheng, W., Xiong, Z., Lin, F., Wu, R., Zhang, R., Rapid Prototyping Three-Dimensional Cell/Gelatin/Fibrinogen Constructs for Medical Regeneration (2007) Journal of Bioactive and Compatible Polymers, 22 (4), pp. 363-377; 
Yan, Y., Zhang, R., Lin, F., Research and application on bio-manufacturing (2003) Internal Conference on Advanced Research in Virtual and Rapid Prototyping 2003, Leiria, Portugal
A4  - The Polytechnic Institute of Leiria (IPL); The Centre for Rapid and Sustainable Product Development (CDRsp); Portuguese Foundation for Science and Technology; The International Academy for Production Engineering (CIRP); The Global Alliance of Rapid Prototyping Associations (GARPA); The Rapid Manufacturing Platform
UR  - https://www.scopus.com/inward/record.uri?eid=2-s2.0-78649824760&partnerID=40&md5=2c91e36942afc7e2ebc90a8467111a22
ER  - 

TY  - CONF
TI  - A minibioreactor for developing "perfused" capillaries in cardiomyocyte aggregates
C3  - Innovative Developments in Design and Manufacturing - Advanced Research in Virtual and Rapid Prototyping
J2  - Innovative Dev. Des. Manuf. - Adv. Res. Virtual Rapid Prototyping
SP  - 27
EP  - 30
PY  - 2010
SN  - 9780415873079 (ISBN)
AU  - Chua, C.K.
AU  - Liu, D.
AU  - Leong, K.F.
AU  - Mironov, V.
AU  - Kasyanov, V.
AD  - School of Mechanical and Aerospace Engineering, Nanyang Technological University, Singapore
AD  - Medical University of South Carolina, Charleston, SC, United States
AD  - Department of Anatomy and Anthropology, Riga Stradins University, Riga, Latvia
AB  - Angiogenesis is very important in cancer formation and many other diseases as well as in tissue engineering. Its underlying regulation mechanism however remains largely unknown. Past in vitro studies on angiogenesis have achieved seeming capillary structure, but were unable to develop the key function of a normal blood vessel - the "perfusability". In the present study, a novel minibioreactor that helps develop "perfused" capillaries in cardiomyocyte aggregates is developed. This design allows cardiomyocyte aggregates loading and endothelial cell seeding in tandem. It attempts to promote capillary formation in cardiomyocyte aggregates, followed by capillary perfusion with the help of a dynamic perfusion loop. The minibioreactor allows easy onsite visual monitoring and can be located onto the platform of normal microscopes. This device will function as a convenient and easy-to-use device for studying the mechanisms of angiogenesis as well as the myocardiocyte behavior when cocultured with endothelial cells. © 2010 Taylor & Francis Group.
KW  - Angiogenesis
KW  - Capillary formation
KW  - Cardiomyocytes
KW  - Endothelial cell seeding
KW  - In-vitro
KW  - Regulation mechanisms
KW  - Visual monitoring
KW  - Aggregates
KW  - Blood vessels
KW  - Capillarity
KW  - Design
KW  - Industrial research
KW  - Microcirculation
KW  - Rapid prototyping
KW  - Self assembly
KW  - Tissue engineering
KW  - Endothelial cells
T2  - 4th International Conference on Advanced Research in Virtual and Physical Prototyping, VRAP 2009
Y2  - 6 October 2009 through 10 October 2009
CY  - Leiria
N1  - Conference code: 82905
N1  - Cited By :1
N1  - Export Date: 27 June 2016
M3  - Conference Paper
DB  - Scopus
LA  - English
N1  - Correspondence Address: Chua, C. K.; School of Mechanical and Aerospace Engineering, Nanyang Technological UniversitySingapore
N1  - References: Barkefors, I., Thorslund, S., Nikolajeff, F., Kreuger, J., A fluidic device to study directional angiogenesis in complex tissue and organ culture models (2009) Lab on a Chip, 9 (4), pp. 529-535; 
Battegay Edouard, J., Thommen, R., Humar, R., Platelet-derived growth factor and angiogenesis (1996) Trends in Glycoscience and Glycotechnology, 8 (42), pp. 231-251; 
Carmeliet, P., Mechanisms of angiogenesis and arteriogenesis (2000) Nature Medicine, 6 (4), pp. 389-395; 
Carmeliet, P., Jain, R.K., Angiogenesis in cancer and other diseases (2000) Nature, 407 (6801), pp. 249-257; 
Cheng, S.Y., Heilman, S., Wasserman, M., Archer, S., Shuler, M.L., Wu, M.M., A hydrogel-based microfluidic device for the studies of directed cell migration (2006) Lab on a Chip, 7 (6), pp. 763-769; 
Chung, S., Sudo, R., Mack, P.J., Wan, C.R., Vickerman, V., Kamm, R.D., Cell migration into scaffolds under co-culture conditions in a microfluidic platform (2009) Lab on a Chip, 9 (2), pp. 269-275; 
Davis, G.E., Black, S.M., Bayless, K.J., Capillary morphogenesis during human endothelial cell invasion of three-dimensional collagen matrices (2000) In Vitro Cellular and Developmental Biology - Animal, 36, pp. 513-519; 
Dimmeler, S., Haendeler, J., Rippmann, V., Nehls, M., Zeiher, A.M., Shear stress inhibits apoptosis of human endothelial cells (1996) Febs Letters, 399 (1-2), pp. 71-74; 
Egginton, S., Invited review: Activity-induced angiogenesis (2009) Pflugers Archiv-European Journal of Physiology, 457 (5), pp. 963-977; 
Hellstrom, M., Kalen, M., Lindahl, P., Abramsson, A., Betsholtz, C., Role of PDGF-B and PDGFRbeta in recruitment of vascular smooth muscle cells and pericytes during embryonic blood vessel formation in the mouse (1999) Development, 126 (14), pp. 3047-3055; 
Heymans, S., Luttun, A., Nuyens, D., Theilmeier, G., Creemers, E., Moons, L., Dyspersin, G.D., Carmeliet, P., Inhibition of plasminogen activators or matrix metalloproteinases prevents cardiac rupture but impairs therapeutic angiogenesis and causes cardiac failure (1999) Nature Medicine, 5 (10), pp. 1135-1142; 
Kang, H.J., Bayless, K.J., Kaunas, R., Fluid shear stress modulates endothelial cell invasion into three-dimensional collagen matrices (2008) American Journal of Physiology-Heart and Circulatory Physiology, 295 (5), pp. H2087-H2097; 
Mignatti, P., Tsuboi, R., Robbins, E., Rifkin, D.B., In vitro angiogenesis on the human amniotic membrane: Requirement for basic fibroblast growth factor-induced proteinases (1989) Journal of Cell Biology, 108 (2), pp. 671-682; 
Patton, A.M., Kassis, J., Doong, H., Kohn, E.C., Calcium as a molecular target in angiogenesis (2003) Current Pharmaceutical Design, 9 (7), pp. 543-551; 
Plate, K.H., Breier, G., Weich, H.A., Mennel, H.D., Risau, W., Vascular endothelial growth factor and glioma angiogenesis: Coordinate induction of VEGF receptors, distribution of VEGF protein and possible in vivo regulatory mechanisms (1994) International Journal of Cancer, 59 (4), pp. 520-529; 
Rouwkema, J., Rivron, N.C., Blitterswijk, C.A.V., Vascularization in tissue engineering (2008) Trends in Biotechnology, 26 (8), pp. 434-441; 
Shamloo, A., Ma, N., Poo, M.M., Sohn, L.L., Heilshorn, S.C., Endothelial cell polarization and chemotaxis in a microfluidic device (2008) Lab on a Chip, 8 (8), pp. 1292-1299; 
Tressel, S.L., Huang, R.P., Tomsen, N., Jo, H., Laminar shear inhibits tubule formation and migration of endothelial cells by an angiopoietin-2-dependent mechanism (2007) Arteriosclerosis Thrombosis and Vascular Biology, 27 (10), pp. 2150-2156; 
Vickerman, V., Blundo, J., Chung, S., Kamm, R., Design, fabrication and implementation of a novel multi-parameter control microfluidic platform for three-dimensional cell culture and real-time imaging (2008) Lab on a Chip, 8 (9), pp. 1468-1477; 
Yang, E.Y., Moses, H.L., Transforming growth factor beta1-induced changes in cell migration, proliferation, and angiogenesis in the chicken chorioallantoic membrane (1990) Journal of Cell Biology, 111 (2), pp. 731-741
A4  - The Polytechnic Institute of Leiria (IPL); The Centre for Rapid and Sustainable Product Development (CDRsp); Portuguese Foundation for Science and Technology; The International Academy for Production Engineering (CIRP); The Global Alliance of Rapid Prototyping Associations (GARPA); The Rapid Manufacturing Platform
UR  - https://www.scopus.com/inward/record.uri?eid=2-s2.0-78649817465&partnerID=40&md5=6b747991ba96fc381f4ec0cd28d30d46
ER  - 

TY  - CONF
TI  - BioExtruder: Study of the influence of process parameters on PCL scaffolds properties
C3  - Innovative Developments in Design and Manufacturing - Advanced Research in Virtual and Rapid Prototyping
J2  - Innovative Dev. Des. Manuf. - Adv. Res. Virtual Rapid Prototyping
SP  - 67
EP  - 73
PY  - 2010
SN  - 9780415873079 (ISBN)
AU  - Domingos, M.
AU  - Chiellini, F.
AU  - Gloria, A.
AU  - Ambrosio, L.
AU  - Bartolo, P.
AU  - Chiellini, E.
AD  - Department of Chemistry and Industrial Chemistry, Lab. of Bioactive Polymeric Mat. for Biomedical and Environmental Applications (BIOlab) UdR INSTM, University of Pisa, Pisa, Italy
AD  - Centre for Rapid and Sustainable Product Development - CDRsp, Polytechnic Institute of Leiria, Portugal
AD  - Institute of Composite and Biomedical Materials, National Research Council, Naples, Italy
AB  - The success of regenerative medicine is strongly dependent on the ability to produce biomimetic scaffolds that closely mimic the biomechanical properties of the native tissues. Additive biomanufacturing techniques have been recently introduced in the medical field and are increasingly being recognized as ideal methods to produce 3D porous structures with an effective control over pore size/shape and spatial distribution. The BioExtruder is an additive biomanufacturing system under development for Tissue Engineering (TE) applications. The working principle is based on the extrusion of thin filaments of low melting point materials in a layer-by-layer fashion, controlled by a computer model. There are several parameters that control the BioExtruder and that have a direct influence on the morphological and mechanical properties of the extruded scaffolds. In this study we have focused our investigations on four parameters, namely the Liquefier Temperature (LT), Screw Rotation Velocity (SRV), Deposition Velocity (DV) and Slice Thickness (ST). © 2010 Taylor & Francis Group, London.
KW  - Biomanufacturing
KW  - Biomechanical properties
KW  - Biomimetic scaffolds
KW  - Computer models
KW  - Deposition velocities
KW  - Layer-by-layers
KW  - Low-melting point materials
KW  - Medical fields
KW  - Porous structures
KW  - Process parameters
KW  - Regenerative medicine
KW  - Rotation velocity
KW  - Slice thickness
KW  - Spatial distribution
KW  - Thin filaments
KW  - Working principles
KW  - Biomechanics
KW  - Biomimetics
KW  - Computer control systems
KW  - Design
KW  - Industrial research
KW  - Rapid prototyping
KW  - Scaffolds
KW  - Tissue engineering
KW  - Mechanical properties
T2  - 4th International Conference on Advanced Research in Virtual and Physical Prototyping, VRAP 2009
Y2  - 6 October 2009 through 10 October 2009
CY  - Leiria
N1  - Conference code: 82905
N1  - Cited By :4
N1  - Export Date: 27 June 2016
M3  - Conference Paper
DB  - Scopus
LA  - English
N1  - Correspondence Address: Domingos, M.; Department of Chemistry and Industrial Chemistry, Lab. of Bioactive Polymeric Mat. for Biomedical and Environmental Applications (BIOlab) UdR INSTM, University of Pisa, Pisa, Italy
N1  - References: Almeida, H.A., Mota, C., Mateus, A., Bártolo, P.J., Ferreira, N., Domingos, M., (2008), Portuguese Patent 104247Bártolo, P.J., Almeida, H., Laoui, T., Rapid Prototyping and Manufacturing for Tissue Engineering Scaffolds (2008) International Journal of Materials and Product Technology, , in press; 
Dawson, J.I., Oreffo, R.O.C., Bridging the regeneration gap: Stem cells, biomaterials and clinical translation in bone tissue engineering (2008) Archives of Biochemistry and Biophysics, 473, pp. 124-131; 
Domingos, M., Dinucci, D., Cometa, S., Alderighi, M., Bartolo, P.J., Chiellini, F., Polycaprolactone scaffolds fabricated via bioextrusion for tissue engineering applications (2009) International Journal of Biomaterials, , in press; 
Gibson, L.J., Ashby, M.F., (1997) Cellular Solids: Structure and Properties, , Cambridge University Press; 
Gibson, I., Rapid prototyping: From product development to medicine and beyond (2006) Virtual and Physical Prototyping, 1 (1), pp. 31-42; 
Hutmacher, D.W., Schantz, T., Zein, I., Ng, K.W., Teoh, S.H., Tan, K.C., Mechanical properties and cell cultural response of polycaprolactone scaffolds designed and fabricated via fused deposition modelling (2001) Journal of Biomedical Materials Research Part A, 55 (2), pp. 203-216; 
Kyriakidou, K., Lucarini, G., Zizzi, A., Salvolini, E., Belmonte, M.M., Mollica, F., Gloria, A., Ambrosio, L., Dynamic Co-Seeding of Osteoblast and Endothelial Cells on 3D Polycaprolactone Scaffolds for Enhanced Bone Tissue Engineering (2008) Journal of Bioactive and Compatible Polymers, 23 (3), pp. 227-243; 
Marler, J.J., Upton, J., Langer, R., Vacanti, J.P., Transplantation of cells in matrices for tissue regeneration (1998) Advanced Drug Delivery Reviews, 33 (1-2), pp. 165-182; 
Shor, L., Guceri, S., Wen, X., Gandhi, M., Sun, W., Fabrication of three-dimensional polycaprolactone/hydroxyapatite tissue scaffolds and osteoblast-scaffold interactions in vitro (2007) Biomaterials, 28 (35), pp. 5291-5297. , DOI 10.1016/j.biomaterials.2007.08.018, PII S0142961207006436; 
Vozzi, G., Rechichi, A., Dini, F., Salvadori, C., Vozzi, F., Burchielli, S., Carlucci, F., Ahluwalia, A., PAM-Micro-fabricated Polyurethane Scaffolds: In vivo and in vitro Preliminary Studies (2008) Macromolecular Bioscience, 8 (1), pp. 60-68; 
Woodfield, T.B.F., Malda, J., De Wijn, J., Peters, F., Riesle, J., Van Blitterswijk, C.A., Design of porous scaffolds for cartilage tissue engineering using a three-dimensional fiber-deposition technique (2004) Biomaterials, 25 (18), pp. 4149-4161. , DOI 10.1016/j.biomaterials.2003.10.056, PII S0142961203010135
A4  - The Polytechnic Institute of Leiria (IPL); The Centre for Rapid and Sustainable Product Development (CDRsp); Portuguese Foundation for Science and Technology; The International Academy for Production Engineering (CIRP); The Global Alliance of Rapid Prototyping Associations (GARPA); The Rapid Manufacturing Platform
UR  - https://www.scopus.com/inward/record.uri?eid=2-s2.0-78649819093&partnerID=40&md5=6dc253b4946c6d952b66b69bc182940a
ER  - 

TY  - CONF
TI  - Rapid manufacturing of Polycaprolactone/Progesterone drug delivery device by SLS
C3  - Innovative Developments in Design and Manufacturing - Advanced Research in Virtual and Rapid Prototyping
J2  - Innovative Dev. Des. Manuf. - Adv. Res. Virtual Rapid Prototyping
SP  - 229
EP  - 232
PY  - 2010
SN  - 9780415873079 (ISBN)
AU  - Salmoria, G.V.
AU  - Klauss, P.
AU  - Paggi, R.A.
AU  - Souza, M.
AU  - Kanis, L.A.
AU  - Zepon, K.M.
AD  - CIMJECT, Dep. Eng. Mecânica, Universidade Federal de Santa Catarina, Florianópolis, Santa Catarina, Brazil
AD  - Grupo de Tecnologia Farmacêutica - TECFARMA, UNISUL, Tubarão, Santa Catarina, Brazil
AB  - The Selective Laser Sintering (SLS) has been very prominent in biomedical applications such as tissue engineering and drug delivery devices. Polycaprolactone (PCL) is a polar bioresorbable polymer presenting low glass transition and melting temperature, and Progesterone (PG) is a steroid hormone used to endometrial cancer treatment and contraception control. This work presents investigations about the fabrication of Polycaprolactone/Progesterone drug delivery specimens by SLS. Microscopy, mechanical and drug release analyses were carried out to evaluate the potential application in biomedical devices for drug delivery. With the processing parameters used in the SLS, the PCL and PCL/PG specimens showed a higher sintering degree, with particles united by extensive neck formations. In the microstructure of the PCL/PG sintered specimens, the formation of PCL co-continuous phase occurred, with particles of PG adhered to it. The existence of PG particles encapsulated into regions of PCL coalescence demonstrated the low interaction between the PCL and PG phases in the mixture, as expected. The average value for the elastic modulus of PCL was lower than that for the PCL/PG specimens. Irregularities present in the specimen microstructure led to a high standard deviation (from 15 to 24%) for these values. The higher strength of PCL/PG 5% is probably due to the fact that the PG particles provide rigid reinforce, impeaching the shear during the matrix deformation under applied stress. The plot presenting the PG% released as function of time (days) demonstrating a initial tendency of release 2% of drug concentration (i.e., of 5% wt) by day showing the potential of SLS processing in the drug delivery devices fabrication. © 2010 Taylor & Francis Group.
KW  - Applied stress
KW  - Average values
KW  - Biomedical applications
KW  - Biomedical devices
KW  - Bioresorbable polymers
KW  - Continuous phase
KW  - Drug concentration
KW  - Drug delivery devices
KW  - Drug release
KW  - Endometrial cancer
KW  - Function of time
KW  - High standards
KW  - Matrix deformation
KW  - Melting temperatures
KW  - Neck formation
KW  - Potential applications
KW  - Processing parameters
KW  - Rapid manufacturing
KW  - Selective laser sintering
KW  - Sintered specimen
KW  - Steroid hormone
KW  - Coalescence
KW  - Design
KW  - Drug delivery
KW  - Glass transition
KW  - Industrial research
KW  - Laser heating
KW  - Manufacture
KW  - Microstructure
KW  - Rapid prototyping
KW  - Sintering
KW  - Tissue engineering
KW  - Polycaprolactone
T2  - 4th International Conference on Advanced Research in Virtual and Physical Prototyping, VRAP 2009
Y2  - 6 October 2009 through 10 October 2009
CY  - Leiria
N1  - Conference code: 82905
N1  - Export Date: 27 June 2016
M3  - Conference Paper
DB  - Scopus
LA  - English
N1  - Correspondence Address: Salmoria, G. V.; CIMJECT, Dep. Eng. Mecânica, Universidade Federal de Santa Catarina, Florianópolis, Santa Catarina, Brazil
N1  - References: Croxato, H.B., Progestin implants for female contraception (2002) Contraception, (65), pp. 15-19; 
Chang, H.I., Williamson, M.R., Perrie, Y., Coombes, A.G.A., Precipitation casting of drug-loaded microporous PCL matrices: Incorporation progesterone by co-dissolution (2005) Journal of Controlled Release, (106), pp. 263-272; 
Leong, K.F., Chua, C.K., Gui, W.S., Building porous biopolymeric microestrutures for controlled drug gelivery devices using selective laser sintering (2006) Int. J. Adv. Manuf. Technol, (31), pp. 483-489; 
Low, K., Leong, K.F., Chua, C.K., Du, Z.H., Cheach, C.M., Characterization of SLS parts for drug delivery devices (2001) Rapid Prototyping Journal, 5 (7), pp. 262-267; 
Salmoria, G.V., Ahrens, C.H., Klauss, P., Paggi, R.A., Garlet, R., Lago, A., Rapid Manufacturing of Polyethylene Parts with Controlled Pore Size Gradients Using Selective Laser Sintering (2007) Materials Research, (10), pp. 211-214; 
Salmoria, G.V., Leite, J.L., Ahrens, C.H., Paggi, R.A., Lago, A., (2007) Advanced Research in Virtual and Rapid Prototyping, pp. 313-317. , London: Taylor & Francis; 
Salmoria, G.V., Leite, J.L., Ahrens, C.H., Lago, A., Pires, A.T.N., Rapid manufacturing of PA/HDPE blend specimens by selective laser sintering: Microstructural characterization (2007) Polymer Testing, (26), pp. 361-368; 
Salmoria, G.V., Leite, J.L., Paggi, R.A., Lago, A., Pires, A.T.N., Selective laser sintering of PA12/HDPE blends: Effects on components on elastic plastic behavior (2008) Polymer Testing, (27), pp. 657-659; 
Tay, B.Y., Zhang, S.X., Myint, M.H., Ng, F.L., Chandrasekaran, M., Tan, L.K.A., Processing of polycaprolactone porous structure for scaffold development (2007) Journal of Materials Processing Technology, (182), pp. 117-121
A4  - The Polytechnic Institute of Leiria (IPL); The Centre for Rapid and Sustainable Product Development (CDRsp); Portuguese Foundation for Science and Technology; The International Academy for Production Engineering (CIRP); The Global Alliance of Rapid Prototyping Associations (GARPA); The Rapid Manufacturing Platform
UR  - https://www.scopus.com/inward/record.uri?eid=2-s2.0-78649832436&partnerID=40&md5=8ab8679e31ebf1b96fc623e2b9d068c5
ER  - 

TY  - CONF
TI  - A surgical training model manufacture using rapid prototyping technology
C3  - Innovative Developments in Design and Manufacturing - Advanced Research in Virtual and Rapid Prototyping
J2  - Innovative Dev. Des. Manuf. - Adv. Res. Virtual Rapid Prototyping
SP  - 175
EP  - 179
PY  - 2010
SN  - 9780415873079 (ISBN)
AU  - Queijo, L.
AU  - Rocha, J.
AU  - Barreira, L.
AU  - Barbosa, T.
AU  - Pereira, P.M.
AU  - Juan, M.S.
AD  - Instituto Politécnico de Bragança, Bragança, Portugal
AD  - Serviço de Neurocirurgia, Hospital de S. João, Porto, Portugal
AD  - ESTII - Universidad de Valladolid, CIBER - Centro de Investigación Biomecánica Y Ergonomía, Valladolid, Spain
AB  - The use of rapid prototyping has increasingly begun to reveal itself as a tool of great value in supporting medical activity. From two-dimensional medical images from Computed Tomography (CT) or Magnetic Resonance Imaging (MRI) it is possible to obtain three-dimensional models. The models produced by rapid prototyping technologies are useful both in educational and medical-surgical environments. It can simplify the diagnosis of certain diseases, the development of complex surgical procedures, the prostheses and medical devices manufacture and the visualization of anatomical structures in educational environment. © 2010 Taylor & Francis Group.
KW  - Anatomical structures
KW  - Computed Tomography
KW  - Educational environment
KW  - Medical Devices
KW  - Medical images
KW  - Rapid prototyping technology
KW  - Surgical environment
KW  - Surgical procedures
KW  - Surgical training models
KW  - Three-dimensional model
KW  - Biomedical engineering
KW  - Computer integrated manufacturing
KW  - Design
KW  - Diagnosis
KW  - Industrial research
KW  - Magnetic resonance imaging
KW  - Medical imaging
KW  - Rapid prototyping
KW  - Resonance
KW  - Surgery
KW  - Three dimensional
KW  - Visualization
KW  - Computerized tomography
T2  - 4th International Conference on Advanced Research in Virtual and Physical Prototyping, VRAP 2009
Y2  - 6 October 2009 through 10 October 2009
CY  - Leiria
N1  - Conference code: 82905
N1  - Cited By :2
N1  - Export Date: 27 June 2016
M3  - Conference Paper
DB  - Scopus
LA  - English
N1  - Correspondence Address: Queijo, L.; Instituto Politécnico de Bragança, Bragança, Portugal
N1  - References: Alves, L., Braga, F., (2001) Protoclick, Prototipagem Rápida, , Porto. Protoclick, INEGI; 
Alves, L., Rocha, J., (2000) Desenvolvimento de Moldações Cerâmicas Compósitas para O Fabrico de Ferramentas Metálicas, , O Molde; 
Antas, A.F., Utilização das Tecnologias de Prototipagem Rápida na Área Médica (2008) 5°. Congresso Luso-Moçambicano de Engenharia. Maputo. Moçambique; 
Arantes, J.A.A., (2006) Diretrizes Do Tratamento Neurocirúrgico Das Espondilolisteses Degenerativas Da Sociedade Brasileira de Neurocirurgia, , Projeto Diretrizes da Sociedade Brasileira de Neurocirurgia; 
Foggiatto, J.A., O Uso da Prototipagem Rápida na Área Médico- Odontológica (2006) Tecnologia & Humanismo, 1, pp. 60-68. , Curitiba. Brasil; 
Madrazo, I., Stereolithography in spine pathology: A 2-case report (2008) Surgical Neurology; 
Netto, A.C.S., Prototipagem rápida: Uma ferramenta de projeto para a redução do tempo de desenvolvimento e melhoria de qualidade de produtos (2003) IV Congresso. Brasileiro Gestão e Desenvolvimento de Produtos. Gramado RS. Brasil; 
Queijo, L., A prototipagem rápida na modelação de patogenias (2008) 3°. Congresso Nacional de Biomecânica. Bragança. Portugal; 
Rocha, J., (2000) Moldações Cerâmicas Compósitas, , FEUP. Porto. Portugal; 
Rocha, J., Alves, L., Utilização de moldações cerâmicas compósitas no fabrico de ferramentas metálicas (2000) 2° Encontro Nacional Do Colégio de Engenharia Mecânica Da Ordem Dos Engenheiros, , Coimbra. Portugal; 
Souza, M.A., Integrando reconstrução 3D de imagens tomográficas e rototipagem rápida para a fabricação de modelos médicos (2003) Revista Brasileira de Engenharia Biomédica, 19 (2), pp. 103-105
A4  - The Polytechnic Institute of Leiria (IPL); The Centre for Rapid and Sustainable Product Development (CDRsp); Portuguese Foundation for Science and Technology; The International Academy for Production Engineering (CIRP); The Global Alliance of Rapid Prototyping Associations (GARPA); The Rapid Manufacturing Platform
UR  - https://www.scopus.com/inward/record.uri?eid=2-s2.0-77957976484&partnerID=40&md5=4f74a5a8ef3a50b862c44f913f402342
ER  - 

TY  - JOUR
TI  - Polymer multilayers with pH-triggered release of antibacterial agents
T2  - Biomacromolecules
J2  - Biomacromolecules
VL  - 11
IS  - 12
SP  - 3448
EP  - 3456
PY  - 2010
DO  - 10.1021/bm100975w
SN  - 15257797 (ISSN) 
AU  - Pavlukhina, S.
AU  - Lu, Y.
AU  - Patimetha, A.
AU  - Libera, M.
AU  - Sukhishvili, S.
AD  - Department of Chemistry, Chemical Biology and Biomedical Engineering, Stevens Institute of Technology, Hoboken, NJ 07030, United States
AD  - Department of Chemical Engineering and Materials Science, Stevens Institute of Technology, Hoboken, NJ 07030, United States
AB  - We report on the layer-by-layer design principles of poly(methacrylic acid) (PMAA) ultrathin hydrogel coatings that release antimicrobial agents (AmAs) in response to pH variations. The studied AmAs include gentamicin and an antibacterial cationic peptide L5. Adipic acid dihydrazide (AADH) is a cross-linker which, relative to ethylenediamine (EDA), increases the hydrogel hydrophobicity and introduces centers for hydrogen bonding to AmAs. AmA retention in AADH-cross-linked hydrogels in high-salt solutions was enhanced while AmA release at low pH was suppressed. L5 retains its antibacterial activity toward planktonic Staphylococcus epidermidis after release from PMAA hydrogels in response to pH decreases in the surrounding medium due to bacterial growth. Staphylococcus epidermidis adhesion and colonization was almost completely inhibited by L5 loading of hydrogels. The AmA-releasing and AmA-retaining properties of these hydrogel coatings provide new opportunities to study the fundamental mechanisms of AmA-coating-bacteria interactions and develop a new class of clinically relevant antibacterial coatings for medical devices. © 2010 American Chemical Society.
KW  - Adipic acids
KW  - Anti-bacterial activity
KW  - Anti-microbial agent
KW  - Antibacterial agent
KW  - Antibacterial coatings
KW  - Bacterial growth
KW  - Cationic peptides
KW  - Cross-linked hydrogels
KW  - Crosslinker
KW  - Design Principles
KW  - Ethylene diamine
KW  - Hydrogen bondings
KW  - Layer-by-layers
KW  - Medical Devices
KW  - New opportunities
KW  - pH variation
KW  - Poly(methacrylic acid)
KW  - Polymer multilayers
KW  - Salt solution
KW  - Staphylococcus epidermidis
KW  - Triggered release
KW  - Ultrathin hydrogels
KW  - Bacteriology
KW  - Biomedical engineering
KW  - Coatings
KW  - Hydrogen bonds
KW  - Hydrogels
KW  - adipic acid derivative
KW  - adipic acid dihydrazide
KW  - antibacterial cationic peptide l5
KW  - ethylenediamine
KW  - gentamicin
KW  - polymethacrylic acid
KW  - polypeptide antibiotic agent
KW  - unclassified drug
KW  - antibacterial activity
KW  - article
KW  - bacterial colonization
KW  - bacterial growth
KW  - bacterium adherence
KW  - controlled drug release
KW  - cross linking
KW  - hydrogel
KW  - hydrogen bond
KW  - material coating
KW  - nonhuman
KW  - pH
KW  - priority journal
KW  - Staphylococcus epidermidis
KW  - Anti-Bacterial Agents
KW  - Antimicrobial Cationic Peptides
KW  - Drug Carriers
KW  - Gentamicins
KW  - Hydrogels
KW  - Hydrogen Bonding
KW  - Hydrogen-Ion Concentration
KW  - Hydrophobic and Hydrophilic Interactions
KW  - Polymers
KW  - Polymethacrylic Acids
KW  - Staphylococcus epidermidis
KW  - Bacteria (microorganisms)
KW  - Staphylococcus epidermidis
N1  - Cited By :56
N1  - Export Date: 27 June 2016
M3  - Article
DB  - Scopus
N1  - CODEN: BOMAF
C2  - 21028796
LA  - English
N1  - Correspondence Address: Sukhishvili, S.; Department of Chemistry, Chemical Biology and Biomedical Engineering, Stevens Institute of Technology, Hoboken, NJ 07030, United States; email: ssukhish@stevens.edu
N1  - Chemicals/CAS: ethylenediamine, 107-15-3; gentamicin, 1392-48-9, 1403-66-3, 1405-41-0; polymethacrylic acid, 25087-26-7; Anti-Bacterial Agents; Antimicrobial Cationic Peptides; Drug Carriers; Gentamicins; Hydrogels; Polymers; Polymethacrylic Acids
N1  - References: Parvizi, J., Azzam, K., Ghanem, E., Austin, M.S., Rothman, R.H., (2009) Clin. Orthop. Relat. Res., 467, p. 1732; 
Campoccia, D., Montanaro, L., Arciola, C.R., (2006) Biomaterials, 27, p. 2331; 
Costerton, J.W., Stewart, P.S., Greeenberg, E.P., (1999) Science, 284, p. 1318; 
Watnick, P., Kolter, R., (2000) J. Bacteriol., 182, p. 2675; 
Costerton, J.W., Ghannoum, M., O'Toole, G.A., (2004) Microbial Biofilm, , In;;, Eds.; ASM Press: Washington, D.C; 
Costerton, J.W., (2005) Clin. Orthop. Relat. Res., 437, p. 7; 
Jenkinsn, H.F., Lappin-Scott, H.M., (2001) Trends Microbiol., 9, p. 9; 
Gristina, A.G., Hobgood, C.D., Webb, L.X., Myrvik, Q.N., (1987) Biomaterials, 8, p. 423; 
Rodriguez-Martinez, J.M., Pascual, A., (2006) Rev. Med. Microbiol., 17, p. 65; 
Klibanov, A.M., (2007) J. Mater. Chem., 17, p. 2479; 
Mukherjee, K., Rivera, J.J., Klibanov, A.M., (2008) Appl. Biochem. Biotechnol., 151, p. 61; 
Tang, H., Wang, A., Liang, X., Cao, T., Salley, S.O., Iii, P.M.J., Ng, K.Y.S., (2006) Colloids Surf., B, 51, p. 16; 
Cao, Z., Sun, Y., (2009) Appl. Mater. Interfaces, 1, p. 494; 
Kenawy, E.-R., Worley, S.D., Broughton, R., (2007) Biomacromolecules, 8, p. 1359; 
Yu, D.G., Lin, W.C., Yang, M.C., (2007) Bioconjugate Chem., 18, p. 1521; 
Cunliffe, D., De Las Heras Alarsón, C., Peters, V., Smith, J.R., Alexander, C., (2003) Langmuir, 19, p. 2888; 
Bridges, A.W., Garcia, A.J., Lyon, L.A., (2007) Biomacromolecules, 8, p. 3271; 
Richert, L., Lavalle, P., Payan, E., Shu, X.Z., Prestwich, G.D., Stoltz, J.-F., Schaaf, P., Picart, C., (2004) Langmuir, 20, p. 448; 
Fu, J., Ji, J., Yuan, W., Shen, J., (2005) Biomaterials, 26, p. 6684; 
Ji, J.F.A., Fan, D., Shen, J., (2006) J. Biomed. Mater. Res. A, 79, p. 665; 
Mao, Z., Ma, L., Gao, C., Shen, J., (2005) J. Controlled Release, 104, p. 193; 
Madkour, A.E., Dabkowsli, J.M., Nüsslein, K., Tew, G.N., (2009) Langmuir, 25, p. 1060; 
Nguyen, P.M., Zacharia, N.S., Verploegen, E., Hammond, P.T., (2007) Chem. Mater., 19, p. 5524; 
Boddohi, S., Killingsworth, C.E., Kipper, M.J., (2008) Biomacromolecules, 9, p. 2021; 
Elzbieciak, M., Zapotoczny, S., Nowak, P., Krastev, R., Nowakowska, M., Warszyñski, P., (2009) Langmuir, 25, p. 3255; 
Guyomard, A., De, E., Jouenne, T., Malandain, J.J., Muller, G., Glinel, K., (2008) Adv. Funct. Mater., 18, p. 758; 
Litcher, J.A., Thompson, M.T., Delgadillo, M., Nishikawa, T., Rubner, M.F., Van Viet, K.J., (2008) Biomacromolecules, 9, p. 1571; 
Thompson, M.T., Berg, M.C., Tobias, I.S., Lichter, J.A., Rubner, M.F., Van Vliet, K.J., (2006) Biomacromolecules, 7, p. 1990; 
Grunland, J.C., Choi, J.K., Lin, A., (2005) Biomacromolecules, 6, p. 1149; 
Kim, B.S., Park, S.W., Hammond, P.T., (2008) ACS Nano, 2, p. 386; 
Nguyen, P.M., Hammond, P.T., (2006) Langmuir, 22, p. 7825; 
Laugel, N., Hemmerlé, J., Ladhari, N., Arntz, Y., Gonthier, E., Haikel, Y., Voegel, J.C., Ball, V., (2008) J. Colloid Interface Sci., 324, p. 127; 
Chuang, H.F., Smith, R.C., Hammond, P.T., (2008) Biomacromolecules, 9, p. 1660; 
Moskowitz, J.S., Blaisse, M.R., Samuel, R.E., Hsu, H.-P., Harris, M.B., Martin, S.D., Lee, J.C., Hammond, P.T., (2010) Biomaterials, 31, p. 6019; 
Nepal, D., Balasubramanian, S., Simonian, A.L., Davis, V.A., (2008) Nano Lett., 8, p. 1896; 
Chua, P.-H., Neoh, K.-G., Kang, E.-T., Wang, W., (2008) Biomaterials, 29, p. 1412; 
Li, Z., Lee, D., Sheng, X., Cohen, R.E., Rubner, M.F., (2006) Langmuir, 22, p. 9820; 
Fu, J., Ji, J., Fan, D., Shen, J., (2006) J. Biomed. Mater. Res., 79, p. 665; 
Ji, J., Fu, J., Shen, J., (2008) J. Biomed. Mater. Res. B, 85, p. 556; 
Shai, Y., (2002) Biopolymer, 66, p. 236; 
Brogden, K.A., (2005) Nat. Rev. Microbiol., 3, p. 238; 
Singh, P.K., Parsek, M.R., Greenberg, E.P., Welsh, M.J., (2002) Nature, 417, p. 552; 
Hancock, R.E.W., Diamond, G., (2000) Trends Microbiol., 8, p. 402; 
Etienne, O., Picart, C., Taddei, C., Haikel, Y., Dimarcq, J.L., Schaaf, P., (2004) Antimicrob. Agents Chemother., 48, p. 3662; 
Etienne, O., Gasnier, C., Taddei, C., Voegel, J.-C., Aunis, D., Schaaf, P., (2005) Biomaterials, 26, p. 6704; 
Shukla, A., Fleming, K.E., Chuang, H.F., Chau, T.M., Loose, C.R., Stephanopoulos, G.N., Hammond, P.T., (2010) Biomaterials, 31, p. 2348; 
Kozlovskaya, V., Kharlampieva, E., Erel, I., Sukhishvili, S.A., (2009) Soft Matter, 5, p. 4077; 
Stuart, M.A.C., Huck, W.T.S., Genzer, J., Müller, M., Ober, C., Stamm, M., Sukhorukov, G.B., Minko, S., (2010) Nat. Mater., 9, p. 101; 
Liu, F., Urban, M.W., (2010) Prog. Polym. Sci., 35, p. 3; 
Chung, A.J., Rubner, M.F., (2002) Langmuir, 18, p. 1176; 
Jiang, B., Barnett, J.B., Li, B., (2009) Nanotechnol., Sci. Appl., 2, p. 27; 
Jiang, B., Li, B., (2009) Int. J. Nanomed., 4, p. 37; 
Kharlampieva, E., Erel-Unal, I., Sukhishvili, S.A., (2007) Langmuir, 23, p. 175; 
Branda, S.S., Vik, A., Friedman, L., Kolher, R., (2005) Trends Microbiol., 13, p. 20; 
Sutherland, I.W., (2001) Trends Microbiol., 9, p. 222; 
MacK, D., (1999) J. Hosp. Infect., 43, p. 113; 
Kaplan, J.B., Ragunath, C., Velliyagounder, K., Fine, D.H., Ramasubbu, N., (2004) Antimicrob. Agents Chemother., 48, p. 2633; 
Pristinski, D., Kozlovskaya, V., Sukhishvili, S., (2006) J. Opt. Soc. Am. A, 23, p. 2639; 
Andrews, J.M., (2001) J. Antimicrob. Chemother., 48, p. 5; 
Yang, N., Rekdal, A., Stensen, W., Svendsen, J.S., (2002) J. Pept. Res., 60, p. 187; 
Shafer, D.E., Toll, B., Schuman, R.F., Nelson, B.L., Mond, J., Lees, A., (2000) Vaccine, 18, p. 1273; 
Erel-Unal, I., Sukhishvili, S.A., (2008) Macromolecules, 41, p. 3962; 
Kozlovskaya, V., Kharlampieva, E., Mansfield, M.L., Sukhishvili, S.A., (2006) Chem. Mater., 18, p. 328; 
Wang, Z., Li, D., Jim, J., (2008) Spectrochim. Acta, 70, p. 866; 
Gao, G., Yao, P., (2008) J. Polym. Sci., Polym. Chem., 46, p. 4681; 
Smith, A.L., Daum, R.S., Siber, G.R., Scheifele, D.W., Syriopoulou, V.P., (1988) Antimicrob. Agents Chemother., 32, p. 1034; 
Ueyama, N., Takahashi, K., Onoda, A., Okamura, T., Yamamoto, H., (2007) J. Biotechnol., 127, p. 670; 
Lynch, I., Blute, I.A., Zhmud, B., MacArtain, P., Tosetto, M., Allen, L.T., Byrne, H.J., Dawson, K.A., (2005) Chem. Mater., 17, p. 3889; 
Handke, L.D., Rogers, K.L., Olson, M.E., Somerville, G.A., Jerrells, T.J., Rupp, M.E., Dunman, P.M., Fey, P.D., (2008) Infect. Immun., 76, p. 141; 
Krsko, P., Kaplan, J.B., Libera, M., (2009) Acta Biomater., 5, p. 589
UR  - https://www.scopus.com/inward/record.uri?eid=2-s2.0-78650278338&partnerID=40&md5=d377afe07b9e223d924f3f1af4892d10
ER  - 

TY  - JOUR
TI  - Design, production and evaluation of customized craniofacial implants: An approach on the use of different materials 
ST  - Projeto, fabricação e avaliação de implantes craniofaciais personalizados: Proposta de utilização de materiais combinados
T2  - Revista Brasileira de Engenharia Biomedica
J2  - Rev. Bras. Eng. Biomed.
VL  - 26
IS  - 2
SP  - 79
EP  - 89
PY  - 2010
SN  - 15173151 (ISSN) 
AU  - Berto, L.S.
AU  - Escobar, C.F.
AU  - Júnior, W.K.
AU  - dos Santos, L.A.
AU  - Medeiros, E.B.
AU  - Torriani, M.A.
AU  - Bergmann, C.P.
AD  - Laboratório de Design e Seleção de Materiais - PPGEM /UFRGS, Av. Osvaldo Aranha, 99/604, 90035-190 Porto Alegre, RS, Brazil
AD  - Laboratório de Biomateriais - PPGEM / UFRGS, Brazil
AD  - Departamento de Cirurgia e Traumatologia Buco-Maxilo-Facial, Faculdade de Odontologia, Universidade Federal de Pelotas, Brazil
AD  - Laboratório de Materiais Cerâmicos - PPGEM / UFRGS, Brazil
AB  - A material suitable for craniofacial reconstruction must be easy to implant, have the appropriate shape, have the strength and deformation similar to the original bone, be eventually substituted for natural bone, be widely available and present affordable costs. As such as material, with all theses characteristics is still not available, it is important to search for new materials, new compositions and new design. Different biomaterials are used nowadays for craniofacial reconstruction surgeries, each one presenting its advantages and limitations. Among these materials are the titanium, the poli(methilmetacrilate) and the calcium phosphate cements. Titanium presents hard conformation; poli(methilmetacrilate)'s polymerization reaction is exothermic, which may cause necrosis of the adjacent tissues; calcium phosphate cement is brittle, an usual characteristic of ceramic materials. In this way, this study evaluated different materials used for craniofacial reconstruction and its mechanical properties when submitted to bending test, such as poli(methilmetacrilate), calcium phosphate cement and calcium phosphate cement reinforced with titanium. It was verified the improvement in the mechanical properties of the calcium phosphate cement when reinforced with titanium mesh. In addition, this study presents a method for design and manufacturing of customized craniofacial implants using calcium phosphate cement reinforced with titanium mesh, validated through four cases of craniofacial reconstruction surgery indication. © SBEB - Sociedade Brasileira de Engenharia Biomédica.
KW  - Alloplastic biomaterials
KW  - Calcium phosphate cement
KW  - Customized implants
KW  - Medical design
KW  - Rapid prototyping
KW  - Alloplastic biomaterials
KW  - Calcium phosphate cement
KW  - Craniofacial
KW  - Craniofacial reconstruction
KW  - Customized implants
KW  - Medical design
KW  - Natural bone
KW  - New design
KW  - New material
KW  - Polymerization reaction
KW  - Titanium meshes
KW  - Biological materials
KW  - Bone
KW  - Bone cement
KW  - Calcium
KW  - Cements
KW  - Ceramic materials
KW  - Concurrent engineering
KW  - Implants (surgical)
KW  - Job analysis
KW  - Mechanical properties
KW  - Phosphates
KW  - Rapid prototyping
KW  - Surgery
KW  - Titanium
KW  - Calcium phosphate
N1  - Cited By :2
N1  - Export Date: 27 June 2016
M3  - Article
DB  - Scopus
LA  - English; Portuguese
N1  - Correspondence Address: Berto, L. S.; Laboratório de Design e Seleção de Materiais - PPGEM /UFRGS, Av. Osvaldo Aranha, 99/604 90035-190 Porto Alegre, RS, Brazil; email: liciane.bertol@ufrgs.br
N1  - References: (2008) C1161-02c: Standard Test Method For Flexural Strength of Advanced Ceramics At Ambient Temperature, p. 16. , AMERICAN SOCIETY FOR TESTING MATERIALS - ASTM, West Conshohocken: ASTM International; 
Carrodéguas, R.G., Rigo, E.C., Oliveira, L.C., Santos, L.A., Boschi, A.O., Recubrimiento de hidroxiapatita sobre cerámica de titanato de bário (1997) Anales, , CONGRESO INTERNACIONAL DE BIOMATERIALES - BIOMAT, 97., 1997, La Habana, Editora Universidad de La Habana; 
Carvalho, J., Volpato, N., Prototipagem rápida como processo de fabricação (2007) Prototipagem Rápida: Tecnologias E Aplicações, pp. 1-15. , VOLPATO, N., São Paulo: Edgar Blücher; 
Chiarini, L., Figurelli, S., Pollastri, G., Torcia, E., Ferrari, F., Albanese, M., Nocini, P.F., Cranioplasty using acrylic material: A new technical procedure (2004) Journal of Cranio-Maxillofacial Surgery, 32 (1), pp. 5-9; 
Durso, P.S., Anderson, R.L., Weidmann, M.J., Redmond, M.J., Hall, B.I., Earwaker, W.J.S., Thompson, R.G., Effeney, D.J., Biomodelling of skull base tumors (1999) Journal of Clinical Neuroscience, 6 (1), pp. 31-35; 
Eppley, B.L., Alloplastic cranioplasty (2003) Operative Techniques in Plastic and Reconstrutive Surgery, 9 (1), pp. 16-22; 
Hench, L.L., Biomateriais: Uma introdução (2005) Biomateriais: Fundamentos E Aplicações, , In: ORÉFICE, R. A.; PEREIRA, M. M.; MANSUR, H. S. (Eds.), Rio de Janeiro: Cultura Médica; 
Hench, L.L., Ethridge, E.C., (1982) Biomaterials: An Interfacial Approach, p. 386. , New York: Academic Press; 
Meurer, E., Oliveira, M.G., Meurer, M.I., Silva, J.V.L., Santa, B.A., Heitz, C., Os biomodelos de prototipagem rápida em cirurgia e traumatologia buco maxilo facial (2003) Fundamentos De Cirurgia E Traumatologia Buco Maxilo Facial, 1, pp. 995-1022. , MARZOLA, C. (Org.), Porto Alegre: EDUPUCRS; 
Pedersen, J.G., Reaction of bone to PMMA and metal ions: An in vitro human and animal study (1987) Acta Orthopaedica Scandinavica, 58, pp. 718-719; 
Pereira, M.M., Buono, V.T.L., Zavaglia, C.A.C., Materiais metálicos: Ciência e aplicação como biomateriais (2005) Biomateriais: Fundamentos E Aplicações, pp. 39-58. , In: ORÉFICE, R. A.; PEREIRA, M. M.; MANSUR, H. S. (Eds.), Rio de Janeiro: Cultura Médica; 
Sanan, A., Haines, S.J., Repairing holes in the head: A history of cranioplasty (1997) Neurosurgery, 40 (3), pp. 588-603; 
Santos, L.A., (2002) Desenvolvimento De Cimento De Fosfato De Cálcio Reforçado Por Fibras Para Uso Na Área Médicoodontológica, p. 247. , Tese (Doutorado em Engenharia Mecânica), Faculdade de Engenharia Mecânica, UNICAMP, Campinas, SP, 2002; 
Shoi, S.H., Samavedan, S., Modelling and optimization of rapid prototyping (2002) Computers in Industry, 47 (1), pp. 39-53
UR  - https://www.scopus.com/inward/record.uri?eid=2-s2.0-78651583227&partnerID=40&md5=60d54e94eca2980861f493d85d9bd2ae
ER  - 

TY  - CONF
TI  - Vasculature formation using three-dimensional cell printing technology
C3  - ASME 2010 Summer Bioengineering Conference, SBC 2010
J2  - ASME Summer Bioeng. Conf., SBC
IS  - PARTS A AND B
SP  - 971
EP  - 972
PY  - 2010
DO  - 10.1115/SBC2010-19282
SN  - 9780791844038 (ISBN)
AU  - Lee, V.
AU  - Dai, G.
AD  - Department of Biomedical Engineering, Rensselaer Polytechnic Institute, Troy, NY 12180, United States
T2  - ASME 2010 Summer Bioengineering Conference, SBC 2010
Y2  - 16 June 2010 through 19 June 2010
CY  - Naples, FL
N1  - Conference code: 102498
N1  - Export Date: 27 June 2016
M3  - Conference Paper
DB  - Scopus
LA  - English
N1  - Correspondence Address: Department of Biomedical Engineering, Rensselaer Polytechnic Institute, Troy, NY 12180, United States
N1  - References: Jain, R.K., Au, P., Tam, J., Duda, D.G., Fukumura, D., Engineering vascularized tissue (2005) Nat Biotechnol, 23, pp. 821-823; 
Borenstein, J.T., Weinberg, E.J., Orrick, B.K., Sundback, C., Kaazempur-Mofrad, M.R., Vacanti, J.P., Microfabrication of three-dimensional engineered scaffolds (2007) Tissue Eng, 13, pp. 1837-1844; 
Cui, X., Boland, T., Human microvasculature fabrication using thermal inkjet printing technology (2009) Biomaterials, 30, pp. 6221-6227; 
Lee, W., Debasitis, J.C., Lee, V.K., Lee, J.H., Fischer, K., Edminster, K., Park, J.K., Yoo, S.S., Multi-layered culture of human skin fibroblasts and keratinocytes through three-dimensional freeform fabrication (2009) Biomaterials, 30, pp. 1587-1595; 
Lee, W., Lee, V., Polio, S., Keegan, P., Lee, J.H., Fischer, K., Park, J.K., Yoo, S.S., On-demand three-dimensional freeform fabrication of multi-layered hydrogel scaffold with fluidic channels (2009) Biotechnol Bioeng; 
McGuigan, A.P., Leung, B., Sefton, M.V., Fabrication of cell-containing gel modules to assemble modular tissueengineered constructs (2006) Nat Protoc, 1, pp. 2963-2969. , corrected
A4  - Bioengineering Division
UR  - https://www.scopus.com/inward/record.uri?eid=2-s2.0-84893793169&partnerID=40&md5=c41868151ae71213f7cb8e890b44f330
ER  - 

TY  - CONF
TI  - Soft biomaterial study for 3-D tissue scaffold printing
C3  - ASME 2010 International Manufacturing Science and Engineering Conference, MSEC 2010
J2  - ASME Int. Manuf. Sci. Eng. Conf., MSEC
VL  - 1
SP  - 19
EP  - 26
PY  - 2010
DO  - 10.1115/MSEC2010-34274
SN  - 9780791849460 (ISBN)
AU  - Geisler, C.G.
AU  - Li, H.-L.
AU  - Wootton, D.M.
AU  - Lelkes, P.I.
AU  - Zhou, J.G.
AD  - Department of Mechanical Engineering and Mechanics, Drexel University, Philadelphia, PA, United States
AD  - Department of Mechanical Engineering, Cooper Union, New York, NY, United States
AD  - School of Biomedical Engineering, Science and Health Systems, Drexel University, Philadelphia, PA, United States
AB  - In 3-D scaffold printing, it is critical to find a material that is suitable for your printing method, printing speed, and ease of use. For a biomaterial to best suit solid freeform fabrication techniques, it must: 1) be a low-viscous solution before being printed, 2) involve easily joined on-substrate mixing to form a homogenous gel, 3) have a short solution to gel transition time, 4) be a mechanically strong gel, and 5) have an irreversible gelation processes. Ionic crosslinkable, photocrosslinkable, and thermo-sensitive hydrogels have all been investigated and found to not fully satisfy our every requirement for SFF printing. Ionic crosslinking hydrogels can gel rapidly but tend to involve additional steps for crosslinking like freeze drying, stirring, and shaking, while some form beads, not homogenous gels. Some photocrosslinkable hydrogels would not work due to the concern for viability of cells in initial gel layers receiving copious amount of UV light. Thermosensitive hydrogels meet most of the requirements except that they are reversible gels. A new type of gel that obtains the qualities of a photocrosslinkable and thermosensitive hydrogel satisfies every requirement. A PEG-PLGA-PEG thermosensitive triblock copolymer additionally crosslinked with photocrosslinkable Irgacure 2959 allows for quick transition from solution to gel with a post-processing step utilizing UV light would add additional crosslinks to the gel structure resulting in an irreversible hydrogel. Copyright © 2010 by ASME.
KW  - Cross-linkable
KW  - Crosslinked
KW  - Crosslinks
KW  - Ease of use
KW  - Freeze drying
KW  - Gel layers
KW  - Gel structures
KW  - Gel transitions
KW  - Gelation process
KW  - Ionic crosslinking
KW  - Post processing
KW  - Printing method
KW  - Printing speed
KW  - Reversible gel
KW  - Solid free-form fabrication
KW  - Thermo sensitive
KW  - Thermo-sensitive hydrogel
KW  - Tissue scaffolds
KW  - Block copolymers
KW  - Coagulation
KW  - Gelation
KW  - Gels
KW  - Manufacture
KW  - Polyethylene glycols
KW  - Polyethylene oxides
KW  - Printing
KW  - Scaffolds (biology)
KW  - Three dimensional
KW  - Tissue
KW  - Hydrogels
T2  - ASME 2010 International Manufacturing Science and Engineering Conference, MSEC 2010
Y2  - 12 October 2010 through 15 October 2010
CY  - Erie, PA
N1  - Conference code: 87508
N1  - Export Date: 27 June 2016
M3  - Conference Paper
DB  - Scopus
LA  - English
N1  - Correspondence Address: Geisler, C.G.; Department of Mechanical Engineering and Mechanics, Drexel University, Philadelphia, PA, United States; email: CGeisler@drexel.edu
N1  - References: Boland, T., Cell and organ printing 2: Fusion of cell aggregates in three-dimensional gels (2003) The Anatomical Record Part A: Discoveries in Molecular, Cellular, and Evolutionary Biology, 272 A (2), pp. 497-502; 
Griffith, L.G., Naughton, G., Tissue engineering-current challenges and expanding opportunities (2002) Science, 295, pp. 1009-1014; 
Hoffman, A.S., Hydrogels for biomedical applications (2001) Annals of the New York Academy of Sciences, 944, pp. 62-73. , BIOARTIFICIAL ORGANS III: TISSUE SOURCING, IMMUNOISOLATION, AND CLINICAL TRIALS; 
Campoccia, D., Semisynthetic resorbable materials from hyaluronan esterification (1998) Biomaterials, 19 (23), pp. 2101-2127; 
Prestwich, G.D., Controlled chemical modification of hyaluronic acid: Synthesis, applications, and biodegradation of hydrazide derivatives (1998) Journal of Controlled Release, 53 (1-3), pp. 93-103; 
Zhou, J., Electrowetting-based multi-microfluidics array printing of high resolution tissue construct with embedded cells and growth factors (2007) Virtual and Physical Prototyping, 2 (4), pp. 217-223; 
Berger, J., Structure and interactions in covalently and ionically crosslinked chitosan hydrogels for biomedical applications (2004) European Journal of Pharmaceutics and Biopharmaceutics, 57 (1), pp. 19-34; 
Noble, L., A non-covalently cross-linked chitosan based hydrogel (1999) International Journal of Pharmaceutics, 192 (2), pp. 173-182; 
Chen, H., Genipin cross-linked alginate-chitosan microcapsules: Membrane characterization and optimization of cross-linking reaction (2006) Biomacromolecules, 7 (7), pp. 2091-2098; 
Kim, S., Chitosan/gelatin-based films crosslinked by proanthocyanidin (2005) Journal of Biomedical Materials Research Part B: Applied Biomaterials, 75 B (2), pp. 442-450; 
Patel, V.R., Amiji, M.M., Preparation and characterization of freeze-dried chitosan-poly(ethylene oxide) hydrogels for site-specific antibiotic delivery in the stomach (1996) Pharmaceutical Research, 13 (4), pp. 588-593; 
Koyano, T., Attachment and growth of cultured fibroblast cells on PVA/chitosan-blended hydrogels (1998) Journal of Biomedical Materials Research, 39 (3), pp. 486-490; 
Berger, J., Structure and interactions in chitosan hydrogels formed by complexation or aggregation for biomedical applications (2004) European Journal of Pharmaceutics and Biopharmaceutics, 57 (1), pp. 35-52; 
Lin, Y.-H., Physically crosslinked alginate/N,O-carboxymethyl chitosan hydrogels with calcium for oral delivery of protein drugs (2005) Biomaterials, 26 (14), pp. 2105-2113; 
Chen, S.-C., A novel pH-sensitive hydrogel composed of N,O-carboxymethyl chitosan and alginate cross-linked by genipin for protein drug delivery (2004) Journal of Controlled Release, 96 (2), pp. 285-300; 
Kumbar, S.G., Soppimath, K.S., Aminabhavi, T.M., Synthesis and characterization of polyacrylamide-grafted chitosan hydrogel microspheres for the controlled release of indomethacin (2003) Journal of Applied Polymer Science, 87 (9), pp. 1525-1536; 
Eiselt, P., Porous carriers for biomedical applications based on alginate hydrogels (2000) Biomaterials, 21 (19), pp. 1921-1927; 
Kuo, C.K., Ma, P.X., Ionically crosslinked alginate hydrogels as scaffolds for tissue engineering: Part 1. Structure, gelation rate and mechanical properties (2001) Biomaterials, 22 (6), pp. 511-521; 
Mi, F.-L., Sung, H.-W., Shyu, S.-S., Synthesis and characterization of a novel chitosan-based network prepared using naturally occurring crosslinker (2000) Journal of Polymer Science Part A: Polymer Chemistry, 38 (15), pp. 2804-2814; 
Jin, J., Song, M., Hourston, D.J., Novel chitosan-based films cross-linked by genipin with improved physical properties (2003) Biomacromolecules, 5 (1), pp. 162-168; 
Mi, F.-L., Synthesis and characterization of biodegradable TPP/genipin co-crosslinked chitosan gel beads (2003) Polymer, 44 (21), pp. 6521-6530; 
Qu, X., Wirsén, A., Albertsson, A.C., Novel pH-sensitive chitosan hydrogels: Swelling behavior and states of water (2000) Polymer, 41 (12), pp. 4589-4598; 
Gang, Z., The study of tri-phasic interactions in nano-hydroxyapatite/konjac glucomannan/chitosan composite (2007) Journal of Materials Science, 42 (8), pp. 2591-2597; 
Shantha, K.L., Harding, D.R.K., Preparation and in-vitro evaluation of poly[N-vinyl-2-pyrrolidone- polyethylene glycol diacrylate]-chitosan interpolymeric pH-responsive hydrogels for oral drug delivery (2000) International Journal of Pharmaceutics, 207 (1-2), pp. 65-70; 
Ishihara, M., Photocrosslinkable chitosan as a dressing for wound occlusion and accelerator in healing process (2002) Biomaterials, 23 (3), pp. 833-840; 
Ono, K., Photocrosslinkable chitosan as a biological adhesive (2000) Journal of Biomedical Materials Research, 49 (2), pp. 289-295; 
Fujita, M., Inhibition of vascular prosthetic graft infection using a photocrosslinkable chitosan hydrogel (2004) Journal of Surgical Research, 121 (1), pp. 135-140; 
Obara, K., Photocrosslinkable chitosan hydrogel containing fibroblast growth factor-2 stimulates wound healing in healing-impaired db/db mice (2003) Biomaterials, 24 (20), pp. 3437-3444; 
Bhumkar, D., Pokharkar, V., Studies on effect of pH on cross-linking of chitosan with sodium tripolyphosphate: A technical note (2006) AAPS PharmSciTech, 7 (2), pp. E138-E143; 
Hwang, J.K., Shin, H.H., Rheological properties of chitosan solutions (2000) Korea-Australia Rheology Journal, 12 (3-4), pp. 175-179; 
Mi, F.-L., Kinetic study of chitosan-tripolyphosphate complex reaction and acid-resistive properties of the chitosan-tripolyphosphate gel beads prepared by in-liquid curing method (1999) Journal of Polymer Science Part B: Polymer Physics, 37 (14), pp. 1551-1564; 
Shu, X.Z., Zhu, K.J., A novel approach to prepare tripolyphosphate/chitosan complex beads for controlled release drug delivery (2000) International Journal of Pharmaceutics, 201 (1), pp. 51-58; 
Desai, K.G.H., Park, H.J., Preparation and characterization of drug-loaded chitosan-tripolyphosphate microspheres by spray drying (2005) Drug Development Research, 64 (2), pp. 114-128; 
Xin, A.X., Gaydos, C., Mao, J.J., In vitro degradation behavior of photopolymerized PEG hydrogels as tissue engineering scaffold (2006) Engineering in Medicine and Biology Society, 2006. EMBS '06. 28th Annual International Conference of the IEEE, pp. 2091-2093; 
Dikovsky, D., Bianco-Peled, H., Seliktar, D., The effect of structural alterations of PEG-fibrinogen hydrogel scaffolds on 3-D cellular morphology and cellular migration (2006) Biomaterials, 27 (8), pp. 1496-1506; 
Dubovik, A.S., Studies of the thermal volume transition of Poly(N-isopropylacrylamide) hydrogels by high-sensitivity differential scanning microcalorimetry. 2. Thermodynamic functions (2000) Macromolecules, 33 (23), pp. 8685-8692; 
Ebara, M., Introducing reactive carboxyl side chains retains phase transition temperature sensitivity in N-isopropylacrylamide copolymer gels (2000) Macromolecules, 33 (22), pp. 8312-8316; 
Zhang, X.-Z., Wu, D.-Q., Chu, C.-C., Synthesis, characterization and controlled drug release of thermosensitive IPN-PNIPAAm hydrogels (2004) Biomaterials, 25 (17), pp. 3793-3805; 
Schmaljohann, D., Thermo-responsive PNiPAAm-g-PEG films for controlled cell detachment (2003) Biomacromolecules, 4 (6), pp. 1733-1739; 
Vernengo, J., Evaluation of novel injectable hydrogels for nucleus pulposus replacement (2008) Journal of Biomedical Materials Research Part B: Applied Biomaterials, 84 B (1), pp. 64-69; 
Jeong, B., Bae, Y.H., Kim, S.W., Thermoreversible gelation of PEG-PLGA-PEG triblock copolymer aqueous solutions (1999) Macromolecules, 32 (21), pp. 7064-7069; 
Jeong, B., Han Bae, Y., Wan Kim, S., Biodegradable thermosensitive micelles of PEG-PLGA-PEG triblock copolymers (1999) Colloids and Surfaces B: Biointerfaces, 16 (1-4), pp. 185-193
A4  - Manufacturing Engineering Division
UR  - https://www.scopus.com/inward/record.uri?eid=2-s2.0-82455174898&partnerID=40&md5=cce757dc1f55ada2e52cb9e4c86a9153
ER  - 

TY  - JOUR
TI  - 3D printing methods of biological materials used in tissue engineering
T2  - Romanian Review Precision Mechanics, Optics and Mechatronics
J2  - Rom. Rev. Precis. Mech. Opt. Mechatronics
IS  - 37
SP  - 133
EP  - 138
PY  - 2010
SN  - 15845982 (ISSN) 
AU  - Gregor, A.
AU  - Hošek, J.
AD  - Czech Technical University in Prague, Czech Republic
AB  - Fibrin is the basic physiological biopolymer responsible for hemostasis and because of its biodegradability properties is now widely used in tissue engineering for the formation of biological structures called scaffolds. New tissue with desired shape and properties arises by an implementation of suitable stem cells and control of their growth within the scaffold. Fibrin can be obtained in the laboratory by mixing two commercially available biological proteins components, fibrinogen and thrombin. It is assumed, that in the near future this principle will be used in many fields of medicine where replacement or restoration of any type of tissue is required. Current global research in this area seeks to develop the principle of formation of these structures using 3D printing, especially based on inkjet printing technology. This article describes experiments that were performed to clarify, whether micro-droplet dispenser Ultimus 2400 can be used for the production of fibrin structures. The first part gives technical information about a special micro-positioning apparatus, which was designed to grab dispensing nozzles. Further are provided results of experiments that were conducted to determine the behavior and properties of individual injected doses in relation to time, pressure, angle and distance of injection. Mixing properties of fibrin components and ability of deposition one drop on another were also examined to create demanded shapes of structure. All results should be the basis for further development of automated production of fibrin structures using mentioned dispersion technology.
KW  - 3D printing
KW  - Biofabrication
KW  - Biological microstructures
KW  - Dispenser ultimus 2400
KW  - Fibrin scaffold
KW  - Ink-jet printing
KW  - Layer by layer printing
KW  - 3-D printing
KW  - Biofabrication
KW  - Biological microstructures
KW  - Fibrin scaffold
KW  - Layer by layer
KW  - Biodegradation
KW  - Dispensers
KW  - Experiments
KW  - Ink
KW  - Scaffolds (biology)
KW  - Stem cells
KW  - Structural properties
KW  - Three dimensional
KW  - Tissue
KW  - Ink jet printing
N1  - Export Date: 27 June 2016
M3  - Article
DB  - Scopus
LA  - English
N1  - Correspondence Address: Gregor, A.; Czech Technical University in PragueCzech Republic
N1  - References: Mironov, V., Trusk, T., Kasyanov, V., Little, S., Swaja, R., Markwald, R., Biofabrication: A 21st century manufacturing paradigm Biofabrication, 1, p. 200; 
Janmey, P.A., Winer, J.P., Weisel, J.W., (2008) Fibrin Gels and Their Clinical and Bioengineering Applications, , Institute for Medicine and Engineering, University of Pennsylvani, USA; 
Sachlos, E., Czernuszka, J.T., Making Tissue Engineering Scaffolds Work Review On the Application of Solid Freeform Fabrication Technology to The Production of Tissue Engineering Scaffolds, , Department of Materials, University of Oxford, Parks Road, Oxford, OX1 3PH, UK; 
Xu, T., Viability and electrophysiology of neural cellstructures generated by the inkjet printing method (2006) Biomaterials, 27, pp. 3580-3588; 
Landers, R., John, H., McHeckentityülhaupt, R., Scaffolds For Tissue Engineering Applications Fabricated By 3D Plotting, , Freiburger Materialforschungszentrum and Institut für makromolekulare Chemie of the Albert-Ludwigs-Universität, Freiburg, Germany, Envision Technologies, Marl, Germany; 
Norrotte, C., Marga, F.S., Niklason, L.E., Forgacs, G., Scaffold - free vascular tissue engineering using bioprinting (2009) Biomaterials, 30, pp. 5910-5917; 
Boland, T., Xu, T., Damon, B., Cui, X., Application ofinkjet printing to tissue engineering (2006) Biotechnol. J, 1, pp. 910-917; 
Yamazoe, H., Tanabe, T., Cell micropatterning on an albumin-based substrate using an inkjet printing technique J. Biomed. Mater. Res, , A DOI:10.1002/jbm.a.32312 2009; 
Nakamura, M., Biocompatible inkjet printing technique for designed seeding of individual living cells (2005) Tissue Eng, 11, pp. 1658-1666; 
Nishiyama, Y., Development of a three-dimensional bioprinter: Construction of cell supporting structures using hydrogel and state-of-the-art inkjet technology (2009) J. Biomech.Eng, 131, p. 035001; 
Withers, G.S., (2006) New Ways to Print Living Cells Promise Breakthroughs For Engineering Complex Tissues In Vitro, , Department of Biology, Whitman College, 345 Boyer Ave., Walla Walla, WA 99362, U.S.A; 
Ye, Q., Zünd, G., Benedikt, P., Fibrin gel as a three dimensional matrix in cardiovascular tissue engineering European Journal of Cardio-thoracic Surgery, 17 (5), pp. 587-591. , May 2000; 
Bensaïd, W., Triffitt, J.T., Blanchat, C., Oudina, K., Sedel, L., Petite, H., A biodegradable fibrin scaffold for mesenchymal stem cell transplantation Biomaterials, 24 (14), pp. 2497-2502. , June 2003; 
Ahmed, T.A., Dare, E.V., Hincke, M., Fibrin: A versatile scaffold for tissue engineering applications (2008) Tissue Engineering. Part B, Reviews, 14 (2), pp. 199-215; 
Cui, X., Dean, D., Ruggeri, Z.M., Boland, T., Cell damage evaluation of thermal inkjet printed Chinese hamster ovary cells (2010) Biotechnology and Bioengineering, 106 (6), pp. 963-969; 
UR  - https://www.scopus.com/inward/record.uri?eid=2-s2.0-80052403035&partnerID=40&md5=28781065be0fc79d1f07f6d21dfb2d2b
ER  - 

TY  - JOUR
TI  - Dual-Scale polymeric constructs as scaffolds for tissue engineering
T2  - Materials
J2  - Mater.
VL  - 4
IS  - 3
SP  - 527
EP  - 542
PY  - 2010
DO  - 10.3390/ma4030527
SN  - 19961944 (ISSN) 
AU  - Mota, C.
AU  - Puppi, D.
AU  - Dinucci, D.
AU  - Errico, C.
AU  - Bártolo, P.
AU  - Chiellini, F.
AD  - Laboratory of Bioactive Polymeric Materials for Biomedical and Environmental Applications (BIOlab), Department of Chemistry and Industrial Chemistry, University of Pisa, via Vecchia Livornese 1291, 56010 San Piero a Grado (Pi), Italy
AD  - Centre for Rapid and Sustainable Product Development, Centro Empresarial da Marinha Grande, Rua de Portugal-Zona Industrial, 2430-028 Marinha Grande, Portugal
AB  - This research activity was aimed at the development of dual-scale scaffolds consisting of three-dimensional constructs of aligned poly(ε-caprolactone) (PCL) microfilaments and electrospun poly(lactic-co-glycolic acid) (PLGA) fibers. PCL constructs composed by layers of parallel microsized filaments (0/90o lay-down pattern), with a diameter of around 365 μm and interfilament distance of around 191 μm, were produced using a melt extrusion-based additive manufacturing technique. PLGA electrospun fibers with a diameter of around 1 μm were collected on top of the PCL constructs with different thicknesses, showing a certain degree of alignment. Cell culture experiments employing the MC3T3 murine preosteoblast cell line showed good cell viability and adhesion on the dual-scale scaffolds. In particular, the influence of electrospun fibers on cell morphology and behavior was evident, as well as in creating a structural bridging for cell colonization in the interfilament gap. © 2011 by the authors.
KW  - Additive manufacturing
KW  - Electrospinning
KW  - Scaffold
KW  - Tissue engineering
KW  - Additive Manufacturing
KW  - Cell colonization
KW  - Cell morphology
KW  - Degree of alignments
KW  - Electrospun fibers
KW  - Poly(lactic-co-glycolic acid)
KW  - Research activities
KW  - Scaffolds for tissue engineering
KW  - Cell culture
KW  - Copolymers
KW  - Electrospinning
KW  - Manufacture
KW  - Melt spinning
KW  - Scaffolds
KW  - Tissue engineering
KW  - Scaffolds (biology)
N1  - Cited By :22
N1  - Export Date: 27 June 2016
M3  - Article
DB  - Scopus
LA  - English
N1  - Correspondence Address: Chiellini, F.; Laboratory of Bioactive Polymeric Materials for Biomedical and Environmental Applications (BIOlab), Department of Chemistry and Industrial Chemistry, University of Pisa, via Vecchia Livornese 1291, 56010 San Piero a Grado (Pi), Italy; email: federica@dcci.unipi.it
N1  - References: Hutmacher, D.W., Scaffolds in tissue engineering bone and cartilage (2000) Biomaterials, 21, pp. 2529-2543; 
Mouriño, V., Boccaccini, A.R., Bone tissue engineering therapeutics: Controlled drug delivery in three-dimensional scaffolds (2010) J. R. Soc. Interface, 7, pp. 209-236; 
Puppi, D., Chiellini, F., Piras, A.M., Chiellini, E., Polymeric materials for bone and cartilage repair (2010) Prog. Polym. Sci., 35, pp. 403-440; 
Gomes, M.E., Holtorf, H.L., Reis, R.L., Mikos, A.G., Influence of the porosity of starch-based fiber mesh scaffolds on the proliferation and osteogenic differentiation of bone marrow stromal cells cultured in a flow perfusion bioreactor (2006) Tissue Eng, 12, pp. 801-809; 
Tuzlakoglu, K., Bolgen, N., Salgado, A., Gomes, M., Piskin, E., Reis, R., Nano- and micro-fiber combined scaffolds: A new architecture for bone tissue engineering (2005) J. Mater. Sci. Mater. Med., 16, pp. 1099-1104; 
Puppi, D., Detta, N., Piras, A.M., Chiellini, F., Clarke, D.A., Reilly, G.C., Chiellini, E., Development of electrospun three-arm star poly(ε-caprolactone) meshes for tissue engineering application (2010) Macromol. Biosci., 10, pp. 887-897; 
Puppi, D., Piras, A.M., Detta, N., Ylikauppila, H., Nikkola, L., Ashammakhi, N., Chiellini, F., Chiellini, E., Poly(vinyl alcohol)-based electrospun meshes as potential candidate scaffolds in regenerative medicine (2011) J. Bioact. Compat. Polym., 26, pp. 20-34; 
Puppi, D., Piras, A.M., Chiellini, F., Chiellini, E., Martins, A., Leonor, I.B., Neves, N., Reis, R., Optimized electro- and wet-spinning techniques for the production of polymeric fibrous scaffolds loaded with bisphosphonate and hydroxyapatite (2010) J. Tissue Eng. Regen. Med., , doi:10.1002/term.310; 
Leong, K.F., Cheah, C.M., Chua, C.K., Solid freeform fabrication of three-dimensional scaffolds for engineering replacement tissues and organs (2003) Biomaterials, 24, pp. 2363-2378; 
Bártolo, P.J., Almeida, H.A., Rezende, R.A., Laoui, T., Bidanda, B., Advanced Processes to Fabricate Scaffolds for Tissue Engineering (2008) Virtual Prototyping & Bio Manufacturing in Medical Applications, pp. 149-170. , Bidanda, B., Bártolo, P., Eds.; Springer: New York, NY, USA; 
Yeong, W.-Y., Chua, C.-K., Leong, K.-F., Chandrasekaran, M., Rapid prototyping in tissue engineering: challenges and potential (2004) Trends Biotechnol, 22, pp. 643-652; 
Meng, D., Erol, M., Boccaccini, A.R., Processing technologies for 3D nanostructured tissue engineering scaffolds (2010) Adv. Eng. Mater., 12, pp. B467-B487; 
Stevens, M.M., George, J.H., Exploring and Engineering the Cell Surface Interface (2005) Science, 310, pp. 1135-1138; 
Detta, N., Puppi, D., Errico, C., Chiellini, F., Piras, A.M., Chiellini, E., Polymeric nanofiber constructs in drug delivery and tissue engineering (2010) Nanoparticles: Synthesis, Characterization and Applications, pp. 271-291. , Chaughule, R.S., Ramanujan, R., Eds.; American Scientific Publishers: Stevenson Ranch, CA, USA; 
Price, R.L., Gutwein, L.G., Kaledin, L., Tepper, F., Webster, T.J., Osteoblast function on nanophase alumina materials: Influence of chemistry, phase, and topography (2003) J. Biomed. Mater. Res. A, 67 A, pp. 1284-1293; 
Webster, T.J., Siegel, R.W., Bizios, R., Osteoblast adhesion on nanophase ceramics (1999) Biomaterials, 20, pp. 1221-1227; 
Fan, Y.W., Cui, F.Z., Hou, S.P., Xu, Q.Y., Chen, L.N., Lee, I.S., Culture of neural cells on silicon wafers with nano-scale surface topograph (2002) J. Neurosci. Methods, 120, pp. 17-23; 
Ma, Z., Kotaki, M., Inai, R., Ramakrishna, S., Potential of nanofiber matrix as tissue-engineering scaffolds (2005) Tissue Eng, 11, pp. 101-109; 
Pham, Q.P., Sharma, U., Mikos, A.G., Electrospinning of polymeric nanofibers for tissue engineering applications: A review (2006) Tissue Eng, 12, p. 1197; 
Domingos, M., Dinucci, D., Cometa, S., Alderighi, M., Bártolo, P.J., Chiellini, F., Polycaprolactone scaffolds fabricated via bioextrusion for tissue engineering applications (2009) Int. J. Biomater., 2009, pp. 2396431-2396439; 
Hutmacher, D.W., Schantz, T., Zein, I., Ng, K.W., Teoh, S.H., Tan, K.C., Mechanical properties and cell cultural response of polycaprolactone scaffolds designed and fabricated via fused deposition modeling (2001) J. Biomed. Mater. Res., 55, pp. 203-216; 
Leong, M.F., Chan, W.Y., Chian, K.S., Rasheed, M.Z., Anderson, J.M., Fabrication and in vitro and in vivo cell infiltration study of a bilayered cryogenic electrospun poly(D L-lactide) scaffold (2010) J. Biomed. Mater. Res. A, 94 A, pp. 1141-1149; 
Heydarkhan-Hagvall, S., Schenke-Layland, K., Dhanasopon, A.P., Rofail, F., Smith, H., Wu, B.M., Shemin, R., MacLellan, W.R., Three-dimensional electrospun ECM-based hybrid scaffolds for cardiovascular tissue engineering (2008) Biomaterials, 29, pp. 2907-2914; 
Zhang, Y., Ouyang, H., Lim, C.T., Ramakrishna, S., Huang, Z.-M., Electrospinning of gelatin fibers and gelatin/PCL composite fibrous scaffolds (2005) J. Biomed. Mater. Res. B Appl. Biomater., 72 B, pp. 156-165; 
Sill, T.J., Von Recum, H.A., Electrospinning: Applications in drug delivery and tissue engineering (2008) Biomaterials, 29, pp. 1989-2006; 
Pham, Q.P., Sharma, U., Mikos, A.G., Electrospun poly(ε-caprolactone) microfiber and multilayer nanofiber/microfiber scaffolds: Characterization of scaffolds and measurement of cellular infiltration (2006) Biomacromolecules, 7, pp. 2796-2805; 
Kim, G., Son, J., Park, S., Kim, W., Hybrid process for fabricating 3D hierarchical scaffolds combining rapid prototyping and electrospinning (2008) Macromol. Rapid Commun., 29, pp. 1577-1581; 
Yoon, H., Ahn, S., Kim, G., Three-dimensional polycaprolactone hierarchical scaffolds supplemented with natural biomaterials to enhance mesenchymal stem cell proliferation (2009) Macromol. Rapid Commun., 30, pp. 1632-1637; 
Chen, R., Morsi, Y., Patel, S., Ke, Q.-F., Mo, X.-M., A novel approach via combination of electrospinning and FDM for tri-leaflet heart valve scaffold fabrication (2009) Front. Mater. Sci. China, 3, pp. 359-366; 
Park, S.H., Kim, T.G., Kim, H.C., Yang, D.-Y., Park, T.G., Development of dual scale scaffolds via direct polymer melt deposition and electrospinning for applications in tissue regeneration (2008) Acta Biomater, 4, pp. 1198-1207; 
Martins, A., Chung, S., Pedro, A.J., Sousa, R.A., Marques, A.P., Reis, R.L., Neves, N.M., Hierarchical starch-based fibrous scaffold for bone tissue engineering applications (2009) J. Tissue Eng. Regen. Med., 3, pp. 37-42; 
Santos, M.I., Tuzlakoglu, K., Fuchs, S., Gomes, M.E., Peters, K., Unger, R.E., Piskin, E., Kirkpatrick, C.J., Endothelial cell colonization and angiogenic potential of combined nano- and micro-fibrous scaffolds for bone tissue engineering (2008) Biomaterials, 29, pp. 4306-4313; 
Cioffi, M., Küffer, J., Ströbel, S., Dubini, G., Martin, I., Wendt, D., Computational evaluation of oxygen and shear stress distributions in 3D perfusion culture systems: Macro-scale and micro-structured models (2008) J. Biomech., 41, pp. 2918-2925; 
Woodfield, T.B.F., Malda, J., De Wijn, J., Péters, F., Riesle, J., Van Blitterswijk, C.A., Design of porous scaffolds for cartilage tissue engineering using a three-dimensional fiber-deposition technique (2004) Biomaterials, 25, pp. 4149-4161; 
Wang, F., Shor, L., Darling, A., Khalil, S., Sun, W., Güçeri, S., Lau, A., Precision extruding deposition and characterization of cellular poly-ε-caprolactone tissue scaffolds (2004) Rapid Prototyping J, 10, pp. 42-49; 
Domingos, M., Chiellini, F., Gloria, A., Ambrosio, L., Bartolo, P.J., Chiellini, E., BioExtruder: Study of the influence of process parameters on PCL scaffolds properties (2009) Innovative Developments in Design and Manufacturing. Advanced Research in virtual and Rapid Prototyping, pp. 67-73. , Taylor & Francis: Oxford, UK; 
Mota, C., Almeida, H.A., Mateus, A., Bártolo, P.J., Ferreira, N., Domingos, M., Alves, N.M., (2008) Processo e equipamento de fabrico rápido por bioextrusão, , Portuguese Patent No. 104247; 
Zein, I., Hutmacher, D.W., Tan, K.C., Teoh, S.H., Fused deposition modeling of novel scaffold architectures for tissue engineering applications (2002) Biomaterials, 23, pp. 1169-1185; 
Puppi, D., Piras, A.M., Detta, N., Dinucci, D., Chiellini, F., Poly(lactic-co-glycolic acid) electrospun fibrous meshes for the controlled release of retinoic acid (2010) Acta Biomater, 6, pp. 1258-1268; 
Chiellini, E., Chiellini, F., Errico, C., Detta, N., Piras, A.M., Puppi, D., (2009) Procedimento e Dispositivo di Elettrofilatura per la Produzione di Nano/Microfibre Polimeriche Unidirezionate, , Italian Patent No. RM2009A00286; 
Teo, W.E., Ramakrishna, S., A review on electrospinning design and nanofibre assemblies (2006) Nanotechnology, 17, pp. R89-R106; 
Matthews, J.A., Wnek, G.E., Simpson, D.G., Bowlin, G.L., Electrospinning of collagen nanofibers (2002) Biomacromolecules, 3, pp. 232-238; 
Bhattarai, N., Edmondson, D., Veiseh, O., Matsen, F.A., Zhang, M., Electrospun chitosan-based nanofibers and their cellular compatibility (2005) Biomaterials, 26, pp. 6176-6184; 
Katta, P., Alessandro, M., Ramsier, R.D., Chase, G.G., Continuous Electrospinning of Aligned Polymer Nanofibers onto a Wire Drum Collector (2004) Nano Lett, 4, pp. 2215-2218; 
Sundaray, B., Subramanian, V., Natarajan, T.S., Xiang, R.-Z., Chang, C.-C., Fann, W.-S., Electrospinning of continuous aligned polymer fibers (2004) Appl. Phys. Lett., 84, pp. 1222-1224; 
Theron, A., Zussman, E., Yarin, A.L., Electrostatic field-assisted alignment of electrospun nanofibres (2001) Nanotechnology, 12, pp. 384-390; 
Inai, R., Kotaki, M., Ramakrishna, S., Structure and properties of electrospun PLLA single nanofibres (2005) Nanotechnology, 16, pp. 208-213; 
Dalton, P.D., Klee, D., Möller, M., Electrospinning with dual collection rings (2005) Polymer, 46, pp. 611-614; 
Kessick, R., Fenn, J., Tepper, G., The use of AC potentials in electrospraying and electrospinning processes (2004) Polymer, 45, pp. 2981-2984; 
Li, D., Wang, Y., Xia, Y., Electrospinning of polymeric and ceramic nanofibers as uniaxially aligned arrays (2003) Nano Lett, 3, pp. 1167-1171; 
Li, D., Wang, Y., Xia, Y., Electrospinning nanofibers as uniaxially aligned arrays and layer-by-layer stacked films (2004) Adv. Mater., 16, pp. 361-366; 
Zhang, D., Chang, J., Patterning of Electrospun Fibers Using Electroconductive Templates (2007) Adv. Mater., 19, pp. 3664-3667; 
Murshid, S.A., Kamioka, H., Ishihara, Y., Ando, R., Sugawara, Y., Takano-Yamamoto, T., Actin and microtubule cytoskeletons of the processes of 3D-cultured MC3T3-E1 cells and osteocytes (2007) J. Bone Miner. Metab., 25, pp. 151-158; 
Shin, Y.M., Hohman, M.M., Brenner, M.P., Rutledge, G.C., Experimental characterization of electrospinning: The electrically forced jet and instabilities (2001) Polymer, 42, pp. 09955-09967
UR  - https://www.scopus.com/inward/record.uri?eid=2-s2.0-84889576149&partnerID=40&md5=f3d4e188b58da51703fd1659ddad0ee4
ER  - 

TY  - JOUR
TI  - Evaluating cell proliferation based on internal pore size and 3D scaffold architecture fabricated using solid freeform fabrication technology
T2  - Journal of Materials Science: Materials in Medicine
J2  - J. Mater. Sci. Mater. Med.
VL  - 21
IS  - 12
SP  - 3195
EP  - 3205
PY  - 2010
DO  - 10.1007/s10856-010-4173-7
SN  - 09574530 (ISSN) 
AU  - Lee, J.W.
AU  - Ahn, G.
AU  - Cho, D.-W.
AU  - Kim, J.Y.
AD  - Department of Mechanical Engineering, University of Texas at Austin, Austin, TX 78712-0292, United States
AD  - Department of Mechanical Engineering, Pohang University of Science and Technology (POSTECH), San 31, Hyoja dong, Nam-gu, Pohang, Gyungbuk 790-781, South Korea
AD  - Department of Mechanical Engineering, Andong National University, 388, Songchun-dong, Andong-si, Gyungbuk 760 749, South Korea
AD  - Division of Integrative Biosciences and Biotechnology, Pohang University of Science and Technology (POSTECH), San 31, Hyoja dong, Nam-gu, Pohang, Gyungbuk 790-781, South Korea
AB  - The scaffold, as a medical component to regenerate tissues or organs in humans, plays an important role in tissue engineering. Recently, solid freeform fabri cation (SFF) technology using computer-assisted methods was applied to address the problems of conventional fab rication methods in which the internal/outer architectures cannot be controlled. In this report, we propose suitable scaffolds for bone tissue regeneration considering the internal pore size and scaffold architecture. Poly(propylene fumarate) was used as the biodegradable photopolymer, and scaffolds were fabricated using microstereolithography (MSTL). We observed the relationship between the internal pores and architecture, and the proliferation of pre-osteo- blast cells. To demonstrate the superiority of MSTL, we fabricated conventional and SFF scaffolds, and measured the cell proliferation rates for each. The results showed that cell proliferation on the MSTL scaffold was clearly superior and indicated that MSTL would be a good replacement for current conventional methods. © Springer Science+Business Media, LLC 2010.
KW  - 3D scaffolds
KW  - Bone tissue regeneration
KW  - Cell proliferation rate
KW  - Computer-assisted methods
KW  - Conventional methods
KW  - Freeforms
KW  - Internal pores
KW  - Microstereolithography
KW  - Poly(propylene fumarate)
KW  - Solid free-form fabrication
KW  - Cell proliferation
KW  - Computer architecture
KW  - Computer control systems
KW  - Fabrication
KW  - Pore size
KW  - Propylene
KW  - Tissue
KW  - Tissue engineering
KW  - Scaffolds
KW  - poly(propylen fumarate)
KW  - polymer
KW  - tissue scaffold
KW  - unclassified drug
KW  - article
KW  - bone tissue
KW  - cell proliferation
KW  - cell structure
KW  - human
KW  - microstereolithography
KW  - nanofabrication
KW  - nanopore
KW  - osteoblast
KW  - priority journal
KW  - radiography
KW  - three dimensional imaging
KW  - tissue regeneration
KW  - Animals
KW  - Cell Proliferation
KW  - Cells, Cultured
KW  - Humans
KW  - Manufactured Materials
KW  - Materials Testing
KW  - Mice
KW  - Microtechnology
KW  - Models, Biological
KW  - Particle Size
KW  - Porosity
KW  - Tissue Engineering
KW  - Tissue Scaffolds
N1  - Cited By :26
N1  - Export Date: 27 June 2016
M3  - Article
DB  - Scopus
N1  - CODEN: JSMME
C2  - 20981473
LA  - English
N1  - Correspondence Address: Cho, D.-W.; Department of Mechanical Engineering, Pohang University of Science and Technology (POSTECH), San 31, Hyoja dong, Nam-gu, Pohang, Gyungbuk 790-781, South Korea; email: dwcho@postech.ac.kr
N1  - References: Thomson, R., Yaszemski, M., Mikos, A.G., Polymer scaffold processing Principles of Tissue Engineering, p. 19. , Lanza R, Langer R, Chick W, editors Austin: R.G. Landes Co. Academic Press 263-72; 
Rezwana, K., Chena, Q.Z., Blakera, J.J., Boccaccini, A.R., Biodegrad able and bioactive porous polymer/inorganic composite scaffolds for bone tissue engineering (2006) Biomaterials, 27, pp. 3413-3431; 
Fisher, J.P., Dean, D., Mikos, A.G., Photocrosslinking characteristics and mechanical properties of diethyl fumarate/poly (propylene fumarate) biomaterials (2002) Biomaterials, 23, pp. 4333-4343; 
Temenhoff, J.S., Mikos, A.G., Injectable materials for orthopaedic tissue engineering (2000) Biomaterials, 21, pp. 2405-2412; 
He, S., Yaszemski, M., Wasko, A., Engel, P., Mikos, A., Injectable biodegradable polymer composites based on poly(propylene fumarate) crosslinked with poly(ethylene glycol)-dimethacrylate (2000) Biomaterials, 20, pp. 2389-2394; 
Domb, A.J., Kost, J., Wiseman, D.M., (1997) Handbook of Biodegradable Polymers, , London: Harwood Academic Publishers; 
Frazier, D.D., Lathi, V.K., Gerhart, T.N., Hayes, W.C., Ex vivo degra dation of a poly (propylene glycol-fumarate) biodegradable par- ticulate composite bone cement (1997) J Biomed Mater Res, 34 (3), pp. 383-389; 
Cooke, M.N., Fisher, J.P., Dean, D., Rimnac, C., Mikos, A.G., Use of stereolithography to manufacture critical-sized 3D biodegradable scaffolds for bone ingrowth (2002) J Biomed Mater Res Part B, 64 B, pp. 65-69; 
Lee, J.W., Lan, P.X., Kim, B., Lim, G.B., Cho, D.-W., Fabrication and Characteristic Analysis of a Poly(propylene fumarate) Scaffold Using Micro-stereolithography Technology (2008) J Biomed Mater Res Part B, 87 B, pp. 1-9; 
Lan, P.X., Lee, J.W., Seol, Y.-J., Cho, D.-W., Development of 3D PPF/ DEF scaffolds using micro-stereolithography and surface modi fication (2009) J Mater Sci Mater Med, 20 (1), pp. 271-279; 
Oh, S.H., Kang, S.G., Kim, E.S., Cho, S.H., Lee, J.H., Fabrication and characterization of hydrophilic poly(lactic-co-glycolic acid)/ poly(vinyl alcohol) blend cell scaffolds by melt-molding partic-ulate-leaching method (2003) Biomaterials, 24, pp. 4011-4021; 
He, L., Zhang, Y., Zeng, X., Quan, D., Liao, S., Zeng, Y., Lu, J., Ramakrishnam, S., Fabrication and characterization of poly (l-lactic acid) 3D nanofibrous scaffolds with controlled archi tecture by liquid-liquid phase separation from a ternary polymer- solvent system (2009) Polymer, 50, pp. 4128-4138; 
Wu, H., Wan, Y., Cao, X., Dalai, S., Wang, S., Zhang, S., Fabrication of chitosan-g-polycaprolactone copolymer scaffolds with gradient porous microstructures (2008) Mater Lett, 62, pp. 2733-2736; 
Kim, S.-S., Park, M.S., Jeon, O., Choi, C.Y., Kim, B.-S., Fabrication and characterization of hydrophilic poly(lactic-co-glycolic acid)/ poly(vinyl alcohol) blend cell scaffolds by melt-molding partic- ulate-leaching method (2006) Biomaterials, 27, pp. 1399-13109; 
O'Brien, F.J., Harley, B.A., Yannas, I.V., Gibson, L., Influence of freezing rate on pore structure in freeze-dried collagen-GAG scaffolds (2004) Biomaterials, 25, pp. 1077-1086; 
Reignier, J., Huneault, M.A., Preparation of interconnected poly(e- caprolactone) porous scaffolds by a combination of polymer and salt particulate leaching (2006) Polymer, 47, pp. 4703-4717; 
Rowlands, A.S., Lim, S.A., Martin, D., Cooper-White, J.J., Polyure- thane/poly(lactic-co-glycolic) acid composite scaffolds fabricated by thermally induced phase separation (2007) Biomaterials, 28, pp. 2109-2121; 
Lee, S.B., Kim, Y.H., Chong, M.S., Hong, S.H., Lee, Y.M., Study of gelatin- containing artificial skin V: Fabrication of gelatin scaffolds using a salt-leaching method (2005) Biomaterials, 26, pp. 1961-1968; 
Zein, I., Hutmacher, D.W., Tan, K.C., Teoh, S.H., Fused deposition modeling of novel scaffold architectures for tissue engineering applications (2002) Biomaterials, 23, pp. 1169-1185; 
Dutt, R.T., Simon, J.L., Ricci, J.L., Rekow, E.D., Thompson, V.P., Parsons, J.R., Performance of hydroxyapatite bone repair scaffolds created via three-dimensional fabrication techniques (2003) J Biomed Mater Res Part A, 67, pp. 1228-1237; 
Chu, W.S., Jeong, S.Y., Pandey, J.K., Ahn, S.H., Lee, J.H., Chi, S.C., Fabrication of composite drug delivery system using nano com posite deposition system and in vivo characterization (2008) IJPEM, 9 (2), pp. 81-83; 
Roy, T.D., Simon, J.L., Ricci, J.L., Rekow, E.D., Thompson, V.P., Parsons, J.R., Performance of degradable composite bone repair products made via three-dimensional fabrication techniques (2003) J Biomed Mater Res Part A, 66, pp. 283-291; 
Simon, J.L., Roy, T.D., Parsons, J.R., Rekow, E.D., Thompson, V.P., Kemnitzer, J., Ricci, J.L., Engineered cellular response to scaffold architecture in a rabbit trephine defect (2003) J Biomed Mater Res Part A, 66, pp. 275-282; 
Chu, T.M., Orton, D.G., Hollister, S.J., Feinberg, S.E., Halloran, J.W., Mechanical and in vivo performance of hydroxyapatite implants with controlled architectures (2002) Biomaterials, 23, pp. 1283-1293; 
Ha, Y.-M., Park, I.-B., Kim, H.-C., Lee, S.-H., Three-dimensional microstructure using partitioned cross-sections in projection microstereolithography (2010) IJPEM, 1 (2), pp. 335-310; 
Kwon, I.K., Matsuda, T., Photo-polymerized microarchitectureal constructs prepared by microstereolithography using liquid acry- lated-end-capped trimethylene carbonate-based prepolymers (2005) Bio Materials, 26, pp. 1675-1684; 
Lee, J.W., Ahn, G.S., Kim, D.S., Cho, D.-W., Development of nano- and microscale composite 3D scaffolds using PPF/DEF-HA and micro-stereolithography (2009) Microelectron Eng, 86, pp. 1465-1467; 
Khang, G., Kim, M.S., Lee, H.B., A Manual for Biomaterial/scaffold Fabrication Technology, p. 20. , Singapore World Scientific Publishing 35-41; 
Dennis, J.E., Haynesworth, S.E., Young, R.G., Caplan, A.I., Osteogen- esis in marrow derived mesenchymal cell porous ceramic com posites transplanted subcutaneously: Effect of fibronectin and laminin on cell retention and rate of osteogenic expression (1992) Cell Transpl, 1, pp. 23-32; 
Schwartz, Z., Mellonig, J.T., Carnes Jr., D.R., De La Fontaine, J., Cochran, D.L., Dean, D.D., Boyan, B.D., Ability of commercial demineralized freeze-dried bone allograft to induce new bone formation (1996) J Periodontol, 67, pp. 918-926; 
Vassilis, K., Kaplan, D., Porosity of 3D biomaterial scaffolds and osteogenesis (2005) Biomaterials, 26, pp. 5474-5491; 
Hutmacher, D.W., Scaffolds in tissue engineering bone and carti lage (2000) Biomaterials, 21, pp. 2529-2543
UR  - https://www.scopus.com/inward/record.uri?eid=2-s2.0-78651295388&partnerID=40&md5=92bf380353ffd28259d82546d064c81c
ER  - 

TY  - CONF
TI  - Precision Extrusion Deposition with integrated assisting cooling to fabricate 3D scaffolds
C3  - ASME 2010 Conference on Smart Materials, Adaptive Structures and Intelligent Systems, SMASIS 2010
J2  - ASME Conf. Smart Mater., Adapt. Struct. Intelligent Syst., SMASIS
VL  - 1
SP  - 815
EP  - 821
PY  - 2010
SN  - 9780791844151 (ISBN)
AU  - Hamid, Q.
AU  - Sun, W.
AU  - Güçeri, S.
AD  - Drexel University, Dept. of Mechanical Engineering and Mechanics, Philadelphia, PA. 19104, United States
AB  - As the field of Tissue Engineering advances to its ultimate goal of engineering a fully functional organ, there's an increase need for enabling technologies and integrated system. Important roles in scaffold guided tissue engineering are the fabrication of extra-cellular matrices (ECM) that have the capabilities to maintain cell growth, cell attachment, and ability to form new tissues. Threedimensional scaffolds often address multiple mechanical, biological and geometrical design constraints. With advances of technologies in the recent decades, Computer Aided Tissue Engineering (CATE) has much development in solid freeform fabrication (SFF) process, which includes but not limited to the fabrication of tissue scaffolds with precision control. Drexel University patented Precision Extrusion Deposition (PED) device uses computer aided motion and extrusion to precisely fabricate the internal and external architecture, porosity, pore size, and interconnectivity within the scaffold. The high printing resolution, precision, and controllability of the PED allows for closer mimicry of tissues and organs. Literatures have shown that some cells prefer scaffolds built from stiff material; stiff materials typically have a high melting point. Biopolymers with high melting points are difficult to manipulate to fabricate 3D scaffold. With the use of the PED and an integrated Assisting Cooling (AC) device; high melting points of biopolymer should no longer limit the fabrication of 3D scaffold. The AC device is mounted at the nozzle of the PED where the heat from the material delivery chamber of the PED has no influence on the AC fluid temperature. The AC has four cooling points, located north, south, east, and west; this allows for cooling in each direction of motion on a XY plane. AC uses but not limited to nitrogen, compressed air, and water to cool polymer filaments as it is extruded from the PED and builds scaffolds. Scaffolds fabricated from high melting point polymers that use this new integrated component to the PED should illustrate good mechanical properties, structural integrity, and precision of pore sizes and interconnectivity. Copyright © 2010 by ASME.
KW  - 3D scaffolds
KW  - AC devices
KW  - Cell attachments
KW  - Computer aided
KW  - Computer-aided tissue engineering
KW  - Direction of motion
KW  - Drexel University
KW  - Enabling technologies
KW  - Fluid temperatures
KW  - Geometrical designs
KW  - High melting point
KW  - Integrated systems
KW  - Interconnectivity
KW  - Polymer filaments
KW  - Precision control
KW  - Printing resolution
KW  - Solid free-form fabrication
KW  - Three-dimensional scaffolds
KW  - Tissue scaffolds
KW  - Biomechanics
KW  - Biomolecules
KW  - Biopolymers
KW  - Compressed air
KW  - Cooling
KW  - Extrusion
KW  - Fabrication
KW  - Histology
KW  - Intelligent materials
KW  - Intelligent systems
KW  - Mechanical properties
KW  - Melting point
KW  - Polymers
KW  - Pore size
KW  - Precision engineering
KW  - Three dimensional
KW  - Tissue
KW  - Scaffolds (biology)
T2  - ASME 2010 Conference on Smart Materials, Adaptive Structures and Intelligent Systems, SMASIS 2010
Y2  - 28 September 2010 through 1 October 2010
CY  - Philadelphia, PA
N1  - Conference code: 89297
N1  - Export Date: 27 June 2016
M3  - Conference Paper
DB  - Scopus
LA  - English
N1  - Correspondence Address: Hamid, Q.; Drexel University, Dept. of Mechanical Engineering and Mechanics, Philadelphia, PA. 19104, United States
N1  - References: (2004) The Organ and Transplantation Network, , http://www.ustransplant.org; 
Langer, R., Vacanti, J.P., Tissue engineerin (1993) Science, 26, pp. 920-926; 
Patrick Jr., C.W., Mikos, A.G., McIntire, L.V., (1998) Frontiers in Tissue Engineering, , Elsevier Science Ltd; 
McIntire, L.V., (2002) WTEC Panel on Tissue Engineering Research: Final Report, , Academic Press; 
Gabbay, J.S., Heller, J.B., Mitchell, S.A., Zuk, P.A., Spoon, D.B., Wasson, K.L., Jarrahy, R., Bradley, J.P., Osteogenic potentiation of human adipose-derived stem cells in a 3-dimensional matrix (2006) Annals of Plastic Surgery, 57 (1), pp. 89-93. , DOI 10.1097/01.sap.0000205378.89052.d3, PII 0000063720060700000018; 
Alini, M., Eisenstein, S.M., Ito, K., Little, C., Kettler, A.A., Masuda, K., Melrose, J., Wilke, H.J., Are animal models useful for studying human disc disorders/degeneration? (2008) European Spine Journal, 17 (1), pp. 2-19. , DOI 10.1007/s00586-007-0414-y; 
Boland, T., Mironov, V., Gutowska, A., Roth, E.A., Markwald, R.R., Cell and organ printing 2: Fusion of cell aggregates in three-dimensional gels (2003) Anatomical Record - Part A Discoveries in Molecular, Cellular, and Evolutionary Biology, 272 (2), pp. 497-502; 
Griffith, L.G., Naughton, G., Tissue engineering-current challenges and expanding opportunities (2002) Science, 295, pp. 1009-1014; 
Zhou, J., Electrowetting-based multi-microfluidics array printing of high resolution tissue construct with embedded cells and growth factors (2007) Virtual and Physical Prototyping, 2 (4), pp. 217-223; 
Murray, P.E., Garcia-Godoy, F., Hargreaves, K.M., Regenerative endodontics: A review of current status and a call for action (2007) J Endod, 33 (4), pp. 377-390; 
Ciocca, L., CAD/CAM and rapid prototyped scaffold construction for bone regenerative medicine and surgical transfer of virtual planning: A pilot study (2009) Comput Med Imaging Graph, 33 (1), pp. 58-62; 
Barron, J.A., Wu, P., Ladouceur, H.D., Ringeisen, B.R., Biological laser printing: A novel technique for creating heterogeneous 3-dimensional cell patterns (2004) Biomedical Microdevices, 6 (2), pp. 139-147. , DOI 10.1023/B:BMMD.0000031751.67267.9f; 
Naing, M.W., Chua, C.K., Leong, K.F., Wang, Y., Fabrication of customised scaffolds using computer-aided design and rapid prototyping techniques (2005) Rapid Prototyping Journal, 11 (4), pp. 249-259. , DOI 10.1108/13552540510612938; 
Hutmacher, D.W., Sittinger, M., Risbud, M.V., Scaffold-based tissue engineering: Rationale for computer-aided design and solid free-form fabrication systems (2004) Trends in Biotechnology, 22 (7), pp. 354-362. , DOI 10.1016/j.tibtech.2004.05.005, PII S0167779904001428; 
Taboas, J.M., Maddox, R.D., Krebsbach, P.H., Hollister, S.J., Indirect solid free form fabrication of local and global porous, biomimetic and composite 3D polymer-ceramic scaffolds (2003) Biomaterials, 24 (1), pp. 181-194. , DOI 10.1016/S0142-9612(02)00276-4, PII S0142961202002764; 
Lee, M., Dunn, J.C.Y., Wu, B.M., Scaffold fabrication by indirect three-dimensional printing (2005) Biomaterials, 26 (20), pp. 4281-4289. , DOI 10.1016/j.biomaterials.2004.10.040, PII S0142961204009603; 
Wang, F., Shor, L., Darling, A., Khalil, S., Sun, W., Guceri, S., Lau, A., Precision extruding deposition and characterization of cellular poly-caprolactone tissue scaffold (2004) Rapid Prototyping Journal, 10 (1), pp. 42-49; 
Darling, A.L., Sun, W., (2003) 3D Microtomographic Characterization of Precision Extruded Poly-e-caprolactone Scaffolds, pp. 311-317. , Wiley Interscience. DOI:10.1002/jbm.b.30050; 
Khalil, S., Nam, J., Sun, W., Multinozzle deposition for construction of 3D biopolymer tissue scaffolds (2005) Rapid Prototyping Journal, 11 (1), pp. 1355-2546; 
Incropera, F.P., Dewitt, D.P., (2007) Fundamentals of Heat and Mass Transfer, , John Wiley, ISBN 0471457280
A4  - Aerospace Division
UR  - https://www.scopus.com/inward/record.uri?eid=2-s2.0-84859544437&partnerID=40&md5=c89041112bd38744bae94e5c93dc28b8
ER  - 

TY  - CONF
TI  - 3D fibrous structures as cardiovascular implants
C3  - Proceedings of the 3rd World Conference on 3D Fabrics and Their Applications
J2  - Proc. World Conf. 3D Fabr. Their Appl.
SP  - 159
EP  - 167
PY  - 2010
SN  - 9781846260490 (ISBN)
AU  - Singh, C.
AU  - Morsi, Y.
AU  - Lin, T.
AU  - Wang, X.
AD  - Centre for Material and Fibre Innovation, Deakin University, Geelong VIC 3217, Australia
AD  - Faculty of Engineering and Industrial Sciences, Swinburne University of Technology, Hawthorn VIC 3122, Australia
AB  - Medical textiles are a highly specialised stream of technical textiles industry with a growing range of applications. A significant advancement has been achieved in surgical products or biomedical textiles (implantable/non- implantable) with the advent of 3D textile manufacturing techniques. Cardiovascular soft tissue implants (vascular grafts) have been a field of interest over decades for use of innovative 3D tubular structures in treatment of cardiovascular diseases. In the field of soft tissue implants, knitted and woven tubular structures are being used for large diameter blood vessel replacements. Advent of electrospinning and tissue engineering techniques has been able to provide promising answers to small diameter vascular grafts. The aim of this review is to outline the approaches in vascular graft development utilising different 3D tubular structure forming techniques. The emphasis is on vascular graft development techniques that can help improve treatment efficacy in future.
KW  - 3D textiles
KW  - Biocompatibility
KW  - Dacron
KW  - Electrospinning
KW  - Tissue engineering
KW  - Vascular graft
KW  - Biomedical textiles
KW  - Cardio-vascular disease
KW  - Cardiovascular implants
KW  - Dacron
KW  - Development technique
KW  - Fibrous structures
KW  - Large diameter
KW  - Medical textiles
KW  - Small diameter vascular grafts
KW  - Soft tissue
KW  - Technical textiles
KW  - Textile manufacturing
KW  - Tissue-engineering techniques
KW  - Tubular structures
KW  - Vascular grafts
KW  - Biocompatibility
KW  - Blood vessels
KW  - Diseases
KW  - Electrospinning
KW  - Fabrics
KW  - Grafts
KW  - Polyethylene terephthalates
KW  - Tissue
KW  - Tissue engineering
KW  - Tubular steel structures
KW  - Weaving
KW  - Three dimensional
T2  - 3rd World Conference on 3D Fabrics and Their Applications
Y2  - 20 April 2011 through 21 April 2011
CY  - Wuhan
N1  - Conference code: 87994
N1  - Export Date: 27 June 2016
M3  - Conference Paper
DB  - Scopus
LA  - English
N1  - Correspondence Address: Wang, X.; Centre for Material and Fibre Innovation, Deakin University, Geelong VIC 3217, Australia; email: xwang@deakin.edu.au
N1  - References: Rutherford, R.B., (1989) Vascular Surgery, pp. 404-486. , Saunders; 
Venkatraman, S., Boey, F., Lao, L.L., Implanted cardiovascular polymers: Natural, synthetic and bio-inspired (2008) Progress in Polymer Science, 33 (9), pp. 853-874; 
Sade, R.M., Transplantation at 100 years: Alexis carrel, pioneer surgeon (2005) Annals of Thoracic Surgery, 80 (6), pp. 2415-2418. , DOI 10.1016/j.athoracsur.2005.08.074, PII S0003497505016024; 
Baird, R.N., Abbott, W.M., Vein grafts: An historical perspective (1977) American Journal of Surgery, 134 (2), pp. 293-296. , DOI 10.1016/0002-9610(77)90366-X; 
Voorhees, J.A.B., Jaretzki, A., Blakemore, A.H., The use of tubes constructedfrom vinyon "n" cloth in bridging arterial defects (1952) Ann Surg, 135, pp. 332-336; 
Blakemore, A.H., Voorhees, J.A.B., The use of tubes constructedfrom vinyon "n" cloth in bridging arterial defects-experimental and clinical (1954) Ann Surg., 140 (3), pp. 324-333; 
Szilagyi, D.E., Elliott Jr., J.P., Smith, R.F., A thirty-year survey of the reconstructive surgical treatment of aortoiliac occlusive disease (1986) Journal of Vascular Surgery, 3 (3), pp. 421-436. , DOI 10.1067/mva.1986.avs0030421; 
Xue, L., Greisler, H.P., Biomaterials in the development and future of vascular grafts (2003) Journal of Vascular Surgery, 37 (2), pp. 472-480. , DOI 10.1067/mva.2003.88; 
Hayashi, F., Development of a small-diameter expanded polytetrafluoroethylene vascular graft (2003) SEI Technical Review, 55, pp. 83-87; 
Sala, F., Hassen-Khodja, R., Lecis, A., Bouillanne, P.-J., Declemy, S., Batt, M., Long-term outcome of femoral above-knee popliteal artery bypass using autologous saphenous vein versus expanded polytetrafluoroethylene grafts (2003) Annals of Vascular Surgery, 17 (4), pp. 401-407; 
Schweiger, H., Klein, P., Lang, W., Tibial bypass grafting for limb salvage with ringed polytetrafluoroethylene prostheses: Results of primary and secondary procedures (1993) Journal of Vascular Surgery, 18 (5), pp. 867-874. , DOI 10.1067/mva.1993.45284; 
Hehrlein, F.W., The use of expanded polytetrafluoroethylene (PTFE) grafts for myocardial revascularization (1984) J Cardiovasc Surg, 25, pp. 549-553; 
Chard, R.B., Johnson, D.C., Nunn, G.R., Cartmill, T.B., Aorta-coronary bypass grafting with polytetrafluoroethylene conduits. Early and late outcome in eight patients (1987) Journal of Thoracic and Cardiovascular Surgery, 94 (1), pp. 132-134; 
McLarty, A.J., Phillips, M.R., Holmes Jr., D.R., Schaff, H.V., Aortocoronary bypass grafting with expanded polytetrafluoroethylene: 12- year patency (1998) Annals of Thoracic Surgery, 65 (5), pp. 1442-1444. , DOI 10.1016/S0003-4975(98)00031-9, PII S0003497598000319; 
Kiaei, D., Hoffman, A.S., Horbett, T.A., Tight binding of albumin to glow discharge treated polymers (1992) J Biomater Sci Polym Ed., 4, pp. 35-44; 
Phaneuf, M.D., Berceli, S.A., Bide, M.J., Quist, W.C., LoGerfo, F.W., Covalent linkage of recombinant hirudin to poly(ethylene terephthalate) (Dacron): Creation of a novel antithrombin surface (1997) Biomaterials, 18 (10), pp. 755-765. , DOI 10.1016/S0142-9612(96)00193-7, PII S0142961296001937; 
Sipehia, R., Martucci, G., Barbarosie, M., Wu, C., Enhanced attachment and growth of human endothelial cells derived from umbilical veins on ammonia plasma modified surfaces of PTFE and ePTFE synthetic vascular graft biomaterials (1993) Biomaterials, Artificial Cells, and Immobilization Biotechnology, 21 (4), pp. 455-468; 
Tran, C.N.B., Walt, D.R., Plasma modification and collagen binding to PTFE grafts (1989) Journal of Colloid and Interface Science, 132 (2), pp. 373-381; 
Kirkpatrick, C.J., Surface modification of polymers to permit endothelial cell growth (1991) Cells Mater, 1, pp. 93-108; 
Ohgoe, Y., Amorphous hydrogenated carbon (a-C:H) film coating on an inner-wall of cylindrical textile materials by rf. plasma CVD (2008) Diamond and Related Materials, 17 (7-10), pp. 1702-1705; 
Weadock, K.S., Goggins, J.A., Vascular graft sealants (1993) Journal of Long-Term Effects of Medical Implants, 3 (3), pp. 207-222; 
Werkmeister, J., Evaluation of the Omniflow collagen-polymer vascular prosthesis: Immuno-histological analysis using monoclonal antibodies (1995) Adv SciTechnol, p. 12; 
Slimane, S.B., In vivo evaluation of polyester arterial grafts coated with albumin: The role and importance of cross-linking agents (1988) Eur Surg Res, 20 (1), pp. 66-74; 
Marois, Y., Chakfe, N., Guidoin, R., Duhamel, R.C., Roy, R., Marois, M., King, M.W., Douville, Y., An albumin-coated polyester arterial graft: In vivo assessment of biocompatibility and healing characteristics (1996) Biomaterials, 17 (1), pp. 3-14; 
Devine, C., McCollum, C., Heparinbonded Dacron andpolytetrafuoroethylene forfemoforopoplileal bypass: Five years results of a perspective randomized multi-centre clinical trial (2004) J Vase Surg, 40, pp. 924-931; 
Bosiers, M., Deloose, K., Verbist, J., Schroe, H., Lauwers, G., Lansink, W., Peeters, P., Heparin-bonded expanded polytetrafluoroethylene vascular graft for femoropopliteal and femorocrural bypass grafting: 1-year results (2006) Journal of Vascular Surgery, 43 (2), pp. 313-318. , DOI 10.1016/j.jvs.2005.10.037, PII S0741521405018525; 
Walpoth, B.H., Improvement of patency rate in heparin-coated small synthetic vascular grafts (1998) Circulation, 98, pp. 319-324; 
Mary, C., Marois, Y., King, M.W., Hong, T., Laroche, G., Douville, Y., Martin, L., Guidoin, R., In vitro and in vivo studies of a polyester arterial prosthesis with a warp-knitted sharkskin structure (1997) Journal of Biomedical Materials Research, 35 (4), pp. 459-472. , DOI 10.1002/(SICI)1097-4636(19970615)35:4<459::AID-JBM6>3.0.CO;2-G; 
Deblois, C., Cote, M., Doillon, J., Heparin-fibroblast growth factor-fibronectin complex: In vitro and in vivo applications to collagen-based materials (1994) Biomaterials, 15, pp. 665-672; 
Doi, K., Matsuda, T., Enhanced vascularization in a microporous polyurethane graft impregnated with basic fibroblast growth factor and heparin (1997) Journal of Biomedical Materials Research, 34 (3), pp. 361-370. , DOI 10.1002/(SICI)1097-4636(19970305)34:3<361::AID-JBM11>3.0.CO;2-J; 
Mirzaie, M., Schmitto, J.D., Tirilomis, T., Fatehpur, S., Liakopoulos, O.J., Teucher, N., Dorge, H., Schondube, F.A., Surgical management of vascular graft infection in severely ill patients by partial resection of the infected prosthesis (2007) European Journal of Vascular and Endovascular Surgery, 33 (5), pp. 610-613. , DOI 10.1016/j.ejvs.2006.11.042, PII S1078588406007398; 
Pawlowski, K.J., Rittgers, S.E., Schmidt, S.P., Bowlin, G.L., Endothelial cell seeding of polymeric vascular grafts (2004) Frontiers in Bioscience, 9, pp. 1412-1421. , d1000-1499; 
Herring, M., Gardner, A., Glover, J., A single staged technique for seeding vascular grafts with autogenous endothelium (1978) Surgery, 84 (4), pp. 498-504; 
Rupnick, M.A., Hubbard, F.A., Pratt, K., Jarrell, B.E., Williams, S.K., Endothelialization of vascular prosthetic surfaces after seeding or sodding with human microvascular endothelial cells (1989) Journal of Vascular Surgery, 9 (6), pp. 788-795; 
Graham, L., Expanded polytetrafluoroethylene vascular prostheses seeded with enzymatically derived and cultured canine endothelial cells (1982) Surgery, 91, pp. 550-56; 
Rashid, S.T., Salacinski, H.J., Fuller, B.J., Hamilton, G., Seifalian, A.M., Engineering of bypass conduits to improve patency (2004) Cell Proliferation, 37 (5), pp. 351-366. , DOI 10.1111/j.1365-2184.2004.00318.x; 
Williams, S.K., Rose, D.G., Jarrell, B.E., Microvascular endothelial cell sodding of ePTFE vascular grafts: Improved patency and stability of the cellular lining Biomed. Mater. Res., 28, pp. 203-212. , 19994; 
Herring, M., Gardner, A., Glover, J., Seeding endothelium onto canine arterial prostheses. The effects of graft design (1979) Archives of Surgery, 114 (6), pp. 679-682; 
Schmidt, S., Endothelial cell seeding of prosthetic vascular grafts - Current status (1991) High Performance Biomaterials, pp. 483-496; 
Williams, S.K., Jarrell, B.E., Friend, L., Adult human endothelial cell compatibility with prosthetic graft material (1985) Journal of Surgical Research, 38 (6), pp. 618-629. , DOI 10.1016/0022-4804(85)90084-8; 
Vara, D.S., Salacinski, H.J., Kannan, R.Y., Bordenave, L., Hamilton, G., Seifalian, A.M., Cardiovascular tissue engineering: State of the art (2005) Pathologie Biologie, 53 (10), pp. 599-612. , DOI 10.1016/j.patbio.2004.12.006, PII S0369811404002913; 
Campbell, J.B., Glover, J.L., Herring, B., The influence of endothelial seeding and platelet inhibition on the patency of ePTFE grafts used to replace small arteries - An experimental study (1988) European Journal of Vascular Surgery, 2 (6), pp. 365-370; 
Ramalanjaona, G., Kempczinski, R.F., Rosenman, J.E., The effect of fibronectin coating on endothial cell kinetics in polytetrafluoroethylene grafts (1986) Journal of Vascular Surgery, 3 (2), pp. 264-272. , DOI 10.1067/mva.1986.avs0030264; 
Seeger, J.M., Klingman, N., Improved endothelial cell seeding with cultured cells and fibronectin-coated grafts (1985) Journal of Surgical Research, 38 (6), pp. 641-647. , DOI 10.1016/0022-4804(85)90087-3; 
Wesolowski, S.A., The compound prosthetic vascular graft: A pathologic survey (1963) Surgery, 53, pp. 19-44; 
Bowald, S., Busch, C., Eriksson, I., Absorbable material in vascular prosthesis (1980) Acta Chir. Scand, 146, pp. 391-395; 
Uretzky, G., Long-term evaluation of a new selectively biodegradable vascular graft coated with polyethylene oxide-polylactic acid for ventricular conduit. An experimental study (1990) J Thorac Cardiovasc Surgery, 100, pp. 769-780; 
Langer, R., Vacanti, J.P., Tissue engineering (1993) Science, 260 (5110), pp. 920-926; 
Muto, A., Smooth muscle cell signal transduction: Implications of vascular biology for vascular surgeons (2007) Journal of Vascular Surgery, 45 (6 SUPPL. 1), pp. A15-A24; 
Baguneid, M.S., Tissue engineering of bloodvessels (2006) British Journal of Surgery, 93 (3), pp. 282-290; 
Zilla, P., Deutsch, M., Meinhart, J., Endothelial cell transplantation (1999) Seminars in Vascular Surgery, 12 (1), pp. 52-63; 
Weinberg, C.B., Bell, E., A blood vessel model constructed from collagen and cultured vascular cells (1986) Science, 231 (4736), pp. 397-400; 
Stitzel, J.D., Pawlowski, K.J., Wnek, G.E., Simpson, D.G., Bowlin, G.L., Arterial smooth muscle cell proliferation on a novel biomimicking, biodegradable vascular graft scaffold (2001) Journal of Biomaterials Applications, 16 (1), pp. 22-33. , DOI 10.1106/U2UU-M9QH-Y0BB-5GYL; 
Niklason, L.E., Gao, J., Abbott, W.M., Hirschi, K.K., Houser, S., Marini, R., Langer, R., Functional arteries grown in vitro (1999) Science, 284 (5413), pp. 489-493. , DOI 10.1126/science.284.5413.489; 
Torikai, K., A self-renewing, tissue-engineered vascular graft for arterial reconstruction (2008) The Journal of Thoracic and Cardiovascular Surgery, 136 (1), pp. 37-45. , el; 
Hoerstrup, S.P., Zund, G., Sodian, R., Schnell, A.M., Grunenfelder, J., Turina, M.I., Tissue engineering of small caliber vascular grafts (2001) European Journal of Cardio-thoracic Surgery, 20 (1), pp. 164-169. , DOI 10.1016/S1010-7940(01)00706-0, PII S1010794001007060; 
Mitchell, S.L., Niklason, L.E., Requirements for growing tissue-engineered vascular grafts (2003) Cardiovascular Pathology, 12 (2), pp. 59-64. , DOI 10.1016/S1054-8807(02)00183-7; 
Xu, C.Y., Inai, R., Kotaki, M., Ramakrishna, S., Aligned biodegradable nanofibrous structure: A potential scaffold for blood vessel engineering (2004) Biomaterials, 25 (5), pp. 877-886. , DOI 10.1016/S0142-9612(03)00593-3; 
Mo, X.M., Xu, C.Y., Kotaki, M., Ramakrishna, S., Electrospun P(LLA-CL) nanofiber: A biomimetic extracellular matrix for smooth muscle cell and endothelial cell proliferation (2004) Biomaterials, 25 (10), pp. 1883-1890. , DOI 10.1016/j.biomaterials.2003.08.042; 
Wu, H., Electrospinning of small diameter 3-D nanoftbrous tubular scaffolds with controllable nanofiber orientations for vascular grafts (2010) Journal of Materials Science: Materials in Medicine, 21 (12), pp. 3207-3215; 
Matthews, J.A., Wnek, G.E., Simpson, D.G., Bowlin, G.L., Electrospinning of collagen nanofibers (2002) Biomacromolecules, 3 (2), pp. 232-238. , DOI 10.1021/bm015533u; 
Huang, L., Engineered collagen-PEO nanofibers andfabrics (2001) Journal of Biomaterials Science. Polymer Edition, 12 (9), pp. 979-93; 
Huang, L., Generation of synthetic elastin-mimetic small diameter fibers and fiber networks (2000) Macromolecules, 33 (8), pp. 2989-2997; 
Stitzel, J., Controlledfabrication of a biological vascular substitute (2006) Biomaterials, 27 (7), pp. 1088-1094; 
Yang, Y., Electrospun composite mats of poly [(D,L-lactide)-co-glycolidej and collagen with high porosity as potential scaffolds for skin tissue engineering (2009) Macromolecular Materials and Engineering, 294 (9), pp. 611-619; 
Zhou, J., Cao, C., Ma, X., A novel three-dimensional tubular scaffold preparedfrom silk fibroin by electrospinning (2009) International Journal of Biological Macromolecules, 45 (5), pp. 504-510; 
Soffer, L., Wang, X., Zhang, X., Kluge, J., Dorfmann, L., Kaplan, D.L., Leisk, G., Silk-based electrospun tubular scaffolds for tissue-engineered vascular grafts (2008) Journal of Biomaterials Science, Polymer Edition, 19 (5), pp. 653-664. , DOI 10.1163/156856208784089607; 
Marelli, B., Compliant electrospun silk fibroin tubes for small vessel bypass grafting (2010) Acta Biomaterialia, 6 (10), pp. 4019-4026; 
Wang, S., Electrospun polylactide/silk fibroin-gelatin composite tubular scaffolds for small-diameter tissue engineering blood vessels (2009) Journal of Applied Polymer Science, 113 (4), pp. 2675-2682; 
Uttayarat, P., Micropatterning of three-dimensional electrospun polyurethane vascular grafts (2010) Acta Biomaterialia, 6 (11), pp. 4229-4237; 
Detta, N., Novel electrospun polyurethane/gelatin composite meshes for vascular grafts (2010) Journal of Materials Science: Materials in Medicine, 21 (5), pp. 1761-1769; 
Lee, S.J., The use of thermal treatments to enhance the mechanical properties of electrospun poly( [var epsilonj-caprolactone) scaffolds (2008) Biomaterials, 29 (10), pp. 1422-1430
A4  - Biteam AB
UR  - https://www.scopus.com/inward/record.uri?eid=2-s2.0-84862924278&partnerID=40&md5=35d2a6c7c47507914d846ebd855f4621
ER  - 

TY  - JOUR
TI  - Versatile biodegradable poly(ester amide)s derived from α-Amino acids for vascular tissue engineering
T2  - Materials
J2  - Mater.
VL  - 3
IS  - 4
SP  - 2346
EP  - 2368
PY  - 2010
DO  - 10.3390/ma3042346
SN  - 19961944 (ISSN) 
AU  - Karimi, P.
AU  - Rizkalla, A.S.
AU  - Mequanint, K.
AD  - Department of Chemical and Biochemical Engineering, The University of Western Ontario, London, ON, Canada
AD  - Division of Biomaterials Science, Schulich School of Medicine and Dentistry, The University of Western Ontario, London, ON, Canada
AB  - Biodegradable poly(ester amide) (PEA) biomaterials derived from α-amino acids, diols, and diacids are promising materials for biomedical applications such as tissue engineering and drug delivery because of their optimized properties and susceptibility for either hydrolytic or enzymatic degradation. The objective of this work was to synthesize and characterize biodegradable PEAs based on the α-amino acids L-phenylalanine and Lmethionine. Four different PEAs were prepared using 1,4-butanediol, 1,6-hexanediol, and sebacic acid by interfacial polymerization. High molecular weight PEAs with narrow polydispersity indices and excellent film-forming properties were obtained. The incubation of these PEAs in PBS and chymotrypsin indicated that the polymers are biodegradable. Human coronary artery smooth muscle cells were cultured on PEA films for 48 h and the results showed a well-spread morphology. Porous 3D scaffolds fabricated from these PEAs were found to have excellent porosities indicating the utility of these polymers for vascular tissue engineering. © 2010 by the authors.
KW  - α-Amino acids
KW  - Biodegradable polymers
KW  - Interfacial polymerization
KW  - Poly(ester amide)s
KW  - Scaffolds
KW  - Biomedical applications
KW  - Enzymatic Degradation
KW  - Film-forming properties
KW  - Human coronary arteries
KW  - Interfacial polymerization
KW  - Polydispersity indices
KW  - Polyesteramides
KW  - Vascular tissue engineering
KW  - Amides
KW  - Amino acids
KW  - Biodegradable polymers
KW  - Drug delivery
KW  - Esterification
KW  - Esters
KW  - Medical applications
KW  - Polymerization
KW  - Scaffolds
KW  - Scaffolds (biology)
N1  - Cited By :29
N1  - Export Date: 27 June 2016
M3  - Article
DB  - Scopus
LA  - English
N1  - Correspondence Address: Rizkalla, A.S.; Department of Chemical and Biochemical Engineering, The University of Western Ontario, London, ON, Canada; email: arizkalla@eng.uwo.ca
N1  - Funding Details: NSERC, Natural Sciences and Engineering Research Council of Canada
N1  - References: Okada, M., Yamada, M., Yokoe, M., Aoi, K., Biodegradable polymers based on renewable resources. V. Synthesis and biodegradation behavior of poly(ester amide)s composed of 1,4:3,6-dianhydro-D-glucitol, alpha-amino acid, and aliphatic dicarboxylic acid units (2001) J. Appl. Polym. Sci., 81, pp. 2721-2734; 
Hasirci, V., Biodegradable polymers as scaffolds of tissue engineering: Performance and biocompatibility (2006) FEBS J, 273, pp. 31-131; 
Martina, M., Hutmacher, D.W., Biodegradable polymers applied in tissue engineering research: A review (2007) Polym. Int., 56, pp. 145-157; 
Almontassir, A., Gesti, S., Franco, L., Puiggali, J., Molecular packing of polyesters derived from 1 4-butanediol and even aliphatic dicarboxylic acids (2004) Macromolecules, 37, pp. 5300-5309; 
Nair, L.S., Laurencin, C.T., Biodegradable polymers as biomaterials (2007) Prog. Polym. Sci., 32, pp. 762-798; 
Puiggali, J., Ikada, Y., Tsuji, H., Cartier, L., Okihara, T., Lotz, B., The frustrated structure of poly(L-lactide) (2000) Polymer, 41, pp. 8921-8930; 
Wang, Y., Ameer, G.A., Sheppard, B.J., Langer, R., A tough biodegradable elastomer (2002) Nat. Biotechnol., 20, pp. 602-606; 
Vert, M., Aliphatic polyesters: Great degradable polymers that cannot do everything (2005) Biomacromolecules, 6, pp. 538-546; 
Zhang, L.L., Xiong, C.D., Deng, X.M., Biodegradable polyester blends for biomedical application (1995) J. Appl. Polym. Sci., 56, pp. 103-112; 
Eglin, D., Mortisen, D., Alini, M., Degradation of synthetic polymeric scaffolds for bone and cartilage tissue repairs (2009) Soft Matter, 5, pp. 938-947; 
Hemmrich, K., Salber, J., Meersch, M., Wiesemann, U., Gries, T., Pallua, N., Klee, D., Threedimensional nonwoven scaffolds from a novel biodegradable poly(ester amide) for tissue engineering applications (2008) J. Mater. Sci. Mater. Med., 19, pp. 257-267; 
Paredes, N., Rodriguez-Galan, A., Puiggali, J., Synthesis and structural study of a new biodegradable copolymer of nylon-11 and L-alanine (1996) Polymer, 37, pp. 4175-4181; 
Anderson, J.M., Gibbons, D.F., Martin, R.L., Hiltner, A., Woods, R., The potential for poly-alphaamino acids as biomaterials (1974) J. Biomed. Mater. Res., 8, pp. 197-207; 
Gupta, A.S., Lopina, S.T., L-tyrosine-based backbone-modified poly(amino acids) (2002) J. Biomater. Sci. Polym. Ed., 13, pp. 1093-1104; 
Puiggali, J., Subirana, J.A., Synthetic polymers containing alpha-amino acids: From polyamides to poly(ester amide)s (2010) J. Pept. Sci., 3, p. 2366. , 2005 11 247-249. Materials; 
Tsitlanadze, G., Kviria, T., Katsarava, R., Chu, C.C., In vitro enzymatic biodegradation of amino acid based poly(ester amide)s biomaterials (2004) J. Mater. Sci. Mater. Med., 15, pp. 185-190; 
Saotome, Y., Miyazawa, T., Endo, T., Novel enzymatically degradable polymers comprising alpha-amino-acid 1 2-ethanediol, and adipic acid (1991) Chem. Lett., 20, pp. 21-24; 
Saotome, Y., Tashiro, M., Miyazawa, T., Endo, T., Enzymatic degrading solubilization of a polymer comprising glycine, phenylalanine 1 2-ethanediol, and adipic acid (1991) Chem. Lett., 20, pp. 153-154; 
Paredes, N., Rodriguez-Galan, A., Puiggali, J., Synthesis and characterization of a family of biodegradable poly(ester amide)s derived from glycine (1998) J. Polym. Sci. Polym. Chem., 36, pp. 1271-1282; 
Paredes, N., Rodriguez-Galan, A., Puiggali, J., Peraire, C., Studies on the biodegradation and biocompatibility of a new poly(esteramide) derived from L-alanine (1998) J. Appl. Polym. Sci., 69, pp. 1537-1549; 
Puiggali, J., Aceituno, J.E., Paredes, N., Rodriguez-Galan, A., Pelfort, M., Subirana, J.A., Preliminary structural data on new biodegradable poly(esteramide)s derived from L- and L (1998) Dalanine. Abstr. Paper. Am. Chem. Soc., 216, pp. U858; 
Paredes, N., Casas, M.T., Puiggali, J., Lotz, B., Structural data on the packing of poly(ester amide)s derived from glycine, hexanediol, and odd-numbered dicarboxylic acids (1999) J. Polym. Sci. Polym. Phy., 37, pp. 2521-2533; 
Rodriguez-Galan, A., Pelfort, M., Aceituno, J.E., Puiggali, J., Comparative studies on the degradability of poly(ester amide)s derived from L- and L (1999) D-alanine. J. Appl. Polym. Sci., 74, pp. 2312-2320; 
Peredes, N., Casas, M.T., Puiggali, J., Packing of sequential poly(ester amide)s derived from diols, dicarboxylic acids, and amino acids (2000) Macromolecules, 33, pp. 9090-9097; 
Puiggali, J., Almontassir, A., Franco, L., Casas, M.T., Structure of poly(ester amide)s derived from alpha-amino acids and related polyesters (2002) Abstr. Paper. Am. Chem. Soc, 223, pp. D48; 
Katsarava, R., Beridze, V., Arabuli, N., Kharadze, D., Chu, C.C., Won, C.Y., Amino acid-based bioanalogous polymers. Synthesis, and study of regular poly(ester amide)s based on bis(alphaamino acid) alpha,omega-alkylene diesters, and aliphatic dicarboxylic acids (1999) J. Polym. Sci. Polym. Chem., 37, pp. 391-407; 
Markoishvili, K., Tsitlanadze, G., Katsarava, R., Morris Jr., J.G., Sulakvelidze, A., A novel sustained-release matrix based on biodegradable poly(ester amide)s and impregnated with bacteriophages and an antibiotic shows promise in management of infected venous stasis ulcers and other poorly healing wounds (2002) Int. J. Dermatol., 41, pp. 453-458; 
Yamanouchi, D., Wu, J., Lazar, A.N., Craig Kent, K., Chu, C.C., Liu, B., Biodegradable argininebased poly(ester-amide)s as non-viral gene delivery reagents (2008) Biomaterials, 29, pp. 3269-3277; 
Guo, K., Chu, C.C., Biodegradable and injectable paclitaxel-loaded poly(ester amide)s microspheres: Fabrication and characterization (2010) J. Biomed. Mater. Res. Appl. Biomater., 3, p. 2367. , 2009 89 491-500. Materials; 
Fan, Y.J., Kobayashi, M., Kise, H., Synthesis and biodegradation of poly(ester amide)s containing amino acid residues: The effect of the stereoisomeric composition of L- and D-phenylalanines on the enzymatic degradation of the polymers (2002) J. Polym. Sci. Polym. Chem., 40, pp. 385-392; 
Han, S.I., Kim, B.S., Kang, S.W., Shirai, H., Im, S.S., Cellular interactions and degradation of aliphatic poly(ester amide)s derived from glycine and/or 4-amino butyric acid (2003) Biomaterials, 24, pp. 3453-3462; 
Grenier, S., Sandig, M., Mequanint, K., Polyurethane biomaterials for fabricating 3D porous scaffolds and supporting vascular cells (2007) J. Biomed. Mater. Res. A, 82, pp. 802-809; 
Fan, Y.J., Kobayashi, M., Kise, H., Synthesis and biodegradability of new polyesteramides containing peptide linkages (2000) Polym. J., 32, pp. 817-822; 
Odian, G., (2004) Principles of Polymerization, , 4th ed.; John Wiley & Sons Inc: Hoboken, NJ, USA Chapter 2; 
Arai, Y., Watanabe, M., Sanui, K., Ogata, N., Effect of polycondensation methods on molecular weight distribution of nylon 6 10 (2003) J. Polym. Sci. Polym. Chem., 23, pp. 3081-3093; 
Guo, K., Chu, C.C., Synthesis, characterization, and biodegradation of novel poly(ether ester amide)s based on L-phenylalanine and oligoethylene glycol (2007) Biomacromolecules, 8, pp. 2851-2861; 
De Wit, M.A., Wang, Z.X., Atkins, K.M., Mequanint, K., Gillies, E.R., Syntheses, characterization, and functionalization of poly(ester amide)s with pendant amine functional groups (2008) J. Polym. Sci. Polym. Chem., 46, pp. 6376-6392; 
Gow, P.J., Ghabrial, H., Treepongkaruna, S., Shulkes, A., Smallwood, R.A., Morgan, D.J., Ching, M.S., Conjugation of para-nitrophenol by the isolated perfused neonatal sheep liver (2000) J. Pharm. Sci., 89, pp. 36-44; 
Palys, L.H., (2001) Peroxide Cure Systems. In Rubber Technology: Compounding and Testing for Performance;, pp. 411-437. , Dick, J.S., Ed.; Hanser Gardner Publications: Cincinnati, OH, USA; 
Guo, K., Chu, C.C., Chkhaidze, E., Katsarava, R., Synthesis and characterization of novel biodegradable unsaturated poly(ester amide)s (2005) J. Polym. Sci. Polym. Chem., 43, pp. 1463-1477; 
Katsarava, R., Active polycondensation: From peptide chemistry to amino acid based biodegradable polymers (2003) Macromol. Symp., 199, pp. 419-429; 
Tsitlanadze, G., Machaidze, M., Kviria, T., Djavakhishvili, N., Chu, C.C., Katsarava, R., Biodegradation of amino-acid-based poly(ester amide)s: In vitro weight loss and preliminary in vivo studies (2004) J. Biomater. Sci. Polym. Ed., 15, pp. 1-24; 
Hemmrich, K., Meersch, M., Wiesemann, U., Salber, J., Klee, D., Gries, T., Pallua, N., Polyesteramide-derived nonwovens as innovative degradable matrices support preadipocyte adhesion, proliferation, and differentiation (2006) Tissue Eng, 12, pp. 3557-3565; 
Lips, P.A., van Luyn, M.J., Chiellini, F., Brouwer, L.A., Velthoen, I.W., Dijkstra, P.J., Feijen, J., Biocompatibility and degradation of aliphatic segmented poly(ester amide)s: In vitro and in vivo evaluation (2010) J. Biomed. Mater. Res. A., 3, p. 2368. , 2006 76 699-710. Materials; 
Neuss, S., Apel, C., Buttler, P., Denecke, B., Dhanasingh, A., Ding, X., Grafahrend, D., Zenke, M., Assessment of stem cell/biomaterial combinations for stem cell-based tissue engineering (2008) Biomaterials, 29, pp. 302-313
UR  - https://www.scopus.com/inward/record.uri?eid=2-s2.0-79851477814&partnerID=40&md5=f3daf54f9378042cd0b14e57f3c6342b
ER  - 

TY  - JOUR
TI  - Tissue spheroid fusion-based in vitro screening assays for analysis of tissue maturation
T2  - Journal of Tissue Engineering and Regenerative Medicine
J2  - J. Tissue Eng. Regenerative Med.
VL  - 4
IS  - 8
SP  - 659
EP  - 664
PY  - 2010
DO  - 10.1002/term.291
SN  - 19326254 (ISSN) 
AU  - Hajdu, Z.
AU  - Mironov, V.
AU  - Mehesz, A.N.
AU  - Norris, R.A.
AU  - Markwald, R.R.
AU  - Visconti, R.P.
AD  - Department of Cell Biology and Anatomy, Medical University of South Carolina, Mail Stop 250508, 173 Ashley Avenue - CRI605a, Charleston, SC 29425, United States
AB  - Organ printing or computer-aided robotic layer-by-layer additive biofabrication of thick three-dimensional (3D) living tissue constructs employing self-assembling tissue spheroids is a rapidly evolving alternative to classic solid scaffold-based approaches in tissue engineering. However, the absence of effective methods of accelerated tissue maturation immediately after bioprinting is the main technological imperative and potential impediment for further progress in the development of this emerging organ printing technology. Identification of the optimal combination of factors and conditions that accelerate tissue maturation ('maturogenic' factors) is an essential and necessary endeavour. Screening of maturogenic factors would be most efficiently accomplished using high-throughput quantitative in vitro tissue maturation assays. We have recently reviewed the formation of solid scaffold-free tissue constructs through the fusion of bioprinted tissue spheroids that have measurable material properties. We hypothesize that the fusion kinetics of these tissue spheroids will provide an efficacious in vitro assay of the level of tissue maturation. We report here the results of experimental testing of two simple quantitative tissue spheroid fusion-based in vitro high-throughput screening assays of tissue maturation: (a) a tissue spheroid envelopment assay; and (b) a tissue spheroid fusion kinetics assay. Copyright © 2010 John Wiley & Sons, Ltd.
KW  - biofabrication
KW  - fibroblast
KW  - fusion kinetics
KW  - maturogen
KW  - tissue engineering
KW  - tissue spheroid
KW  - fluorescent dye
KW  - tissue scaffold
KW  - transcription factor RUNX2
KW  - article
KW  - biofabrication
KW  - biotechnology
KW  - computer
KW  - high throughput screening
KW  - human
KW  - human tissue
KW  - hydrogel
KW  - in vitro study
KW  - maturation
KW  - organ printing
KW  - priority journal
KW  - robotics
KW  - skin fibroblast
KW  - tissue engineering
KW  - tissue spheroid
KW  - wild type
KW  - Animals
KW  - Cell Adhesion Molecules
KW  - Cell Fusion
KW  - Dermis
KW  - Fibroblasts
KW  - Fluorescent Dyes
KW  - Mice
KW  - Spheroids, Cellular
KW  - Tissue Engineering
N1  - Cited By :7
N1  - Export Date: 27 June 2016
M3  - Article
DB  - Scopus
C2  - 20603872
LA  - English
N1  - Correspondence Address: Visconti, R. P.; Department of Cell Biology and Anatomy, Medical University of South Carolina, Mail Stop 250508, 173 Ashley Avenue - CRI605a, Charleston, SC 29425, United States; email: visconrp@musc.edu
N1  - Chemicals/CAS: Cell Adhesion Molecules; Fluorescent Dyes; Postn protein, mouse
N1  - References: Abramoff, M.D., Magelhaes, P.J., Ram, S.J., Image processing using imageJ (2004) Biophoton Int, 11 (7), pp. 36-42; 
Balguid, A., Mol, A., Marijke, A.A., Hypoxia induces near-native mechanical properties in engineered heart valve tissue (2009) Circulation, 119 (2), pp. 290-297; 
Jakab, K., Neagu, A., Mironov, V., Engineering biological structures of prescribed shape using self-assembling multicellular systems (2004) Proc Natl Acad Sci USA, 101 (9), pp. 2864-2869; 
Jakab, K., Damon, B., Marga, F., Relating cell and tissue mechanics: Implications and applications (2008) Dev Dyn, 237 (9), pp. 2438-2449; 
Jakab, K., Norotte, C., Damon, B., Tissue engineering by self-assembly of cells printed into topologically defined structures (2008) Tissue Eng A, 14 (3), pp. 413-421; 
Jian, B., Xu, J., Connolly, J., Serotonin mechanisms in heart valve disease I: Serotonin-induced upregulation of transforming growth factor-β1 via G-protein signal transduction in aortic valve interstitial cells (2002) Am J Pathol, 161 (6), pp. 2111-2121; 
Konig, G., McAllister, T.N., Dusserre, N., Mechanical properties of completely autologous human tissue engineered blood vessels compared to human saphenous vein and mammary artery (2009) Biomaterials, 30 (8), pp. 1542-1550; 
Marga, F., Neagu, A., Kosztin, I., Forgacs, G., Developmental biology and tissue engineering (2007) Birth Defects Res C Embryo Today, 81 (4), pp. 320-328; 
Mironov, V., Boland, T., Trusk, T., Forgacs, G., Markwald, R.R., Organ printing: Computer-aided jet-based 3D tissue engineering (2003) Trends in Biotechnology, 21 (4), pp. 157-161. , DOI 10.1016/S0167-7799(03)00033-7, PII S0167779903000337; 
Mironov, V., Kasyanov, V., Drake, C., Markwald, R.R., Organ printing: Promises and challenges (2008) Regen Med, 3 (1), pp. 93-103; 
Mironov, V., Visconti, R.P., Kasyanov, V., Organ printing: Tissue spheroids as building blocks (2009) Biomaterials, 30 (12), pp. 2164-2174; 
Nagata, K., HSP47 as a collagen-specific molecular chaperone: Function and expression in normal mouse development (2003) Seminars in Cell and Developmental Biology, 14 (5), pp. 275-282. , DOI 10.1016/j.semcdb.2003.09.020; 
Norris, R.A., Damon, B., Mironov, V., Periostin regulates collagen fibrillogenesis and the biomechanical properties of connective tissues (2007) J Cell Biochem, 101 (3), pp. 695-711; 
Oka, T., Xu, J., Kaiser, R.A., Genetic manipulation of periostin expression reveals a role in cardiac hypertrophy and ventricular remodeling (2007) Circ Res, 101 (3), pp. 313-321; 
Rago, A.P., Dean, D.M., Morgan, J.R., Controlling cell position in complex heterotypic 3D microtissues by tissue fusion (2009) Biotechnol Bioeng, 102 (4), pp. 1231-1241; 
Robinson, E.E., Zazzali, K.M., Corbett, S.A., Foty, R.A., α5β1 integrin mediates strong tissue cohesion (2003) J Cell Sci, 116 (2), pp. 377-386; 
Steinberg, M.S., Takeichi, M., Experimental specification of cell sorting, tissue spreading, and specific spatial patterning by quantitative differences in cadherin expression (1994) Proc Natl Acad Sci USA, 91 (1), pp. 206-209; 
Xu, Q., Norman, J.T., Shrivastav, S., In vitro models of TGFβ-induced fibrosis suitable for high-throughput screening of antifibrotic agents (2007) Am J Physiol Renal Physiol, 293 (2), pp. 631-640
UR  - https://www.scopus.com/inward/record.uri?eid=2-s2.0-78649678140&partnerID=40&md5=b077aeeea51dcfa504d3240bc3d660cf
ER  - 

TY  - CONF
TI  - Laser 3d microstructuring of biocompatible polymers for biomedical applications
C3  - 3rd International Conference - Radiation Interaction with Material and Its Use in Technologies 2010, Program and Materials, Interaction'2010
J2  - Int. Conf. - Radiat. Interact. Mater. Its Use Technol., Program Materials, Interaction
SP  - 91
EP  - 93
PY  - 2010
SN  - 
AU  - Danilevičius, P.
AU  - Malinauskas, M.
AU  - Rutkauskas, M.
AU  - Smilingis, R.
AU  - Žukauskas, A.
AU  - Bičkauskaite, G.
AU  - Tikuišis, K.
AU  - Purlys, V.
AU  - Paipulas, D.
AU  - Kraniauskas, A.
AU  - Širmenis, R.
AU  - Grishin, M.
AU  - Michailov, A.
AU  - Baltriukiene, D.
AU  - Bukelskiene, V.
AU  - Gadonas, R.
AU  - Sirvydis, V.
AU  - Piskarskas, A.
AD  - Department of Quantum Electronics, Faculty of Physics, Laser Research Center, Vilnius, Lithuania
AD  - Ekspla Ltd., Vilnius, Lithuania
AD  - Vilnius University, Faculty of Medicine, Heart Surgery Center, Vilnius, Lithuania
AD  - Institute of Biochemistry, Vivarium, Vilnius, Lithuania
AB  - In this work we present direct laser writing technique - Multi Photon Polymerization (MPP) which was introduced in biomedical applications. Ultrashort pulses induced nonlinear absorption creates photopolymerization reaction, which allows building true 3D microstructures. Polymeric scaffolds designed for stem cell growth experiments were fabricated via MPP using various lasers with pulse durations (8 ps, 300 fs and 80 fs) and excitation wavelengths (532 nm, 515 nm and 800 nm). Cytotoxicity and biocompatibility of various photosensitive materials suitable for MPP microstructuring were tested in vitro and in vivo.
KW  - Laser 3D microfabrication
KW  - Multi photon absorption
KW  - Regenerative medicine
KW  - Stem cells
KW  - 3D micro-fabrication
KW  - 3D microstructures
KW  - Biocompatible polymer
KW  - Biomedical applications
KW  - Direct laser writing
KW  - Excitation wavelength
KW  - In-vitro
KW  - Micro structuring
KW  - Multi photon absorption
KW  - Multiphotons
KW  - Nonlinear absorptions
KW  - Photosensitive materials
KW  - Polymeric scaffold
KW  - Pulse durations
KW  - Regenerative medicine
KW  - Absorption
KW  - Biocompatibility
KW  - Functional polymers
KW  - Growth kinetics
KW  - Microanalysis
KW  - Microfabrication
KW  - Micromachining
KW  - Photons
KW  - Photopolymerization
KW  - Stem cells
KW  - Three dimensional
KW  - Scaffolds (biology)
T2  - 3rd International Conference on Radiation Interaction with Material and Its Use in Technologies 2010, Interaction'2010
Y2  - 20 September 2010 through 23 September 2010
CY  - Kaunas
N1  - Conference code: 84128
N1  - Export Date: 27 June 2016
M3  - Conference Paper
DB  - Scopus
LA  - English
N1  - Correspondence Address: Danilevičius, P.; Department of Quantum Electronics, Faculty of Physics, Laser Research Center, Vilnius, Lithuania
N1  - References: Maruo, S., Fourkas, J.T., Recent progress in multiphoton microfabrication (2008) Laser & Photon. Rev., 2 (1-2), pp. 100-111; 
Juodkazis, S., Mizeikis, V., Seet, K.K., Miwa, M., Misawa, H., Two-photon lithography of nanorods in SU-8 photoresist (2005) Nanotechnology, 16 (6), pp. 846-849. , DOI 10.1088/0957-4484/16/6/039, PII S0957448405892578; 
Malinauskas, M., Gilbergs, H., Žukauskas, A., Purlys, V., Paipulas, D., Gadonas, R., A femtosecond laser-induced two-photon photopolymerization technique for structuring microlenses (2010) J. Opt., 12 (3), pp. 1-8; 
Deubel, M., Von Frcymann, G., Wegener, M., Pereira, S., Busch, K., Soukoulis, C.M., Direct laser writing of three-dimensional photonic-crystal templates for telecommunications (2004) Nature Mat., 3, pp. 444-447; 
Galajda, P., Ormos, P., Complex micromachines produced and driven by light (2001) Appl. Phys. Lett., 78, pp. 249-252; 
Juodkazis, S., Mizeikis, V., Misawa, H., Three-dimensional structuring of resists and resins by direct laser writing and holographic recording (2008) Adv. Polym. Sci., 213, pp. 157-206; 
Schlie, S., Ngezahayo, A., Ovsianikov, A., Fabian, T., Kolb, H.A., Haferkamp, H., Chichkov, B.N., Three-dimensional cell growth on structures fabricated from ORMOCER® by two-photon polymerization technique (2007) J. Biomater. Appl., 22 (3), pp. 75-87; 
Malinauskas, M., Purlys, V., Žukauskas, A., Rutkuskas, M., Danilevičius, P., Paipulas, D., Bičkauskaite, G., Piskarskas, A., Large scale laser two-photon polymerization structuring for fabrication of artificial polymeric scaffolds for regenerative medicine (2010) Proc. of Ico-photonics (Emerging Trends and Novel Materials in Photonics), , to be printed
UR  - https://www.scopus.com/inward/record.uri?eid=2-s2.0-79952427052&partnerID=40&md5=52cc1f8e9bdfc09afdaa2598ff6c9600
ER  - 

TY  - CONF
TI  - Electro photography ("Laser Printing") an efficient technology for biofabrication
C3  - International Conference on Digital Printing Technologies
J2  - Int. Conf. Digit. Print. Technol.
SP  - 567
EP  - 570
PY  - 2010
SN  - 9780892082933 (ISBN)
AU  - Güttier, S.
AU  - Refle, O.
AU  - Fulga, S.
AU  - Grzesiak, A.
AU  - Seifarth, C.
AU  - Stadler, V.
AU  - Weber, A.
AU  - Speyerer, C.
AD  - Fraunhofer Institute for Manufacturing Engineering and Automation, Nobelstr. 12, 70569 Stuttgart, Germany
AD  - PEPperPRINT and German Cancer Research Center, Im Neuenheimer Feld 280, 69120 Heidelberg, Germany
AD  - Fraunhofer Institute for Interfacial Engineering and Biotechnology, Nobelstr. 12, 70569 Stuttgart, Germany
AB  - Electro photography - the second wide spread digital printing technology beside ink jet - is on the way to prove its capabilities as a manufacturing technology; at least for applications in biofabrication. On DF2008 we first introduced a novel and highly efficient manufacturing process for biochips (peptide arrays) based on electro photography. After the major scientific goals were achieved the step towards a series production has been made in the last two years. We now present the biochip printing facility capable for a series production. Next, we introduce the application of electro photography as a rapid prototyping technique for the (potential) production of artificial tissues. Similar to other rapid prototyping techniques 3D-structures are build layer by layer from toner powders. Since different approaches to manufacture scaffolds for tissue engineering have been made until today the comparison of the results is interesting.
KW  - Artificial tissues
KW  - Biofabrication
KW  - Digital printing technologies
KW  - Efficient technology
KW  - Electrophotography
KW  - Ink jet
KW  - Laser printing
KW  - Layer by layer
KW  - Manufacturing process
KW  - Manufacturing technologies
KW  - Peptide arrays
KW  - Printing facility
KW  - Scaffolds for tissue engineering
KW  - Series production
KW  - Toner powders
KW  - Wide spreads
KW  - Bioassay
KW  - Biochips
KW  - Color photography
KW  - Digital printing
KW  - Manufacture
KW  - Printing presses
KW  - Rapid prototyping
KW  - Scaffolds (biology)
KW  - Technology
KW  - Tissue
KW  - Ink jet printing
T2  - 26th International Conference on Digital Printing Technologies, NIP26 and 6th International Conference on Digital Fabrication 2010, DF 2010
Y2  - 19 September 2010 through 23 September 2010
CY  - Austin, TX
N1  - Conference code: 84729
N1  - Export Date: 27 June 2016
M3  - Conference Paper
DB  - Scopus
LA  - English
N1  - Correspondence Address: Güttier, S.; Fraunhofer Institute for Manufacturing Engineering and Automation, Nobelstr. 12, 70569 Stuttgart, Germany
N1  - References: Güttier, S., Gröning, M., Willems, P., Biesinger, B., Breitling, F., Bischoff, F.R., Stadler, V., Fernandez, S., An efficient manufacturing process for highly complex biochips using laser printing technique (2008) Proc. NIP24 and DF2008, pp. 471-475; 
Stadler, V., Felgenhauer, T., Beyer, M., Fernandez, S., Leibe, K., Güttier, S., Gröning, M., Breitling, F., Combinatorial synthesis of peptide arrays with a laser printer (2008) Angew. Chem. Int. Ed., 47, pp. 7132-7135. , http://dx.doi.org/10.1002/anie.200801616; 
Giordano, R.A., Wu, B.M., Borland, S.W., Cima, L.G., Sachs, E.M., Cima, M.J., (1996) J. Biomater. Sci. Polym. Ed., 8, pp. 63-75; 
Landers, R., Pfister, A., Hübner, U., John, H., Schmelzeisen, R., Mülhaupt, R., (2002) J. Mater. Sci., 37, pp. 3107-3116; 
Hutmacher, D., Sittinger, M., Risbud, M., (2004) Trends Biotech., 22, pp. 354-362; 
(2007) Global Biochip Markets: Microairays and Lab-on-a-Chip, , BCC Research, BIO049B; 
(2007) Biomaikers: The Expanding Global Market, , BCC Research, BIO061A; 
(2007) Drug Discovery Technologies, , BCC Research, BIO020C
A4  - Society for Imaging Science and Technology (IS and T); Imaging Society of Japan (ISJ); HP Invent; Konica Minolta; Xerox Corporation; Internet Kiosk - Trek
UR  - https://www.scopus.com/inward/record.uri?eid=2-s2.0-79955735577&partnerID=40&md5=7de03eece50f1aedc33518ab0e3ad3aa
ER  - 

TY  - CONF
TI  - Direct-deposition and multiple materials integration of tissue engineering scaffolds
C3  - ASME International Mechanical Engineering Congress and Exposition, Proceedings (IMECE)
J2  - ASME Int Mech Eng Congress Expos Proc
VL  - 3
IS  - PARTS A AND B
SP  - 1083
EP  - 1088
PY  - 2010
DO  - 10.1115/IMECE2010-37922
SN  - 9780791844274 (ISBN)
AU  - Wei, C.
AU  - Sonawane, B.
AU  - Cai, L.
AU  - Wang, S.
AU  - Dong, J.
AD  - Edward P. Fitts Department of Industrial and Systems Engineering, North Carolina State University, Raleigh, NC, United States
AD  - Department of Materials Science and Engineering, University of Tennessee, Knoxville, TX, United States
AB  - High-aspect-ratio three-dimensional structures using biocompatible materials are critical for tissue engineering applications. This study develops a multi-nozzle direct-write approach to construct tissue engineering scaffolds with complex three-dimensional structures utilizing polymeric materials. This approach provides the capability to fabricate three dimensional scaffolds by depositing biocompatible UV-curable polymeric material and thermoplastic material (paraffin wax) layer-by-layer, which respectively are used as structural material and supporting material that will be removed later on. The designed structure is built by selectively extruding drops and/or filament through a set of syringes that host different functional materials, following a layer-by-layer sequence. The location of the deposition is precisely controlled by a high precision three-dimensional translational stage. After different structural/functional materials and the supporting material are deposited with predesigned pattern, the supporting material is removed by using appropriate chemical solvent which will not affect physical and chemical properties of the designed structure. The mechanical property of the structure, the equilibrium modulus and dynamic stiffness, can be engineered by designing different pore size for the scaffold. The multi-nozzle based direct writing approach provides a practical solution to build scaffolds for tissue engineering and integrate multiple functional materials together into a single scaffold structure. ©2010 by ASME.
KW  - Direct-deposition
KW  - Multiple nozzle deposition
KW  - Tissue engineering scaffolds
KW  - Direct-deposition
KW  - Physical and chemical properties
KW  - Scaffolds for tissue engineering
KW  - Thermoplastic materials
KW  - Three dimensional scaffold
KW  - Three-dimensional structure
KW  - Tissue engineering applications
KW  - Tissue engineering scaffold
KW  - Aspect ratio
KW  - Biocompatibility
KW  - Curing
KW  - Deposition
KW  - Functional materials
KW  - Mechanical engineering
KW  - Nozzles
KW  - Polymers
KW  - Stiffness
KW  - Three dimensional
KW  - Tissue
KW  - Scaffolds (biology)
T2  - ASME 2010 International Mechanical Engineering Congress and Exposition, IMECE 2010
Y2  - 12 November 2010 through 18 November 2010
CY  - Vancouver, BC
N1  - Conference code: 98327
N1  - Export Date: 27 June 2016
M3  - Conference Paper
DB  - Scopus
LA  - English
N1  - Correspondence Address: Edward P. Fitts Department of Industrial and Systems Engineering, North Carolina State University, Raleigh, NC, United States
N1  - References: Whitaker, M.J., Quirk, R.A., Howdle, S.M., Shakesheff, K.M., Growth Factor Release from Tissue Engineering Scaffolds, , School of Pharmaceutical Sciences, The University of Nottingham, UK; 
Sachlos, E., Czernuszka, J.T., Making tissue engineering scaffolds work, review on the application of solid freeform fabrication technology to the production of tissue engineering scaffold (2003) European Cells and Materials, 5 (32). , Volume; 
Sachs, E.M., Haggerty, J.S., Cima, M.J., Michael, J., Williams, P.A., (1993), U.S. Patent 5, 204, 055Sachs, E., Cima, M., Williams, P., Brancazio, D., Cornie, J., Three dimensional printing, Rapid Tooling and prototypes directly from a CAD model (1992) Journal of Engineering for Industry, 114 (4), pp. 481-488. , Nov; 
Lam, C.X.F., Mo, X.M., Teoh, S.H., Hutmacher, D.W., Scaffold development using 3D printing with a starch-based polymer (2002) Materials Science and Engineering C, 20 (1-2), pp. 49-56. , May 31; 
Sachlos, E., Reis, N., Ainsley, C., Derby, B., Czernuszka, J.T., Novel collagen scaffolds with predefined internal morphology made by solid freeform fabrication (2003) Biomaterials, 24 (8), pp. 1487-1497. , April; 
Wahl, D.A., Sachlos, E., Liu, C., Czernuszka, J.T., Controlling the processing of collagen-hydroxyapatite scaffolds for bone tissue engineering (2007) Journal of Materials Science: Materials in Medicine, 18 (2), pp. 201-209. , February; 
Liu, C.Z., Sachlos, E., Wahl, D.A., Han, Z.W., Czernuszka, J.T., On the manufacturability of scaffold mould using a 3D printing technology (2007) Rapid Prototyping Journal, V 13 (3), pp. 163-174. , Department of Materials, University of Oxford, Oxford, United Kingdom); 
Hull, C., (1990) Method for Production of Three-dimensional Objects by Stereolithography, , US Patent 4929402; 
Cooke, M.N., Fisher, J.P., Dean, D., Rimnac, C., Mikos, A.G., Use of stereolithography to manufacture critical-sized 3d biodegradable scaffolds for bone ingrowth (2003) Journal of Biomedical Materials Research- Part B Applied Biomaterials, 64 (2), pp. 65-69. , February 15; 
Hutmacher, D.W., Schantz, J.T., Zein, I., Ng, K.W., Tan, K.C., Teoh, S.H., Mechanical properties and cell cultural response of polycaprolactone scaffolds designed and fabricated via fused deposition modeling (2001) J Biomed Mat Res, 55, pp. 203-216; 
Zein, I., Hutmacher, D.W., Tan, K.C., Teoh, S.H., Fused deposition modeling of novel scaffold architectures for tissue engineering applications (2002) Biomaterials, 23 (4), pp. 1169-1185. , February 15; 
Hutmacher, D.W., Scaffolds in tissue engineering bone and cartilage (2000) Biomaterials, 21 (24), pp. 2529-2543. , December 15; 
Woodfield, T.B.F., Malda, J., De Wijn, J., Péters, F., Riesle, J., Van Blitterswijk, C.A., Design of porous scaffolds for cartilage tissue engineering using a three-dimensional fiber-deposition technique (2004) Biomaterials, 25 (18), pp. 4149-4161. , v, n, August; 
Barry III, R.A., Shepherd, R.F., Hanson, J.N., Nuzzo, R.G., Wiltzius, P., Lewis, J.A., Direct-write assembly of 3D hydrogel scaffolds for guided cell growth (2009) Advanced Materials, 21 (23), pp. 2407-2410. , June 19; 
Ghosh, S., Parker, S.T., Wang, X., Kaplan, D.L., Lewis Jennifer, A., Direct-write assembly of microperiodic silk fibroin scaffolds for tissue engineering applications (2008) Advanced Functional Materials, 18 (13), pp. 1883-1889. , Department of Biomedical Engineering, Tufts University, Boston, MA 02155, United States), July 9; 
Therriault, D., Shepherd, R.F., White, S.R., Lewis, J.A., Fugitive inks for direct-write assembly of three-dimensional microvascular networks (2005) Advanced Materials, 17 (4), pp. 395-399. , February 23; 
Geng, L., Feng, W., Hutmacher, D.W., Wong, Y.S., Loh, H.T., Fuh, J.Y., Direct writing of chitosan scaffolds using a robotic system (2005) Rapid Prototyping Journal, 11 (2), pp. 90-97; 
Michna, S., Wu, W., Lewis, J.A., Concentrated hydroxyapatite inks for direct-write assembly of 3-D periodic scaffolds (2005) Biomaterials, 26 (28), pp. 5632-5639. , October; 
Li, M.G., Tian, X.Y., Chen, X.B., A brief review of dispensing-based rapid prototyping techniques in tissue scaffold fabrication: Role of modeling on scaffold properties prediction (2009) Biofabrication, 1 (3), pp. 2-3; 
Wang, S., Lu, L., Yaszemski, M.J., Bone-tissue-engineering material poly(propylene fumarate): Correlation between molecular weight, chain dimensions, and physical properties (2006) Biomacromolecules, 7, pp. 1976-1982; 
Wang, S., Lu, L., Gruetzmacher, J.A., Currier, B.L., Yaszemski, M.J., A biodegradable and crosslinkable multiblock copolymer consisting of poly(propylene fumarate) and poly( -caprolactone): Synthesis, characterization, and physical properties (2005) Macromolecules, 38, pp. 7358-7370; 
Lee, K.W., Wang, S., Fox, B., Ritman, E.L., Yaszemski, M.J., Lu, L., Poly(propylene fumarate) bone tissue engineering scaffold fabrication using stereolithography: Effects of resin formulations and laser parameters (2007) Biomacromolecules, 8, pp. 1077-1084
UR  - https://www.scopus.com/inward/record.uri?eid=2-s2.0-84881452711&partnerID=40&md5=6700d4aee1c2249cbb38991c6916a7fa
ER  - 

TY  - JOUR
TI  - Design and rapid prototyping of DLC coated fractal surfaces for tissue engineering applications
C3  - Journal of Physics: Conference Series
J2  - J. Phys. Conf. Ser.
VL  - 252
IS  - 1
PY  - 2010
DO  - 10.1088/1742-6596/252/1/012003
SN  - 17426588 (ISSN) 
AU  - Díaz-Lantada, A.
AU  - Mosquera, A.
AU  - Endrino, J.L.
AU  - Lafont, P.
AD  - Machines Engineering Research Group, Universidad Politécnica de Madrid, c/ José Gutiérrez Abascal 2, Madrid 28006, Spain
AD  - Surfaces and Coatings Department, Instituto de Ciencia de Materiales de Madrid, c/ Sor Juana Inés de la Cruz 3, Cantoblanco 28049, Madrid, Spain
AB  - Several medical devices (both implantable and for in vitro diagnosis) benefit greatly from having microtextured surfaces that help to improve and promote phenomena such as osteointegracion and cell / tissue growth on the surface of a device. Normally, the use of abrasives or chemical attacks are employed for obtaining such surface microtextures, however, it is sometimes difficult to precisely control the final surface characteristics (porosity, roughness, among others) and consequently the related biological aspects. In this work, we propose an alternative process based on the use of fractal surface models for designing special surfaces, which helps controlling the desired contact properties (from the design stage) in multiple applications within biomedical engineering, especially regarding tissue engineering tasks. Manufacturing can be directly accomplished by means of rapid prototyping technologies. This method supposes a focus change from a conventional "top-down" to a more versatile "bottom-up" approach. Finally, in order to improve the possible biological response, the surfaces of the designed devices were coated with hydrogen-free amorphous carbon (a-C) thin films, known to be highly biocompatible materials. The films were deposited at room temperature using the vacuum filter cathodic arc technique. Our first prototypes have helped verify the viability of the approach and to validate the design, manufacturing and coating processes. © 2010 IOP Publishing Ltd.
KW  - diamond-like carbon 1
KW  - Fractal
KW  - rapid prototyping
KW  - scaffold
KW  - tissue engineering
KW  - Alternative process
KW  - Amorphous carbon (a-C)
KW  - Biocompatible materials
KW  - Biological aspects
KW  - Biological response
KW  - Cathodic arc technique
KW  - Coating process
KW  - Contact properties
KW  - Design stage
KW  - Diamond-like carbon
KW  - Fractal surface model
KW  - Fractal surfaces
KW  - In-vitro
KW  - Medical Devices
KW  - Micro texture
KW  - Micro-textured surfaces
KW  - Multiple applications
KW  - Prototyping
KW  - Rapid prototyping technology
KW  - Room temperature
KW  - Special surfaces
KW  - Surface characteristics
KW  - Tissue engineering applications
KW  - Tissue growth
KW  - Topdown
KW  - Vacuum filters
KW  - Amorphous carbon
KW  - Amorphous films
KW  - Biomedical engineering
KW  - Carbon films
KW  - Coated materials
KW  - Coatings
KW  - Design
KW  - Fractals
KW  - Manufacture
KW  - Models
KW  - Rapid prototyping
KW  - Scaffolds (biology)
KW  - Tissue
KW  - Vacuum technology
KW  - Surfaces
T2  - Surface Modifications and Functionalization of Materials for Biomedical Applications, BIO-COAT 2010
Y2  - 24 June 2010 through 24 June 2010
CY  - Zaragoza
N1  - Conference code: 83530
N1  - Cited By :10
N1  - Export Date: 27 June 2016
M3  - Conference Paper
DB  - Scopus
C7  - 012003
LA  - English
N1  - Correspondence Address: Díaz-Lantada, A.; Machines Engineering Research Group, Universidad Politécnica de Madrid, c/ José Gutiérrez Abascal 2, Madrid 28006, Spain; email: adiaz@etsii.upm.es
N1  - References: Mandelbrot, B.B., (1982) The Fractal Geometry of Nature, , W.H. Freeman and Company; 
Falconer, K., (2003) Fractal Geometry: Mathematical Foundations and Applications, , John Wiley & Sons, Ltd; 
Tsyganov, M.A., Kresteva, I.B., Aslanidi, G.V., Aslanidi, K.B., Deev, A.A., Ivanitsky, G.R., The Mechanism of Fractal-Like Structure Formation by Bacterial Populations (1999) Journal of Biological Physics, 25 (2-3), pp. 165-176; 
Lin, D.W., Johnson, S., Hunt, C.A., Modeling liver physiology: Combining fractals, imaging and animation (2004) Annual International Conference of the IEEE Engineering in Medicine and Biology - Proceedings, 26 V, pp. 3120-3123. , Conference Proceedings - 26th Annual International Conference of the IEEE Engineering in Medicine and Biology Society, EMBC 2004; 
Longoni, S., Sartori, M., Fractal geometry of nature (bone) may inspire medical devices shape (2010) Nature Proc., , in press received 02 June 2010 posted 03 June; 
Choi, J.W., Wicker, R., Lee, S.H., Choi, K.H., Ha, C.S., Chung, I., Fabrication of 3D biocompatible / biodegradable micro-scaffolds using dynamic mask projection microstereolithography (2009) J. Materials Processing Technol., 209, pp. 5494-5503; 
Wohlers, T., (2010) Wohlers' Report: Additive Manufacturing State of the Industry, , Wohlers Associattes; 
Kucklick, T.R., (2006) The Medical Device R&D Handbook, , CRC Taylor & Francis; 
Díaz Lantada, A., Lafont, P., Albella J, M., Endrino J, L., Ortego, P., Mũoz J, L., Mũoz, J.M., Echvarri, J., (2010) Substrato cuasibidimensional para crecimiento de células y tejidos y método de obtención del mismo, , Spanish Patent and Trademark Office Patent application number P201030957; 
Díaz Lantada, A., Lafont, P., Albella J, M., Endrino J, L., Ortego, P., Mũoz J, L., Mũoz J, M., Echvarri, J., (2010) Soporte tridimensional para producción artificial de órganos y otras estructuras del organismo humano y método de obtención del mismo, , Spanish Patent and Trademark Office Patent application number P201030956; 
Díaz Lantada, A., Lafont, P., Lorenzo, H., Mũoz, J., Mũoz J, L., Echavarri, J., Mũoz, J.M., Rapid prototyping and rapid tooling technologies for developing shape-memory polymer based devices (2009) IV ECCOMAS Thematic Conference, Smart Structures and Materials (SMART'09); 
Díaz Lantada, A., Del Valle Fernndez, R., Lafont Morgado, P., Mũoz García, J., Mũoz Sanz, J.L., Munoz, J.M., Echvarri, J., Development of Personalized Annuloplasty Rings: Combination of CT Images and CAD-CAM Tools (2010) Ann. Biomedical Eng., 38 (2), pp. 280-290; 
Stampfl, J., Schuster, M., Baudis, S., Lichtenegger, H., Liska, R., Turecek, C., Varga, F., Biodegradable stereolithography resins with defined mechanical properties (2007) Virtual and Rapid Manufacturing Proc. VRAP, pp. 283-288. , ed: P.J. Bartolo, et al; 
Zhang, H., Endrino, J.L., Anders, A., Comparative surface and nano-tribological characteristics of nanocomposite diamond-like carbon thin films doped by silver (2008) Appl. Surface Sci., 255 (5 PART 2), pp. 2551-2556; 
Salgueiredo, E., Vila, M., Silva, M.A., Lopes, M.A., Santos, J.D., Costa, F.M., Silva, R.F., Fernandes, M.H., Biocompatibility evaluation of DLC-coated Si3N4 substrates for biomedical applications (2008) Diamond and Related Materials, 17 (4-5), pp. 878-881. , DOI 10.1016/j.diamond.2007.08.019, PII S0925963507003585; 
Endrino, J.L., Horwat, D., Gago, R., Andersson, J., Liu, Y.S., Guo, J., Electronic structure and conductivity of nanocomposite metal (Au, Ag, Cu, Mo)-containing amorphous carbon films (2009) Solid State Sci., 11 (10), pp. 1742-1746; 
Endrino, J.L., Escobar Galindo, R., Zhang, H.-S., Allen, M., Gago, R., Espinosa, A., Anders, A., Structure and properties of silver-containing a-C(H) films deposited by plasma immersion ion implantation (2008) Surface and Coatings Technology, 202 (15), pp. 3675-3682. , DOI 10.1016/j.surfcoat.2008.01.011, PII S0257897208000261
UR  - https://www.scopus.com/inward/record.uri?eid=2-s2.0-79952392098&partnerID=40&md5=4ad9c1c3d3f86930313dae501f1e9739
ER  - 

TY  - JOUR
TI  - Preparation of β-tricalcium phosphate ceramics with controllable porous architecture by the in-situ consolidation method
T2  - Kuei Suan Jen Hsueh Pao/Journal of the Chinese Ceramic Society
J2  - Kuei Suan Jen Hsueh Pao
VL  - 38
IS  - 12
SP  - 2314
EP  - 2318
PY  - 2010
SN  - 04545648 (ISSN) 
AU  - Zhao, N.
AU  - Kang, H.
AU  - Wei, X.
AU  - Liu, M.
AU  - Ye, J.
AU  - Li, P.
AD  - National Engineering Research Center for Tissue Restoration and Reconstruction, South China University of Technology, Guangzhou 510640, China
AD  - College of Materials Science and Engineering, South China University of Technology, Guangzhou 510640, China
AB  - The computer aided design (CAD) was adopted to design microstructure of porous materials. The rapid prototyping technique was used to prepare a polymer mold of the porous materials, and then the mold was filled with high concentration β-tricalcium phosphate slurry using the centrifugal perfusion method. A gel network was formed by the swelling and gelation of the modified starch. The sample was sintered at high temperature and the polymer mold and starch were clean-burned, and then a β-tricalcium phosphate porous scaffold was obtained. Effects of technological parameters, such as concentration of dispersant and modified starch content on rheological property of β-tricalcium phosphate slurry were studied, and crystal composition and microstructure of porous scaffolds were investigated. The results indicate that β-tricalcium phosphate ceramics with controllable porous architecture are obtained by the in-situ consolidation methods. This porous ceramic can be used as a tissue engineering scaffold.
KW  - β-tricalcium phosphate
KW  - Dispersant
KW  - In-situ consolidation
KW  - Modified starch
KW  - Consolidation methods
KW  - Crystal composition
KW  - Dispersants
KW  - Gel networks
KW  - High concentration
KW  - High temperature
KW  - In-situ
KW  - Modified starches
KW  - Polymer molds
KW  - Porous architectures
KW  - Porous ceramics
KW  - Porous scaffold
KW  - Rheological property
KW  - Technological parameters
KW  - Tissue engineering scaffold
KW  - Tri-calcium phosphates
KW  - Centrifugation
KW  - Ceramic materials
KW  - Coagulation
KW  - Computer aided design
KW  - Crystal microstructure
KW  - Filled polymers
KW  - Gelation
KW  - Molds
KW  - Network architecture
KW  - Porous materials
KW  - Rapid prototyping
KW  - Rheology
KW  - Sintering
KW  - Starch
KW  - Swelling
KW  - Tissue engineering
KW  - Scaffolds
N1  - Cited By :1
N1  - Export Date: 27 June 2016
M3  - Article
DB  - Scopus
N1  - CODEN: KSYHA
LA  - Chinese
N1  - Correspondence Address: Zhao, N.; National Engineering Research Center for Tissue Restoration and Reconstruction, South China University of Technology, Guangzhou 510640, China; email: nrzhao@scut.edu.cn
N1  - References: Uchida, A., Nade, S.M.L., Cartney Mac, E.R., The use of ceramics for bone replacement a comparative study of 3 different porous ceramics (1984) J Bone Joint Surg, 66 (2), pp. 269-275; 
Bucholz, R.W., Carlton, A., Holmes, R.E., Hydroxyapatite and tricalcium phosphate bone graft substitutes (1987) Orthop Clin North Am, 18 (2), pp. 323-334; 
Ducheyne, P., Qiu, Q., Bioactive ceramics: the effect of surface reactivity on bone formation and bone cell function (1999) Biomaterials, 20 (23-24), pp. 2287-2303; 
Lu, J.X., Descamps, M., Dejou, J., The biodegradation mechanism of calcium phosphate biomaterials in bone (2002) J Biomed Mater Res: Appl Biomater, 63 (4), pp. 408-412; 
Ghosh, S., Reis, R.L., Mano, J.F., Bio-inspired mineral growth on porous spherulitic textured poly(L-lactic acid)/Bioactive glass composite scaffolds (2008) Adv Eng Mater, 10 (8), pp. 18-22; 
Jones, J.R., Ehrenfried, L.M., Hench, L.L., Optimising bioactive glass scaffolds for bone tissue engineering (2006) Biomaterials, 27 (7), pp. 964-973; 
Zhang, K., Ma, Y., Francis, L.F., Porous polymer/bioactive glass composite for soft-to-hard tissue interface (2002) J Biomed Mater Res, 61 (4), pp. 551-563; 
Li, Y., Klein, C.P., Zhang, X., Formation of a bone apatite-like layer on the surface of porous HA ceramics (1994) Biomaterials, 15 (10), pp. 835-841; 
Liu, D.M., Fabrication of hydroxyapatite with controlled porosity (1997) J Mater Sci Mater Med, 8 (4), pp. 227-232; 
Daculsi, G., Passuti, N., Martin, S., Macroporous calcium-phosphate ceramic for long-bone surgery in humans and dogs clinical and histological study (1990) J Biomed Mater Res, 24 (3), pp. 379-396; 
Xie, L., Chen, X., Zhao, N., (2009) J Inorg Mater, 24 (2), pp. 280-284. , (in Chinese); 
Daculsi, G., Passuti, N., Effect of the macroporosity for osseous substitution of phosphate calcium ceramics (1990) Biomaterials, 11, pp. 86-87; 
Fabbri, M., Celotti, G.C., Ravaglioli, A., Hydroxyapatite-based porous aggregates: physicochemical nature, structure, texture and architecture (1995) Biomaterals, 16 (3), pp. 225-228; 
Zhao, N., Kang, H., Liu, M., (2010) Bull Chin Ceram Soc, 29 (1), pp. 49-52. , (in Chinese); 
Cheng, G., Yin, Y., Chen, X., (2006) J Funct Mater, 37 (12), pp. 1966-1969. , (in Chinese); 
Ju, C., Wang, Y., Ye, J., (2006) J Chin Ceram Soc, 34 (8), pp. 985-991. , (in Chinese); 
Ju, C., Ye, J., Wang, Y., (2007) Rare Metal Mater Eng, 36 (s1), pp. 318-321. , (in Chinese)
UR  - https://www.scopus.com/inward/record.uri?eid=2-s2.0-78650336218&partnerID=40&md5=85cf6e3ebc8f6d312ee67a46d57e9390
ER  - 

TY  - CONF
TI  - Medical rapid prototyping and manufacturing: Status and outlook
C3  - ASME 2010 10th Biennial Conference on Engineering Systems Design and Analysis, ESDA2010
J2  - ASME Bienn. Conf. Eng. Syst. Des. Anal., ESDA
VL  - 1
SP  - 739
EP  - 745
PY  - 2010
DO  - 10.1115/ESDA2010-24361
SN  - 9780791849156 (ISBN)
AU  - Alabey, P.
AU  - Pappas, M.
AU  - Kechagias, J.
AU  - Maropoulos, S.
AD  - Department of Mechanical Engineering, Technological Educational Institute of Larissa, Larissa, 41110, Greece
AD  - Department of Mechanical Engineering, Technological Educational Institute of Western Macedonia, Kozani, 50100, Greece
AB  - Rapid Prototyping (RP) has been considered, over the last decades, as a highly promising technology for reducing product development time and cost, as well as for addressing the need for customization and faster response to the market needs. Nowadays this technology is also used widely in medical applications (Medical Rapid Prototyping - MRP), supporting diagnosis and treatment in Neurosurgery, Orthopedic and Dental-Cranio-Maxillo-Facial surgery as well as in Tissue Engineering. The scan data that are usually obtained by Computed Tomography (CT) or Magnetic Resonance Imaging (MRI) are used to build a 3D CAD model of the patient's pathological region. The 3D model is used to construct the real size prototype using one of the existing RP processes. This assists surgeons in gaining a detailed insight of the problem, making the diagnosis and treatment easier and more reliable. This study presents the current benefits and barriers of Rapid Prototyping and Manufacturing methods and applications in the field of medicine. Most of the recent state-of-art developments and case studies of MRP are presented. Their limitations are discussed along with the challenges to be addressed in the future. © 2010 by ASME.
KW  - 3D models
KW  - CAD models
KW  - Computed Tomography
KW  - Market needs
KW  - Medical rapid prototyping
KW  - Rapid prototyping and manufacturing
KW  - Scan data
KW  - Status and outlook
KW  - Computer aided design
KW  - Computerized tomography
KW  - Magnetic resonance imaging
KW  - Medical applications
KW  - Neurosurgery
KW  - Rapid prototyping
KW  - Resonance
KW  - Systems analysis
KW  - Three dimensional
KW  - Tissue
KW  - Tissue engineering
KW  - Tomography
KW  - Manufacture
T2  - ASME 2010 10th Biennial Conference on Engineering Systems Design and Analysis, ESDA2010
Y2  - 12 July 2010 through 14 July 2010
CY  - Istanbul
N1  - Conference code: 84828
N1  - Cited By :1
N1  - Export Date: 27 June 2016
M3  - Conference Paper
DB  - Scopus
LA  - English
N1  - Correspondence Address: Alabey, P.; Department of Mechanical Engineering, Technological Educational Institute of Larissa, Larissa, 41110, Greece; email: peri_alampei@yahoo.gr
N1  - References: Kechagias, J., Anagnostopoulos, V., Zervos, S., Chryssolouris, G., Estimation of build times in rapid prototyping processes (1997) Proceedings of the 6 th European Conference on Rapid Prototyping and Manufacturing, pp. 137-148. , P.M. Dickens, ed., University of Nottingham; 
Kechagias, J., Iakovakis, V., Katsanos, K., Maropoulos, S., EDM electrode manufacture using rapid tooling: A review (2008) Journal of Materials Science, 43 (8), pp. 2522-2535. , April; 
Chua, C.K., Vu, T.T., Leong, K.F., Lim, C.S., An interactive multimedia approach to enhance learning of rapid prototyping (2009) Innovative Developments in Design and Manufacturing - Advanced Research in Virtual and Rapid Prototyping, pp. 497-503. , P.J. da Silva Bartolo et al., eds., CRC Press; 
Pham, D.T., Dimov, S.S., (2001) Rapid Manufacturing - The Technologies and Applications of Rapid Prototyping and Rapid Tooling, p. 6. , Springer-Verlag; 
Wilson, C.E., De Bruijn, J.D., Van Blitterswijk, C.A., Verbout, A.J., Dhert, W.J.A., Design and fabrication of standardized hydroxyapatite scaffolds with a defined macro-architecture by rapid prototyping for bone-tissue-engineering research (2004) Journal of Biomedical Materials Research - Part A, 68 (1), pp. 123-132; 
Ang, T.H., Sultana, F.S.A., Hutmacher, D.W., Wong, Y.S., Fuh, J.Y.H., Mo, X.M., Loh, H.T., Teoh, S.H., Fabrication of 3D chitosan-hydroxyapatite scaffolds using a robotic dispensing system (2002) Materials Science and Engineering C, 20 (1-2), pp. 35-42. , DOI 10.1016/S0928-4931(02)00010-3, PII S0928493102000103, Biomimetic and supramolecular systems, sympossium B: Biomaterials and tissue engineering. International conference on materials for advanced technologies (ICMAT 2001), July 1-6, 2001; 
Seitz, H., Rieder, W., Irsen, S., Leukers, B., Tille, C., Three-dimensional printing of porous ceramic scaffolds for bone tissue engineering (2005) Journal of Biomedical Materials Research - Part B Applied Biomaterials, 74 (2), pp. 782-788. , DOI 10.1002/jbm.b.30291; 
Winder, J., Bibb, R., Medical rapid prototyping technologies: State of the art and current limitations for application in oral and maxillofacial surgery (2005) Journal of Oral and Maxillofacial Surgery, 63 (7), pp. 1006-1015. , DOI 10.1016/j.joms.2005.03.016, PII S0278239105003381; 
Taboas, J.M., Maddox, R.D., Krebsbach, P.H., Hollister, S.J., Indirect solid free form fabrication of local and global porous, biomimetic and composite 3D polymer-ceramic scaffolds (2003) Biomaterials, 24 (1), pp. 181-194. , DOI 10.1016/S0142-9612(02)00276-4, PII S0142961202002764; 
Shoufeng, Y., Kah-Fai, L., Zhaohui, D., Chee-Kai, C., The design of scaffolds for use in tissue engineering - Part II Rapid Prototyping Techniques. (2002) Tissue Engineering, 8 (1), pp. 1-11. , February; 
Limpanuphap, S., Derby, B., Manufacture of biomaterials by a novel printing process (2002) Journal of Materials Science: Materials in Medicine, 13 (12), pp. 1163-1166. , DOI 10.1023/A:1021146106442; 
Grenda, E., (2007) Medical Applications of Rapid Prototyping - Tutorial Section, , http://home.att.net/~castleisland/med_lks.htm#impl, See also URL; 
Ulbrich, C.B.L., Hermini, H.A., Zavaglia, C.A.C., The use of technologies as rapid prototyping and scanner inspection in surgical planning to medical applications (2009) Proceedings of the 4 th Innovative Developments in Design and Manufacturing: Advanced Research in Virtual and Rapid Prototyping (VR at P4), pp. 161-165. , P.J. da Silva Bartolo et al., eds., CRC Press; 
Tuomi, J., Paloheimo, K., Bjorkstrand, R., Salmi, M., Paloheimo, M., Medical applications of rapid prototyping - From applications to classification (2009) Proceedings of the 4 th Innovative Developments in Design and Manufacturing: Advanced Research in Virtual and Rapid Prototyping (VR at P4), pp. 701-704. , P.J. da Silva Bartolo et al., eds., CRC Press; 
Mu, L., Feng, S.S., A novel controlled release formulation for the anticancer drug paclitaxel (Taxol®): PLGA nanoparticles containing vitamin E TPGS (2003) Journal of Controlled Release, 86 (1), pp. 33-48. , DOI 10.1016/S0168-3659(02)00320-6, PII S0168365902003206; 
(2008) Applications of Rapid Manufacturing, , http://home.att.net/~castleisland/rm_30.htm, Castle Island See also URL; 
Maravelakis, E., David, K., Antoniadis, A., Manios, A., Bilalis, N., Papaharilaou, Y., Reverse engineering techniques for cranioplasty: A case study (2008) Journal of Medical Engineering and Technology, 32 (2), pp. 115-121. , DOI 10.1080/03091900600700749, PII 781450477; 
Maravelakis, E., Antoniadis, A., Bilalis, N., 3D scanning and vertical applications in crete island (2006) Proceedings of the 2 nd London 3D Imaging Technology Conference &amp; Application Workshops; 
Chim, H., Schantz, J.-T., New frontiers in calvarial reconstruction: Integrating computer-assisted design and tissue engineering in cranioplasty (2005) Plastic and Reconstructive Surgery, 116 (6), pp. 1726-1741. , DOI 10.1097/01.prs.0000182386.78775.cd; 
Dujovny, M., Aviles, A., Agner, C., Fernandez, P., Charbel, F.T., Cranioplasty: Cosmetic or therapeutic? (1997) Surgical Neurology, 47 (3), pp. 238-241. , DOI 10.1016/S0090-3019(96)00013-4, PII S009030199600013X; 
Brown, K.R., Yuan, J.J., Li, Y., Zimmerman, M.C., (2003) Porous Ceramic/porous Polymer Layered Scaffolds for the Repair and Regeneration of Tissue, , http://www.freepatentsonline.com/y2003/0003127.html, United States, Ethicon, Inc., 20030003127, See also URL; 
Yang, B., Uchida, M., Kim, H.-M., Zhang, X., Kokubo, T., Preparation of bioactive titanium metal via anodic oxidation treatment (2004) Biomaterials, 25 (6), pp. 1003-1010. , DOI 10.1016/S0142-9612(03)00626-4; 
Giannatsis, J., Dedoussis, V., Additive fabrication technologies applied to medicine and health care: A review (2009) International Journal of Advanced Manufacturing Technology, 40 (1-2), pp. 116-127. , January; 
Tuan, H.S., Hutmacher, D.W., Application of micro CT and computation modeling in bone tissue engineering (2005) CAD Computer Aided Design, 37 (11), pp. 1151-1161. , DOI 10.1016/j.cad.2005.02.006, PII S0010448505000369, Bio-CAD; 
Chu, W.S., Jeong, S.Y., Kim, S.G., Ha, W.-S., Chi, S.-C., Ahn, S.H., Fabrication of biodegradable drug delivery system with controlled release made of PLGA/5-FU/hydroxyapatite (2008) Rapid Prototyping Journal, 14 (5), pp. 293-299
A4  - ASME Turkey Section; Loughborough University
UR  - https://www.scopus.com/inward/record.uri?eid=2-s2.0-79956080226&partnerID=40&md5=0d29a44407184692a11faa324026a9f1
ER  - 

TY  - JOUR
TI  - Three-dimensional nanocomposite scaffolds fabricated via selective laser sintering for bone tissue engineering
T2  - Acta Biomaterialia
J2  - Acta Biomater.
VL  - 6
IS  - 12
SP  - 4495
EP  - 4505
PY  - 2010
DO  - 10.1016/j.actbio.2010.06.024
SN  - 17427061 (ISSN) 
AU  - Duan, B.
AU  - Wang, M.
AU  - Zhou, W.Y.
AU  - Cheung, W.L.
AU  - Li, Z.Y.
AU  - Lu, W.W.
AD  - Department of Mechanical Engineering, Faculty of Engineering, University of Hong Kong, Pokfulam Road, Hong Kong, Hong Kong
AD  - Department of Orthopaedics and Traumatology, Li Ka Shing Faculty of Medicine, University of Hong Kong, Sassoon Road, Hong Kong, Hong Kong
AB  - Bionanocomposites formed by combining biodegradable polymers and nanosized osteoconductive inorganic solids have been regarded as promising biomimetic systems which possess much improved structural and functional properties for bone tissue regeneration. In this study three-dimensional nanocomposite scaffolds based on calcium phosphate (Ca-P)/poly(hydroxybutyrate-co- hydroxyvalerate) (PHBV) and carbonated hydroxyapatite (CHAp)/poly(l-lactic acid) (PLLA) nanocomposite microspheres were successfully fabricated using selective laser sintering, which is a rapid prototyping technology. The sintered scaffolds had controlled material microstructure, totally interconnected porous structure and high porosity. The morphology and mechanical properties of Ca-P/PHBV and CHAp/PLLA nanocomposite scaffolds as well as PHBV and PLLA polymer scaffolds were studied. In vitro biological evaluation showed that SaOS-2 cells had high cell viability and normal morphology and phenotype after 3 and 7 days culture on all scaffolds. The incorporation of Ca-P nanoparticles significantly improved cell proliferation and alkaline phosphatase activity for Ca-P/PHBV scaffolds, whereas CHAp/PLLA nanocomposite scaffolds exhibited a similar level of cell response compared with PLLA polymer scaffolds. The nanocomposite scaffolds provide a biomimetic environment for osteoblastic cell attachment, proliferation and differentiation and have great potential for bone tissue engineering applications. © 2010 Acta Materialia Inc. Published by Elsevier Ltd. All rights reserved.
KW  - Biomimetic
KW  - Bone tissue engineering
KW  - Nanocomposite
KW  - Scaffold
KW  - Selective laser sintering
KW  - alkaline phosphatase
KW  - calcium phosphate
KW  - hydroxyapatite
KW  - microsphere
KW  - nanocomposite
KW  - polylactic acid
KW  - polymer
KW  - tissue scaffold
KW  - article
KW  - biomimetics
KW  - bone tissue
KW  - cell adhesion
KW  - cell culture
KW  - cell differentiation
KW  - cell line
KW  - cell proliferation
KW  - cell structure
KW  - cell viability
KW  - human
KW  - human cell
KW  - in vitro study
KW  - laser
KW  - osteoblast
KW  - porosity
KW  - priority journal
KW  - tissue engineering
KW  - Alkaline Phosphatase
KW  - Biomimetics
KW  - Bone and Bones
KW  - Cell Line
KW  - Cell Proliferation
KW  - Cell Survival
KW  - Humans
KW  - Lasers
KW  - Materials Testing
KW  - Mechanical Phenomena
KW  - Microscopy, Electron, Scanning
KW  - Nanocomposites
KW  - Nanomedicine
KW  - Porosity
KW  - Tissue Engineering
KW  - Tissue Scaffolds
N1  - Cited By :93
N1  - Export Date: 27 June 2016
M3  - Article
DB  - Scopus
C2  - 20601244
LA  - English
N1  - Correspondence Address: Wang, M.; Department of Mechanical Engineering, Faculty of Engineering, University of Hong Kong, Pokfulam Road, Hong Kong, Hong Kong; email: memwang@hku.hk
N1  - Chemicals/CAS: alkaline phosphatase, 9001-78-9; calcium phosphate, 10103-46-5, 13767-12-9, 14358-97-5, 7758-87-4; hydroxyapatite, 1306-06-5, 51198-94-8; polylactic acid, 26100-51-6; Alkaline Phosphatase, 3.1.3.1
N1  - References: Laurencin, C., Khan, Y., El-Amin, S.F., Bone graft substitutes (2006) Expert Rev Med Devices, 3, pp. 49-57; 
De Long, W.G., Einhorn, T.A., Koval, K., McKee, M., Smith, W., Sanders, R., Bone grafts and bone graft substitutes in orthopedic trauma surgery - A critical analysis (2007) J Bone Joint Surg Am, 89, pp. 649-658; 
Parikh, S.N., Bone graft substitutes in modern orthopedics (2002) Orthopedics, 25, pp. 1301-1309; 
Hou, L.T., Liu, C.M., Liu, B.Y., Chang, P.C., Chen, M.H., Ho, M.H., Tissue engineering bone formation in novel recombinant human bone morphogenic protein 2-atelocollagen composite scaffolds (2007) J Periodontol, 78, pp. 335-343; 
Griffith, L.G., Naughton, G., Tissue engineering - Current challenges and expanding opportunities (2002) Science, 295, p. 1009; 
Seunarine, K., Gadegaard, N., Tormen, M., Meredith, D.O., Riehle, M.O., Wilkinson, C.D.W., 3D polymer scaffolds for tissue engineering (2006) Nanomedicine, 1, pp. 281-296; 
Leong, K.F., Cheah, C.M., Chua, C.K., Solid freeform fabrication of three-dimensional scaffolds for engineering replacement tissues and organs (2003) Biomaterials, 24, pp. 2363-2378; 
Salgado, A.J., Coutinho, O.P., Reis, R.L., Bone tissue engineering: State of the art and future trends (2004) Macromol Biosci, 4, pp. 743-765; 
Yeong, W.Y., Chua, C.K., Leong, K.F., Chandrasekaran, M., Rapid prototyping in tissue engineering: Challenges and potential (2004) Trends Biotechnol, 22, pp. 643-652; 
Schmidt, M., Pohle, D., Rechtenwald, T., Selective laser sintering of PEEK (2007) CIRP Ann Manuf Technol, 56, pp. 205-208; 
Rimell, J.T., Marquis, P.M., Selective laser sintering of ultra high molecular weight polyethylene for clinical applications (2000) J Biomed Mater Res, 53, pp. 414-420; 
Williams, J.M., Adewunmi, A., Schek, R.M., Flanagan, C.L., Krebsbach, P.H., Feinberg, S.E., Hollister, S.J., Das, S., Bone tissue engineering using polycaprolactone scaffolds fabricated via selective laser sintering (2005) Biomaterials, 26 (23), pp. 4817-4827. , DOI 10.1016/j.biomaterials.2004.11.057, PII S0142961204011068; 
Tan, K.H., Chua, C.K., Leong, K.F., Cheah, C.M., Gui, W.S., Tan, W.S., Selective laser sintering of biocompatible polymers for applications in tissue engineering (2005) Biomed Mater Eng, 15, pp. 113-124; 
Wiria, F.E., Leong, K.F., Chua, C.K., Liu, Y., Poly-epsilon-caprolactone/hydroxyapatite for tissue engineering scaffold fabrication via selective laser sintering (2007) Acta Biomater, 3, pp. 1-12; 
Simpson, R.L., Wiria, F.E., Amis, A.A., Chua, C.K., Leong, K.F., Hansen, U.N., Development of a 95/5 poly(l-lactide-co-glycolide)/hydroxylapatite and beta-tricalcium phosphate scaffold as bone replacement material via selective laser sintering (2008) J Biomed Mater Res, 84, pp. 17-25; 
Kanczler, J.M., Mirmalek-Sani, S.H., Hanley, N.A., Ivanov, A.L., Barry, J.J.A., Upton, C., Biocompatibility and osteogenic potential of human fetal femur-derived cells on surface selective laser sintered scaffolds (2009) Acta Biomater, 5, pp. 2063-2071; 
Antonov, E.N., Bagratashvili, V.N., Whitaker, M.J., Barry, J.J.A., Shakesheff, K.M., Konovalov, A.N., Three-dimensional bioactive and biodegradable scaffolds fabricated by surface-selective laser sintering (2005) Adv Mater, 17, pp. 327-330; 
Liu, C.Z., Han, Z.W., Czernuszka, J.T., Gradient collagen/nanohydroxyapatite composite scaffold: Development and characterization (2009) Acta Biomater, 5, pp. 661-669; 
Cheng, X.M., Li, Y.B., Zuo, Y., Zhang, L., Li, J.D., Wang, H.A., Properties and in vitro biological evaluation of nano-hydroxyapatite/ chitosan membranes for bone guided regeneration (2009) Mater Sci Eng C Biomimetic Supramol Syst, 29, pp. 29-35; 
Sachlos, E., Gotora, D., Czernuszka, J.T., Collagen scaffolds reinforced with biomimetic composite nano-sized carbonate-substituted hydroxyapatite crystals, shaped by rapid prototyping to contain internal microchannels (2006) Tissue Eng, 12, pp. 2479-2487; 
Wang, M., Materials selection and scaffold fabrication for tissue engineering in orthopaedics (2007) Advanced Bioimaging Technologies in Assessment of Quality of Bone and Scaffold Materials, pp. 259-288; 
Zhou, W.Y., Wang, M., Cheung, W.L., Guo, B.C., Jia, D.M., Synthesis of carbonated hydroxyapatite nanospheres through nanoemulsion (2008) J Mater Sci Mater Med, 19, pp. 103-110; 
Duan, B., Wang, M., Zhou, W.Y., Cheung, W.L., Synthesis of Ca-P nanoparticles and fabrication of Ca-P/PHBV microspheres for bone tissue engineering applications (2008) Appl Surf Sci, 255, pp. 529-533; 
Zhou, W.Y., Wang, M., Cheung, W.L., Fabrication and characterization of composite microspheres containing carbonated hydroxyapatite nanoparticles (2007) Key Eng Mater, 334-335, pp. 1221-1224; 
Zhou, W.Y., Lee, S.H., Wang, M., Cheung, W.L., Ip, W.Y., Selective laser sintering of porous tissue engineering scaffolds from poly(l)/carbonated hydroxyapatite nanocomposite microspheres (2008) J Mater Sci Mater Med, 19, pp. 2535-2540; 
Karageorgiou, V., Kaplan, D., Porosity of 3D biomaterial scaffolds and osteogenesis (2005) Biomaterials, 26, pp. 5474-5491; 
Kim, S.S., Park, M.S., Jeon, O., Choi, C.Y., Kim, B.S., Poly(lactide-co-glycolide)/hydroxyapatite composite scaffolds for bone tissue engineering (2006) Biomaterials, 27, pp. 1399-1409; 
St-Pierre, J.P., Gauthier, M., Lefebvre, L.P., Tabrizian, M., Three-dimensional growth of differentiating MC3T3-E1 pre-osteoblasts on porous titanium scaffolds (2005) Biomaterials, 26, pp. 7319-7328; 
Anselme, K., Osteoblast adhesion on biomaterials (2000) Biomaterials, 21, pp. 667-681; 
Heo, S.J., Kim, S.E., Wei, J., Kim, D.H., Hyun, Y.T., Yun, H.S., In vitro and animal study of novel nano-hydroxyapatite/poly(epsilon- caprolactone) composite scaffolds fabricated by layer manufacturing process (2009) Tissue Eng, 15, pp. 977-989; 
Li, J.J., Dou, Y., Yang, J., Yin, Y.J., Zhang, H., Yao, F.L., Surface characterization and biocompatibility of micro- and nano-hydroxyapatite/chitosan-gelatin network films (2009) Mater Sci Eng C Biomimetic Supramol Syst, 29, pp. 1207-1215; 
Zhang, Y., Hao, L., Savalani, M.M., Harris, R.A., Di Silvio, L., Tanner, K.E., In vitro biocompatibility of hydroxyapatite-reinforced polymeric composites manufactured by selective laser sintering (2009) J Biomed Mater Res, 91, pp. 1018-1027; 
Hao, L., Savalani, M.M., Zhang, Y., Tanner, K.E., Harris, R.A., Selective laser sintering of hydroxyapatite reinforced polyethylene composites for bioactive implants and tissue scaffold development (2006) Proc Inst Mech Eng Part H J Eng Med, 220, pp. 521-531; 
Chung, H., Das, S., Processing and properties of glass bead particulate-filled functionally graded Nylon-11 composites produced by selective laser sintering (2006) Mater Sci Eng A Struct Mater Prop Microstruct Process, 437, pp. 226-234; 
Mygind, T., Stiehler, M., Baatrup, A., Li, H., Zoua, X., Flyvbjerg, A., Mesenchymal stem cell ingrowth and differentiation on coralline hydroxyapatite scaffolds (2007) Biomaterials, 28, pp. 1036-1047; 
David, B., Bensidhoum, M., Potier, E., Hannouche, D., Logeart, D., Petite, H., Bone tissue engineering (2008) Translational Approaches in Tissue Engineering and Regenerative Medicine, pp. 231-252; 
Wei, J., Li, Y.B., Lau, K.T., Preparation and characterization of a nano apatite/polyamide(6) bioactive composite (2007) Compos Part B Eng, 38, pp. 301-305; 
Guan, L.M., Davies, J.E., Preparation and characterization of a highly macroporous biodegradable composite tissue engineering scaffold (2004) J Biomed Mater Res, 71, pp. 480-487; 
Kim, H.W., Lee, H.H., Chun, G.S., Bioactivity and osteoblast responses of novel biomedical nanocomposites of bioactive glass nanofiber filled poly(lactic acid) (2008) J Biomed Mater Res, 85, pp. 651-663; 
Gough, J.E., Notingher, I., Hench, L.L., Osteoblast attachment and mineralized nodule formation on rough and smooth 45S5 bioactive glass monoliths (2004) J Biomed Mater Res, 68, pp. 640-650
UR  - https://www.scopus.com/inward/record.uri?eid=2-s2.0-77958101381&partnerID=40&md5=88d5e3282f65777e92eae95476b860a2
ER  - 

TY  - JOUR
TI  - Effects of laminin blended with chitosan on axon guidance on patterned substrates
T2  - Biofabrication
J2  - Biofabrication
VL  - 2
IS  - 4
PY  - 2010
DO  - 10.1088/1758-5082/2/4/045002
SN  - 17585082 (ISSN) 
AU  - Zhu, N.
AU  - Li, M.G.
AU  - Guan, Y.J.
AU  - Schreyer, D.J.
AU  - Chen, X.B.
AD  - Division of Biomedical Engineering, University of Saskatchewan, Saskatoon S7N 5A9, Canada
AD  - Department of Mechanical Engineering, University of Saskatchewan, Saskatoon S7N 5A9, Canada
AD  - Department of Anatomy and Cell Biology, Cameco MS Neuroscience Research Center, University of Saskatchewan, Saskatoon, S7K 0M7, Canada
AB  - Axon guidance is a crucial consideration in the design of tissue scaffolds used to promote nerve regeneration. Here we investigate the combined use of laminin (a putative axon adhesion and guidance molecule) and chitosan (a leading candidate base material for the construction of scaffolds) for promoting axon guidance in cultured adult dorsal root ganglion (DRG) neurons. Using a dispensing-based rapid prototyping (DBRP) technique, two-dimensional grid patterns were created by dispensing chitosan or laminin-blendedchitosan substrate strands oriented in orthogonal directions. In vitro experiments illustrated DRG neurites on these patterns preferentially grew upon and followed the laminin-blendedchitosan pathways. These results suggest that an orientation of neurite growth can be achieved in an artificially patterned substrate by creating selectively biofunctional pathways. The DBRP technique may provide improved strategies for the use of biofunctional pathways in the design of three-dimensional scaffolds for guidance of nerve repair. © 2010 IOP Publishing Ltd.
KW  - Axon guidances
KW  - Base material
KW  - Dorsal root ganglion neurons
KW  - In-vitro
KW  - Laminin
KW  - Nerve regeneration
KW  - Nerve repair
KW  - Neurite growth
KW  - Neurites
KW  - Orthogonal directions
KW  - Patterned substrates
KW  - Three-dimensional scaffolds
KW  - Tissue scaffolds
KW  - Chitin
KW  - Chitosan
KW  - Neurons
KW  - Rapid prototyping
KW  - Scaffolds
KW  - Substrates
KW  - chitosan
KW  - laminin
KW  - tissue scaffold
KW  - animal
KW  - article
KW  - cell culture
KW  - chemistry
KW  - cytology
KW  - growth, development and aging
KW  - instrumentation
KW  - nerve fiber
KW  - rat
KW  - spinal ganglion
KW  - Sprague Dawley rat
KW  - tissue engineering
KW  - Animals
KW  - Axons
KW  - Cells, Cultured
KW  - Chitosan
KW  - Ganglia, Spinal
KW  - Laminin
KW  - Rats
KW  - Rats, Sprague-Dawley
KW  - Tissue Engineering
KW  - Tissue Scaffolds
N1  - Cited By :9
N1  - Export Date: 27 June 2016
M3  - Article
DB  - Scopus
C7  - 045002
C2  - 21076186
LA  - English
N1  - Correspondence Address: Zhu, N.; Division of Biomedical Engineering, University of Saskatchewan, Saskatoon S7N 5A9, Canada; email: niz504@mail.usask.ca
N1  - Chemicals/CAS: chitosan, 9012-76-4; laminin, 2408-79-9; Chitosan, 9012-76-4; Laminin
N1  - References: Schmidt, C.E., Leach, J.B., Neural tissue engineering: Strategies for repair and regeneration (2003) Annu. Rev. Biomed. Eng., 5, pp. 293-347; 
Li, G.N., Hoffman-Kim, D., Tissue-engineered platforms of axon guidance (2008) Tissue Eng. B, 14, pp. 33-51; 
Shoichet, M.S., Yu, L.M.Y., Levesque, S.G., Wylie, R., Aizawa, Y., Kim, H., Rahman, N., Peptide modification of biomaterials enhances cellular interactions and guidance (2007) Biopolymers, 88, p. 518; 
Yang, Y., Ding, F., Wu, H., Hu, W., Liu, W., Liu, H., Gu, X., Development and evaluation of silk fibroin-based nerve grafts used for peripheral nerve regeneration (2007) Biomaterials, 28, pp. 5526-5535; 
Cheng, M.Y., Cao, W.L., Cao, Y., Gong, Y.D., Zhao, N.M., Zhang, X.F., Studies on nerve cell affinity of biodegradable modified chitosan films (2003) J. Biomater. Sci. Polym. Ed., 14, pp. 1155-1167; 
Boyd, J.G., Gordon, T., Neurotrophic factors and their receptors in axonal regeneration and functional recovery after peripheral nerve injury (2003) Mol. Neurobiol., 27, pp. 277-323; 
Jones, D.M., Tucker, B.A., Rahimtula, M., Mearow, K.M., The synergistic effects of NGF and IGF-1 on neurite growth in adult sensory neurons: Convergence on the PI 3-kinase signaling pathway (2003) J. Neurochem., 86, pp. 1116-1128; 
Dickson, B.J., Molecular mechanisms of axon guidance (2002) Science, 298, pp. 1959-1964; 
Farrar, N.R., Spencer, G.E., Pursuing a 'turning point' in growth cone research (2008) Dev. Biol., 318, pp. 102-111; 
Smeal, R.M., Rabbitt, R., Biran, R., Tresco, P.A., Substrate curvature influences the direction of nerve outgrowth (2005) Ann. Biomed. Eng., 33, pp. 376-382; 
Mikos, A.G., Thorsen, A.J., Czerwonka, L.A., Bao, Y., Langer, R., Winslow, D.N., Vacanti, J.P., Preparation and characterization of poly(L-lactic acid) foams (1994) Polymer, 35, pp. 1068-1077; 
Mooney, D.J., Baldwin, D.F., Suh, N.P., Vacanti, L.P., Langer, R., Novel approach to fabricate porous sponges of 7 Biofabrication 2 (2010) 045002 N Zhu et al poly(D,L-lactic-co-glycolic acid) without the use of organic solvents (1996) Biomaterials, 17, pp. 1417-1422; 
Freed, L.E., Vunjaknovakovic, G., Biron, R.J., Eagles, D.B., Lesnoy, D.C., Barlow, S.K., Langer, R., Biodegradable polymer scaffolds for tissue engineering (1994) Biotechnology, 12, pp. 689-693; 
Kim, G.E., Kim, H.D., Lee, D.S., Effect of added Pluronics on fabrication of poly(L-lactic acid) scaffold via thermally-induced phase separation (2002) Polym. Korea, 26, pp. 821-828; 
Geng, L., Feng, W., Hutmacher, D.W., Wong, Y.S., Loh, H.T., Fuh, J.Y.H., Direct writing of chitosan scaffolds using a robotic system (2005) Rapid Prototyping J., 11, pp. 90-97; 
Xu, W., Wang, X.H., Yan, Y.N., Zhang, R.J., Rapid prototyping of polyurethane for the creation of vascular systems (2008) J. Bioact. Compat. Polym., 23, pp. 103-114; 
Chen, X.B., Li, M.G., Ke, H., Modeling of the flow rate in the dispensing-based process for fabricating tissue scaffolds (2008) Trans. ASME J. Manuf. Sci. Eng., 130. , 21003-1-7; 
Nie, Z.H., Kumacheva, E., Patterning surfaces with functional polymers (2008) Nature Mater., 7, pp. 277-290; 
Di Martino, A., Sittinger, M., Risbud, M.V., Chitosan: A versatile biopolymer for orthopaedic tissue-engineering (2005) Biomaterials, 26, pp. 5983-5990; 
Chupa, J.M., Foster, A.M., Sumner, S.R., Madihally, S.V., Matthew, H.W.T., Vascular cell responses to polysaccharide materials: In vitro and in vivo evaluations (2000) Biomaterials, 21, pp. 2315-2322; 
Elcin, Y.M., Dixit, V., Gitnick, G., Hepatocyte attachment on biodegradable modified chitosan membranes: in vitro evaluation for the development of liver organoids (1998) Artif. Organs, 22, pp. 837-846; 
Boryniec, S., Ratajska, M., Strobin, G., Biodegradation of chitosan (1996) Polimery, 41, pp. 564-567; 
Yang, F., Li, X.H., Cheng, M.Y., Gong, Y.D., Zhao, N.M., Zhang, X.F., Yang, Y.Y., Performance modification of chitosan membranes induced by gamma irradiation (2002) J. Biomater. Appl., 16, pp. 215-226; 
VandeVord, P.J., Matthew, H.W.T., DeSilva, S.P., Mayton, L., Wu, B., Wooley, P.H., Evaluation of the biocompatibility of a chitosan scaffold in mice (2002) J. Biomed. Mater. Res., 59, pp. 585-590; 
Madihally, S.V., Matthew, H.W.T., Porous chitosan scaffolds for tissue engineering (1999) Biomaterials, 20, pp. 1133-1142; 
Gingras, M., Paradis, I., Berthod, F., Nerve regeneration in a collagen-chitosan tissue-engineered skin transplanted on nude mice (2003) Biomaterials, 24, pp. 1653-1661; 
Zhu, N., Cui, F.Z., Hu, K., Zhu, L., Biomedical modification of poly(L-lactide) by blending with lecithin (2007) J. Biomed. Mater. Res. A, 82, pp. 455-461; 
Koh, H.S., Yong, T., Chan, C.K., Ramakrishna, S., Enhancement of neurite outgrowth using nano-structured scaffolds coupled with laminin (2008) Biomaterials, 29, pp. 3574-3582; 
GarciaAlonso, L., Fetter, R.D., Goodman, C.S., Genetic analysis of laminin A in drosophila: Extracellular matrix containing laminin A is required for ocellar axon pathfinding (1996) Development, 122, pp. 2611-2621; 
Itoh, S., Takakuda, K., Samejima, H., Ohta, T., Shinomiya, K., Ichinose, S., Synthetic collagen fibers coated with a synthetic peptide containing the YIGSR sequence of laminin to promote peripheral nerve regeneration (1999) Vivo J. Mater. Sci. Mater. Med., 10, pp. 129-134; 
Lindsay, R.M., Nerve growth-factors (NGF, BDNF) enhance axonal regeneration but are not required for survival of adult sensory neurons (1988) J. Neurosci., 8, pp. 2394-2405; 
Schreyer, D.J., Andersen, P.L., Williams, K., Kosatka, I., Truong, T.N., Quantitative analysis of GAP-43 expression by neurons in microcultures using cell-ELISA (1997) J. Neurosci. Methods, 72, pp. 137-145; 
Schreyer, D.J., Skene, J.H.P., Fate of GAP-43 in ascending spinal Axons of DRG neurons after peripheral-nerve injury: Delayed accumulation and correlation with regenerative potential (1991) J. Neurosci., 11, pp. 3738-3751; 
Britland, S., Morgan, H., WojiakStodart, B., Riehle, M., Curtis, A., Wilkinson, C., Synergistic and hierarchical adhesive and topographic guidance of BHK cells (1996) Exp. Cell Res., 228, pp. 313-325; 
Johansson, F., Carlberg, P., Danielsen, N., Montelius, L., Kanje, M., Axonal outgrowth on nano-imprinted patterns (2006) Biomaterials, 27, pp. 1251-1258; 
Bonner, J., O'Connor, T.P., The permissive cue laminin is essential for growth cone turning (2001) Vivo J. Neurosci., 21, pp. 9782-9791; 
Renaudin, A., Lehmann, M., Girault, J.A., McKerracher, L., Organization of point contacts in neuronal growth cones (1999) J. Neurosci. Res., 55, pp. 458-471; 
Arregui, C.O., Carbonetto, S., McKerracher, L., Characterization of neural cell-adhesion sites: Point contacts are the sites of interaction between integrins and the cytoskeleton in PC12 cells (1994) J. Neurosci., 14, pp. 6967-6977; 
Rangappa, N., Romero, A., Nelson, K.D., Eberhart, R.C., Smith, G.M., Laminin-coated poly(L-lactide) filaments induce robust neurite growth while providing directional orientation (2000) J. Biomed. Mater. Res., 51, pp. 625-634; 
Dodla, M.C., Bellamkonda, R.V., Anisotropic scaffolds facilitate enhanced neurite extension in vitro (2006) J. Biomed. Mater. Res. A, 78, pp. 213-221; 
Francisco, H., Yellen, B.B., Halverson, D.S., Friedman, G., Gallo, G., Regulation of axon guidance and extension by three-dimensional constraints (2007) Biomaterials, 28, pp. 3398-3407; 
Oliva, A.A., James, C.D., Kingman, C.E., Craighead, H.G., Banker, G.A., Patterning axonal guidance molecules using a novel strategy for microcontact printing (2003) Neurochem. Res., 28, pp. 1639-1648; 
Von Philipsborn, A.C., Lang, S., Bernard, A., Loeschinger, J., David, C., Lehnert, D., Bastmeyer, M., Bonhoeffer, F., Microcontact printing of axon guidance molecules for generation of graded patterns (2006) Nature Protoc., 1, pp. 1322-1328; 
Yeong, W.Y., Chua, C.K., Leong, K.F., Chandrasekaran, M., Rapid prototyping in tissue engineering: Challenges and potential (2004) Trends Biotechnol., 22, pp. 643-652; 
Zein, I., Hutmacher, D.W., Tan, K.C., Teoh, S.H., Fused deposition modeling of novel scaffold architectures for tissue engineering applications (2002) Biomaterials, 23, pp. 1169-1185
UR  - https://www.scopus.com/inward/record.uri?eid=2-s2.0-79953006442&partnerID=40&md5=f1b2145d801b1435ef30895c9bc0c321
ER  - 

TY  - JOUR
TI  - Indirect rapid prototyping of biphasic calcium phosphate scaffolds as bone substitutes: Influence of phase composition, macroporosity and pore geometry on mechanical properties
T2  - Journal of Materials Science: Materials in Medicine
J2  - J. Mater. Sci. Mater. Med.
VL  - 21
IS  - 12
SP  - 3119
EP  - 3127
PY  - 2010
DO  - 10.1007/s10856-010-4166-6
SN  - 09574530 (ISSN) 
AU  - Schumacher, M.
AU  - Deisinger, U.
AU  - Ziegler, G.
AU  - Detsch, R.
AD  - Friedrich-Baur-Research Institute for Biomaterials, University of Bayreuth, 95440 Bayreuth, Germany
AD  - BioCer Entwicklungs-GmbH, 95447 Bayreuth, Germany
AB  - While various materials have been developed for bone substitute and bone tissue engineering applications over the last decades, processing techniques meeting the high demands of scaffold shaping are still under development. Individually adapted and mechanically optimised scaffolds can be derived from calcium phosphate (CaP-) ceramics via rapid prototyping (RP). In this study, porous ceramic scaffolds with a periodic pattern of interconnecting pores were prepared from hydroxyapatite, β- tricalcium phosphate and biphasic calcium phosphates using a negative-mould RP technique. Moulds predetermining various pore patterns (round and square cross section, perpendicular and 60° inclined orientation) were manufactured via a wax printer and subsequently impregnated with CaP-ceramic slurries. Different pore patterns resulted in macroporosity values ranging from about 26.0-71.9 vol% with pore diameters of approximately 340 μm. Compressive strength of the specimens (1.3-27.6 MPa) was found to be mainly influenced by the phase composition as well as the macroporosity, both exceeding the influence of the pore geometry. A maximum was found for scaffolds with 60 wt% hydroxyapatite and 26.0 vol% open porosity. It has been shown that wax ink-jet printing allows to process CaP-ceramic into scaffolds with highly defined geometry, exhibiting strength values that can be adjusted by phase composition and pore geometry. This strength level is within and above the range of human cancellous bone. Therefore, this technique is well suited to manufacture scaffolds for bone tissue engineering. © Springer Science+Business Media, LLC 2010.
KW  - Biphasic calcium phosphates
KW  - Bone substitutes
KW  - Bone tissue engineering
KW  - Cancellous bone
KW  - Ceramic slurry
KW  - High demand
KW  - Macro-porosity
KW  - Open porosity
KW  - Periodic pattern
KW  - Pore diameters
KW  - Pore geometry
KW  - Porous ceramic scaffolds
KW  - Processing technique
KW  - Square cross section
KW  - Strength values
KW  - Tri-calcium phosphates
KW  - Apatite
KW  - Biomaterials
KW  - Biomechanics
KW  - Bone
KW  - Calcium
KW  - Calcium phosphate
KW  - Ceramic materials
KW  - Compressive strength
KW  - Computational geometry
KW  - Grafts
KW  - Hydroxyapatite
KW  - Ink jet printing
KW  - Mechanical properties
KW  - Molds
KW  - Phase composition
KW  - Rapid prototyping
KW  - Tissue engineering
KW  - Scaffolds
KW  - calcium phosphate
KW  - calcium phosphate ceramic
KW  - hydroxyapatite
KW  - tissue scaffold
KW  - wax
KW  - article
KW  - bone prosthesis
KW  - bone transplantation
KW  - cancellous bone
KW  - compressive strength
KW  - geometry
KW  - human
KW  - macroporosity
KW  - mechanical torsion
KW  - nonhuman
KW  - porosity
KW  - priority journal
KW  - processing
KW  - rapid prototyping
KW  - tissue engineering
KW  - Algorithms
KW  - Biomechanics
KW  - Bone Substitutes
KW  - Calcium Phosphates
KW  - Compressive Strength
KW  - Humans
KW  - Models, Anatomic
KW  - Particle Size
KW  - Phase Transition
KW  - Porosity
KW  - Stress, Mechanical
KW  - Surface Properties
KW  - Time Factors
KW  - Tissue Engineering
KW  - Tissue Scaffolds
N1  - Cited By :32
N1  - Export Date: 27 June 2016
M3  - Article
DB  - Scopus
N1  - CODEN: JSMME
C2  - 20953674
LA  - English
N1  - Correspondence Address: Schumacher, M.; Friedrich-Baur-Research Institute for Biomaterials, University of Bayreuth, 95440 Bayreuth, Germany; email: matthias.schumacher@fbi-biomaterialien.de
N1  - Chemicals/CAS: calcium phosphate, 10103-46-5, 13767-12-9, 14358-97-5, 7758-87-4; hydroxyapatite, 1306-06-5, 51198-94-8; wax, 83062-05-9; Bone Substitutes; Calcium Phosphates; calcium phosphate, 10103-46-5
N1  - References: Damien, C.J., Parsons, J.R., Bone graft and bone graft substitutes: A review of current technology and applications (1991) J Appl Biomater, 2, pp. 187-208; 
Habibovic, P., De Groot, K., Osteoinductive biomaterials - Properties and relevance in bone repair (2007) J Tissue Eng Regen Med, 1, pp. 25-32; 
Dorozhkin, S., Epple, M., Biological and medical significance of calcium phosphates (2002) Angew Chem Int Ed Engl, 41, pp. 3130-3116; 
Hing, K.H., Bone repair in the twenty-first century biology, chemistry or engineering? (2004) Philos Transact A Math Phys Eng Sci, 326, pp. 2821-2850; 
Rao, W.R., Boehm, R.F., A study of sintered apatites (1974) J Dent Res, 53, pp. 1351-1351; 
De With, G., Van Dijk Hja, Hattu, N., Prijs, K., Preparation, microstructure and mechanical properties of dense polycrystalline hydroxy apatite (1981) J Mater Sci, 16, pp. 1592-1598; 
Dorozhkin, S.V., Bioceramics of calcium orthophosphates (2009) Biomaterials, 31 (7), pp. 1465-1485; 
Akao, M., Aoki, H., Kato, K., Mechanical properties of sintered hydroxyapatite for prosthetic applications (1981) J Mater Sci, 16, pp. 809-812; 
Metsger, D.S., Rieger, M.R., Foreman, D.W., Mechanical properties of sintered hydroxyapatite and tricalcium phosphate ceramic (1999) J Mater Sci Mater Med, 10, pp. 9-17; 
Driessen, A.A., Klein, C.P., De Groot, K., Preparation and some properties of sintered beta-whitlockite (1982) Biomaterials, 3, pp. 113-116; 
Jarcho, M., Bolen, C.H., Thomas, M.B., Bobick, J., Kay, J.F., Doremus, R.H., Hydroxylapatite synthesis and characterization in dense polycrystalline form. Synthesis and fabrication of b-tricalcium phosphate (whitlockite) ceramics for potential prosthetic applications (1979) J Mater Sci, 14, pp. 142-150; 
Daculsi, G., Biphasic calcium phosphate concept applied to artificial bone, implant coating and injectable bone substitute (1998) Biomaterials, 19, pp. 1473-1478; 
Alam, M.I., Asahina, I., Ohmamiuda, K., Takahashi, K., Yokota, S., Enomoto, S., Evaluation of ceramics composed of different hydroxyapatite to tricalcium phosphate ratios as carriers forrh (2001) BMP-Biomaterials, 22, pp. 1643-1651; 
Rice, J.M., Hunt, J.A., Gallagher, J.A., Quantitative evaluation of the biocompatible and osteogenic properties of a range of biphasic calcium phosphate (BCP) granules using primary cultures of human osteoblasts and monocytes (2003) Calcif Tissue Int, 72, pp. 726-736; 
Mayr, H., Schlufter, S., Detsch, R., Ziegler, G., Influence of phase composition on degradation and resorption of biphasic calcium phosphate ceramics (2008) Key Eng Mat, 361-363, pp. 1043-1046; 
Daculsi, G., Laboux, O., Malard, O., Weiss, P., Current state of the art of biphasic calcium phosphate bioceramics (2003) J Mater Sci Mater Med, 14, pp. 195-200; 
Hing, K.A., Bioceramic bone graft substitutes: Influence of porosity and chemistry (2005) Int J Appl Ceram Technol, 2, pp. 184-189; 
Karageorgiou, V., Kaplan, D., Porosity of 3D biomaterial scaffolds and osteogenesis (2005) Biomaterials, 26, pp. 5474-5491; 
Frosch, K., Barvencik, F., Viereck, V., Lohmann, C.H., Dresing, K., Breme, J., Brunner, E., Sturmer, K.M., Growth behavior, matrix production, and gene expression of human osteoblasts in defined cylindrical titanium channels (2004) J Biomed Mater Res A, 68, pp. 325-334; 
Liu, D., Influence of porosity and pore size on the compressive strength of porous hydroxyapatite ceramic (1997) Ceram Int, 23, pp. 135-139; 
Rice, R.W., Comparison of stress concentration versus minimum solid area based mechanical property-porosity relations (1993) J Mater Sci, 28, pp. 2187-2190; 
Gibson, L.J., Ashby, M.F., (1997) Cellular Solids - Structure and Properties. 2nd Ed. Ed, , Cambridge UK: Cambridge University; 
Zyman, Z.Z., Tkachenko, M.V., Polevodin, D.V., Preparation and characterization of biphasic calcium phosphate ceramics of desired composition (2008) J Mater Sci Mater Med, 19, pp. 2819-2825; 
Kwon, S., Jun, Y., Hong, S., Lee, I., Kim, H., Won, Y.Y., Calcium phosphate bioceramics with various porosities and dissolution rates (2002) J Am Ceram Soc, 85, pp. 3129-3131; 
Guo, G., Xu, K., Han, Y., The in situ synthesis of biphasic calcium phosphate scaffolds with controllable compositions, structures, and adjustable properties (2007) J Biomed Mater Res B Appl Biomater, 88 A, pp. 43-52; 
Raynaud, S., Champion, E., Lafon, J.P., Bernache-Assolant, D., Calcium phosphate apatites with variable Ca/P atomic ratio III. Mechanical properties and degradation in solution of hot pressed ceramics (2002) Biomaterials, 23, pp. 1081-1089; 
Royer, A., Viguie, J.C., Heughebaert, M., Heughebaert, J.C., Stoichi- ometry of hydroxyapatite: Influence on the flexural strength (1993) J Mater Sci Mater Med, 4, pp. 76-82; 
Gauthier, O., Bouler, J.M., Aguado, E., Legeros, R.Z., Pilet, P., Daculsi, G., Elaboration conditions influence physicochemical properties and in vivo bioactivity of macroporous biphasic calcium phosphate ceramics (1999) J Mater Sci Mater Med, 10, pp. 199-204; 
Wang, X., Fan, H., Xiao, Y., Zhang, X., Fabrication and characterisation of porous hydroxyapatite/β- tricalcium phosphate ceramics by microwave sintering (2006) Mater Lett, 60, pp. 455-458; 
Puértolas, J.A., Vadilloa, J.L., Sanchez-Salcedoc, S., Nietoc, A., Gomez-Barrenae, E., Vallet-Regi, M., Compression behaviour of biphasic calcium phosphate and biphasic calcium phosphate- agarose scaffolds for bone regeneration Acta Biomater., , 20doi:10.1016/j.actbio.2010.07.032; 
Deschamps, A.A., Claase, M.B., Sleijster, W.J., De Bruijn, J.D., Design of segmented poly(ether ester) materials and structures for the tissue engineering of bone (2002) J Control Release, 78, pp. 175-186; 
Deisinger, U., Stenzel, F., Ziegler, G., Development of hydroxyap- atite ceramics with tailored pore structure (2004) Key Eng Mater, 254-256, pp. 977-980; 
Michna, S., Wu, W., Lewis, J., Concentrated hydroxyapatite inks for direct-write assembly of 3-D periodic scaffolds (2005) Biomaterials, 26, pp. 5632-5639; 
Deisinger, U., Irlinger, F., Pelzer, R., Ziegler, G., 3D-Printing of HA-scaffolds for the application as bone substitute material (2006) Cfi-Ceram Forum Int, 83, pp. 75-78; 
Vorndran, E., Klamer, M., Klammert, U., Grover, L.M., Patel, S., Barralet, J.E., Gbureck, U., 3D powder printing of b-tricalcium phosphate ceramics using different strategies (2009) Adv Eng Mat, 10, pp. B67-B71; 
Deisinger, U., Leiderer, M., Detsch, R., Hamisch, S., Ziegler, G., Extrusion freeform fabrication technique for tailoring hydroxy-apatite scaffolds for bone tissue engineering applications (2006) Cyto-therapy, S2, p. 15; 
Simon, J.L., Michna, S., Lewis, J.A., Rekow, E.D., Thompson, V.P., Smay, J.E., Yampolsky, A., Ricci, J.L., In vivo bone response to 3D periodic hydroxyapatite scaffolds assembled by direct ink writing (2007) J Biomed Mater Res A, 83, pp. 747-758; 
Rumpler, M., Woesz, A., Varga, F., Manjubala, I., Klaushofer, K., Fratzl, P., Three-dimensional growth behavior of osteoblasts on biomimetic hydroxylapatite scaffolds (2007) J Biomed Mater Res A, 81, pp. 40-50; 
Chu, T.M., Halloran, J.W., Hollister, S.J., Hydroxyapatite implants with designed internal architecture (2001) J Mater Sci Mater Med, 12, pp. 471-478; 
Deisinger, U., Hamisch, S., Schumacher, M., Uhl, F., Detsch, R., Ziegler, G., Fabrication of tailored hydroxyapatite scaffolds: Comparison of a direct and an indirect rapid prototyping technique (2008) Key Eng Mat, 361-363, pp. 915-918; 
Limpanuphap, S., Derby, B., Manufacture of biomaterials by a novel printing process (2002) J Mater Sci Mater Med, 13, pp. 1163-1166; 
Taboas, J.M., Maddox, R.D., Krebsbach, P.H., Hollister, S.J., Indirect solid free form fabrication of local and global porous, biomimetic and composite 3D polymer-ceramic scaffolds (2003) Biomaterials, 24, pp. 181-194; 
Chu, T.G., Warden, S.J., Turner, C., (2007) Segmental Bone Regeneration Using A Load-bearing Biodegradable Carrier of Bone Morphoge- Netic Protein-Biomaterials, 28, pp. 459-467; 
Rumpler, M., Woesz, A., Dunlop, J.W., Van Dongen, J.T., Fratzl, P., The effect of geometry on three-dimensional tissue growth (2008) J R Soc Interface, 5, pp. 1173-1180; 
Deisinger, U., (2009) Synthetisches Knochenersatzmaterial Mit Spongiosa-ahnlicher Struktur: Herstellung Materialwissenschaftliche Charakterisierung und Biologisches Verhalten von Calciumpho- Sphat-basierten Keramiken., , Berlin: Mensch-und-Buch-Verlag; 
Hattiangadi, A., Bandyopadhyay, A., Modeling of multiple pore ceramic materials fabricated via fused deposition process (2000) Scripta Mater, 42, pp. 581-588; 
Tsukrov, I., Kachanov, M., Stress concentrations and microfrac- turing patterns in a brittle-elastic solid with interacting pores of diverse shapes (1997) Int J Solids Struct, 34, pp. 2887-2904; 
Carter, D.R., Haynes, W.C., The compressive behaviour of bone as a two-phase porous structure (1977) J Bone Joint Surg Am, 59, pp. 954-962; 
Detsch, R., Uhl, F., Deisinger, U., Ziegler, G., 3D-Cultivation of bone marrow stromal cells on hydroxyapatite scaffolds fabricated by dispense-plotting and negative mould technique (2008) J Mater Sci Mater Med, 19, pp. 1491-1496; 
Rumpler, M., Woesz, A., Dunlop, J.W., Van Dongen, J.T., Fratzl, P., The effect of geometry on three-dimensional tissue growth (2008) J R Soc Interface, 5, pp. 1173-1180
UR  - https://www.scopus.com/inward/record.uri?eid=2-s2.0-78651283946&partnerID=40&md5=bf1e2e90f6c85aee9076b51bd4fe4a61
ER  - 

TY  - CONF
TI  - PAM2 system: Engineering complex shaped micro-structures
C3  - International Conference on Digital Printing Technologies
J2  - Int. Conf. Digit. Print. Technol.
SP  - 564
EP  - 566
PY  - 2010
SN  - 9780892082933 (ISBN)
AU  - Tirella, A.
AU  - De Maria, C.
AU  - Vozzi, G.
AU  - Ahluwalia, A.
AD  - Department of Chemical Science and Technology, University of Rome Tor Vergata, Rome, Italy
AD  - Interdepartmental Research Center E. Piaggio, Faculty of Engineering, University of Pisa, Pisa, Italy
AD  - Chemical Engineering Department, Faculty of Engineering, University of Pisa, Italy
AB  - Rapid Prototyping (RP) techniques are commonly employed for the fabrication of structure at different scale. In this work we describe a CAD/CAM based system able to process different materials in simple or complex three-dimensional shapes. The innovation of this system is the modular approach: starting from the design of the final architecture, moving to the fabrication process and concluding with the resultant properties of the material used to fabricate a structure, it is possible to control and modulate different parameters. In the emerging approach of tissue engineering and regenerative medicine, two crucial aspects for the fabrication of a scaffold are the architecture [1] and the mechanical properties [2]. Starting from these assumptions, in this work we focus our attention on the feasibility to reproduce a biological micro-environment. Using PAM2 Graphical User Interface (GUI) complex shaped geometries were designed to fabricate the desired structures. In this work we describe the control architecture of the system and show how computational models of the extrusion phase of different materials can be used to establish working parameters for the fabrication of complex micro-structures.
KW  - Cad/cams
KW  - Computational model
KW  - Control architecture
KW  - Different scale
KW  - Fabrication process
KW  - Modular approach
KW  - Regenerative medicine
KW  - Three-dimensional shape
KW  - Working parameters
KW  - Architecture
KW  - Digital printing
KW  - Fabrication
KW  - Graphical user interfaces
KW  - Mechanical properties
KW  - Rapid prototyping
KW  - Scaffolds (biology)
KW  - Tissue
KW  - Three dimensional
T2  - 26th International Conference on Digital Printing Technologies, NIP26 and 6th International Conference on Digital Fabrication 2010, DF 2010
Y2  - 19 September 2010 through 23 September 2010
CY  - Austin, TX
N1  - Conference code: 84729
N1  - Export Date: 27 June 2016
M3  - Conference Paper
DB  - Scopus
LA  - English
N1  - Correspondence Address: Tirella, A.; Department of Chemical Science and Technology, University of Rome Tor Vergata, Rome, Italy
N1  - References: Forte, G., Criticality of the biological and physical stimuli array inducing resident cardiac stem cell determination (2008) Stem Cells, 26 (8), pp. 2093-2103; 
Engler, A.J., Sen, S., Sweeney, H.L., Discher, D.E., Matrix Elasticity Directs Stem Cell Lineage Specification (2006) Cell, 126 (4), pp. 677-689. , DOI 10.1016/j.cell.2006.06.044, PII S0092867406009615; 
Hutmacher, D.W., Schantz, T., Zein, I., Ng, K.W., Teoh, S.H., Tan, K.C., Mechanical properties and cell cultural response of polycaprolactone scaffolds designed and fabricated via fused deposition modeling (2001) Journal of Biomedical Materials Research, 55 (2), pp. 203-216. , DOI 10.1002/1097-4636(200105)55:2<203::AID-JBM1007>3.0.CO;2-7; 
Landers, R., Hubner, U., Schmelzeisen, R., Mulhaupt, R., Rapid prototyping of scaffolds derived from thermoreversible hydrogels and tailored for applications in tissue engineering (2002) Biomaterials, 23 (23), pp. 4437-4447. , DOI 10.1016/S0142-9612(02)00139-4, PII S0142961202001394; 
Landers, R., Pfister, A., Hubner, U., John, H., Schmelzeisen, R., Mulhaupt, R., Fabrication of soft tissue engineering scaffolds by means of rapid prototyping techniques (2002) Journal of Materials Science, 37 (15), pp. 3107-3116. , DOI 10.1023/A:1016189724389; 
Vozzi, G., Previti, A., De Rossi, D., Ahluwalia, A., Microsyringe-based deposition of two-dimensional and three-dimensional polymer scaffolds with a well-defined geometry for application to tissue engineering (2002) Tissue Engineering, 8 (6), pp. 1089-1098. , DOI 10.1089/107632702320934182; 
Development of PAM2 Modular Microfabrication System, , PI2008A000124; 
Tirella, A., A phase diagram for microfabrication of geometrically controlled hydrogel scaffolds (2009) Biofabrication, 1 (4). , p; 
Tirella, A., PAM2: A new Rapid Prototyping Technique for bio-fabrication of cell incorporated scaffolds Tissue Engineering, , submitted
A4  - Society for Imaging Science and Technology (IS and T); Imaging Society of Japan (ISJ); HP Invent; Konica Minolta; Xerox Corporation; Internet Kiosk - Trek
UR  - https://www.scopus.com/inward/record.uri?eid=2-s2.0-79955707598&partnerID=40&md5=0f501128e4bc854047d99e83b7e4598e
ER  - 

TY  - CONF
TI  - Determination of strain fields in porous shape memory alloys using micro-computed tomography
C3  - Proceedings of SPIE - The International Society for Optical Engineering
J2  - Proc SPIE Int Soc Opt Eng
VL  - 7804
PY  - 2010
DO  - 10.1117/12.861386
SN  - 0277786X (ISSN); 9780819483003 (ISBN)
AU  - Bormann, T.
AU  - Friess, S.
AU  - De Wild, M.
AU  - Schumacher, R.
AU  - Schulz, G.
AU  - Müller, B.
AD  - Biomaterials Science Center, University of Basel, 4031 Basel, Switzerland
AD  - School of Life Sciences, University of Applied Sciences Northwestern Switzerland, 4032 Muttenz, Switzerland
AD  - School of Dental Medicine, University of Basel, 4056 Basel, Switzerland
AD  - Gloor Instruments AG, 8610 Uster, Switzerland
AB  - Shape memory alloys (SMAs) belong to 'intelligent' materials since the metal alloy can change its macroscopic shape as the result of the temperature-induced, reversible martensite-austenite phase transition. SMAs are often applied for medical applications such as stents, hinge-less instruments, artificial muscles, and dental braces. Rapid prototyping techniques, including selective laser melting (SLM), allow fabricating complex porous SMA microstructures. In the present study, the macroscopic shape changes of the SMA test structures fabricated by SLM have been investigated by means of micro computed tomography (μCT). For this purpose, the SMA structures are placed into the heating stage of the μCT system SkyScan 1172™ (SkyScan, Kontich, Belgium) to acquire three-dimensional datasets above and below the transition temperature, i.e. at room temperature and at about 80°C, respectively. The two datasets were registered on the basis of an affine registration algorithm with nine independent parameters - three for the translation, three for the rotation and three for the scaling in orthogonal directions. Essentially, the scaling parameters characterize the macroscopic deformation of the SMA structure of interest. Furthermore, applying the non-rigid registration algorithm, the three-dimensional strain field of the SMA structure on the micrometer scale comes to light. The strain fields obtained will serve for the optimization of the SLM-process and, more important, of the design of the complex shaped SMA structures for tissue engineering and medical implants. © 2010 Copyright SPIE - The International Society for Optical Engineering.
KW  - heating stage
KW  - micro computed tomography
KW  - registration
KW  - selective laser melting
KW  - Shape memory alloy
KW  - strain field
KW  - Heating stage
KW  - Microcomputed tomography
KW  - registration
KW  - Selective laser melting
KW  - Shape memory alloy
KW  - strain field
KW  - Algorithms
KW  - Concurrent engineering
KW  - Dental braces
KW  - Heating
KW  - Imaging systems
KW  - Job analysis
KW  - Medical applications
KW  - Melting
KW  - Parameter estimation
KW  - Phase change memory
KW  - Rapid prototyping
KW  - Shape memory effect
KW  - Three dimensional
KW  - Tissue engineering
KW  - Transition metal alloys
KW  - Computerized tomography
T2  - Developments in X-Ray Tomography VII
Y2  - 2 August 2010 through 5 August 2010
CY  - San Diego, CA
N1  - Conference code: 82475
N1  - Cited By :11
N1  - Export Date: 27 June 2016
M3  - Conference Paper
DB  - Scopus
C7  - 78041M
N1  - CODEN: PSISD
LA  - English
N1  - Correspondence Address: Bormann, T.; Biomaterials Science Center, University of Basel, 4031 Basel, Switzerland; email: sebastian.friess@gloorinstruments.ch
N1  - References: Kaack, M., (2002) Elastische Eigenschaften Von NiTi-Formgedächtnis-Legierungen, , Ruhr-Universität Bochum, Bochum; 
Allafi, J.K., (2002) Mikrostrukturelle Untersuchungen Zum Einfluss Von Thermomechanischen Behandlungen Auf Die Martensitischen Phasenumwandlungen An Einer Ni-reichen NiTi-Formgedächtnislegierung, , Ruhr-Universität Bochum, Bochum; 
Müller, B., Deyhle, H., Mushkolaj, S., Wieland, M., The challenges in artificial muscle research to treat incontinence (2009) Swiss Medical Weekly, pp. 30-40; 
Standard Specification for Wrought Nickel-Titanium Shape Memory Alloys for Medical Devices and Surgical Implants (2005) ASTM Standard F2063, , ASTM Standard; 
Es-Souni, M., Es-Souni, M., Fischer-Brandies, H., Assessing the biocompatibility of NiTi shape memory alloys used for medical applications (2005) Anal Bioanal Chem, 381, pp. 557-567; 
Prymak, O., Bogdanski, D., Koller, M., Esenwein, S.A., Muhr, G., Beckmann, F., Donath, T., Epple, M., Morphological characterization and in vitro biocompatibility of a porous nickel-titanium alloy (2005) Biomaterials, 26 (29), pp. 5801-5807; 
Stoeckel, D.B.C., Duda, S.A., Stoeckel D, Bonsignore C, Duda S. A survey of stent designs (2002) Minimally Invasive Therapy & Allied Technologies, 11 (4), pp. 137-147; 
Shabalovskaya, S.A., Tian, H., Anderegg, J.W., Schryvers, D.U., Carroll, W.U., Van Humbeeck, J., The influence of surface oxides on the distribution and release of nickel from Nitinol wires (2009) Biomaterials, 30 (4), pp. 468-477; 
Meier, H., Haberland, C., Frenzel, J., Zarnetta, R., Selective Laser Melting of NiTi shape memory components (2010) Innovative Developments in Design and Manufacturing, pp. 233-238. , Taylor & Francis Group: London; 
Standard Test Method for Transformation Temperature of Nickel-Titanium Alloys by Thermal Analysis (2004) ASTM Standard F2004, , ASTM Standard; 
(2010) SkyScan Cooling and Heatung Stages for the SkyScan 1172, 1173 and 1174 Micro-CT Systems, , Editor: SkyScan ™, Kontich; 
Germann, M., Morel, A., Beckmann, F., Andronache, A., Jeanmonod, D., Muller, B., Strain fields in histological slices of brain tissue determined by synchrotron radiation-based micro computed tomography (2008) J Neurosci Methods, 170 (1), pp. 149-155; 
Andronache, A., Von Siebenthal, M., Szekely, G., Cattin, P., Non-rigid registration of multi-modal images using both mutual information and cross-correlation (2008) Medical Image Analysis, 12, pp. 3-15; 
Bormann, T., Schumacher, R., Müller, B., Mertmann, M., Pieles, U., De Wild, M., Properties of NiTi-Structures Fabricated by Selective Laser Melting (2010) eCells and Materials Journal, 20 (SUPPL. 1), p. 13; 
Müller, B., Beckmann, F., Huser, M., Maspero, F., Szekely, G., Ruffieux, K., Thurner, P., Wintermantel, E., Non-destructive three-dimensional evaluation of a polymer sponge by micro-tomography using synchrotron radiation (2002) Biomol Eng, 19 (2-6), pp. 73-78; 
Fierz, F.C., Beckmann, F., Huser, M., Irsen, S.H., Leukers, B., Witte, F., Degistirici, O., Muller, B., The morphology of anisotropic 3D-printed hydroxyapatite scaffolds (2008) Biomaterials, 29 (28), pp. 3799-3806
A4  - The Society of Photo-Optical Instrumentation Engineers (SPIE)
UR  - https://www.scopus.com/inward/record.uri?eid=2-s2.0-78649395801&partnerID=40&md5=d881a1c3f3f8b446b06ff3106e2f40ab
ER  - 

TY  - JOUR
TI  - Microreplication of laser-fabricated surface and three-dimensional structures
T2  - Journal of Optics
J2  - J. Opt.
VL  - 12
IS  - 12
PY  - 2010
DO  - 10.1088/2040-8978/12/12/124009
SN  - 20408978 (ISSN) 
AU  - Koroleva, A.
AU  - Schlie, S.
AU  - Fadeeva, E.
AU  - Gittard, S.D.
AU  - Miller, P.
AU  - Ovsianikov, A.
AU  - Koch, J.
AU  - Narayan, R.J.
AU  - Chichkov, B.N.
AD  - Laser Zentrum Hannover eV, Hollerithallee 8, Hannover D-30419, Germany
AD  - Joint Department of Biomedical Engineering, North Carolina State University, Raleigh, NC 28270, United States
AD  - Joint Department of Biomedical Engineering, University of North Carolina, Chapel Hill, NC 27599, United States
AB  - The fabrication of defined surface topographies and three-dimensional structures is a challenging process for various applications, e.g. in photonics and biomedicine. Laser-based technologies provide a promising approach for the production of such structures. The advantages of femtosecond laser ablation and two-photon polymerization for microstructuring are well known. However, these methods cannot be applied to all materials and are limited by their high cost and long production time. In this study, biomedical applications of an indirect rapid prototyping, molding microreplication of laser-fabricated two- and three-dimensional structures are examined. We demonstrate that by this method any laser-generated surface topography as well as three-dimensional structures can be replicated in various materials without losing the original geometry. The replication into multiple copies enables fast and perfect reproducibility of original microstructures for investigations of cell-surface interactions. Compared to unstructured materials, we observe that microstructures have strong influence on morphology and localization of fibroblasts, whereas neuroblastoma cells are not negatively affected. © 2010 IOP Publishing Ltd.
KW  - Biomedical engineering
KW  - Femtosecond lasers
KW  - Indirect rapid prototyping
KW  - Microreplication
KW  - Soft lithography
KW  - Two-photon polymerization
KW  - Femto-second laser
KW  - Indirect rapid prototyping
KW  - Microreplication
KW  - Soft lithography
KW  - Two photon polymerization
KW  - Ablation
KW  - Biomedical engineering
KW  - Cell culture
KW  - Concurrent engineering
KW  - Fabrication
KW  - Functional polymers
KW  - Job analysis
KW  - Lithography
KW  - Microstructure
KW  - Multiphoton processes
KW  - Photons
KW  - Polymerization
KW  - Polymers
KW  - Precision engineering
KW  - Pulsed laser applications
KW  - Rapid prototyping
KW  - Software prototyping
KW  - Surface topography
KW  - Three dimensional
KW  - Ultrafast lasers
KW  - Ultrashort pulses
KW  - Surfaces
N1  - Cited By :19
N1  - Export Date: 27 June 2016
M3  - Article
DB  - Scopus
C7  - 124009
LA  - English
N1  - Correspondence Address: Chichkov, B. N.; Laser Zentrum Hannover eV, Hollerithallee 8, Hannover D-30419, Germany; email: b.chichkov@lzh.de
N1  - References: Zhao, Y., Wang, J., Mao, G., Colloidal subwavelength nanostructures for antireflection optical coatings (2005) Optics Letters, 30 (14), pp. 1885-1887; 
Funamoto, A., Lee, S., Kawabata, Y., Ohira, M., Uchida, D., Aoyama, S., Morita, M., Nanohot embossing using curved stage to replicate antireflection nanostructures onto light guide (2007) Sci. Technol. Adv. Mater., 8, pp. 208-213; 
Kurihara, K., Nakano, T., Ikeya, H., Ujiie, M., Tominaga, J., High-speed fabrication of large-area nanostructured optical devices (2008) Microelectron. Eng., 85, pp. 1197-1201; 
Linn, N.C., Sun, C.-H., Jiang, P., Jiang, B., Self-assembled biomimetic antireflection coatings (2007) Appl. Phys. Lett., 91, p. 101108; 
Nishioka, K., Sueto, T., Saito, N., Formation of antireflection nanostructure for silicon solar cells using catalysis of single nano-sized silver particle (2009) Appl. Surf. Sci., 255, pp. 9504-9507; 
Berry, C.C., Dalby, M.J., McCloy, D., Affrossman, S., The fibroblast response to tubes exhibiting internal nanotopography (2005) Biomaterials, 26, pp. 4985-4992; 
Schlie, S., Ngezahayo, A., Ovsianikov, A., Fabian, T., Kolb, H.-A., Haferkamp, H., Chichkov, B.N., Three-dimensional cell growth on structures fabricated from Ormocer by two-photon polymerization technique (2007) J. Biomater. Appl., 22, pp. 275-278; 
Fadeeva, E., Schlie, S., Koch, J., Chichkov, B.N., Vorobyev, A.Y., Guo, C., Femtosecond laser-induced surface structures on platinum and their effects on surface wettability and fibroblast cell proliferation (2009) Contact Angle, Wettability and Adhesion, 6, pp. 163-171. , Leiden: VSP; 
Schlie, S., Fadeeva, E., Koch, J., Ngezahayo, A., Chichkov, B.N., Femtosecond laser fabricated spike structures for selective control of cellular behavior (2009) J. Biomater. Appl., , at press, doi:10.1177/0885328209345553; 
Narayan, R.J., Jin, C., Doraiswamy, A., Mihailescu, I.N., Jelinek, M., Ovsianikov, A., Chichkov, B., Chrisey, D.B., Laser processing of advanced bioceramics (2006) Adv. Eng. Mater., 7, pp. 1083-1098; 
Ovsianikov, A., Ultra-low shrinkage hybrid photosensitive material for two-photon polymerization microfabrication (2008) ACS Nano., 2, pp. 2257-2262; 
Claeyssens, F., Three-dimensional biodegradable structures fabricated by two-photon polymerization (2009) Langmuir, 3, pp. 3219-3223; 
Gittard, S.D., Two photon polymerizationmicromolding of polyethylene glycol-gentamicin sulfate microneedles (2010) Adv. Eng. Mater., 12, pp. B77-B82; 
Serbin, J., Ovsianikov, A., Chichkov, B., Fabrication of woodpile structures by two-photon polymerization and investigation of their optical properties (2004) Opt. Express, 12, pp. 5221-5228; 
Ovsianikov, A., Ostendorf, A., Chichkov, B.N., Three-dimensional photofabrication with femtosecond lasers for applications in photonics and biomedicine (2007) Appl. Surf. Sci., 253, pp. 6599-6602; 
Gittard, S.D., Ovsianikov, A., Monteiro-Riviere, N.A., Lusk, J., Morel, P., Minghetti, P., Lenardi, C., Narayan, R.J., Fabrication of polymer microneedles using a two-photon polymerization and micromolding process (2009) J. Diabetes Sci. Technol., 3, pp. 304-311; 
Gittard, S.D., Narayan, R.J., Jin, C., Ovsianikov, A., Chichkov, B., Monteiro-Riviere, N.A., Stafslien, S., Chisholm, B., Pulsed laser deposition of antimicrobial silver coating on Ormocer ® microneedles (2009) Biofabrication, 1, p. 04001; 
Ranella, A., Barberoglou, M., Bakogianni, S., Fotakis, C., Stratakis, E., Tuning cell adhesion by controlling the roughness and wettability of 3D micro/nano silicon structures (2010) Acta Biomater, 6, pp. 2711-2720; 
Cukierman, E., Pankov, R., Stevens, D.R., Yamada, K.M., Taking cell-matrix adhesions to the third dimension (2001) Science, 294, pp. 1708-1712; 
Lee, J., Cuddihy, M.J., Kotov, N.A., Three-dimensional cell culture matrices: State of the art (2008) Tissue Eng. B., 14, pp. 61-89; 
Wang, G.J., Ho, K.H., Hsueh, C.C., Biodegradable polylactic acid microstructures for scaffold applications (2007) Microsyst. Technol., 14, pp. 989-993
UR  - https://www.scopus.com/inward/record.uri?eid=2-s2.0-78249240622&partnerID=40&md5=d26e77fc471492638c1b8071c8d8c681
ER  - 

TY  - CONF
TI  - Employing rapid prototyping biomedical model to assist the surgical planning of defect mandibular reconstruction
C3  - Proceedings - 2010 3rd International Conference on Biomedical Engineering and Informatics, BMEI 2010
J2  - Proc. - Int. Conf. Biomed. Eng. Inf., BMEI
VL  - 5
SP  - 1863
EP  - 1866
PY  - 2010
DO  - 10.1109/BMEI.2010.5639569
SN  - 9781424464968 (ISBN)
AU  - Wu, W.
AU  - Chen, Y.
AU  - Wang, W.
AU  - Qin, X.
AU  - Rosen, D.W.
AD  - School of Mechanical Engineering and Automation, Northeastern University, Shenyang, Liaoning, China
AD  - George W. Woodruff School of Mechanical Engineering, Georgia Institute of Technology, Atlanta, GA, United States
AD  - Department of Oral and Maxillofacial Surgery, School of Stomatology, China Medical University, Shenyang, Liaoning, China
AB  - Mandibular defects need customized titanium plates for reconstruction. The conventional design process of titanium plate is prior to surgical interventions. The efficiency and accuracy of the conventional method is mainly dependent on experiences and skills of the designer. In order to decrease the dependence on design experience and enhance the participation of surgeons in the design process, designing and fabricating a customized titanium plate implant according to Rapid Prototyping (RP) biomedical model could be employed. RP biomedical model is greatly convenient to diagnosis and treatment planning. It could decrease the operation time and the risk of misinterpretation of the medical problem. In these cases, the operation time was reduced by 1.5-2.5 hours. A physical biomedical model also facilitates surgery planning and makes the rehearsal and simulation of the operation possibly. The customized titanium plate shape conforms to the patient's mandible anatomy and is thick enough to provide the strength and stiffness needed to fix the mandible until the bone grafts and soft tissues heal. At the same time it is thin enough to avoid extensive intrusion into soft tissues and to avoid weighing too much for the patient's jaw. ©2010 IEEE.
KW  - Biomedical modeling
KW  - Computer aided design
KW  - Mandible reconstruction
KW  - Rapid prototyping
KW  - Surgical planning
KW  - Bio-medical models
KW  - Biomedical modeling
KW  - Bone graft
KW  - Computer aided
KW  - Conventional design
KW  - Conventional methods
KW  - Design experience
KW  - Design process
KW  - Mandible reconstruction
KW  - Mandibular defect
KW  - Mandibular reconstruction
KW  - Operation time
KW  - Soft tissue
KW  - Surgery planning
KW  - Surgical interventions
KW  - Surgical planning
KW  - Titanium plate
KW  - Treatment planning
KW  - Biomedical engineering
KW  - Computer aided design
KW  - Defects
KW  - Histology
KW  - Information science
KW  - Rapid prototyping
KW  - Surgery
KW  - Titanium
KW  - Computer simulation
T2  - 3rd International Conference on BioMedical Engineering and Informatics, BMEI 2010
Y2  - 16 October 2010 through 18 October 2010
CY  - Yantai
N1  - Conference code: 83103
N1  - Export Date: 27 June 2016
M3  - Conference Paper
DB  - Scopus
C7  - 5639569
LA  - English
N1  - Correspondence Address: Wu, W.; School of Mechanical Engineering and Automation, Northeastern University, Shenyang, Liaoning, China
N1  - References: Mahoney, D.P., Rapid prototyping in medicine (1995) Comput Graph World, 18, pp. 42-48; 
Liu, S., Technology and application of rapidly prototyping manufacturing (2000) New Technol New Process, 3, pp. 19-21; 
Galantucci, L.M., Percoco, G., Angelelli, G., Lopez, C., Introna, F., Liuzzi, C., De Donno, A., Reverse engineering techniques applied to a humans kull, for CAD 3D reconstruction and physical replication by rapid prototyping (2006) J Med Eng Technol, 30, pp. 102-111; 
Gibson, I., Rapid prototyping: From product development to medicine and beyond (2005) Virtual Phys Proto1, 1, pp. 31-42; 
Santler, G., Karcher, H., Gaggl, A., Kern, R., Stereolithography versus milled three-dimensional models: Comparison of production method, indication, and accuracy (1998) Comp Aid Surg, 3, pp. 248-256; 
Webb, P.A., A review of rapid prototyping (RP) techniques in the medical and biomedical sector (2000) J Med Eng Technol, 24, pp. 149-153; 
Winder, J., Bibb, R., Medical rapid prototyping technologies: State of the art and current limitations for application in oral and maxillofacial surgery (2005) J Oral Maxillofacial Surgery, 63, pp. 1006-1015; 
Wu, W., Zhang, Y., Li, H., Wang, W., Fabrication of Repairing Skull Bone Defects Based on the Rapid Prototyping (2009) Journal of Bioactive and Compatible Polymers, 24 (1 SUPPL.), pp. 125-136; 
Sanghera, B., Naique, S., Papaharilaou, Y., Amis, A., Preliminary study of rapid prototype medical models (2001) Rapid Prototyp J, 7 (5), pp. 275-284; 
Giannatsis, J., Dedoussis, V., Additive fabrication technologies applied to medicine and health care: A review (2009) International Journal of Advanced Manufacturing Technology, 40 (1-2), pp. 116-127. , January; 
Bill, J.S., Reuther, J.F., Dittmann, Stereolithography in oral and maxillofacial operation planning (1995) Int J Oral Maxillofac Surg, 24 (1), pp. 98-101; 
Ayoub, A.F., Wray, D., Moos, K.F., Siebert, P., Jin, J., Niblett, T.B., Urquhart, C., Mowforth, R., Three-dimensional modeling for modern diagnosis and planning maxillofacial surgery (1996) Int J Adult Orthod Orthognath Surg, 11 (3), pp. 225-233; 
Singare, S., Li, D., Lu, B., Liu, Y., Gong, Z., Liu, Y., Design and fabrication of custom mandible titanium tray based on rapid prototyping (2004) Medical Engineering & Physics, 26, pp. 671-676. , Oct; 
Zhang, W., Zhang, S., Huang, X., Wang, C., 3D treatment planning and simulating for craniofacial skeleton (2005) Int J Adv Manuf Technol, 26, pp. 1043-1047; 
He, Y., Ye, M., Wang, C., A method in the design and fabrication of exact-fit customized implant based on sectional medical images and rapid prototyping technology (2006) Int J Adv Manuf Technol, 28, pp. 504-508; 
Sun, W., Lal, P., Recent development on computer-aided tissue engineering: Areview (2002) Comput Methods Programs Biomed, 67, pp. 85-103
UR  - https://www.scopus.com/inward/record.uri?eid=2-s2.0-78650655171&partnerID=40&md5=2afe8c68bf2c72b6caf1cb4b20151028
ER  - 

TY  - JOUR
TI  - Modular adaptive bone plate connected by Nitinol staple
T2  - Materialwissenschaft und Werkstofftechnik
J2  - Mater.wis. Werkstofftech.
VL  - 41
IS  - 12
SP  - 1070
EP  - 1080
PY  - 2010
DO  - 10.1002/mawe.201000711
SN  - 09335137 (ISSN) 
AU  - Tarnita, D.
AU  - Tarnita, D.N.
AU  - Tarnita, R.
AU  - Berceanu, C.
AU  - Cismaru, F.
AD  - Department of Applied Mechanics, Faculty of Mechanics, University of Craiova, Calea Bucuresti, 165, Craiova, Dolj, Romania
AD  - Department of Anatomy, University of Medicine and Pharmacy of Craiova, Petru Rares, Romania
AD  - Faculty of Art and Science, Harvard University, Boston, United States
AB  - The shape memory alloys exhibit a number of remarkable properties, which open new possibilities in engineering and more specifically in biomedical engineering. The most important alloy used in biomedical applications is NiTi. This alloy combines the characteristics of the shape memory effect and superelasticity with excellent corrosion resistance, wear characteristics, mechanical properties and a good biocompatibility. These properties make it an ideal biological engineering material, especially in orthopaedic surgery. In this work, modular plates for the osteosynthesis of the long bones fractures are presented. The proposed modular plates are realized from modules, completely interchangeable, made from Titanium or Stainless steel materials, having as connecting elements U-shaped staples made of Nitinol. Using computed tomography (CT) images to provide three-dimensional geometric details, and SolidWorks CAD software, the virtual models for humerus bone and for modular platesare generated. For numerical simulation we used VisualNastran software. We have obtained the displacements diagram, the von Mises strain diagram and von Mises stress diagram. Using the Rapid Prototyping 3D Zcorp 310 Printer system, we have obtained the prototype for the human humerus bone and for the plate modules. In vitro experiments are realised on the cadaver bones using metallic modular plates. The advantages of the modular plates are presented. Die Formgedächtnislegierungen weisen eine Reihe von bemerkenswerten Eigenschaften auf, die neue Möglichkeiten in den Ingenieurwissenschaften und insbesondere in der biomedizinischen Technik eröffnen. Die wichtigste in biomedizinischen Anwendungen eingesetzteLegierung besteht aus Titan und Nickel. Diese Legierung vereint die Eigenschaften des Formgedächtnis- Effektes und Superelastizität mit ausgezeichneter Korrosionsbestä ndigkeit, Verschleiβfestigkeit, mechanische Eigenschaften und eine gute Biokompatibilität. Diese Eigenschaften machen die Legierung zu einem idealen Werkstoff für Bioingenieurwesen, insbesondere in der orthopädischen Chirurgie. In dieser Arbeit werden modulare Platten für die Osteosynthese von Frakturen der langen Röhrenknochen vorgestellt. Die vorgeschlagenen,modulare Platten bestehend aus einzelnen Modulen, die völlig austauschbar sind, werden aus Titan oder Edelstahl Verbindungselementen mit U-förmigen Klammern aus Nitinolzusammengesetzt. Mit Hilfe von Computertomographiebildern und der CAD-Software SolidWorkswurden dreidimensionale virtuelle Modelle der Humerus-Knochen und der modularen Platten erstellt. Für die numerische Simulation wirdVisualNastran Software benutzt. Es wurden Diagrammverschiebungen des von Mises-Dehnungs-Diagramms und des von Mises-Spannungs-Diagrammsrealisiert. Mit dem Rapid Prototyping 3D Zcorp 310 Printer Systems wurde ein Prototyp für den menschlichenHumerus-Knochen und für die Plattenmodule erstellt. In vitro-Experimente mitKadaver-Knochen durchgeführt. Die Vorteile der modularen Platten werdenin dieser Arbeit vorgestellt. © 2010 WILEY-VCH Verlag GmbH & Co. KGaA, Weinheim.
KW  - Formgedächtnislegierung
KW  - Knochenplatte
KW  - Nitinol
KW  - Biological engineering
KW  - Biomedical applications
KW  - Bone plate
KW  - CAD softwares
KW  - Computed Tomography
KW  - Excellent corrosion resistances
KW  - Geometric details
KW  - In-vitro
KW  - Knochenplatte
KW  - Long bone
KW  - Nitinol
KW  - Numerical simulation
KW  - Orthopaedic surgery
KW  - Osteosynthesis
KW  - Plate modules
KW  - Printer systems
KW  - Shape memory alloy
KW  - SolidWorks
KW  - Strain diagrams
KW  - Superelasticity
KW  - U-shaped
KW  - Virtual models
KW  - Von Mises
KW  - Von Mises stress
KW  - Wear characteristics
KW  - Alloys
KW  - Biochemical engineering
KW  - Biocompatibility
KW  - Biological materials
KW  - Biomedical engineering
KW  - Bone
KW  - Computer aided design
KW  - Computer software
KW  - Computerized tomography
KW  - Corrosion resistance
KW  - Dies
KW  - Martensitic transformations
KW  - Mechanical properties
KW  - Molybdenum
KW  - Printing presses
KW  - Rapid prototyping
KW  - Shape memory effect
KW  - Stainless steel
KW  - Titanium
KW  - Wear resistance
KW  - Three dimensional
N1  - Cited By :1
N1  - Export Date: 27 June 2016
M3  - Conference Paper
DB  - Scopus
LA  - English
N1  - Correspondence Address: Tarnita, D.; Department of Applied Mechanics, Faculty of Mechanics, University of Craiova, Calea Bucuresti, 165, Craiova, Dolj, Romania; email: dtarnita@yahoo.com
N1  - References: Friend, C.M., Morgan, N.B., (1999) Medical Applications for Shape-Memory Alloys (SMA), p. 1. , Professional Engineering Publishing Ltd., UK; 
Ryhanen, M., Kallionen, J., Tuukkanen, J., (1999) Medical Applications for Shape-Memory Alloys (SMA), p. 53. , Professional Engineering Publishing Ltd; 
Pelton, A.R., Stochel, D., Duerig, T.W., (2000) Mater Sci Forum, 327-328, p. 63; 
Mantovani, D., (2000) Journal of the Minerals, Metals and Materials Society, 52, p. 36; 
Duerig, T.W., Pelton, A.R., Stockel, D., (1999) Materials Science and Engineering A, 273-275, p. 149; 
Shabalovskaya, S.A., (1999) Journal de Physique IV, p. 1199. , C8, 5; 
Singh Narendra, R., Dahotre, B., (2007) J Mater Sci: Mater Med, 18, p. 725; 
Yeung, K.W., Poon, R.W., Chu, P.K., (2007) J Biomed Mater Res A., 82, p. 403; 
Kapanen, A., Ilvesaro, J., Danilov, A., Ryhanen, J., Lhenkari, P., Tukkanen, J., (2002) Biomaterials, 23, p. 645; 
Wever, D.J., Veldhuizen, A.G., Sanders, M.M., Schakenraad, J.M., Van Horn, J.R., (1997) Biomaterials, 18, p. 1115; 
Yang, P.J., Zhang, Y.F., Ge, M.Z., Cai, T.D., Tao, J.C., Yang, H.P., (1987) Chin Med J, 100, p. 712; 
Sanders, J.O., Sanders, A.E., More, R., Ashman, R.B., (1993) Spine, 18, p. 1640; 
Mei, F., Ren, X., Wang, W.T., (1997) Spine, 22, p. 2083; 
Musialek, J., Filip, P., Nieslanik, J., (1998) Arch Orthop Trauma Surg, 117, p. 341; 
Muller, M.E., Nazarian, S., Koch, J., Schatzker, J., (2006) Fractures Classification. AO Classification of the Long Bones Fractures, , Edition in Rom. language from Tomoaia, Gh., Edit. Risoprint, ClujNapoca; 
Tarnita, D., Tarnita, D.N., Popa, D., Grecu, D., Niculescu, D., (2010) RJME, 51, p. 45; 
Tarnita, D., Tarnita, D.N., Hacman, L., Copilus, C., Berceanu, C., Cismaru, F., (2010) RJME, 51, p. 315; 
Tarnita, D., Tarnita, D.N., Bizdoaca, N., Popa, D., (2009) 11th Essen Symposium on Biomaterials and Biomechanics: Fundamentals and Clinical Applications, pp. 102-103. , March, 5-7 Essen; 
Karahan, O., Bingul, Z., Robotics, Automation and Mechatronics, 2008 IEEE Conference, 21-24, 2008, pp. 78-83; 
Psalman, V., (2008) Facta Universitatis, Series: Physical Education and Sport, 6, p. 105; 
Berceanu, C., Tarnita, D., (2009) Journal of Romanian Sports Medicine Society Suppl., 2, p. 244; 
Tsung-Jung, H., Wei-Hsiang, L., (2010) Journal of the Chinese Institute of Engineers, 33, p. 121; 
Wohlers, T.T., Wohlers report 2005, rapid prototyping, tooling and manufacturing: State of the industry (2005) Annual Worldwide Progress Report, , Wohlers Associates Inc., Fort Collins, CO, USA; 
Tarnita, D., Berceanu, C., Tarnita, C., (2010) Materiale Plastice, 47, p. 328; 
Gupta, S., Manohar, C.S., (2005) Journal of Vibration and Acoustics Copyright, 127, p. 547; 
Thomas, T.Y., (1955) Proc Nat. Acad. Sci. U S A., 41 (11), p. 908. , November 15; 
Hu, K.Z., Zhang, X.L., Wang, C.T., Ji, W.T., (2009) Saudi Med J., 30, p. 947; 
Von Mises, R., (1913) Mechanik der Festen Korper im Plastisch Deformablen Zustand. Göttin. Nachr. Math. Phys., 1, pp. 582-592
UR  - https://www.scopus.com/inward/record.uri?eid=2-s2.0-78651059842&partnerID=40&md5=a9c88e11b18e905fa3c7313cb6e4648f
ER  - 

TY  - CONF
TI  - Synthesis and characterization of elastin coated with hyaluronic acid/collagen multilayer films
C3  - Proceedings - 2010 3rd International Conference on Biomedical Engineering and Informatics, BMEI 2010
J2  - Proc. - Int. Conf. Biomed. Eng. Inf., BMEI
VL  - 4
SP  - 1736
EP  - 1738
PY  - 2010
DO  - 10.1109/BMEI.2010.5639929
SN  - 9781424464968 (ISBN)
AU  - Wang, Y.
AU  - Chang, D.
AU  - Dai, C.
AU  - Jiang, W.
AU  - Hou, X.
AU  - Yao, K.
AD  - School of Materials Science and Engineering, Tianjin University, Tianjin, China
AD  - Tianjin Key Laboratory of Composite and Functional Materials, Tianjin, China
AB  - In this study, hyaluronic acid (HA) and collagen(type I) were chosen to be coated alternately onto the elastin membranes surface via layer-by-layer assembly. The preparation of elastin membranes, the layer-by-layer deposition of HA and collagen, the evolution of the elastin membranes surface topography throughout the mulitilayer construction process and the gradual buildup procedure of the HA/collagen film were described. A uniform linear growth with alternate deposition of the two polyelectrolytes is observed. The modified elastin membranes were expected to have a great impact in the design of artificial extracellular matrixes. ©2010 IEEE.
KW  - Collagen
KW  - Elastin
KW  - Hyaluronic acid
KW  - Layer-by-layer assembly
KW  - Artificial extracellular matrixes
KW  - Construction process
KW  - Elastin
KW  - Hyaluronic acids
KW  - Layer by layer deposition
KW  - Layer-by-layer assemblies
KW  - Linear growth
KW  - Muliti-layer
KW  - Synthesis and characterizations
KW  - Biomedical engineering
KW  - Collagen
KW  - Deposition
KW  - Film preparation
KW  - Information science
KW  - Multilayer films
KW  - Organic acids
KW  - Surface topography
KW  - Tissue
KW  - Topography
KW  - Glycoproteins
T2  - 3rd International Conference on BioMedical Engineering and Informatics, BMEI 2010
Y2  - 16 October 2010 through 18 October 2010
CY  - Yantai
N1  - Conference code: 83103
N1  - Export Date: 27 June 2016
M3  - Conference Paper
DB  - Scopus
C7  - 5639929
LA  - English
N1  - Correspondence Address: Hou, X.; School of Materials Science and Engineering, Tianjin University, Tianjin, China; email: houxin@tju.edu.cn
N1  - References: Debelle, L., Alix, A.J.P., Wei, S.M., Jacob, M.P., Huvenne, J.P., Berjot, M., Legrand, P., The secondary structure and architecture of human elastin (1998) Eur. J. Biochem., 258, pp. 533-539. , July; 
Duca, L., Floquet, N., Alix, A.J.P., Haye, B., Debelle, L., Elastin as a matrikine (2004) Crit. Rev. Oncol. Hematol., 49, pp. 235-244; 
Debelle, L., Tamburro, A.M., Elastin: Molecular description and function (1999) Int. J. Biochem. Cell Biol., 31, pp. 261-272. , February; 
Isenburg, J.C., Simionescu, D.T., Vyavahare, N.R., Elastin stabilization in cardiovascular implants: Improved resistance to enzymatic degradation by treatment with tannic acid (2004) Biomaterials., 25, pp. 3293-3302. , July; 
Buttafoco, L., Kolkman, N.G., Engbers-Buijtenhuijs, P., Poot, A.A., Dijkstra, P.J., Vermes, I., Feijen, J., Electrospinning of collagen and elastin for tissue engineering applications (2006) Biomaterials., 27, pp. 724-734. , February; 
Ayres, L., Vos, M.R.J., Adams, P.J.H.M., Shklyarevskiy, I.O., Van, H.J.C.M., Elastin-based side-chain polymers synthesized by ATRP (2003) Macromolecules., 36, pp. 5967-5973; 
Sell, S.A., McClure, M.J., Barnes, C.P., Knapp, D.C., Walpoth, B.H., Simpson, D.G., Bowlin, G.L., Electrospun polydioxanone-elastin blends: Potential for bioresorbable vascular grafts (2006) Biomed. Mater., 1, pp. 72-80. , May; 
Grant, G.G.S., Koktysh, D.S., Yun, B.G., Matts, R.L., Kotov, N.A., Layer-By-Layer Assembly of Collagen Thin Films: Controlled Thickness and Biocompatibility (2001) Biomed. Microdevices., 3, pp. 301-306. , December; 
Kweon, D.K., Song, S.B., Park, Y.Y., Preparation of water-soluble chitosan/heparin complex and its application as wound healing accelerator (2003) Biomaterials., 24, pp. 1595-1601. , April; 
Heublein, B., Evagorou, E.G., Rohde, R., Ohse, S., Meliss, R.R., Barlach, S., Polymerized degradable hyaluronan-a platform for stent coating with inherent inhibitory effects on neointimal formation in a porcine coronary model (2002) Int. J. Artif. Organs., 25, pp. 1166-1173. , December
UR  - https://www.scopus.com/inward/record.uri?eid=2-s2.0-78650651173&partnerID=40&md5=d9c9269a83a01543e4a333fe5db0abcb
ER  - 

TY  - CONF
TI  - Antibacterial behavior of polymeric films on the surfaces: A recent development
C3  - International SAMPE Technical Conference
J2  - Int SAMPE Tech Conf
PY  - 2010
SN  - 9781934551080 (ISBN)
AU  - Asmatulu, R.
AU  - Asmatulu, E.
AU  - Khan, S.I.
AD  - Department of Mechanical Engineering, Wichita State University, Wichita, KS 67260-0133, United States
AD  - Department of Industrial and Manufacturing Engineering, Wichita State University, 1845 Fairmount, Wichita, KS 67260-0133, United States
AB  - Understanding the interaction between bacteria and material surfaces is of great interest and an extensive area of research. Lately, layer-by-layer (LBL) polymeric nanofilms also known as polyelectrolyte multilayers (PEMs) have been considered for antibacterial applications. LBL nanofilms can be simply produced on clean surfaces by dipping the positively charged and negatively charges polymeric solutions. Generally, there are three ways of preventing bacteria on the LBL surfaces, including adhesion-resistant LBL, biocide-leaching LBL and contact-killing LBL. The LBL films can be used to prevent the biofilm formations on implants, as well as wheelchairs, examination tables, surgical tables, and x-ray tables. In the present work, LBL coating on the surfaces and prevention mechanisms are explained and recent developments on biomedical applications are given in detail.
KW  - Anti-bacterial behaviors
KW  - Biofilm formation
KW  - Biomedical applications
KW  - Clean surfaces
KW  - Layer-by-layers
KW  - Material surface
KW  - Nano films
KW  - Polyelectrolyte multilayer
KW  - Polymeric solution
KW  - Positively charged
KW  - Bacteriology
KW  - Implants (surgical)
KW  - Leaching
KW  - Polymeric films
KW  - Surfaces
T2  - 2010 SAMPE Fall Technical Conference and Exhibition
Y2  - 11 October 2010 through 14 October 2010
CY  - Salt Lake City, UT
N1  - Conference code: 83458
N1  - Export Date: 27 June 2016
M3  - Conference Paper
DB  - Scopus
N1  - CODEN: ISTCE
LA  - English
N1  - Correspondence Address: Asmatulu, R.; Department of Mechanical Engineering, Wichita State University, Wichita, KS 67260-0133, United States; email: ramazan.asmatulu@wichita.edu
N1  - References: Murray, P.R., Rosenthal, K.S., Pfaller, M.A., (2009) Medical Microbiology, 6th Edition, , Elsevier; 
Romeo, T., (2008) Bacterial Biofilms - Current Topics in Microbiology and Immunology, , Springer; 
McPhee, S.J., Papadakis, M.A., Tierney, L.M., (2008) Current Medical Diagnosis and Treatment, , McGraw Hill; 
http://www.bacterialinfection.net/, accessed in 6/10/2009Katsikogianni, M., Missirlis, Y.F., (2004) Eur Cell Matter, 8, pp. 37-57; 
Lichter, J.A., (2009) Assembly and Post-Assembly Manipulation of Polyelectrolyte Multilayers for Control of Bacterial Attachment and Viability, , PhD Dissertation, MIT, January; 
Lichter, J.A., Rubner, M.F., Polyelectrolyte Multilayers with Intrinsic Antimicrobial Functionality:The Importance of Mobile Polycations (2009) Langmuir, 25 (13), pp. 7686-7694; 
Lichter, J.A., Thompson, M.T., Delgadillo, M., Nishikawa, T., Rubner, M.F., Van Vliet, K.J., Substrata Mechanical Stiffness Can Regulate Adhesion of Viable Bacteria (2008) Biomacromolecules, 9, pp. 1571-1578; 
Asmatulu, R., Geist, B., Spillman Jr., W.B., Claus, R.O., Dielectric constant and breakdown field studies of electrostatic self-assembled materials (2005) Smart Materials and Structures, 14 (6), pp. 1493-1500. , DOI 10.1088/0964-1726/14/6/041, PII S096417260508643X; 
Gogotsi, Y., (2006) Nanomaterials Handbook, , CRC Press; 
Murray, P.R., Rosenthal, K.S., Pfaller, M.A., (2009) Medical Microbiology, 6th Edition, , Elsevier; 
Romeo, T., (2008) Bacterial Biofilms - Current Topics in Microbiology and Immunology, , Springer; 
Xu, S., Shi, Y., Energy harvesting from PZT nanofibers (2008) Mater. Res. Soc. Symp. Proc., 1034, pp. 1034-K11-06; 
Boulmedais, F., Frisch, B., Etienne, O., Lavalle, Ph., Picart, C., Ogier, J., Voegel, J.-C., Egles, C., Polyelectrolyte multilayer films with pegylated polypeptides as a new type of anti-microbial protection for biomaterials (2004) Biomaterials, 25 (11), pp. 2003-2011. , DOI 10.1016/j.biomaterials.2003.08.039; 
Costerton, J.W., Stewart, P.S., Greenberg, E.P., Bacterial biofilms: A common cause of persistent infections (1999) Science, 284 (5418), pp. 1318-1322. , DOI 10.1126/science.284.5418.1318; 
Khan, M.S., Ur Rahman, S., Ali, M.A., Sultan, B., Sultan, S., Infection in orthopedic implant surgery, its risk factors and outcome (2008) J.Ayub.Med.Coll.Abbottabad, 20 (1), pp. 23-25. , Jan-Mar; 
Van De Belt, H., Neut, D., Schenk, W., Van, H.J.R., Van, D.M.H.C., Busscher, H.J., Infection of orthopedic implants and the use of antibiotic-loaded bone cements (2001) Acta Orthopaedica Scandinavica, 72 (6), pp. 557-571. , DOI 10.1080/000164701317268978; 
Graham, K., Ouyang, M., Raether, T., Grafe, T., McDonald, B., Knauf, P., Polymeric nanofibers in air filtration applications Fifteenth Annual Technical Conference & Expo of the American Filtration & Separations Society, Galveston, Texas, April 9-12, 2002, pp. 1-17; 
Gupta, P., Asmatulu, R., Wilkes, G., Claus, R.O., Superparamagnetic flexible substrates based on submicron electrospun estane® fibers containing MnZnFe-Ni nanoparticles MRS Symposium, Boston, 2005; 
http://www.nanowerk.com/spotlight/spotid=877.php, accessed in 6/20/2010Lee, D., Cohen, R.E., Rubner, M.F., Antibacterial properties of Ag nanoparticles loaded multilayers and formation of magnetically directed antibacterial microparticles (2005) Langnuir, 21 (21), pp. 9651-9659; 
Dai, J.H., Bruening, M.L., Catalytic nanoparticles formed by reduction of metal ions in multilayer polyelectrolyte films (2002) Nano Letters, 2 (5), pp. 497-501; 
Tiller, J.C., Lee, S.B., Lewis, K., Klibanov, A.M., Polymer surfaces derivatized with poly(vinyl-N-hexylpyridinium) kill airborne and waterborne bacteria (2002) Biotechnology and Bioengineering, 79 (4), pp. 465-471. , DOI 10.1002/bit.10299; 
Lewis, K., Klibanov, A.M., Surpassing nature: Rational design of sterile-surface materials (2005) Trends in Biotechnology, 23 (7), pp. 343-348. , DOI 10.1016/j.tibtech.2005.05.004, PII S0167779905001320; 
Yang, S.Y., Mendelsohn, J.D., Rubner, M.F., New class of ultrathin, highly cell-adhesion-resistant polyelectrolyte multilayers with micropatterning capabilities (2003) Biomacromoleculs, 4, pp. 987-994; 
Roy, S., Das, P.K., Antibacterial hydrogels of amino acid-based cationic amphiphiles (2008) Biotechnology and Bioengineering, 100 (4), pp. 756-764. , DOI 10.1002/bit.21803; 
Yang, S.Y., Mendelsohn, J.D., Rubner, M.F., New class of ultrathin, highly cell-adhesion-resistant polyelectrolyte multilayers with micropatterning capabilities (2003) Biomacromoleculs, 4, pp. 987-994; 
Roy, S., Das, P.K., Antibacterial hydrogels of amino acid-based cationic amphiphiles (2008) Biotechnology Bioeng., 100 (4), pp. 756-764; 
Shiratori, S.S., Rubner, M.F., PH dependent thickness behavior of sequentially absorbed layers of weak polyelectrolytes (2000) Micromolecules, 33 (11), pp. 4213-4219; 
Thompson, M.T., Berg, M.C., Tobias, I.S., Rubner, M.F., Van Vliet, K.J., Tuning compliance of nanoscale polyelectrolyte multilayers to modulate cell adhesion (2005) Biomaterials, 26 (34), pp. 6836-6845; 
Berg, M.C., Zhai, L., Cohen, R.E., Rubner, M.F., Controlled drug release from porous polyelectrolyte multilayers (2006) Biomacromolecules, 7 (1), pp. 357-364. , DOI 10.1021/bm050174e; 
Zhai, L., Cebeci, F.C., Cohen, R.E., Rubner, M.F., Stable superhydrophobic coatings from polyelectrolyte multilayers (2004) Nano Letters, 4 (7), pp. 1349-1353. , DOI 10.1021/nl049463j; 
Berg, M.C., Zhai, L., Cohen, R.E., Rubner, M.F., Controlled drug release from porous polyelectrolyte multilayers (2006) Biomacromolecules, 7 (1), pp. 357-364. , DOI 10.1021/bm050174e; 
Wong, J.Y., Bronzino, J.D., (2007) Biomaterials, , CRC Press; 
Nurajie, N., Asmatulu, R., Endali, G., Cohen, R.E., Rubner, M.F., Mechanically Durable and Permanent Anti-fog Films Via Layer by Layer Approach, , in preparation; 
Cebeci, F.C., Wu, Z., Zhai, L., Cohen, R.E., Rubner, M.F., Nanoporosity-Driven Superhydrophilicity: A Means to Create Multifunctional Antifogging Coatings (2006) Langmuir, 22, pp. 2856-2862; 
Boulmedais, F., Frisch, B., Etienne, O., Lavalle, Ph., Picart, C., Ogier, J., Voegel, J.-C., Egles, C., Polyelectrolyte multilayer films with pegylated polypeptides as a new type of anti-microbial protection for biomaterials (2004) Biomaterials, 25 (11), pp. 2003-2011. , DOI 10.1016/j.biomaterials.2003.08.039; 
Riedl, C.R., Witkowski, M., Plas, E., Pflueger, H., Heparin coating reduces encrustation of ureteral stents: A preliminary report (2002) International Journal of Antimicrobial Agents, 19 (6), pp. 507-510. , DOI 10.1016/S0924-8579(02)00097-3, PII S0924857902000973; 
http://www.genomenewsnetwork.org/articles/06_02/biofilms_image1.shtml, accessed in June 15, 2010Asmatulu, R., Biomaterials Course Development for Undergraduate Engineering Education ASEE Midwest Conference, Lincoln, NB, September, 2009, pp. 1-9; 
http://www.detextiles.com/files/ COMPOSITIES%20WITH%20ANTIMICROBIAL%20PROPERTIES.pdf, accessed in July 25, 2010Asmatulu, R., Antibacterial Behavior of Naturally Occurring LBL Films, , Unpublished
A4  - SAMPE's Utah Chapter
UR  - https://www.scopus.com/inward/record.uri?eid=2-s2.0-78651485342&partnerID=40&md5=8c8583bd9a7ba5dbe4952b8879414380
ER  - 

TY  - CONF
TI  - Micro-sandwich in microfluidics: 3D biopolymer membranes for cell assembly
C3  - 14th International Conference on Miniaturized Systems for Chemistry and Life Sciences 2010, MicroTAS 2010
J2  - Int. Conf. Miniaturized Syst. Chem. Life Sci., MicroTAS
VL  - 3
SP  - 1601
EP  - 1603
PY  - 2010
SN  - 9781618390622 (ISBN)
AU  - Luo, X.L.
AU  - Wu, H.C.
AU  - Tsao, C.Y.
AU  - Cheng, Y.
AU  - Rubloff, G.W.
AU  - Bentley, W.E.
AD  - University of Maryland, United States
AB  - We demonstrate the biofabrication of three dimensional (3D) biopolymer membranes and the assembly of two cell lines in a micro-sandwich structure in microfluidics. A freestanding chitosan membrane was first fabricated by using pH gradients generated at the flow interface of two converging flows. The micro-sandwich was then fabricated by cross-linking alginate on both sides of the chitosan membrane with diffusion of calcium ions through the semi-permeable chitosan membrane. Cell assembly was achieved by blending cells into the alginate solution to embed the target cells into the micro-sandwich alginate scaffolds. The cell assembly process is simple, fast and easy to control.
KW  - Biofabrication
KW  - Cell assembly
KW  - Membrane
KW  - Three dimensional
KW  - Alginate scaffolds
KW  - Alginate solutions
KW  - Biofabrication
KW  - Cell assembly
KW  - Chitosan membrane
KW  - Converging flow
KW  - Flow interface
KW  - Target cells
KW  - Alginate
KW  - Biomolecules
KW  - Blending
KW  - Cell culture
KW  - Cells
KW  - Chitosan
KW  - Membranes
KW  - Microfluidics
KW  - Three dimensional
KW  - Scaffolds (biology)
T2  - 14th International Conference on Miniaturized Systems for Chemistry and Life Sciences 2010, MicroTAS 2010
Y2  - 3 October 2010 through 7 October 2010
CY  - Groningen
N1  - Conference code: 99033
N1  - Export Date: 27 June 2016
M3  - Conference Paper
DB  - Scopus
LA  - English
N1  - Correspondence Address: Bentley, W.E.; University of MarylandUnited States; email: bentley@umd.edu
N1  - References: Ong, S.M., Zhang, C., Toh, Y.C., Kim, S.H., Foo, H.L., Tan, C.H., Van Noort, D., Yu, H., A gel-free 3D microfluidic cell culture system (2008) Biomaterials, 29 (22), p. 3237; 
Sundararaghavan, H.G., Monteiro, G.A., Firestein, B.L., Shreiber, D.I., Growth in 3D collagen gels with gradients of mechanical properties (2009) Biotechnology and Bioengineering, 102 (2), p. 632; 
Tan, W., Desai, T.A., Microfluidic patterning of cellular biopolymer matrices for biomimetic 3-D structures (2003) Biomedical Microdevices, 5 (3), p. 235; 
Luo, X.L., Larios Berlin, D., Betz, J., Payne, B.G.F., Bentley, W.E., Rubloff, G.W., In situ generation of pH gradients in microfluidic devices for biofabrication of freestanding (2010) Semi-permeable Chitosan Membranes, Lab on a Chip, 10, p. 59
UR  - https://www.scopus.com/inward/record.uri?eid=2-s2.0-84884321397&partnerID=40&md5=a1b96477c6dbb7050cf5ca25093297ef
ER  - 

TY  - JOUR
TI  - Portable microcontact printing device for cell culture
T2  - Biomaterials
J2  - Biomaterials
VL  - 31
IS  - 34
SP  - 8974
EP  - 8979
PY  - 2010
DO  - 10.1016/j.biomaterials.2010.08.019
SN  - 01429612 (ISSN) 
AU  - Elloumi-Hannachi, I.
AU  - Maeda, M.
AU  - Yamato, M.
AU  - Okano, T.
AD  - Institute of Advanced Biomedical Engineering and Science, Tokyo Women's Medical University, 8-1 Kawada-cho, Shinjuku-ku, Tokyo 162-8666, Japan
AB  - In this work, we developed a portable device to perform microcontact printing in a safety cabinet for cell culture. The device was designed to be small and non-bulky, easy to sterilize, while not requiring the use of electricity, and which requires very little manual handling. Moreover, the portable microcontact printer is reproducibly fabricated with a rapid prototyping system, and allows for the easy micropatterning of biomolecules with a resolution ranging from 20 to 500 μm. This opens new horizons in the direct and simple micropatterning of culture dishes and the mimicking and biofabrication of complex architectures of tissues. © 2010 Elsevier Ltd.
KW  - Device-assisted micro-contact printing
KW  - Micro-contact printer
KW  - Microfabrication
KW  - Micropatterning
KW  - Biofabrication
KW  - Complex architectures
KW  - Culture dishes
KW  - Manual handling
KW  - Micro contact printing
KW  - Micro patterning
KW  - Micro-contact
KW  - Portable device
KW  - Rapid prototyping systems
KW  - Concurrent engineering
KW  - Electron device manufacture
KW  - Job analysis
KW  - Microanalysis
KW  - Microfabrication
KW  - Micromachining
KW  - Printers (computer)
KW  - Printing
KW  - Printing presses
KW  - Rapid prototyping
KW  - Cell culture
KW  - fibronectin
KW  - animal cell
KW  - animal cell culture
KW  - aorta
KW  - article
KW  - cell culture
KW  - cow
KW  - electricity
KW  - microtechnology
KW  - nonhuman
KW  - printing
KW  - priority journal
KW  - vascular endothelium
KW  - Animals
KW  - Cattle
KW  - Cell Culture Techniques
KW  - Endothelial Cells
KW  - Fibronectins
KW  - Fluorescent Antibody Technique
KW  - Microscopy, Phase-Contrast
KW  - Pressure
KW  - Temperature
N1  - Cited By :14
N1  - Export Date: 27 June 2016
M3  - Article
DB  - Scopus
N1  - CODEN: BIMAD
C2  - 20817249
LA  - English
N1  - Correspondence Address: Okano, T.; Institute of Advanced Biomedical Engineering and Science, Tokyo Women's Medical University, 8-1 Kawada-cho, Shinjuku-ku, Tokyo 162-8666, Japan; email: tokano@abmes.twmu.ac.jp
N1  - Chemicals/CAS: fibronectin, 86088-83-7; Fibronectins
N1  - Tradenames: Inventor, Autodesk, United States
N1  - Manufacturers: Autodesk, United States
N1  - References: Bernard, A., Renault, J., Michel, B., Bosshard, H., Delamarche, E., Microcontact printing of proteins (2000) Adv Mater, 12, pp. 1067-1070; 
Chen, C.S., Mrksich, M., Huang, S., Whitesides, G.M., Ingber, D.E., Geometric control of cell life and death (1997) Science, 276 (5317), pp. 1425-1428; 
Kane, R.S., Takayama, S., Ostuni, E., Ingber, D.E., Whitesides, G.M., Patterning proteins and cells using soft lithography (1999) Biomaterials, 20 (23-24), pp. 2363-2376; 
Xia, Y., Whitesides, G., Extending microcontact printing as a microlithographic technique (1997) Langmuir, 13, pp. 2059-2067; 
Csucs, G., Michel, R., Lussi, J.W., Textor, M., Danuser, G., Microcontact printing of novel co-polymers in combination with proteins for cell-biological applications (2003) Biomaterials, 24 (10), pp. 1713-1720; 
Husemann, M., Mecerreyes, D., Hawker, C., Hedrick, J., Shah, R., Abbott, N., Surface-initiated polymerization for amplification of self-assembled monolayers patterned by microcontact printing (1999) Angew Chem Int Edit, 38, pp. 647-649; 
Ghosh, P., Lackowski, W., Crooks, R., Two new approaches for patterning polymer films using templates prepared by microcontact printing (2001) Macromolecules, 34, pp. 1230-1236; 
Arrington, D., Curry, M., Street, S., Patterned thin films of polyamidoamine dendrimers formed using microcontact printing (2002) Langmuir, 18, pp. 7788-7791; 
Schmalenberg, K.E., Buettner, H.M., Uhrich, K.E., Microcontact printing of proteins on oxygen plasma-activated poly(methyl methacrylate) (2004) Biomaterials, 25 (10), pp. 1851-1857; 
Schmalenberg, K.E., Uhrich, K.E., Micropatterned polymer substrates control alignment of proliferating schwann cells to direct neuronal regeneration (2005) Biomaterials, 26 (12), pp. 1423-1430; 
Dumbauld, D.W., Shin, H., Gallant, N.D., Michael, K.E., Radhakrishna, H., García, A.J., Contractility modulates cell adhesion strengthening through focal adhesion kinase and assembly of vinculin-containing focal adhesions (2010) J Cell Physiol, 223 (3), pp. 746-756; 
Csucs, G., Quirin, K., Danuser, G., Locomotion of fish epidermal keratocytes on spatially selective adhesion patterns (2007) Cell Motil Cytoskel, 64 (11), pp. 856-867; 
Matson, R.S., Milton, R.C., Rampal, J.B., Chan, T.S., Cress, M.C., Overprint immunoassay using protein A microarrays (2007) Methods Mol Biol, 382, pp. 273-286; 
Zhang, X., He, Q., Yan, X., Boullanger, P., Li, J., Glycolipid patterns supported by human serum albumin for E. coli recognition (2007) Biochem Bioph Res Co, 358 (2), pp. 424-428; 
Zhang, N., Wilkop, T., Lee, S., Cheng, Q., Bi-functionalization of a patterned Prussian blue array for amperometric measurement of glucose via two integrated detection schemes (2007) Analyst, 132 (2), pp. 164-172; 
Elloumi Hannachi, I., Itoga, K., Kumashiro, Y., Kobayashi, J., Yamato, M., Okano, T., Fabrication of transferable micropatterned-co-cultured cell sheets with microcontact printing (2009) Biomaterials, 30, pp. 5427-5432; 
Williams, C., Tsuda, Y., Isenberg, B.C., Yamato, M., Shimizu, T., Okano, T., Aligned cell sheets grown on thermo-responsive substrates with microcontact printed protein patterns (2009) Adv Mater, 21 (21), pp. 2161-2164; 
Chakra, E.B., Hannes, B., Dilosquer, G., Mansfield, C.D., Cabrera, M., A new instrument for automated microcontact printing with stamp load adjustment (2008) Rev Sci Instrum, 79 (6), p. 064102; 
Chakra, E.B., Hannes, B., Vieillard, J., Mansfield, C.D., Mazurczyk, R., Bouchard, A., Grafting of antibodies inside integrated microfluidic-microoptic devices by means of automated microcontact printing (2009) Sensors Actuat B-Chem, 140 (1), pp. 278-286; 
Geissler, M., Schmid, H., Michel, B., Delamarche, E., Selective wet-etching of microcontact-printed Cu substrates with control over the etch profile (2003) Microelectron Eng, 8-67, pp. 326-332; 
Rogers, J.A., Tate, J., Li, W.J., Bao, Z., Dodabalapur a. Printed organic transistors and molded plastic lasers (2000) Isr J Chem, 40 (2), pp. 139-145; 
Rogers, J.A., Bao, Z.N., Dodabalapur, A., Makhija, A., Organic smart pixels and complementary inverter circuits formed on plastic substrates by casting and rubber stamping (2000) IEEE Electr Device L, 21 (3), pp. 100-103; 
Lopez, A.G., Craighead, H.G., Subwavelength surface-relief gratings fabricated by microcontact printing of self-assembled monolayers (2001) Appl Opt, 40 (13), pp. 2068-2075; 
Itoga, K., Kobayashi, J., Tsuda, Y., Yarnato, M., Okano, T., Second-generation maskless photolithography device for surface micropatterning and microfluidic channel fabrication (2008) Anal Chem, 80 (4), pp. 1323-1327; 
Klueh, U., Goralnick, S., Bryers, J.D., Kreutzer, D.L., Binding and orientation of fibronectin on surfaces with collagen-related peptides (2001) J Biomed Mater Res, 56, pp. 307-323; 
Perl, A., Reinhoudt, D.N., Huskens, J., Microcontact printing: limitations and achievements (2009) Adv Mater, 21, pp. 2257-2268; 
Yamato, M., Takagi, R., Kondo, M., Murakami, D., Ohki, T., Sekine, H., Grand espoir: robotics in regenerative medicine (2007) J Robotics Mechatronics, 19 (5), pp. 500-505; 
Elloumi Hannachi, I., Yamato, M., Okano, T., Cell sheet technology and cell patterning for biofabrication (2009) Biofabrication, 2, p. 022002; 
Elloumi-Hannachi, I., Yamato, M., Okano, T., Cell sheet engineering: a unique nanotechnology for scaffold-free tissue reconstruction with clinical applications in regenerative medicine (2010) J Intern Med, 267 (1), pp. 54-70; 
Khademhosseini, A., Vacanti, J., Langer, R., Tissue Engineering: next generation tissue constructs and challenges to clinical practice (2009) Sci Am, 300 (1), pp. 64-71
UR  - https://www.scopus.com/inward/record.uri?eid=2-s2.0-77957354092&partnerID=40&md5=cc22e5832977e43546cee19cfd4cd5bf
ER  - 

TY  - JOUR
TI  - Buckling patterns of thin films on curved compliant substrates with applications to morphogenesis and three-dimensional micro-fabrication
T2  - Soft Matter
J2  - Soft Matter
VL  - 6
IS  - 22
SP  - 5667
EP  - 5680
PY  - 2010
DO  - 10.1039/c0sm00401d
SN  - 1744683X (ISSN) 
AU  - Chen, X.
AU  - Yin, J.
AD  - Columbia Nanomechanics Research Center, Department of Earth and Environmental Engineering, Columbia University, New York, NY 10027, United States
AD  - School of Aerospace, Xi'An Jiaotong University, Xi'an 710049, China
AD  - Department of Civil and Environmental Engineering, Hanyang University, Seoul 133-791, South Korea
AB  - Self-assembled buckling patterns of thin films on compliant substrates have been subjected to extensive studies and shown great promise in micro-fabrication. However, most previous studies were limited to planar substrates, and the study of buckling of films on curved substrates has not received sufficient attention. With the constraining effect from various types of substrate curvature, numerous new types of buckling morphologies may emerge which not only enable true three-dimensional (3D) fabrication of microstructures and microdevices, but also have important implications for the morphogenesis of quite a few natural and biological systems. We review the scientific aspects of elastic buckling of thin films on several representative curved substrates, emphasizing the critical effect of substrate curvature, its interaction with other material/system parameters, ways to control the buckles based on mechanical and physical principles, and bridge them with prospective applications in biology, biomedical engineering, and small-scale fabrication. © 2010 The Royal Society of Chemistry.
KW  - Buckling patterns
KW  - Compliant substrates
KW  - Critical effects
KW  - Curved substrates
KW  - Elastic buckling
KW  - Micro devices
KW  - Physical principles
KW  - Planar substrate
KW  - Prospective applications
KW  - Self-assembled
KW  - Substrate curvature
KW  - Three-dimensional (3-D) fabrication
KW  - Three-dimensional micro-fabrication
KW  - Biomedical engineering
KW  - Buckling
KW  - Fabrication
KW  - Morphology
KW  - Thin films
KW  - Three dimensional
KW  - Vapor deposition
KW  - Substrates
N1  - Cited By :74
N1  - Export Date: 27 June 2016
M3  - Article
DB  - Scopus
LA  - English
N1  - Correspondence Address: Chen, X.; Columbia Nanomechanics Research Center, Department of Earth and Environmental Engineering, Columbia University, New York, NY 10027, United States; email: xichen@columbia.edu
N1  - References: Lacour, S., Wagner, S., Huang, Z., Suo, Z., (2003) Appl. Phys. Lett., 82, pp. 2404-2406; 
Watanabe, M., Shirai, H., Hirai, T., (2002) J. Appl. Phys., 92, pp. 4631-4637; 
Kim, D.-H., Ahn, J.-H., Choi, W.M., Kim, H.-S., Kim, T.-H., Song, J., Huang, Y.Y., Rogers, J.A., (2008) Science, 320, pp. 507-511; 
Harrison, C., Stafford, C.M., Zhang, W., Karim, A., (2004) Appl. Phys. Lett., 85, pp. 4016-4018; 
Stafford, C.M., Harrison, C., Beers, K.L., Karim, A., Amis, E.J., Vanlandingham, M.R., Kim, H.C., Simonyi, E.E., (2004) Nat. Mater., 3, pp. 545-550; 
Fleming, R.G., Murphy, C.J., Abrams, G.A., Goodman, S.L., Nealey, P.F., (1999) Biomaterials, 20, pp. 573-588; 
Bowden, N., Brittain, S., Evans, A.G., Hutchinson, J.W., Whitesides, G.M., (1998) Nature, 393, pp. 146-149; 
Bowden, N., Huck, W.T.S., Paul, K.E., Whitesides, G.M., (1999) Appl. Phys. Lett., 75, pp. 2557-2559; 
Chan, E.P., Crosby, A.J., (2006) Adv. Mater., 18, pp. 3238-3242; 
Moon, M.-W., Lee, S.H., Sun, J.-Y., Oh, K.H., Vaziri, A., Hutchinson, J.W., (2007) Scr. Mater., 57, pp. 747-750; 
Yoo, P.J., Suh, K.Y., Park, S.Y., Lee, H.H., (2002) Adv. Mater., 14, pp. 1383-1387; 
Jiang, H.Q., Ha, K.D., Song, J.Z., Sun, Y.G., Huang, Y.G., Rogers, J.A., (2007) Proc. Natl. Acad. Sci. U. S. A., 104, pp. 15607-15612; 
Pocivavsek, L., Dellsy, R., Kern, A., Johnson, S., Lin, B., Lee, K.Y.C., Cerda, E., (2008) Science, 320, pp. 912-916; 
Chen, X., Hutchinson, J.W., (2004) J. Appl. Mech., 71, pp. 597-603; 
Chen, X., Hutchinson, J.W., (2004) Scr. Mater., 50, pp. 797-801; 
Audoly, B., Boudaoud, A., (2008) J. Mech. Phys. Solids, 56, pp. 2422-2443; 
Huang, R., (2005) J. Mech. Phys. Solids, 53, pp. 63-89; 
Huang, Z.Y., Hong, W., Suo, Z., (2005) J. Mech. Phys. Solids, 53, pp. 2101-2118; 
Genzer, J., Groenewold, J., (2006) Soft Matter, 2, pp. 310-323; 
Green, P.B., Steele, C.S., Rennich, S.C., (1996) Ann. Bot., 77, pp. 515-527; 
Green, P.B., (1999) Am. J. Bot., 86, pp. 1059-1076; 
Dumais, J., Steele, C.R., (2000) J. Plant Growth Regul., 19, pp. 7-18; 
Shipman, P.D., Newell, A.C., (2004) Phys. Rev. Lett., 92, p. 168102; 
Sharon, E., Marder, M., Swinney, H.L., (2004) American Scientist, 92, pp. 254-261; 
Sharon, E., Roman, B., Swinney, H.L., (2007) Phys. Rev. E: Stat., Nonlinear, Soft Matter Phys., 75, p. 046211; 
Liang, H., Mahadevan, L., (2009) Proc. Natl. Acad. Sci. U. S. A., 106, pp. 22049-22054; 
Nath, U., Crawford, B.C.W., Carpenter, R., Coen, E., (2003) Science, 299, pp. 1404-1407; 
Fleming, A.J., McQueen-Mason, S., Mandel, T., Kuhlemeier, C., (1997) Science, 276, pp. 1415-1418; 
Yin, J., Cao, Z., Li, C., Sheinman, I., Chen, X., (2008) Proc. Natl. Acad. Sci. U. S. A., 105, pp. 19132-19135; 
Kuhl, E., Maas, R., Himpel, G., Menzel, A., (2007) Biomech. Model. Mechanobiol., 6, pp. 321-331; 
Hallett, M.B., Von Ruhland, C.J., Dewitt, S., (2008) Nat. Rev. Mol. Cell Biol., 9, p. 662; 
Wang, B., Liu, P., Jiang, W., Pan, H., Xu, X., Tang, R., (2008) Angew. Chem., Int. Ed., 47, pp. 3560-3564; 
Rahmy, T.R., Ayoub, M.A., (2002) Journal of Venomous Animals and Toxins, 8, pp. 127-159; 
Yin, J., Chen, X., Sheinman, I., (2009) J. Mech. Phys. Solids, 57, pp. 1470-1484; 
Yin, J., Bar-Kochba, E., Chen, X., (2009) Soft Matter, 5, pp. 3469-3474; 
Yin, J., Chen, X., (2010) J. Phys. D: Appl. Phys., 43, p. 115402; 
Jiang, X., Bruzewicz, D.A., Wong, A.P., Piel, M., Whitesides, G.M., (2005) Proc. Natl. Acad. Sci. U. S. A., 102, pp. 975-978; 
Paul, K.E., Prentiss, M., Whitesides, G.M., (2003) Adv. Funct. Mater., 13, pp. 259-263; 
Jin, H., Abelson, J.R., Erhardt, M.K., Nuzzo, R.G., (2004) J. Vac. Sci. Technol., B, 22, pp. 2548-2551; 
Ruchhoeft, P., Colburn, M., Choi, B., Nounu, H., Johnson, S., Bailey, T., Damle, S., Willson, C.G., (1999) J. Vac. Sci. Technol., B, 17, pp. 2965-2969; 
Allen, H.G., (1969) Analysis and Design of Structural Sandwich Panels, , Pergamon, New York; 
Huang, Z., Hong, W., Suo, Z., (2004) Phys. Rev. E: Stat., Nonlinear, Soft Matter Phys., 70, p. 030601; 
Marcombe, R., Cai, S., Hong, W., Zhao, X., Lapusta, Y., Suo, Z., (2010) Soft Matter, 6, pp. 784-793; 
Wang, L., Pai, C., Boyce, M.C., Rutledge, G.C., (2009) Appl. Phys. Lett., 94, p. 151916; 
Gao, X., Jiang, L., (2004) Nature, 432, p. 36; 
Im, S.H., Huang, R., (2008) J. Mech. Phys. Solids, 56, pp. 3315-3330; 
Chen, S., Hou, H., Hu, P., Wendorff, J.H., Greiner, A., Agarwal, S., (2009) Macromol. Mater. Eng., 294, pp. 265-271; 
Gao, P.X., Ding, Y., Mai, W., Hughes, W.L., Lao, C., Wang, Z.L., (2005) Science, 309, pp. 1700-1704; 
Han, H., (2007) J. Biomech., 40, pp. 3672-3678; 
Barbera, G.L., Marca, G.L., Martino, A., Verde, R.L., Valentino, F., Lipari, D., Peri, G., Valentino, B., (2006) Surg. Radiol. Anat., 28, pp. 573-580; 
Xu, B., Chen, X., (2010) Journal of the Mechanical Behavior of Biomedical Materials, , 10.1016/j.jmbbm.2010.06.009; 
Cao, G., Chen, X., Li, C., Ji, A., Cao, Z., (2008) Phys. Rev. Lett., 100, p. 036102; 
Shin, G., Jung, I., Malyarchuk, V., Song, J., Wang, S., Ko, H.C., Huang, Y., Rogers, J.A., (2010) Small, 6, pp. 851-856; 
Dressaire, E., Bee, R., Bell, D.C., Lips, A., Stone, H.A., (2008) Science, 320, pp. 1198-1201; 
Borden, M., (2009) Soft Matter, 5, pp. 716-720; 
Schwarz, H., Koch, A.L., (1995) Microbiology, 141, pp. 3161-3170; 
Bessis, M., (1973) Living Blood Cells and Their Ultrastructure, , Springer, Berlin; 
Tohya, K., Kimura, M., (1998) Histochem. Cell Biol., 110, pp. 407-416; 
Burwen, S.J., Satir, B.H., (1977) J. Cell Biol., 74, pp. 690-697; 
Dewitt, S., Hallett, M., (2007) J. Leukocyte Biol., 81, pp. 1160-1164; 
Hallett, M.B., Dewitt, S., (2007) Trends Cell Biol., 17, pp. 209-214; 
Finan, J.D., Guilak, F., (2010) J. Cell. Biochem., 109, pp. 460-467; 
Bayer, S., Altman, J., (2005) The Human Brain during the Second Trimester, , Taylor & Francis, Boca Raton; 
Levitt, J.G., Blanton, R.E., Smalley, S., Thompson, P.M., Guthrie, D., McCracken, J.T., Sadoun, T., Toga, A.W., (2003) Cereb. Cortex, 13, pp. 728-735; 
Essen, D.C.V., Dierker, D., Snyder, A.Z., Raichle, M.E., Reiss, A.L., Korenber, J., (2006) J. Neurosci., 26, pp. 5470-5483; 
Levin, D., Barnes, P.D., (1999) Radiology, 210, pp. 751-758; 
Zhang, Y., Zhou, Y., Yu, C., Lin, L., Li, C., Jiang, T., (2010) Am. J. Neuroradiol., 31, pp. 1063-1067; 
Richman, D.P., Stewart, R.M., Hutchinson, J.W., Caviness, V.S.J., (1975) Science, 189, pp. 18-21; 
Essen, D.C.V., (1997) Nature, 385, pp. 313-318; 
Armstrong, C.L., Hawkes, R., (2000) Biochem. Cell Biol., 78, pp. 551-562; 
Geng, G., Johston, L.A., Yan, E., Britto, J.M., Smith, D.W., Walker, D.W., Egan, G.F., (2009) Med. Image Anal., 13, pp. 920-930; 
Lefevre, J., Mangin, J., (2010) PLoS Comput. Biol., 6, p. 1000749; 
Kriegstein, A., Noctor, S., Martinez-Cerdeno, V., (2006) Nat. Rev. Neurosci., 7, pp. 883-890; 
Vaccarino, F.M., Fagel, D.M., Ganat, Y., Maragnoli, M.E., Ment, L.R., Ohkubo, Y., Schwartz, M.L., Smith, K.M., (2007) Neuroscientist, 13, pp. 173-185; 
Toro, R., Perron, M., Pike, B., Richer, L., Veillette, S., Pausova, Z., Paus, T., (2008) Cereb. Cortex, 18, pp. 2352-2357; 
Wilder-Smith, E.P.V., Chow, A., (2003) Muscle Nerve, 27, pp. 307-311; 
Wilder-Smith, E.P.V., (2004) Clinical Autonomic Research, 14, pp. 125-131; 
Hsieh, C., Huang, K., Liliang, P., Jeng, S., Tsai, H., (2006) Clinical Autonomic Research, 16, pp. 223-227; 
Yin, J., Gerling, G., Chen, X., (2010) Acta Biomater., 6, pp. 1487-1496; 
Colin, J., Coupeau, C., Grilhé, J., (2007) Phys. Rev. Lett., 99, p. 046101; 
Yin, J., Chen, X., (2010) Philos. Mag. Lett., 90, pp. 423-433; 
Hutchinson, J.W., (2001) J. Mech. Phys. Solids, 49, pp. 1847-1864; 
Priestley, J.H., (1928) Ann. Bot., 3, pp. 1-20; 
Considine, J., Brown, K., (1981) Plant Physiol., 68, pp. 371-376; 
Cosgrove, D.J., (2005) Nat. Rev. Mol. Cell Biol., 6, pp. 850-861; 
Dumais, J., (2007) Curr. Opin. Plant Biol., 10, pp. 58-62; 
Considine, J., Knox, R.B., (1979) Protoplasma, 99, pp. 347-365
UR  - https://www.scopus.com/inward/record.uri?eid=2-s2.0-78149257942&partnerID=40&md5=0872a67f040a5747f7943b16b4363c1d
ER  - 

TY  - JOUR
TI  - Release of DNA from polyelectrolyte multilayers fabricated using 'charge-shifting' cationic polymers: Tunable temporal control and sequential, multi-agent release
T2  - Journal of Controlled Release
J2  - J. Control. Release
VL  - 148
IS  - 1
SP  - 91
EP  - 100
PY  - 2010
DO  - 10.1016/j.jconrel.2010.07.112
SN  - 01683659 (ISSN) 
AU  - Sun, B.
AU  - Lynn, D.M.
AD  - Department of Chemistry, University of Wisconsin-Madison, 1415 Engineering Drive, Madison, WI 53706, United States
AD  - Department of Chemical and Biological Engineering, University of Wisconsin-Madison, 1415 Engineering Drive, Madison, WI 53706, United States
AB  - We report an approach to the design of multilayered polyelectrolyte thin films (or 'polyelectrolyte multilayers', PEMs) that can be used to provide tunable control over the release of plasmid DNA (or multiple different DNA constructs) from film-coated surfaces. Our approach is based upon methods for the layer-by-layer assembly of DNA-containing thin films, and exploits the properties of a new class of cationic 'charge-shifting' polymers (amine functionalized polymers that undergo gradual changes in net charge upon side chain ester hydrolysis) to provide control over the rates at which these films erode and release DNA. We synthesized two 'charge-shifting' polymers (polymers 1 and 2) containing different side chain structures by ring-opening reactions of poly(2-alkenyl azlactone)s with two different tertiary amine functionalized alcohols (3-dimethylamino-1-propanol and 2-dimethylaminoethanol, respectively). Subsequent characterization revealed large changes in the rates of side chain ester hydrolysis for these two polymers; whereas the half-life for the hydrolysis of the esters in polymer 1 was ~. 200. days, the half-life for polymer 2 was ~. 6. days. We demonstrate that these large differences in side chain hydrolysis make possible the design of PEMs that erode and promote the surface-mediated release of DNA either rapidly (e.g., over ~ 3 days for films fabricated using polymer 2) or slowly (e.g., over ~ 1 month for films fabricated using polymer 1). We demonstrate further that it is possible to design films with release profiles that are intermediate to these two extremes by fabricating films using solutions containing different mixtures of these two polymers. This approach can thus expand the usefulness of these two polymers and achieve a broader range of DNA release profiles without the need to synthesize polymers with new structures or properties. Finally, we demonstrate that polymers 1 and 2 can be used to fabricate multilayered films with hierarchical structures that promote the sequential release of two different DNA constructs with separate and distinct release profiles (e.g., the release of a first construct over a period of ~. 3. days, followed by the sustained release of a second for a period of ~. 70. days). With further development, this approach could contribute to the design of functional thin films and surface coatings that provide sophisticated control over the timing and the order of the release of two or more DNA constructs (or other agents) of interest in a range of biomedical contexts. © 2010 Elsevier B.V.
KW  - DNA delivery
KW  - Layer-by-Layer
KW  - Polyelectrolyte
KW  - Surface-mediated
KW  - Thin film
KW  - 1-propanol
KW  - 2-dimethylaminoethanol
KW  - Alkenyl
KW  - Azlactones
KW  - Cationic polymers
KW  - Coated surface
KW  - DNA delivery
KW  - DNA release
KW  - Ester hydrolysis
KW  - Functionalized
KW  - Functionalized polymers
KW  - Further development
KW  - Gradual changes
KW  - Hierarchical structures
KW  - Layer-by-layer assemblies
KW  - Layer-by-layers
KW  - Multi-Agent
KW  - Multi-layered
KW  - Multi-layered films
KW  - Net charges
KW  - New structures
KW  - Plasmid DNA
KW  - Polyelectrolyte multilayer
KW  - Release profiles
KW  - Ring opening reaction
KW  - Side chain structure
KW  - Side chains
KW  - Surface coatings
KW  - Sustained release
KW  - Temporal controls
KW  - Tertiary amine
KW  - Tunable control
KW  - Design
KW  - DNA
KW  - Drug therapy
KW  - Esterification
KW  - Esters
KW  - Fabrication
KW  - Film preparation
KW  - Functional polymers
KW  - Hydrolysis
KW  - Multilayers
KW  - Plastic coatings
KW  - Polyelectrolytes
KW  - Polymer blends
KW  - Polymer films
KW  - Propanol
KW  - Vapor deposition
KW  - Polymers
KW  - 2 dimethylaminethanol
KW  - 3 dimethylamino 1 propanol
KW  - alcohol derivative
KW  - cation
KW  - DNA
KW  - plasmid DNA
KW  - poly (2 vinyl 4,4 dimethylazlactone
KW  - polymer
KW  - unclassified drug
KW  - article
KW  - chemical structure
KW  - DNA structure
KW  - drug release
KW  - film
KW  - hydrolysis
KW  - priority journal
KW  - proton nuclear magnetic resonance
KW  - sustained drug release
KW  - Animals
KW  - Cercopithecus aethiops
KW  - COS Cells
KW  - DNA
KW  - Gene Transfer Techniques
KW  - Plasmids
KW  - Polymers
N1  - Cited By :17
N1  - Export Date: 27 June 2016
M3  - Article
DB  - Scopus
N1  - CODEN: JCREE
C2  - 20678530
LA  - English
N1  - Correspondence Address: Lynn, D.M.; Department of Chemical and Biological Engineering, University of Wisconsin-Madison, 1415 Engineering Drive, Madison, WI 53706, United States; email: dlynn@engr.wisc.edu
N1  - Chemicals/CAS: DNA, 9007-49-2; DNA, 9007-49-2; Polymers
N1  - References: Shea, L.D., Smiley, E., Bonadio, J., Mooney, D.J., DNA delivery from polymer matrices for tissue engineering (1999) Nat. Biotechnol., 17, pp. 551-554; 
Klugherz, B.D., Jones, P.L., Cui, X.M., Chen, W.L., Meneveau, N.F., DeFelice, S., Connolly, J., Levy, R.J., Gene delivery from a DNA controlled-release stent in porcine coronary arteries (2000) Nat. Biotechnol., 18, pp. 1181-1184; 
Ziauddin, J., Sabatini, D.M., Microarrays of cells expressing defined cDNAs (2001) Nature, 411, pp. 107-110; 
Wu, R.Z., Bailey, S.N., Sabatini, D.M., Cell-biological applications of transfected-cell microarrays (2002) Trends Cell Biol., 12, pp. 485-488; 
Saltzman, W.M., Olbricht, W.L., Building drug delivery into tissue engineering (2002) Nat. Rev. Drug Discovery, 1, pp. 177-186; 
Segura, T., Shea, L.D., Surface-tethered DNA complexes for enhanced gene delivery (2002) Bioconjugate Chem., 13, pp. 621-629; 
Jang, J.H., Houchin, T.L., Shea, L.D., Gene delivery from polymer scaffolds for tissue engineering (2004) Expert Rev. Med. Devices, 1, pp. 127-138; 
Pannier, A.K., Shea, L.D., Controlled release systems for DNA delivery (2004) Mol. Ther., 10, pp. 19-26; 
Shen, H., Tan, J., Saltzman, W.M., Surface-mediated gene transfer from nanocomposites of controlled texture (2004) Nat. Mater., 3, pp. 569-574; 
Kong, H.J., Liu, J.D., Riddle, K., Matsumoto, T., Leach, K., Mooney, D.J., Non-viral gene delivery regulated by stiffness of cell adhesion substrates (2005) Nat. Mater., 4, pp. 460-464; 
Fishbein, I., Stachelek, S.J., Connolly, J.M., Wilensky, R.L., Alferiev, I., Levy, R.J., Site specific gene delivery in the cardiovascular system (2005) J. Control. Release, 109, pp. 37-48; 
Fishbein, I., Alferiev, I.S., Nyanguile, O., Gaster, R., Vohs, J.M., Wong, G.S., Felderman, H., Levy, R.J., Bisphosphonate-mediated gene vector delivery from the metal surfaces of stents (2006) Proc. Natl Acad. Sci. USA, 103, pp. 159-164; 
De Laporte, L., Shea, L.D., Matrices and scaffolds for DNA delivery in tissue engineering (2007) Adv. Drug Deliv. Rev., 59, pp. 292-307; 
Takahashi, H., Letourneur, D., Grainger, D.W., Delivery of large biopharmaceuticals from cardiovascular stents: a review (2007) Biomacromolecules, 8, pp. 3281-3293; 
Jewell, C.M., Lynn, D.M., Multilayered polyelectrolyte assemblies as platforms for the delivery of DNA and other nucleic acid-based therapeutics (2008) Adv. Drug Deliv. Rev., 60, pp. 979-999; 
Jewell, C.M., Lynn, D.M., Surface-mediated delivery of DNA: cationic polymers take charge (2008) Curr. Opin. Colloid Interface Sci., 13, pp. 395-402; 
Decher, G., Fuzzy nanoassemblies: toward layered polymeric multicomposites (1997) Science, 277, pp. 1232-1237; 
Bertrand, P., Jonas, A., Laschewsky, A., Legras, R., Ultrathin polymer coatings by complexation of polyelectrolytes at interfaces: suitable materials, structure and properties (2000) Macromol. Rapid Commun., 21, pp. 319-348; 
Peyratout, C.S., Dahne, L., Tailor-made polyelectrolyte microcapsules: from multilayers to smart containers (2004) Angew. Chem. Int. Ed., 43, pp. 3762-3783; 
Hammond, P.T., Form and function in multilayer assembly: new applications at the nanoscale (2004) Adv. Mater., 16, pp. 1271-1293; 
Ai, H., Jones, S.A., Lvov, Y.M., Biomedical applications of electrostatic layer-by-layer nano-assembly of polymers, enzymes, and nanoparticles (2003) Cell Biochem. Biophys., 39, pp. 23-43; 
Tang, Z.Y., Wang, Y., Podsiadlo, P., Kotov, N.A., Biomedical applications of layer-by-layer assembly: from biomimetics to tissue engineering (2006) Adv. Mater., 18, pp. 3203-3224; 
De Geest, B.G., Sanders, N.N., Sukhorukov, G.B., Demeester, J., De Smedt, S.C., Release mechanisms for polyelectrolyte capsules (2007) Chem. Soc. Rev., 36, pp. 636-649; 
Sukhishvili, S.A., Responsive polymer films and capsules via layer-by-layer assembly (2005) Curr. Opin. Colloid Interface Sci., 10, pp. 37-44; 
Boudou, T., Crouzier, T., Ren, K.F., Blin, G., Picart, C., Multiple functionalities of polyelectrolyte multilayer films: new biomedical applications (2010) Adv. Mater., 22, pp. 441-467; 
Lynn, D.M., Peeling back the layers: controlled erosion and triggered disassembly of multilayered polyelectrolyte thin films (2007) Adv. Mater., 19, pp. 4118-4130; 
Zhang, J.T., Chua, L.S., Lynn, D.M., Multilayered thin films that sustain the release of functional DNA under physiological conditions (2004) Langmuir, 20, pp. 8015-8021; 
Jewell, C.M., Zhang, J.T., Fredin, N.J., Lynn, D.M., Multilayered polyelectrolyte films promote the direct and localized delivery of DNA to cells (2005) J. Controlled Release, 106, pp. 214-223; 
Jewell, C.M., Zhang, J.T., Fredin, N.J., Wolff, M.R., Hacker, T.A., Lynn, D.M., Release of plasmid DNA from intravascular stents coated with ultrathin multilayered polyelectrolyte films (2006) Biomacromolecules, 7, pp. 2483-2491; 
Zhang, J.T., Montanez, S.I., Jewell, C.M., Lynn, D.M., Multilayered films fabricated from plasmid DNA and a side-chain functionalized poly(beta-amino ester): surface-type erosion and sequential release of multiple plasmid constructs-from surfaces (2007) Langmuir, 23, pp. 11139-11146; 
Ren, K.F., Ji, J., Shen, J.C., Construction and enzymatic degradation of multilayered poly-l-lysine/DNA films (2006) Biomaterials, 27, pp. 1152-1159; 
Jessel, N., Oulad-Abdeighani, M., Meyer, F., Lavalle, P., Haikel, Y., Schaaf, P., Voegel, J.C., Multiple and time-scheduled in situ DNA delivery mediated by beta-cyclodextrin embedded in a polyelectrolyte multilayer (2006) Proc. Natl Acad. Sci. USA, 103, pp. 8618-8621; 
Blacklock, J., Handa, H., Manickam, D.S., Mao, G.Z., Mukhopadhyay, A., Oupicky, D., Disassembly of layer-by-layer films of plasmid DNA and reducible TAT polypeptide (2007) Biomaterials, 28, pp. 117-124; 
Chen, J., Huang, S.W., Lin, W.H., Zhuo, R.X., Tunable film degradation and sustained release of plasmid DNA from cleavable polycation/plasmid DNA multilayers under reductive conditions (2007) Small, 3, pp. 636-643; 
Dieguez, L., Darwish, N., Graf, N., Voros, J., Zambelli, T., Electrochemical tuning of the stability of PLL/DNA multilayers (2009) Soft Matter, 5, pp. 2415-2421; 
Wang, F., Li, D., Li, G.P., Liu, X.Q., Dong, S.J., Electrodissolution of inorganic ions/DNA multilayer film for tunable DNA release (2008) Biomacromolecules, 9, pp. 2645-2652; 
Wang, F., Liu, X.Q., Li, G.P., Li, D., Dong, S.J., Selective electrodissolution of inorganic ions/DNA multilayer film for tunable DNA release (2009) J. Mater. Chem., 19, pp. 286-291; 
Zhang, J.T., Lynn, D.M., Ultrathin multilayered films assembled from "charge-shifting" cationic polymers: extended, long-term release of plasmid DNA from surfaces (2007) Adv. Mater., 19, pp. 4218-4223; 
Liu, X.H., Zhang, J.T., Lynn, D.M., Ultrathin multilayered films that promote the release of two DNA constructs with separate and distinct release profiles (2008) Adv. Mater., 20, pp. 4148-4153; 
Liu, X.H., Zhang, J.T., Lynn, D.M., Polyelectrolyte multilayers fabricated from 'charge-shifting' anionic polymers: a new approach to controlled film disruption and the release of cationic agents from surfaces (2008) Soft Matter, 4, pp. 1688-1695; 
Liu, X.H., Yang, J.W., Miller, A.D., Nack, E.A., Lynn, D.M., Charge-shifting cationic polymers that promote self-assembly and self-disassembly with DNA (2005) Macromolecules, 38, pp. 7907-7914; 
Funhoff, A.M., van Nostrum, C.F., Janssen, A.P.C.A., Fens, M.H.A.M., Crommelin, D.J.A., Hennink, W.E., Polymer side-chain degradation as a tool to control the destabilization of polyplexes (2004) Pharm. Res., 21, pp. 170-176; 
De Geest, B.G., Vandenbroucke, R.E., Guenther, A.M., Sukhorukov, G.B., Hennink, W.E., Sanders, N.N., Demeester, J., De Smedt, S.C., Intracellularly degradable polyelectrolyte microcapsules (2006) Adv. Mater., 18, pp. 1005-1009; 
Luten, J., Akeroyd, N., Funhoff, A., Lok, M.C., Talsma, H., Hennink, W.E., Methacrylamide polymers with hydrolysis-sensitive cationic side groups as degradable gene carriers (2006) Bioconjugate Chem., 17, pp. 1077-1084; 
Jiang, X., Lok, M.C., Hennink, W.E., Degradable-brushed pHEMA-pDMAEMA synthesized via ATRP and click chemistry for gene delivery (2007) Bioconjugate Chem., 18, pp. 2077-2084; 
Shim, M.S., Kwon, Y.J., Controlled delivery of plasmid DNA and siRNA to intracellular targets using ketalized polyethylenimine (2008) Biomacromolecules, 9, pp. 444-455; 
Liu, X.H., Yang, J.W., Lynn, D.M., Addition of "charge-shifting" side chains to linear poly(ethyleneimine) enhances cell transfection efficiency (2008) Biomacromolecules, 9, pp. 2063-2071; 
Sun, B., Liu, X.H., Buck, M.E., Lynn, D.M., Azlactone-functionalized polymers as reactive templates for parallel polymer synthesis: synthesis and screening of a small library of cationic polymers in the context of DNA delivery (2010) Chem. Commun., 46, pp. 2016-2018; 
Debreczeny, M., Ball, V., Boulmedais, F., Szalontai, B., Voegel, J.C., Schaaf, P., Multilayers built from two component polyanions and single component polycation solutions: a way to engineer films with desired secondary structure (2003) J. Phys. Chem. B, 107, pp. 12734-12739; 
Cho, J.H., Quinn, J.F., Caruso, F., Fabrication of polyelectrolyte multilayer films comprising nanoblended layers (2004) J. Am. Chem. Soc., 126, pp. 2270-2271; 
Quinn, J.F., Yeo, J.C.C., Caruso, F., Layer-by-layer assembly of nanoblended thin films: poly(allylamine hydrochloride) and a binary mixture of a synthetic and natural polyelectrolyte (2004) Macromolecules, 37, pp. 6537-6543; 
Zhang, J., Lynn, D.M., Multilayered films fabricated from combinations of degradable polyamines: tunable erosion and release of anionic polyelectrolytes (2006) Macromolecules, 39, pp. 8928-8935; 
Kim, B.S., Smith, R.C., Poon, Z., Hammond, P.T., MAD (multiagent delivery) nanolayer: delivering multiple therapeutics from hierarchically assembled surface coatings (2009) Langmuir, 25, pp. 14086-14092; 
Wood, K.C., Chuang, H.F., Batten, R.D., Lynn, D.M., Hammond, P.T., Controlling interlayer diffusion to achieve sustained, multiagent delivery from layer-by-layer thin films (2006) Proc. Natl Acad. Sci. USA, 103, pp. 10207-10212
UR  - https://www.scopus.com/inward/record.uri?eid=2-s2.0-78649529333&partnerID=40&md5=7ae4c922e2483f9ade917c2724b8bceb
ER  - 

TY  - JOUR
TI  - Dynamically crosslinked gold nanoparticle-hyaluronan hydrogels
T2  - Advanced Materials
J2  - Adv Mater
VL  - 22
IS  - 42
SP  - 4736
EP  - 4740
PY  - 2010
DO  - 10.1002/adma.201001436
SN  - 09359648 (ISSN) 
AU  - Prestwich, G.D.
AU  - Skardal, A.
AU  - Zhang, J.
AU  - McCoard, L.
AU  - Oottamasathien, S.
AD  - Departments of Medicinal Chemistry and Bioengineering, Center for Therapeutic Biomaterials, University of Utah, 419 Wakara Way, Salt Lake City, UT 84108, United States
AD  - Department of Bioengineering, Center for Therapeutic Biomaterials, University of Utah, 419 Wakara Way, Salt Lake City, UT 84108, United States
AD  - Center for Therapeutic Biomaterials, University of Utah, 419 Wakara Way, Salt Lake City, UT 84108, United States
AD  - Department of Surgery, Center for Therapeutic Biomaterials, University of Utah, 419 Wakara Way, Salt Lake City, UT 84108, United States
AB  - Bioprinting consists of automated deposition of cells and biomaterials to mimic the architecture of a tissue. Gold nanoparticles act as dynamic, multivalent crosslinkers for thiol-modified hyaluronic acid and gelatin. The resulting synthetic extracellular matrix can be bioprinted into tubular constructs that support cell proliferation and matrix remodeling. The figure shows a view of a tissue construct (containing a fluorescent dye) in the x-y plane, and the inset shows the print head used. © 2010 WILEY-VCH Verlag GmbH & Co. KGaA, Weinheim.
KW  - Bionanotechnology
KW  - Dynamic Crosslinker
KW  - Gold Nanoparticle
KW  - Rapid Prototyping
KW  - Tissue Engineering
KW  - Bionanotechnology
KW  - Bioprinting
KW  - Cross-linkers
KW  - Crosslinked
KW  - Fluorescent dyes
KW  - Gold Nanoparticle
KW  - Gold Nanoparticles
KW  - Hyaluronan hydrogels
KW  - Hyaluronic acids
KW  - Matrix remodeling
KW  - Print head
KW  - Synthetic extracellular matrix
KW  - Tissue constructs
KW  - Tubular constructs
KW  - Cell proliferation
KW  - Concurrent engineering
KW  - Crosslinking
KW  - Gold
KW  - Gold deposits
KW  - Job analysis
KW  - Nanoparticles
KW  - Organic acids
KW  - Rapid prototyping
KW  - Tissue
KW  - Tissue engineering
KW  - gold
KW  - hyaluronic acid
KW  - metal nanoparticle
KW  - animal
KW  - article
KW  - cell strain 3T3
KW  - cell survival
KW  - chemistry
KW  - drug effect
KW  - extracellular matrix
KW  - human
KW  - hydrogel
KW  - metabolism
KW  - methodology
KW  - mouse
KW  - nanotechnology
KW  - printing
KW  - Animals
KW  - Cell Survival
KW  - Extracellular Matrix
KW  - Gold
KW  - Humans
KW  - Hyaluronic Acid
KW  - Hydrogels
KW  - Metal Nanoparticles
KW  - Mice
KW  - Nanotechnology
KW  - NIH 3T3 Cells
KW  - Printing
N1  - Cited By :41
N1  - Export Date: 27 June 2016
M3  - Article
DB  - Scopus
N1  - CODEN: ADVME
C2  - 20730818
LA  - English
N1  - Correspondence Address: Prestwich, G. D.; Departments of Medicinal Chemistry and Bioengineering, Center for Therapeutic Biomaterials, University of Utah, 419 Wakara Way, Salt Lake City, UT 84108, United States; email: gprestwich@pharm.utah.edu
N1  - Chemicals/CAS: gold, 7440-57-5; hyaluronic acid, 31799-91-4, 9004-61-9, 9067-32-7; Gold, 7440-57-5; Hyaluronic Acid, 9004-61-9; Hydrogels
N1  - References: Norris, M.K., (1990) Dimens. Crit. Care Nurs., 9, p. 251; 
Victoroff, M.S., (2004) Manag. Care, 13, p. 6; 
Thasler, W.E., Schlott, T., Kalkuhl, A., Plan, T., Irrgang, B., Jauch, K.W., Weiss, T.S., (2006) Altern. Lab. Anim., 34, p. 387; 
Fedorovich, N.E., Alblas, J., De Wijn, J.R., Hennink, W.E., Verbout, A.J., Dhert, W.J., (2007) Tissue Eng., 13, p. 1905; 
Mironov, V., Kasyanov, V., Drake, C., Markwald, R.R., (2008) Regen. Med., 3, p. 93; 
Norotte, C., Marga, F.S., Niklason, L.E., Forgacs, G., (2009) Biomaterials, 30, p. 5910; 
Jakab, K., Damon, B., Marga, F., Doaga, O., Mironov, V., Kosztin, I., Markwald, R., Forgacs, G., (2008) Dev. Dyn., 237, p. 2438; 
Prestwich, G.D., Kuo, J.W., (2008) Curr. Pharm. Biotechnol., 9, p. 242; 
Prestwich, G.D., (2008) Acc. Chem. Res., 41, p. 139; 
Love, J.C., Estroff, L.A., Kriebel, J.K., Nuzzo, R.G., Whitesides, G.M., (2005) Chem. Rev., 105, p. 1103; 
Ghosh, K., Shu, X.Z., Mou, R., Lombardi, J., Prestwich, G.D., Rafailovich, M.H., Clark, R.A.F., (2005) Biomacromolecules, 6, p. 2857; 
Vanderhooft, J.L., Alcoutlabi, M., Magda, J.J., Prestwich, G.D., (2009) Macromol. Biosci., 9, p. 20; 
Mironov, V., Visconti, R.P., Kasyanov, V., Forgacs, G., Drake, C.J., Markwald, R.R., (2009) Biomaterials, 30, p. 2164; 
Freudenberg, U., Hermann, A., Welzel, P.B., Stirl, K., Schwarz, S.C., Grimmer, M., Zieris, A., Werner, C., (2009) Biomaterials, 30, p. 5049; 
Lensen, M.C., Mela, P., Mourran, A., Groll, J., Heuts, J., Rong, H., Moller, M., (2007) Langmuir, 23, p. 7841; 
Hiemstra, C., Zhong, Z., Li, L., Dijkstra, P.J., Feijen, J., (2006) Biomacromolecules, 7, p. 2790; 
Montalti, M., Prodi, L., Zaccheroni, N., Baxter, R., Teobaldi, G., Zerbetto, F., (2003) Langmuir, 19, p. 5172; 
Zhang, J., Skardal, A., Prestwich, G.D., (2008) Biomaterials, 29, p. 4521; 
Liu, Y., Ahmad, S., Shu, X.Z., Sanders, R.K., Kopesec, S.A., Prestwich, G.D., (2006) J. Orthop. Res., 24, p. 1454; 
Liu, Y., Shu, X.Z., Prestwich, G.D., (2006) Tissue Eng., 12, p. 3405
UR  - https://www.scopus.com/inward/record.uri?eid=2-s2.0-78149440717&partnerID=40&md5=04d84b093d59ad3658cfebc7cac4cf2e
ER  - 

TY  - JOUR
TI  - Three-dimensional constructs induce high cellular activity: Structural stability and the specific production of proteins and cytokines
T2  - Biochemical and Biophysical Research Communications
J2  - Biochem. Biophys. Res. Commun.
VL  - 402
IS  - 1
SP  - 153
EP  - 157
PY  - 2010
DO  - 10.1016/j.bbrc.2010.10.007
SN  - 0006291X (ISSN) 
AU  - Kadowaki, K.
AU  - Matsusaki, M.
AU  - Akashi, M.
AD  - Department of Applied Chemistry, Graduate School of Engineering, Osaka University, 2-1 Yamada-oka, Suita 565-0871, Japan
AD  - PRESTO, Japan Science and Technology Agency, 4-1-8 Honcho Kawaguchi, Saitama 332-0012, Japan
AB  - The specific properties responsible for the stability and function induced by three-dimensional (3D) cellular constructs were evaluated and compared to a monolayer structure. 3D-cellular multilayers composed of human fibroblast cells (FCs) and human umbilical vascular endothelial cells (ECs) were fabricated by a hierarchical cell manipulation technique. Interestingly, the ECs adhered homogeneously onto four-layered (4L) FCs, and tight-junction formation was widely observed at the centimeter scale, while heterogeneous EC domain structures were observed on the monolayered (1L) FCs. The production of heat shock protein70 (Hsp70) and interleukin-6 (IL-6) from the cellular structures were investigated to elucidate any 3D-structural effect on cellular function. The Hsp70 expression of the ECs decreased after adhesion onto the 4L-FC structure as compared with the EC monolayer. Surprisingly, the Hsp70 production response to heat shock increased drastically by approximately 10-fold as compared with a non-heat shock by 3D structure formation, whereas the monolayer structures showed no change. Moreover, the production of the inflammatory cytokine IL-6 decreased significantly depending on the layer number of FCs. To the best of our knowledge, this is the first report on a basic, 3D-structural effect on cellular stability and function. These findings could be important for not only tissue engineering, but also for basic cell biology. © 2010 Elsevier Inc.
KW  - 3D-cellular multilayer
KW  - Heat shock protein70 expression
KW  - Hierarchical cell manipulation
KW  - Interleukin-6 expression
KW  - Layer-by-layer assembly
KW  - Tissue engineering
KW  - heat shock protein 70
KW  - interleukin 6
KW  - article
KW  - cell activity
KW  - cell structure
KW  - controlled study
KW  - cytokine production
KW  - endothelium cell
KW  - fibroblast
KW  - human
KW  - human cell
KW  - human cell culture
KW  - monolayer culture
KW  - priority journal
KW  - protein expression
KW  - protein secretion
KW  - Cells, Cultured
KW  - HSP70 Heat-Shock Proteins
KW  - Humans
KW  - Interleukin-6
KW  - Tissue Engineering
N1  - Cited By :19
N1  - Export Date: 27 June 2016
M3  - Article
DB  - Scopus
N1  - CODEN: BBRCA
C2  - 20933501
LA  - English
N1  - Correspondence Address: Akashi, M.; Department of Applied Chemistry, Graduate School of Engineering, Osaka University, 2-1 Yamada-oka, Suita 565-0871, Japan; email: akashi@chem.eng.osaka-u.ac.jp
N1  - Chemicals/CAS: HSP70 Heat-Shock Proteins; Interleukin-6
N1  - References: Boudreau, N.J., Jones, P.L., Extracellular matrix and integrin signalling: the shape of thing to come (1999) Biochem. J., 339, pp. 481-488; 
Hynes, R.O., (1990) Fibronectins, , Springer Verlag Inc., New York; 
Raines, E.W., The extracellular matrix can regulate vascular cell migration, proliferation, and survival: relationship to vascular disease (2000) Int. J. Exp. Pathol., 81, pp. 173-182; 
Sasagawa, T., Shimizu, T., Sekiya, S., Haraguchi, Y., Yamato, M., Sawa, Y., Okano, T., Design of prevascularized three-dimensional cell-dense tissue using a cell sheet stacking manipulation technology (2010) Biomaterials, 31, pp. 1646-1654; 
Ito, A., Jitsunobu, H., Kawabe, Y., Kamihira, M., Construction of heterotypic cell sheets by magnetic force-based 3-D coculture of HepG2 and NIH3T3 cells (2007) J. Biosci. Bioeng., 104, pp. 371-378; 
Rajagopalan, P., Shen, C.J., Berthiaume, F., Tilles, A.W., Toner, M., Yarmush, M.L., Polyelectrolyte nano-scaffolds for the design of layered cellular architectures (2006) Tissue Eng., 12, pp. 1553-1563; 
Grossin, L., Cortial, D., Saulnier, B., Felix, O., Chassepot, A., Decher, G., Netter, P., Benkirane-Jessel, N., Step-by-step build-up of biologically active cell-containing stratified films aimed at tissue engineering (2009) Adv. Mater., 21, pp. 650-655; 
Matsusaki, M., Kadowaki, K., Nakahara, Y., Akashi, M., Fabrication of cellular multilayers with nanometer-sized extracellular matrix films (2007) Angew. Chem. Int. Ed., 46, pp. 4689-4692; 
Kadowaki, K., Matsusaki, M., Akashi, M., Control of cell surface and functions by layer-by-layer nanofilms (2010) Langmuir, 26, pp. 5670-5678; 
Harimoto, M., Yamato, M., Hirose, M., Takahashi, C., Isoi, Y., Kikuchi, A., Okano, T., Novel approach for achieving double-layered cell sheets co-culture: overlaying endothelial cell sheets onto monolayer hepatocytes utilizing temperature-responsive culture dishes (2002) J. Biomed. Mater. Res., 62, pp. 464-470; 
Ohno, M., Motojima, K., Okano, T., Taniguchi, A., Maturation of the extracellular matrix and cell adhesion molecules in layered co-culture of HepG2 and endothelial cells (2009) J. Biochem., 145, pp. 591-597; 
L'Heureux, N., Stoclet, J.-C., Auger, F.A., Lagaud, G.J., Germain, L., Andriantsitohaina, R., A human tissue-engineered vascular media: a new model for pharmacological studies of contractile responses (2001) FASEB J., 15, pp. 515-524; 
Kato, S., Akagi, T., Sugimura, K., Kishida, A., Akashi, M., Evaluation of biological responses to polymeric biomaterials by RT-PCR analysis III: study of HSP 70, 90 and 47 mRNA expression (1998) Biomaterials, 19, pp. 821-827; 
Ashburner, M., Bonner, J.J., The induction of gene activity in drosophila by heat shock (1979) Cell, 17, pp. 241-254; 
Schlesinger, M.J., Heat shock proteins: the search for functions (1986) J. Cell Biol., 103, pp. 321-325; 
Kiang, J.G., Tsokos, G.C., Heat shock protein 70 kDa: molecular biology, biochemistry, and physiology (1998) Pharmacol. Ther., 80, pp. 183-201; 
Sawada, S., Sakaki, S., Iwasaki, Y., Nakabayashi, N., Ishihara, K., Suppression of the inflammatory response from adherent cells on phospholipid polymers (2003) J. Biomed. Mater. Res., 64, pp. 411-416. , A; 
Van, S.J., Interleukin-6: an overview (1990) Annu. Rev. Immunol., 8, pp. 253-278
UR  - https://www.scopus.com/inward/record.uri?eid=2-s2.0-78049306560&partnerID=40&md5=3f8ec7191bc7d4ed236b6800f2d66c0d
ER  - 

TY  - JOUR
TI  - Tunable vancomycin releasing surfaces for biomedical applications
T2  - Small
J2  - Small
VL  - 6
IS  - 21
SP  - 2392
EP  - 2404
PY  - 2010
DO  - 10.1002/smll.201001150
SN  - 16136810 (ISSN) 
AU  - Shukla, A.
AU  - Avadhany, S.N.
AU  - Fang, J.C.
AU  - Hammond, P.T.
AD  - Department of Chemical Engineering, Massachusetts Institute of Technology, 77 Massachusetts Avenue, Cambridge, MA 02139, United States
AB  - Local drug delivery methods allow for the opportunity to supply potent multispectrum antibiotics such as vancomycin hydrochloride to sites of infection, while avoiding systemic toxicity. In this work, layer-by-layer assembly of polymer multilayer films is applied to create vancomycin delivery coatings. By taking advantage of the versatile layer-by-layer spray and dip coating techniques, thin films were generated based on electrostatic and other secondary interactions discovered to exist between the film components. The importance of film interdiffusion during growth in promoting interactions between film components is found to be critical in the direct incorporation of the weakly charged vancomycin drug in these multilayer films. The resulting coatings are engineered with unprecedented drug densities ranging from 17-220 μg mm-3 (approximately 20 wt%) for films that are micron to submicron scale in thickness, delivering vancomycin over timescales of 4 h to 2.5 days. The released drug is highly effective in inhibiting Staphylococcus aureus growth in vitro. Taking advantage of the difference in release characteristics between dip and spray assembled films, a composite film architecture was engineered to have both a bolus vancomycin release followed by a period of linear sustained drug release. The control over drug densities and release profiles displayed in this work is necessary to address the requirements of varying medical conditions, including those where immediate infection elimination is needed or long term infection prevention is required. © 2010 WILEY-VCH Verlag GmbH &amp; Co. KGaA, Weinheim.
KW  - drug release coatings
KW  - infection
KW  - Layer-by-layer assembly
KW  - secondary interactions
KW  - vancomycin
KW  - Drug release
KW  - infection
KW  - Layer-by-layer assemblies
KW  - Secondary interactions
KW  - Vancomycin
KW  - Coatings
KW  - Composite films
KW  - Drug delivery
KW  - Drug interactions
KW  - Drug products
KW  - Film growth
KW  - Film preparation
KW  - Multilayers
KW  - Polymer films
KW  - Multilayer films
KW  - Staphylococcus aureus
KW  - antiinfective agent
KW  - drug carrier
KW  - polymer
KW  - vancomycin
KW  - article
KW  - chemistry
KW  - drug effect
KW  - Staphylococcus aureus
KW  - synthesis
KW  - Anti-Bacterial Agents
KW  - Drug Carriers
KW  - Polymers
KW  - Staphylococcus aureus
KW  - Vancomycin
N1  - Cited By :46
N1  - Export Date: 27 June 2016
M3  - Article
DB  - Scopus
C2  - 20925040
LA  - English
N1  - Correspondence Address: Hammond, P. T.; Department of Chemical Engineering, Massachusetts Institute of Technology, 77 Massachusetts Avenue, Cambridge, MA 02139, United States; email: hammond@mit.edu
N1  - Chemicals/CAS: vancomycin, 1404-90-6, 1404-93-9; Anti-Bacterial Agents; Drug Carriers; Polymers; Vancomycin, 1404-90-6
N1  - References: Murray, C.K., Roop, S.A., Hospenthal, D.R., Dooley, D.P., Wenner, K., Hammock, J., Taufen, N., Gourdine, E., (2006) Mil. Med., 171, pp. 826-829; 
Parrillo, J.E., (1993) N. Engl. J. Med., 328, pp. 1471-1478; 
Gold, H.S., Moellering, R.C., (1996) N. Engl. J. Med., 335, pp. 1445-1453; 
Taubes, G., (2008) Science, 321, pp. 356-361; 
Hancock, R.E.W., Lehrer, R., (1998) Trends Biotechnol., 16, pp. 82-88; 
Gordon, Y.J., Romanowski, E.G., McDermott, A.M., (2005) Curr. Eye Res., 30, pp. 505-515; 
Chua, K., Howden, B.P., (2009) Curr. Opin. Infect. Dis., 22, pp. 525-534; 
Zilberman, M., Elsner, J.J., (2008) J. Control. Release, 130, pp. 202-215; 
Zhao, L., Chu, P.K., Zhang, Y., Wu, Z., (2009) J. Biomed. Mater. Res., Part B, 91, pp. 470-480; 
Radin, S., Campbell, J.T., Ducheyne, P., Cuckler, J.M., (1997) Biomaterials, 18, pp. 777-782; 
Lin, S.-S., Ueng, S.W.N., Lee, S.-S., Chan, E.-C., Chen, K.-T., Yang, C.-Y., Chen, C.-Y., Chan, Y.-S., (1999) J. Trauma, 47, pp. 136-141; 
Zhang, L.F., Yang, D.J., Chen, H.C., Sun, R., Xu, L., Xiong, Z.C., Govender, T., Xiong, C.D., (2008) Int. J. Pharm., 353, pp. 74-87; 
Veyries, M.L., Couarraze, G., Geiger, S., Agnely, F., Massias, L., Kunzli, B., Faurisson, F., Rouveix, B., (1999) Int. J. Pharm., 192, pp. 183-193; 
Radin, S., Ducheyne, P., (2007) Biomaterials, 28, pp. 1721-1729; 
Andrews, J.M., (2001) J. Antimicrob. Chemother., 48, pp. 5-16; 
Decher, G., (1997) Science, 277, pp. 1232-1237; 
Kharlampieva, E., Sukhishvili, S.A., (2006) Polym. Rev., 46, pp. 377-395; 
Lynn, D.M., (2006) Soft Matter, 2, pp. 269-273; 
Lynn, D.M., (2007) Adv. Mater., 19, pp. 4118-4130; 
Zelikin, A.N., (2010) ACS Nano, 4, pp. 2494-2509; 
Wood, K.C., Zacharia, N.S., Schmidt, D.J., Wrightman, S.N., Andaya, B.J., Hammond, P.T., (2008) Proc. Natl. Acad. Sci. USA, 105, pp. 2280-2285; 
Boudou, T., Crouzier, T., Ren, K., Blin, G., Picart, C., (2010) Adv. Mater., 22, pp. 441-467; 
Hammond, P.T., (2004) Adv. Mater., 16, pp. 1271-1293; 
Schlenoff, J.B., Dubas, S.T., Farhat, T., (2000) Langmuir, 16, pp. 9968-9969; 
Krogman, K.C., Zacharia, N.S., Schroeder, S., Hammond, P.T., (2007) Langmuir, 23, pp. 3137-3141; 
Cho, J., Char, K., Hong, J.-D., Lee, K.-B., (2001) Adv. Mater., 13, pp. 1076-1078; 
Krogman, K.C., Lowery, J.L., Zacharia, N.S., Rutledge, G.C., Hammond, P.T., (2009) Nat. Mater., 8, pp. 512-518; 
Barker, S.L.R., Ross, D., Tarlov, M.J., Gaitan, M., Locascio, L.E., (2000) Anal. Chem., 72, pp. 5925-5929; 
Veerabadran, N.G., Goli, P.L., Stewart-Clark, S.S., Lvov, Y.M., Mills, D.K., (2007) Macromol. Biosci., 7, pp. 877-882; 
Saurer, E.M., Jewell, C.M., Kuchenreuther, J.M., Lynn, D.M., (2009) Acta Biomater., 5, pp. 913-924; 
MacDonald, M., Rodriguez, N.M., Smith, R., Hammond, P.T., (2008) J. Control. Release, 131, pp. 228-234; 
Shukla, A., Fleming, K.E., Chuang, H.F., Chau, T.M., Loose, C.R., Stephanopoulos, G.N., Hammond, P.T., (2010) Biomaterials, 31, pp. 2348-2357; 
Wood, K.C., Chuang, H.F., Batten, R.D., Lynn, D.M., Hammond, P.T., (2006) Proc. Natl. Acad. Sci. USA, 103, pp. 10207-10212; 
Lynn, D.M., Langer, R., (2000) J. Am. Chem. Soc., 122, pp. 10761-10768; 
Renée, C.S., Riollano, M., Leung, A., Paula, T.H., (2009) Angew. Chem., Int. Ed., 48, pp. 8974-8977; 
Chuang, H.F., Smith, R.C., Hammond, P.T., (2008) Biomacromolecules, 9, pp. 1660-1668; 
Wood, K.C., Boedicker, J.Q., Lynn, D.M., Hammond, P.T., (2005) Langmuir, 21, pp. 1603-1609; 
Zhang, J., Chua, L.S., Lynn, D.M., (2004) Langmuir, 20, pp. 8015-8021; 
Vazquez, E., Dewitt, D.M., Hammond, P.T., Lynn, D.M., (2002) J. Am. Chem. Soc., 124, pp. 13992-13993; 
Zhang, J., Fredin, N.J., Janz, J.F., Sun, B., Lynn, D.M., (2005) Langmuir, 22, pp. 239-245; 
Johnson, J.L.H., Yalkowsky, S.H., (2006) AAPS PharmSciTech, 7, pp. E33-E37; 
Hammond, P.T., (1999) Curr. Opin. Colloid Interface Sci., 4, pp. 430-442; 
Clark, S.L., Hammond, P.T., (2000) Langmuir, 16, pp. 10206-10214; 
Kotov, N.A., (1999) Nanostruct. Mater., 12, pp. 789-796; 
Cini, N., T, L.T., Decher, G., Ball, V., (2010) J. Am. Chem. Soc., 132, pp. 8264-8265; 
Johnston, A.P.R., Read, E.S., Caruso, F., (2005) Nano Lett., 5, pp. 953-956; 
Cserháti, T., Forgács, E., (1995) Biomed. Chromatogr., 9, pp. 157-161; 
Gasper, M.P., Berthod, A., Nair, U.B., Armstrong, D.W., (1996) Anal. Chem., 68, pp. 2501-2514; 
Lai, C.-Y., Trewyn, B.G., Jeftinija, D.M., Jeftinija, K., Xu, S., Jeftinija, S., Lin, V.S.Y., (2003) J. Am. Chem. Soc., 125, pp. 4451-4459; 
Pfeiffer, R.R., (1981) Rev. Infect. Dis., 3, pp. S205-S209; 
Williams, D.H., Searle, M.S., MacKay, J.P., Gerhard, U., Maplestone, R.A., (1993) Proc. Natl. Acad. Sci. USA, 90, pp. 1172-1178; 
Schäfer, M., Schneider, T.R., Sheldrick, G.M., (1996) Structure, 4, pp. 1509-1515; 
Kishimoto, K., Manning, J.M., (2001) J. Protein Chem., 20, pp. 455-461; 
Switek, M., Valensin, D., Migliorini, C., Gaggelli, E., Valensin, G., Jezowska-Bojczuk, M., (2005) Dalton Trans., pp. 3808-3813; 
Wilcox, M.H., Winstanley, T.G., Spencer, R.C., (1994) J. Antimicrob. Chemother., 33, pp. 431-441; 
Lee, C.-K., Sandler, S.I., (1990) Biotechnol. Bioeng., 35, pp. 408-416; 
Picart, C., (2008) Curr. Med. Chem., 15, pp. 685-697; 
Picart, C., Mutterer, J., Richert, L., Luo, Y., Prestwich, G.D., Schaaf, P., Voegel, J.-C., Lavalle, P., (2002) Proc. Natl. Acad. Sci. USA, 99, pp. 12531-12535; 
Porcel, C., Lavalle, P., Ball, V., Decher, G., Senger, B., Voegel, J.-C., Schaaf, P., (2006) Langmuir, 22, pp. 4376-4383; 
Jourdainne, L., Arntz, Y., Senger, B., Debry, C., Voegel, J.-C., Schaaf, P., Lavalle, P., (2006) Macromolecules, 40, pp. 316-321; 
Dubas, S.T., Schlenoff, J.B., (1999) Macromolecules, 32, pp. 8153-8160; 
Zacharia, N.S., Modestino, M., Hammond, P.T., (2007) Macromolecules, 40, pp. 9523-9528; 
Choi, J., Rubner, M.F., (2004) Macromolecules, 38, pp. 116-124; 
Bieker, P., Schönhoff, M., (2010) Macromolecules, 43, pp. 5052-5059; 
Kharlampieva, E., Ankner, J.F., Rubinstein, M., Sukhishvili, S.A., (2008) Phys. Rev. Lett., 100, p. 128303; 
Barry, A.L., Craig, W.A., Nadler, H., Reller, L.B., Sanders, C.C., Swenson, J.M., (1999) Clin. Lab. Stand. Inst., 19, pp. 1-29
UR  - https://www.scopus.com/inward/record.uri?eid=2-s2.0-78349293459&partnerID=40&md5=1598e54593da58c09008be46bd2fff9a
ER  - 

TY  - JOUR
TI  - A three-dimensional bioprinting system for use with a hydrogel-based biomaterial and printing parameter characterization
T2  - Artificial Organs
J2  - Artif. Organs
VL  - 34
IS  - 11
SP  - 1044
EP  - 1048
PY  - 2010
DO  - 10.1111/j.1525-1594.2010.01143.x
SN  - 0160564X (ISSN) 
AU  - Song, S.-J.
AU  - Choi, J.
AU  - Park, Y.-D.
AU  - Lee, J.-J.
AU  - Hong, S.Y.
AU  - Sun, K.
AD  - Korea Artificial Organ Center, South Korea
AD  - Department of Biomedical Engineering, Brain Korea 21 Project for Biomedical Science, South Korea
AD  - Department of Thoracic and Cardiovascular Surgery, College of Medicine, Korea University, Seoul, South Korea
AB  - Bioprinting is an emerging technology for constructing tissue or bioartificial organs with complex three-dimensional (3D) structures. It provides high-precision spatial shape forming ability on a larger scale than conventional tissue engineering methods, and simultaneous multiple components composition ability. Bioprinting utilizes a computer-controlled 3D printer mechanism for 3D biological structure construction. To implement minimal pattern width in a hydrogel-based bioprinting system, a study on printing characteristics was performed by varying printer control parameters. The experimental results showed that printing pattern width depends on associated printer control parameters such as printing flow rate, nozzle diameter, and nozzle velocity. The system under development showed acceptable feasibility of potential use for accurate printing pattern implementation in tissue engineering applications and is another example of novel techniques for regenerative medicine based on computer-aided biofabrication system. © 2010, the Authors. Artificial Organs © 2010, International Center for Artificial Organs and Transplantation and Wiley Periodicals, Inc.
KW  - 3D printing
KW  - Bioartificial organ
KW  - Bioprinting
KW  - Regenerative medicine
KW  - Tissue engineering
KW  - hyaluronic acid
KW  - article
KW  - computer aided design
KW  - control system
KW  - experimental study
KW  - feasibility study
KW  - hydrogel
KW  - nanobiotechnology
KW  - priority journal
KW  - regenerative medicine
KW  - three dimensional imaging
KW  - tissue engineering
KW  - Bioartificial Organs
KW  - Biocompatible Materials
KW  - Computer-Aided Design
KW  - Equipment Design
KW  - Hyaluronic Acid
KW  - Hydrogels
KW  - Tissue Engineering
KW  - Tissue Scaffolds
N1  - Cited By :15
N1  - Export Date: 27 June 2016
M3  - Article
DB  - Scopus
N1  - CODEN: ARORD
C2  - 21092048
LA  - English
N1  - Correspondence Address: Sun, K.; Korea Artificial Organ Center, Korea University Hospital, 126-1 Anam-5-ga, Seongbuk, Seoul, Zip code:136-705, South Korea; email: ksunmd@kumc.or.kr
N1  - Chemicals/CAS: hyaluronic acid, 31799-91-4, 9004-61-9, 9067-32-7; Biocompatible Materials; Hyaluronic Acid, 9004-61-9; Hydrogels
N1  - References: Sun, W., Lal, P., Recent development on computer aided tissue engineering-a review (2002) Comput Meth Prog Biom, 67, pp. 85-103; 
Jakab, K., Neagu, A., Mironov, V., Forgacs, G., Organ printing: fiction or science (2004) Biorheology, 41, pp. 371-375; 
Wilson, W.C., Bolan, T., Cell and organ printing 1: protein and cell printers (2003) Anat Rec, 272, pp. 491-496; 
Khalil, S., Nam, J., Sun, W., Multi-nozzle deposition for construction of 3D biopolymer tissue scaffolds (2005) Rapid Prototyping J, 11, pp. 9-17; 
Xu, T., Jin, J., Gregory, C., Hickman, J.J., Boland, T., Inkjet printing of viable mammalian cells (2005) Biomaterials, 26, pp. 93-99; 
Barron, J.A., Ringeisen, B.R., Kim, H., Spargo, B.J., Chrisey, D.B., Application of laser printing to mammalian cells (2004) Thin Solid Films, 453-454, pp. 383-387; 
Buyukhatipoglu, K., Jo, W., Sun, W., Clyne, A.M., The role of printing parameters and scaffold biopolymer properties in the efficacy of a new hybrid nano-bioprinting (2009) Biofabrication, 1 (3). , 035003; 
Bastien, R., Fabrication of 3D-Porous Scaffolds by Rapid Prototyping Method (2009), Barcelona: Universitat Politècnica de CatalunyaUR  - https://www.scopus.com/inward/record.uri?eid=2-s2.0-78649593359&partnerID=40&md5=d9f87f3b3d0bf269492c80ec3a06c018
ER  - 

TY  - JOUR
TI  - Three dimensional dental epithelial-mesenchymal constructs of predetermined size and shape for tooth regeneration
T2  - Biomaterials
J2  - Biomaterials
VL  - 31
IS  - 31
SP  - 7995
EP  - 8003
PY  - 2010
DO  - 10.1016/j.biomaterials.2010.07.020
SN  - 01429612 (ISSN) 
AU  - Zhang, W.
AU  - Ahluwalia, I.P.
AU  - Yelick, P.C.
AD  - Division of Craniofacial and Molecular Genetics, Department of Oral and Maxillofacial Pathology, Tufts University School of Dental Medicine, Boston MA 02111, United States
AB  - While it is known that precise dental epithelial-mesenchymal (DE-DM) cell interactions provide critical functions in tooth development, reliable methods to establish proper DE-DM cell interactions for tooth regeneration have yet to be established. To address this challenge, and to generate bioengineered teeth of predetermined size and shape, in this study, we characterize three dimensional (3D) pre-fabricated DE-DM cell constructs. Human dental pulp cell seeded Collagen gel layers were co-cultured with porcine DE cells suspended in Growth Factor Reduced (GFR) Matrigel. The resulting 3D DE-DM cell layers were cultured in vitro, or implanted and grown subcutaneously in vivo in nude rats. Molecular, histological and immunohistochemical (IHC) analyses of harvested implants revealed organized DE-DM cell interactions, the induced expression of dental tissue-specific markers Amelogenin (AM) and Dentin Sialophosphoprotein (DSPP), and basement membrane markers Laminin 5 and collagen IV, and irregular mineralized tissue formation after 4 weeks. We anticipate that these studies will facilitate the eventual establishment of reliable methods to elaborate dental tissues, and full sized teeth of specified sized and shape. © 2010.
KW  - Collagen I
KW  - Dental epithelial and mesenchymal cell co-culture
KW  - Matrigel
KW  - Postnatal tooth cells
KW  - Regenerative medicine
KW  - Tooth tissue engineering
KW  - Collagen I
KW  - Matrigel
KW  - Mesenchymal cells
KW  - Postnatal tooth cells
KW  - Regenerative medicine
KW  - Tooth tissue engineering
KW  - Cells
KW  - Collagen
KW  - Dental prostheses
KW  - Gels
KW  - Three dimensional
KW  - Tissue
KW  - Tissue engineering
KW  - Cell culture
KW  - amelogenin
KW  - collagen gel
KW  - collagen type 4
KW  - growth factor
KW  - kalinin
KW  - matrigel
KW  - adolescent
KW  - article
KW  - cell function
KW  - cell interaction
KW  - cell shape
KW  - cell size
KW  - dentin
KW  - epithelium cell
KW  - human
KW  - human experiment
KW  - human tissue
KW  - immunohistochemistry
KW  - in vitro study
KW  - in vivo study
KW  - male
KW  - mesenchyme cell
KW  - nonhuman
KW  - normal human
KW  - nude rat
KW  - priority journal
KW  - rat
KW  - three dimensional imaging
KW  - tissue regeneration
KW  - tooth
KW  - tooth development
KW  - tooth pulp
KW  - Adolescent
KW  - Animals
KW  - Cell Separation
KW  - Coculture Techniques
KW  - Epithelium
KW  - Fluorescence
KW  - Fluorescent Antibody Technique
KW  - Guided Tissue Regeneration
KW  - Humans
KW  - Male
KW  - Mesoderm
KW  - Microscopy, Confocal
KW  - Organ Size
KW  - Rats
KW  - Sus scrofa
KW  - Tissue Engineering
KW  - Tissue Scaffolds
KW  - Tooth
KW  - Rattus
KW  - Sus
N1  - Cited By :20
N1  - Export Date: 27 June 2016
M3  - Article
DB  - Scopus
N1  - CODEN: BIMAD
C2  - 20682455
LA  - English
N1  - Correspondence Address: Yelick, P.C.; Department of Oral and Maxillofacial Pathology, Tufts University, 136 Harrison Avenue, Boston, MA 02111, United States; email: pamela.yelick@tufts.edu
N1  - Chemicals/CAS: matrigel, 119978-18-6
N1  - References: Kung, J.W., Currie, I.S., Forbes, S.J., Ross, J.A., Liver development, regeneration, and carcinogenesis (2010) J Biomed Biotechnol, 2010, p. 984248; 
Egles, C., Garlick, J.A., Shamis, Y., Three-dimensional human tissue models of wounded skin (2010) Methods Mol Biol, 585, pp. 345-359; 
Handschel, J., Naujoks, C., Langenbach, F., Berr, K., Depprich, R., Ommerborn, M., Comparison of ectopic bone formation of embryonic stem cells and cord blood stem cells in vivo (2010) Tissue Eng Part A, , [Epub ahead of print]; 
Chemistry, K.J., Repair or replacement-a joint perspective (2009) Science, 323 (5910), pp. 47-48;
[truncated: 6,643,573 more chars]
