# Supplementary material for: Scientometric and patentometric analyses to determine the knowledge landscape in innovative technologies: The case of 3D bioprinting
Source: PLoS One. 2017 Jun 29;12(6):e0180375. doi: 10.1371/journal.pone.0180375 (PMC5491216; doi:10.1371/journal.pone.0180375)
Supplement: S2 File — (ZIP) [file pone.0180375.s003.zip]

Archive with 5 entries (5 files):
- Tab Delimited (Win, UTF-8) 1-500.txt
- Tab Delimited (Win, UTF-8) 501-1000.txt
- Tab Delimited (Win, UTF-8) 1001-1500.txt
- Tab Delimited (Win, UTF-8) 1501-2000.txt
- Tab Delimited (Win, UTF-8) 2000-2148.txt
