# Supplementary material for: Scientometric and patentometric analyses to determine the knowledge landscape in innovative technologies: The case of 3D bioprinting
Source: PLoS One. 2017 Jun 29;12(6):e0180375. doi: 10.1371/journal.pone.0180375 (PMC5491216; doi:10.1371/journal.pone.0180375)
Supplement: S2 File — (ZIP) [file pone.0180375.s003.zip › Tab Delimited (Win, UTF-8) 1-500.txt]

PT	AU	BA	BE	GP	AF	BF	CA	TI	SO	SE	BS	LA	DT	CT	CY	CL	SP	HO	DE	ID	AB	C1	RP	EM	RI	OI	FU	FX	CR	NR	TC	Z9	U1	U2	PU	PI	PA	SN	EI	BN	J9	JI	PD	PY	VL	IS	PN	SU	SI
J	Abbadessa, A; Blokzijl, MM; Mouser, VHM; Marica, P; Malda, J; Hennink, WE; Vermonden, T				Abbadessa, A.; Blokzijl, M. M.; Mouser, V. H. M.; Marica, P.; Malda, J.; Hennink, W. E.; Vermonden, T.			A thermo-responsive and photo-polymerizable chondroitin sulfate-based hydrogel for 3D printing applications	CARBOHYDRATE POLYMERS			English	Article						Methacrylated chondroitin sulfate; Thermo-sensitive hydrogel; Photo-polymerization; Shear thinning; Cartilage 3D printing	MESENCHYMAL STEM-CELLS; HYALURONIC-ACID HYDROGELS; GLYCIDYL METHACRYLATE; HYPERBRANCHED POLYGLYCEROL; THERMOSENSITIVE HYDROGELS; EXTRACELLULAR-MATRIX; CHONDROGENESIS; DEGRADATION; SCAFFOLD; DEXTRAN	The aim of this study was to design a hydrogel system based on methacrylated chondroitin sulfate (CSMA) and a thermo-sensitive poly(N-(2-hydroxypropyl) methacrylamide-mono/dilactate)-polyethylene glycol triblock copolymer (M15P10) as a suitable material for additive manufacturing of scaffolds. CSMA was synthesized by reaction of chondroitin sulfate with glycidyl methacrylate (GMA) in dimethylsulf…	[Abbadessa, A.; Blokzijl, M. M.; Marica, P.; Hennink, W. E.; Vermonden, T.] Univ Utrecht, Fac Sci, UIPS, Dept Pharmaceut, POB 80082, NL-3508 TB Utrecht, Netherlands; [Blokzijl, M. M.; Mouser, V. H. M.; Malda, J.] Univ Med Ctr Utrecht, Dept Orthoped, POB 85500, NL-3508 GA Utrecht, Netherlands; [Malda, J.] Univ Utrecht, Fac Vet Med, Dept Equine Sci, POB 80163, NL-3508 TD Utrecht, Netherlands	Vermonden, T (reprint author), Univ Utrecht, Fac Sci, UIPS, Dept Pharmaceut, POB 80082, NL-3508 TB Utrecht, Netherlands.	t.vermonden@uu.nl	Vermonden, Tina/I-9491-2016		European Union's Seventh Framework Programme under project HydroZONES [309962]	The research leading to these results has received funding from the European Union's Seventh Framework Programme (FP7/2007-2013) under grant agreement number 309962 (project HydroZONES).	ALBERTSSON PA, 1958, BIOCHIM BIOPHYS ACTA, V27, P378, DOI 10.1016/0006-3002(58)90345-7; Yoo HS, 2005, BIOMATERIALS, V26, P1925, DOI 10.1016/j.biomaterials.2004.06.021; Hachet E, 2012, BIOMACROMOLECULES, V13, P1818, DOI 10.1021/bm300324m; Chiu HC, 2002, BIOMATERIALS, V23, P1103, DOI 10.1016/S0142-9612(01)00222-8; Oudshoorn MHM, 2006, BIOMATERIALS, V27, P5471, DOI 10.1016/j.biomaterials.2006.06.030…	51	0	0	19	19	ELSEVIER SCI LTD	OXFORD	THE BOULEVARD, LANGFORD LANE, KIDLINGTON, OXFORD OX5 1GB, OXON, ENGLAND	0144-8617	1879-1344		CARBOHYD POLYM	Carbohydr. Polym.	SEP 20	2016	149
J	Khorasani, AM; Gibson, I; Goldberg, M; Littlefair, G				Khorasani, Amir Mahyar; Gibson, Ian; Goldberg, Moshe; Littlefair, Guy			A survey on mechanisms and critical parameters on solidification of selective laser melting during fabrication of Ti-6Al-4V prosthetic acetabular cup	MATERIALS & DESIGN			English	Article						Acetabular shell; Gibbs free energy; Selective laser melting; Surface energy; Solidification; Thermal stress	COMMERCIALLY PURE TITANIUM; BIOMEDICAL APPLICATIONS; TENSILE BEHAVIOR; MICROSTRUCTURE; ALLOY; COMPOSITE; EVOLUTION; POROSITY; POWDER; PARTS	Additive Manufacturing (AM) includes a range of approaches that correlate with computer aided design (CAD) and manufacturing by fabrication via precise layers and is a promising method for the production of medical tools. In this study, different aspects and mechanisms of solidification for curved surfaces based on equilibrium at curved interfaces, Monge patch, interfacial and Gibbs energy will b…	[Khorasani, Amir Mahyar; Gibson, Ian; Goldberg, Moshe; Littlefair, Guy] Deakin Univ, Fac Sci Engn & Built Environm, Sch Engn, Waurn Ponds, Vic, Australia	Khorasani, AM (reprint author), Deakin Univ, Fac Sci Engn & Built Environm, Sch Engn, Waurn Ponds, Vic, Australia.	mahyar@deakin.edu.au; ian.gibson@deakin.edu.au; moshe.goldberg@deakin.edu.au; guy.littlefair@deakin.edu.au					Amir Mahyar Khorasani I.G., 2016, RAPID PROTO IN PRESS; Gibson I, 1997, RAPID PROTOTYPING J, V3, P129, DOI 10.1108/13552549710191836; Song B, 2012, SURF COAT TECH, V206, P4704, DOI 10.1016/j.surfcoat.2012.05.072; Heisel C, 2009, INT ORTHOP, V33, P939, DOI 10.1007/s00264-008-0607-y; Lober L, 2014, J MATER PROCESS TECH, V214, P1852, DOI 10.1016/j.jmatprotec.2014.04.002; Krakhmalev P, 2014, INTERMET…	38	0	0	1	1	ELSEVIER SCI LTD	OXFORD	THE BOULEVARD, LANGFORD LANE, KIDLINGTON, OXFORD OX5 1GB, OXON, ENGLAND	0264-1275	1873-4197		MATER DESIGN	Mater. Des.	AUG 5	2016	103
J	Baino, F; Caddeo, S; Novajra, G; Vitale-Brovarone, C				Baino, Francesco; Caddeo, Silvia; Novajra, Giorgia; Vitale-Brovarone, Chiara			Using porous bioceramic scaffolds to model healthy and osteoporotic bone	JOURNAL OF THE EUROPEAN CERAMIC SOCIETY			English	Article; Proceedings Paper	Congress on Cermodel - Modelling and Simulation Meet Innovation in Ceramics Technology	JUL 01-03, 2015	Trento, ITALY			Bioactive glass; Glass-ceramic; Scaffold; Porosity; Bone tissue engineering	GLASS-CERAMIC SCAFFOLDS; MECHANICAL-PROPERTIES; BIOACTIVE GLASSES; CANCELLOUS BONE; FOAM SCAFFOLDS; PROXIMAL FEMUR; FEMORAL-HEAD; HR-PQCT; STRENGTH; BIOMATERIALS	Bioceramics are clinically used as implantable materials to alleviate pain and restore function to diseased or damaged hard tissues in the body. Bone is especially vulnerable to deterioration and fracture in elderly people because of a loss of bone mass and strength with age (osteoporosis). The goal of this research work is to design and fabricate 3-D bioceramic scaffolds with different pore/stru…	[Baino, Francesco; Caddeo, Silvia; Novajra, Giorgia; Vitale-Brovarone, Chiara] Politecn Torino, Inst Mat Phys & Engn, Dept Appl Sci & Technol DISAT, Corso Duca Abruzzi 24, I-10129 Turin, Italy; [Caddeo, Silvia] Politecn Torino, Dept Mech & Aerosp Engn DIMEAS, Corso Duca Abruzzi 24, I-10129 Turin, Italy	Baino, F (reprint author), Politecn Torino, Inst Mat Phys & Engn, Dept Appl Sci & Technol DISAT, Corso Duca Abruzzi 24, I-10129 Turin, Italy.	francesco.baino@polito.it					Baino F, 2014, MATER LETT, V118, P27, DOI 10.1016/j.matlet.2013.12.037; Jones JR, 2004, J BIOMED MATER RES B, V68B, P36, DOI 10.1002/jbm.b.10071; Krug R, 2005, OSTEOPOROSIS INT, V16, P1307, DOI 10.1007/s00198-005-1907-3; Chen QZZ, 2006, BIOMATERIALS, V27, P2414, DOI 10.1016/j.biomaterials.2005.11.025; Baino F, 2016, J NON-CRYST SOLIDS, V432, P15, DOI 10.1016/j.jnoncrysol.2015.02.015; Renghini C, …	41	0	0	17	17	ELSEVIER SCI LTD	OXFORD	THE BOULEVARD, LANGFORD LANE, KIDLINGTON, OXFORD OX5 1GB, OXON, ENGLAND	0955-2219	1873-619X		J EUR CERAM SOC	J. Eur. Ceram. Soc.	AUG	2016	36	9
J	Follmann, HDM; Naves, AF; Martins, AF; Felix, O; Decher, G; Muniz, EC; Silva, R				Follmann, Heveline D. M.; Naves, Alliny F.; Martins, Alessandro F.; Felix, Olivier; Decher, Gero; Muniz, Edvani C.; Silva, Rafael			Advanced fibroblast proliferation inhibition for biocompatible coating by electrostatic layer-by-layer assemblies of heparin and chitosan derivatives	JOURNAL OF COLLOID AND INTERFACE SCIENCE			English	Article						Fibroblasts inhibition; Foreign body rejection; Heparin; Chitosan derivatives; Electrostatic layer-by-layer	QUARTZ-CRYSTAL MICROBALANCE; ANTIBACTERIAL MULTILAYER FILMS; TISSUE-RESPONSE; IONIC-STRENGTH; PE SURFACE; IN-VITRO; GROWTH; POLYELECTROLYTES; ANTIADHESIVE; CONSTRUCTION	Heparin and different chitosan derivatives were applied to produce stable electrostatic layer-by-layer assemblies and further used as coating technique to inhibit natural inflammatory response to implants. Heparin was assembled with chitosan and N-methylated chitosan derivatives, namely N,N-dimethyl chitosan (DMC) and N,N,N-trimethyl chitosan (TMC), by dipping method. DMC and TMC (chitosan deriva…	[Follmann, Heveline D. M.; Martins, Alessandro F.; Muniz, Edvani C.; Silva, Rafael] Univ Estadual Maringa, Dept Quim, Av Colombo 5790, BR-8702090 Marine, Parana, Brazil; [Naves, Alliny F.] Univ Sao Paulo, Inst Quim, Dept Quim Fundamental, CP 26077, BR-05513970 Sao Paulo, Brazil; [Follmann, Heveline D. M.; Naves, Alliny F.; Felix, Olivier; Decher, Gero] ULP, CNRS, Inst Charles Sadron, 23 Rue Loess…	Silva, R (reprint author), Univ Estadual Maringa, Dept Quim, Av Colombo 5790, BR-8702090 Marine, Parana, Brazil.	rafael_dqi@yahoo.com.br	Silva, Rafael/N-1173-2013; Decher, Gero/E-7665-2011	Silva, Rafael/0000-0002-1591-3772;	CNPq/CAPES (Brazil) [481424/2010-5, 308337/2013-1]; Centre National de la Recherche Scientifique/Institut Charles Sadron (CNRS/ICS-France)	The authors thank CNPq/CAPES (Brazil, Processes 481424/2010-5 and 308337/2013-1) for the doctorate fellowship (HDMF) and Centre National de la Recherche Scientifique/Institut Charles Sadron (CNRS/ICS-France) for financial support.	Adamsom A.W., 1997, PHYS CHEM SURFACES; Martins AF, 2014, INT J MOL SCI, V15, P20800, DOI 10.3390/ijms151120800; Ryu DY, 2003, J COLLOID INTERF SCI, V264, P402, DOI 10.1016/S0021-9797(03)00381-3; Lundin M, 2011, LANGMUIR, V27, P7537, DOI 10.1021/la200441u; Follmann HDM, 2012, BIOMACROMOLECULES, V13, P3711, DOI 10.1021/bm3011962; Verheul RJ, 2008, BIOMATERIALS, V29, P3642, DOI 10.1016/j.biomateria…	54	0	0	10	10	ACADEMIC PRESS INC ELSEVIER SCIENCE	SAN DIEGO	525 B ST, STE 1900, SAN DIEGO, CA 92101-4495 USA	0021-9797	1095-7103		J COLLOID INTERF SCI	J. Colloid Interface Sci.	JUL 15	2016	474
J	Hsu, BB; Hagerman, SR; Hammond, PT				Hsu, Bryan B.; Hagerman, Samantha R.; Hammond, Paula T.			Rapid and efficient sprayed multilayer films for controlled drug delivery	JOURNAL OF APPLIED POLYMER SCIENCE			English	Article						biomaterials; coatings; drug delivery systems; films; self-assembly	LAYER-BY-LAYER; BIODEGRADABLE THIN-FILMS; SELF-ASSEMBLED FILMS; POLYELECTROLYTE MULTILAYERS; PROTEIN RELEASE; SURFACE; GROWTH; NANOPARTICLES; DEPOSITION; CHARGE	The speed and scalability of film fabrication can dictate the translation of technologies from the laboratory scale to industrial level mass production. Spray-assisted layer-by-layer (LbL) film assembly enables the rapid coating of geometrically complex and porous substrates with functional polyelectrolyte multilayers. Unfortunately, the encapsulation efficiency can be as low as one percent, maki…	[Hsu, Bryan B.] MIT, Dept Chem, 77 Massachusetts Ave, Cambridge, MA 02139 USA; [Hsu, Bryan B.; Hammond, Paula T.] MIT, Koch Inst Integrat Canc Res, 77 Massachusetts Ave, Cambridge, MA 02139 USA; [Hsu, Bryan B.; Hammond, Paula T.] MIT, Inst Soldier Nanotechnol, 77 Massachusetts Ave, Cambridge, MA 02139 USA; [Hagerman, Samantha R.; Hammond, Paula T.] MIT, Dept Chem Engn, 77 Massachusetts Ave, Cambr…	Hammond, PT (reprint author), MIT, Koch Inst Integrat Canc Res, 77 Massachusetts Ave, Cambridge, MA 02139 USA.; Hammond, PT (reprint author), MIT, Inst Soldier Nanotechnol, 77 Massachusetts Ave, Cambridge, MA 02139 USA.; Hammond, PT (reprint author), MIT, Dept Chem Engn, 77 Massachusetts Ave, Cambridge, MA 02139 USA.	hammond@mit.edu			U. S. Army Research Laboratory; U. S. Army Research Office through the Institute for Soldier Nanotechnologies [W911NF-13-D-0001]	The authors would like to thank William DiNatale for his assistance in setting up the equipment. This work was supported in part by the U. S. Army Research Laboratory and the U. S. Army Research Office through the Institute for Soldier Nanotechnologies, under contract number W911NF-13-D-0001.	Hammond PT, 2011, AICHE J, V57, P2928, DOI 10.1002/aic.12769; Shukla A, 2010, SMALL, V6, P2392, DOI 10.1002/smll.201001150; Schlenoff JB, 2000, LANGMUIR, V16, P9968, DOI 10.1021/la001312i; Gentile P, 2015, NANOTECHNOLOGY, V26, DOI 10.1088/0957-4484/26/42/422001; Hsu BB, 2015, ACS NANO, V9, P9394, DOI 10.1021/acsnano.5b02374; Hsu BB, 2014, BIOMACROMOLECULES, V15, P2049, DOI 10.1021/bm5001839; Hsu …	40	0	0	76	76	WILEY-BLACKWELL	HOBOKEN	111 RIVER ST, HOBOKEN 07030-5774, NJ USA	0021-8995	1097-4628		J APPL POLYM SCI	J. Appl. Polym. Sci.	JUL 5	2016	133	25
J	Gonzalez, JA; Mireles, J; Lin, Y; Wicker, RB				Gonzalez, J. A.; Mireles, J.; Lin, Y.; Wicker, R. B.			Characterization of ceramic components fabricated using binder jetting additive manufacturing technology	CERAMICS INTERNATIONAL			English	Article						Binder jetting technology; Alumina; Additive manufacturing	FUSED DEPOSITION; ALUMINA	Binder jetting additive manufacturing is an emerging technology with capability of processing a wide range of commercial materials, including metals and ceramics (316 SS, 420 SS, Inconel 625, Iron, Silica). In this project, aluminum oxide (Al2O3) powder was used for part fabrication. Various build parameters (e.g. layer thickness, saturation, particle size) were modified and different sintering p…	[Gonzalez, J. A.; Mireles, J.; Wicker, R. B.] Univ Texas El Paso, WM Keck Ctr Innovat 3D, El Paso, TX 79968 USA; [Gonzalez, J. A.] Univ Texas El Paso, Dept Met & Mat Engn, El Paso, TX 79968 USA; [Mireles, J.; Lin, Y.; Wicker, R. B.] Univ Texas El Paso, Dept Mech Engn, El Paso, TX 79968 USA	Gonzalez, JA (reprint author), Univ Texas El Paso, Dept Met & Mat Engn, El Paso, TX 79968 USA.	jagonzalez24@miners.utep.edu			State of Texas Emerging Technology Fund; U.S. Department of Energy (DOE) [DE-FE0012321]; ExOne Company	The research was performed and completed at The University of Texas at El Paso (UTEP), in the W.M. Keck Center for 3D Innovation, where the facilities are larger than 13,000 ft<SUP>2</SUP> and provide access to state of the art equipment as a result of funding from the State of Texas Emerging Technology Fund. The research was supported by the U.S. Department of Energy (DOE), award No. DE-FE001232…	Aguilera E., 2013, P 2013 ANN INT SOL F; Allahverdi M, 2001, J EUR CERAM SOC, V21, P1485, DOI 10.1016/S0955-2219(01)00047-4; Alford NM, 1996, J APPL PHYS, V80, P5895, DOI 10.1063/1.363584; Agarwala MK, 1996, SOL FREEFORM FABRIC, P385; Medvedovski E, 2010, CERAM INT, V36, P2103, DOI [10.1016/j.ceramint.2010.05.021, 10.1016/j.ceriunint.2010.05.021]; Bertrand P, 2007, APPL SURF SCI, V254, P989, DOI …	25	0	0	1	1	ELSEVIER SCI LTD	OXFORD	THE BOULEVARD, LANGFORD LANE, KIDLINGTON, OXFORD OX5 1GB, OXON, ENGLAND	0272-8842	1873-3956		CERAM INT	Ceram. Int.	JUL	2016	42	9
J	Castleberry, SA; Golberg, A; Abu Sharkh, M; Khan, S; Almquist, BD; Austen, WG; Yarmush, ML; Hammond, PT				Castleberry, Steven A.; Golberg, Alexander; Abu Sharkh, Malak; Khan, Saiqa; Almquist, Benjamin D.; Austen, William G., Jr.; Yarmush, Martin L.; Hammond, Paula T.			Nanolayered siRNA delivery platforms for local silencing of CTGF reduce cutaneous scar contraction in third-degree burns	BIOMATERIALS			English	Article						siRNA delivery; Controlled release; CTGF; Scar formation; Layer-by-layer; Wound healing	TISSUE GROWTH-FACTOR; LAYER-BY-LAYER; SMOOTH-MUSCLE ACTIN; RABBIT EAR MODEL; FACTOR-BETA; TGF-BETA; EXTRACELLULAR-MATRIX; ANTISENSE OLIGONUCLEOTIDES; RENAL FIBROSIS; WOUND CONTRACTION	Wound healing is an incredibly complex biological process that often results in thickened collagen enriched healed tissue called scar. Cutaneous scars lack many functional structures of the skin such as hair follicles, sweat glands, and papillae. The absence of these structures contributes to a number of the long-term morbidities of wound healing, including loss of function for tissues, increased…	[Castleberry, Steven A.; Abu Sharkh, Malak; Almquist, Benjamin D.; Hammond, Paula T.] MIT, Dept Chem Engn, Cambridge, MA 02139 USA; [Castleberry, Steven A.; Almquist, Benjamin D.; Hammond, Paula T.] MIT, Koch Inst Integrat Canc Res, Cambridge, MA 02139 USA; [Castleberry, Steven A.; Almquist, Benjamin D.; Hammond, Paula T.] MIT, Inst Soldier Nanotechnol, Cambridge, MA 02139 USA; [Castleberry, Stev…	Hammond, PT (reprint author), MIT, Dept Chem Engn, Koch Inst Integrat Canc Res, Room 76-553, Cambridge, MA 02139 USA.	hammond@mit.edu			U.S. Army Research Office [W911NF-07-D-0004]; Shriners Grant [85120-BOS]; NCI [2P30CA014051-39]	This research was supported in part by funding and core facilities provided by the U.S. Army Research Office under contract W911NF-07-D-0004 at the MIT Institute of Soldier Nanotechnology. We acknowledge Shriners Grant #85120-BOS for the support of this study. This work was also supported by use of core facilities at the Koch Institute for Integrative Cancer Research (supported by the NCI under g…	DECHER G, 1993, ABSTR PAP AM CHEM S, V205, P334; Okada H, 2005, J AM SOC NEPHROL, V16, P133, DOI 10.1681/ASN.2004040339; Holmes A, 2001, J BIOL CHEM, V276, P10594, DOI 10.1074/jbc.M010149200; Dammeier J, 1998, INT J BIOCHEM CELL B, V30, P909, DOI 10.1016/S1357-2725(98)00046-6; Border WA, 1997, KIDNEY INT, V51, P1388, DOI 10.1038/ki.1997.190; Elliott K, 1999, J INVEST DERMATOL, V113, P873, DOI 10.…	82	0	0	5	5	ELSEVIER SCI LTD	OXFORD	THE BOULEVARD, LANGFORD LANE, KIDLINGTON, OXFORD OX5 1GB, OXON, ENGLAND	0142-9612	1878-5905		BIOMATERIALS	Biomaterials	JUL	2016	95
J	Zhao, SW; Chen, Y; Partlow, BP; Golding, AS; Tseng, P; Coburn, J; Applegate, MB; Moreau, JE; Omenetto, FG; Kaplan, DL				Zhao, Siwei; Chen, Ying; Partlow, Benjamin P.; Golding, Anne S.; Tseng, Peter; Coburn, Jeannine; Applegate, Matthew B.; Moreau, Jodie E.; Omenetto, Fiorenzo G.; Kaplan, David L.			Bio-functionalized silk hydrogel microfluidic systems	BIOMATERIALS			English	Article						Silk; Fibroin; Horseradish peroxidase; Hydrogel; Microfluidics; Tissue engineering	MESENCHYMAL STEM-CELLS; ON-A-CHIP; MECHANICAL-PROPERTIES; ALGINATE HYDROGELS; IN-VITRO; EXTRACELLULAR-MATRIX; COLLAGEN HYDROGELS; GELATIN HYDROGELS; TISSUE; DEVICES	Bio-functionalized microfluidic systems were developed based on a silk protein hydrogel elastomeric materials. A facile multilayer fabrication method using gelatin sacrificial molding and layer-by-layer assembly was implemented to construct interconnected, three dimensional (3D) microchannel networks in silk hydrogels at 100 gm minimum feature resolution. Mechanically activated valves were implem…	[Zhao, Siwei; Chen, Ying; Partlow, Benjamin P.; Golding, Anne S.; Tseng, Peter; Coburn, Jeannine; Applegate, Matthew B.; Moreau, Jodie E.; Omenetto, Fiorenzo G.; Kaplan, David L.] Tufts Univ, Dept Biomed Engn, 4 Colby St, Medford, MA 02155 USA	Kaplan, DL (reprint author), Tufts Univ, Dept Biomed Engn, 4 Colby St, Medford, MA 02155 USA.	david.kaplan@tufts.edu			NIH [P41 EB002520]; AFOSR [FA9550-14-1-0015]; DoD through the National Defense and Science & Engineering Graduate Fellowship (NDSEG) program	We thank the NIH (P41 EB002520) and the AFOSR (FA9550-14-1-0015) for support of this work. BPP was supported by the DoD through the National Defense and Science & Engineering Graduate Fellowship (NDSEG) program. The authors thank Dr. Wenwen Huang for assistance with Dynamic Mechanical Analysis, Dr. Rodrigo Jose for assistance with PDMS fabrication and Bradley Napier for assistance with device ima…	Cheng SY, 2007, LAB CHIP, V7, P763, DOI 10.1039/b618463d; Wong KHK, 2012, ANNU REV BIOMED ENG, V14, P205, DOI [10.1146/annurev-bioeng-071811-150052, 10.1146/annurev.bioeng-071811-150052]; Trappmann B, 2012, NAT MATER, V11, P642, DOI [10.1038/nmat3339, 10.1038/NMAT3339]; McDonald JC, 2002, ACCOUNTS CHEM RES, V35, P491, DOI 10.1021/ar010110q; Beebe DJ, 2002, ANNU REV BIOMED ENG, V4, P261, DOI 10.11…	117	0	0	35	35	ELSEVIER SCI LTD	OXFORD	THE BOULEVARD, LANGFORD LANE, KIDLINGTON, OXFORD OX5 1GB, OXON, ENGLAND	0142-9612	1878-5905		BIOMATERIALS	Biomaterials	JUL	2016	93
J	Yang, N; Du, CF; Wang, SJ; Yang, YW; Zhang, CQ				Yang, Nan; Du, Cheng-fei; Wang, Shoujun; Yang, Yuwei; Zhang, Chunqiu			Mathematically defined gradient porous materials	MATERIALS LETTERS			English	Article						Gradient porous structures; Additive manufacturing; Tissue engineering scaffolds	DISTANCE FIELD; SCAFFOLDS; DESIGN	Here we propose an effective and succinct method to generate graded porous material architectures in a mathematical way. Pores with gradient pore sizes, types, orientations and porosities can be integrated to create a single architecture. The resulting structures can be readily produced by using additive manufacturing (AM) techniques for medical applications. We give relevant examples of construc…	[Yang, Nan; Du, Cheng-fei; Wang, Shoujun; Yang, Yuwei; Zhang, Chunqiu] Tianjin Univ Technol, Tianjin Key Lab Design & Intelligent Control Adv, Binshuixi Rd 391, Tianjin 300384, Peoples R China	Zhang, CQ (reprint author), Tianjin Univ Technol, Tianjin Key Lab Design & Intelligent Control Adv, Binshuixi Rd 391, Tianjin 300384, Peoples R China.	zhang_chunqiu@126.com			Natural Science Key Foundation of Tianjin [14JCZDJC39500]; National Natural Science Key Foundation of China [11432016]	We acknowledge Natural Science Key Foundation of Tianjin (14JCZDJC39500) and National Natural Science Key Foundation of China (11432016).	Yoo DJ, 2011, BIOMATERIALS, V32, P7741, DOI 10.1016/j.biomaterials.2011.07.019; Klein F, 2011, ADV MATER, V23, P1341, DOI 10.1002/adma.201004060; Melchels FPW, 2010, BIOMATERIALS, V31, P6909, DOI 10.1016/j.biomaterials.2010.05.068; Dorj B, 2014, ACTA BIOMATER, V10, P1238, DOI 10.1016/j.actbio.2013.11.002; Zhang Q, 2013, MATER LETT, V107, P280, DOI 10.1016/j.matlet.2013.05.070; Yoo D, 2012, MED EN…	10	0	0	3	3	ELSEVIER SCIENCE BV	AMSTERDAM	PO BOX 211, 1000 AE AMSTERDAM, NETHERLANDS	0167-577X	1873-4979		MATER LETT	Mater. Lett.	JUN 15	2016	173
J	Gribova, V; Liu, CY; Nishiguchi, A; Matsusaki, M; Boudou, T; Picart, C; Akashi, M				Gribova, Varvara; Liu, Chun-Yen; Nishiguchi, Akihiro; Matsusaki, Michiya; Boudou, Thomas; Picart, Catherine; Akashi, Mitsuru			Construction and myogenic differentiation of 3D myoblast tissues fabricated by fibronectin-gelatin nanofilm coating	BIOCHEMICAL AND BIOPHYSICAL RESEARCH COMMUNICATIONS			English	Article						Layer-by-layer; Tissue engineering; Extracellular matrix; Myogenesis	SKELETAL-MUSCLE TISSUE; POLYELECTROLYTE MULTILAYER FILMS; HIERARCHICAL CELL MANIPULATION; EXTRACELLULAR-MATRIX; ENGINEERED MUSCLE; STIFFNESS; NETWORKS; FUSION; MICROENVIRONMENTS; ACCUMULATION	In this study, we used a recently developed approach of coating the cells with fibronectin-gelatin nanofilms to build 3D skeletal muscle tissue models. We constructed the microtissues from C2C12 myoblasts and subsequently differentiated them to form muscle-like tissue. The thickness of the constructs could be successfully controlled by altering the number of seeded cells. We were able to build up…	[Gribova, Varvara; Liu, Chun-Yen; Nishiguchi, Akihiro; Matsusaki, Michiya; Akashi, Mitsuru] Osaka Univ, Grad Sch Engn, Dept Appl Chem, 2-1 Yamadaoka, Suita, Osaka 5650871, Japan; [Boudou, Thomas; Picart, Catherine] Grenoble Inst Technol, CNRS, Lab Mat & Phys Engn, UMR 5628, 3 Parvis L Neel, F-38016 Grenoble, France	Akashi, M (reprint author), Osaka Univ, Grad Sch Engn, Dept Appl Chem, 2-1 Yamadaoka, Suita, Osaka 5650871, Japan.; Picart, C (reprint author), Grenoble Inst Technol, CNRS, Lab Mat & Phys Engn, UMR 5628, 3 Parvis L Neel, F-38016 Grenoble, France.	catherine.picart@grenoble-inp.fr; akashi@chem.eng.osaka-u.ac.jp			Region Rhones-Alpes; JSPS [PE13057, LR026]; European Commission [GA 259370]	This research was supported by Region Rhones-Alpes via a PhD fellowship and by JSPS post-doctoral fellowship (PE13057) to VG. CP is a member of the Institut Universitaire de France (IUF). CP wishes to thank the European Commission for support in the framework of FP7 via an ERC Starting grant 2010 (GA 259370, BIOMIM). MM and MA wish to thank NEXT Program from JSPS (LR026) and Grant-in-Aid for Scie…	Perkins AD, 2010, DEV BIOL, V338, P15, DOI 10.1016/j.ydbio.2009.10.034; Hynes RO, 2009, SCIENCE, V326, P1216, DOI 10.1126/science.1176009; Janmey PA, 2009, J R SOC INTERFACE, V6, P1, DOI 10.1098/rsif.2008.0327; Ren KF, 2008, ADV FUNCT MATER, V18, P1378, DOI 10.1002/adfm.200701297; Bian WN, 2012, TISSUE ENG PT A, V18, P957, DOI [10.1089/ten.TEA.2011.0313, 10.1089/ten.tea.2011.0313]; Reilly GC, 201…	41	0	0	2	2	ACADEMIC PRESS INC ELSEVIER SCIENCE	SAN DIEGO	525 B ST, STE 1900, SAN DIEGO, CA 92101-4495 USA	0006-291X	1090-2104		BIOCHEM BIOPH RES CO	Biochem. Biophys. Res. Commun.	JUN 3	2016	474	3
J	Yang, JM; Tsai, RZ; Hsu, CC				Yang, Jen Ming; Tsai, Rong-Ze; Hsu, Chih-Chin			Protein adsorption on polyanion/polycation layer-by-layer assembled polyelectrolyte films	COLLOIDS AND SURFACES B-BIOINTERFACES			English	Article						Layer-by-layer; Polyanion; Polycation; Protein adsorption	PH-CONTROLLED RELEASE; MULTILAYER FILMS; THIN-FILMS; BIOMEDICAL APPLICATIONS; SURFACE MODIFICATION; DEPOSITION; DELIVERY; NANOPARTICLES; POLY(ALLYLAMINE); STABILITY	As layer-by-layer self-assembly deposition (LbL) is a versatile technique for surface modification, protein adsorption on the LbL modified glass is evaluated in this study. At the beginning, glass slides was silanized by 3-aminopropyltriethoxysilane (APTES). Sodium alginate (Alg), poly(-gamma-glutamic acid) (PGA) and poly(aspartic acid) (PAsp) were selected as polyanion electrolytes and chitosan …	[Yang, Jen Ming; Tsai, Rong-Ze] Chang Gung Univ, Dept Chem & Mat Engn, Taoyuan, Taiwan; [Hsu, Chih-Chin] Chang Gung Mem Hosp, Dept Phys Med & Rehabil, Taoyuan, Taiwan; [Hsu, Chih-Chin] Chang Gung Univ, Coll Med, Taoyuan, Taiwan	Yang, JM (reprint author), Chang Gung Univ, Dept Chem & Mat Engn, Taoyuan, Taiwan.	jmyang@mail.cgu.edu.tw			Chang Gung Memorial Hospital [CMRPD1C0131, CMRPD1C0132]; National Science Council of RO.C.	This research work was supported by Chang Gung Memorial Hospital with grant CMRPD1C0131, CMRPD1C0132, and partial support of National Science Council of RO.C.	Schlenoff JB, 2000, LANGMUIR, V16, P9968, DOI 10.1021/la001312i; Nguyen TPB, 2008, MICROPOR MESOPOR MAT, V110, P560, DOI 10.1016/j.micromeso.2007.06.054; LAI JY, 1991, J APPL POLYM SCI, V43, P1431, DOI 10.1002/app.1991.070430804; Lin CH, 2015, COLLOID SURFACE B, V136, P735, DOI 10.1016/j.colsurfb.2015.10.006; Arica MY, 2004, J CHROMATOGR B, V805, P315, DOI 10.1016/j.jchromb.2004.03.021; Vogler EA…	59	0	0	21	21	ELSEVIER SCIENCE BV	AMSTERDAM	PO BOX 211, 1000 AE AMSTERDAM, NETHERLANDS	0927-7765	1873-4367		COLLOID SURFACE B	Colloid Surf. B-Biointerfaces	JUN 1	2016	142
J	Kumar, A; Nune, KC; Misra, RDK				Kumar, A.; Nune, K. C.; Misra, R. D. K.			Biological functionality of extracellular matrix-ornamented three-dimensional printed hydroxyapatite scaffolds	JOURNAL OF BIOMEDICAL MATERIALS RESEARCH PART A			English	Article						additive manufacturing; 3D printing; tissue engineering; ECM; cytocompatibility	MARROW STROMAL CELLS; TISSUE; ADHESION; ANGIOGENESIS; REGENERATION; REGULATOR; GROWTH; ORGANS; FATE	Three-dimensional (3D) printing is considered an ideally suitable method to fabricate patient specific implantable devices. The approach enabled to produce a porous scaffold with tailored physical, mechanical, and biological properties because of the flexibility to tune the scaffold architecture. The objective of the study described was to elucidate the determining role of cell-laid extracellular…	[Kumar, A.; Nune, K. C.; Misra, R. D. K.] Univ Texas El Paso, Dept Met Mat & Biomed Engn, 500 W Univ Ave, El Paso, TX 79968 USA	Misra, RDK (reprint author), Univ Texas El Paso, Dept Met Mat & Biomed Engn, 500 W Univ Ave, El Paso, TX 79968 USA.	dmisra2@utep.edu					RUOSLAHTI E, 1984, CANCER METAST REV, V3, P43, DOI 10.1007/BF00047692; Kumar A, 2013, ACTA MATER, V61, P5198, DOI 10.1016/j.actamat.2013.05.013; Keselowsky BG, 2004, BIOMATERIALS, V25, P5947, DOI 10.1016/j.biomaterials.2004.01.062; FOLKMAN J, 1973, J EXP MED, V138, P745, DOI 10.1084/jem.138.4.745; Frantz C, 2010, J CELL SCI, V123, P4195, DOI 10.1242/jcs.023820; OSBORN JF, 1980, BIOMATERIALS, V1, …	45	0	0	24	24	WILEY-BLACKWELL	HOBOKEN	111 RIVER ST, HOBOKEN 07030-5774, NJ USA	1549-3296	1552-4965		J BIOMED MATER RES A	J. Biomed. Mater. Res. Part A	JUN	2016	104	6
J	Gao, H; Zhang, M; Zhao, J; Gao, LL; Li, MS				Gao, Hong; Zhang, Meng; Zhao, Jin; Gao, Lilan; Li, Mingshuo			In vitro and in vivo degradation and mechanical properties of ZEK100 magnesium alloy coated with alginate, chitosan and mechano-growth factor	MATERIALS SCIENCE & ENGINEERING C-MATERIALS FOR BIOLOGICAL APPLICATIONS			English	Article						Magnesium alloy; Surface modification; Mechanical properties; Degradation; MGF	POLYELECTROLYTE MULTILAYER FILMS; MICRO-ARC OXIDATION; RABBIT MODEL; BONE-IMPLANT; PHYSIOLOGICAL ENVIRONMENT; BIOMEDICAL APPLICATIONS; SURFACE MODIFICATION; CORROSION; BEHAVIOR; BIOCOMPATIBILITY	The biocompatibility, ultimate loading capacity and biodegradability of magnesium alloy make it an ideal candidate in biomedical fields. Fabrications of multilayered coatings carrying sodium alginate (ALG), chitosan (CHI) and mechano-growth factor (MGF) on fluoride-pretreated ZEK100 magnesium alloy have been obtained via layer by layer (LBL) to reduce the degradation rate of magnesium alloy in th…	[Gao, Hong; Zhang, Meng; Zhao, Jin; Gao, Lilan; Li, Mingshuo] Tianjin Univ, Sch Chem Engn & Technol, Tianjin 300072, Peoples R China; [Gao, Lilan] Tianjin Univ Technol, Sch Mech Engn, Tianjin Key Lab Control Theory & Applicat Complic, Tianjin, Peoples R China	Gao, LL (reprint author), Tianjin Univ, Sch Chem Engn & Technol, Tianjin 300072, Peoples R China.; Gao, LL (reprint author), Tianjin Univ Technol, Sch Mech Engn, Tianjin Key Lab Control Theory & Applicat Complic, Tianjin, Peoples R China.	gaolilan780921@163.com			National Natural Science Foundation of China [51571150, 11572222]; Tianjin Natural Science Foundation [14JCYBJC16900]	The project was supported by the National Natural Science Foundation of China (Nos. 51571150 and 11572222) and Tianjin Natural Science Foundation (No.14JCYBJC16900).	Ai H, 2003, CELL BIOCHEM BIOPHYS, V39, P23, DOI 10.1385/CBB:39:1:23; Chen QZ, 2015, MAT SCI ENG R, V87, P1, DOI 10.1016/j.mser.2014.10.001; Fu SC, 2014, MAT SCI ENG A-STRUCT, V593, P153, DOI 10.1016/j.msea.2013.11.012; Razavi M, 2014, CERAM INT, V40, P3865, DOI 10.1016/j.ceramint.2013.08.027; Lamolle SF, 2009, BIOMATERIALS, V30, P736, DOI 10.1016/j.biomaterials.2008.10.052; Bowen PK, 2013, MAT SC…	44	0	0	13	13	ELSEVIER SCIENCE BV	AMSTERDAM	PO BOX 211, 1000 AE AMSTERDAM, NETHERLANDS	0928-4931	1873-0191		MAT SCI ENG C-MATER	Mater. Sci. Eng. C-Mater. Biol. Appl.	JUN 1	2016	63
J	Nugroho, RWN; Odelius, K; Hoglund, A; Albertsson, AC				Nugroho, Robertus Wahyu N.; Odelius, Karin; Hoglund, Anders; Albertsson, Ann-Christine			Highlighting the Importance of Surface Grafting in Combination with a Layer-by-Layer Approach for Fabricating Advanced 3D Poly(L-lactide) Microsphere Scaffolds	CHEMISTRY OF MATERIALS			English	Article							POLYELECTROLYTE MULTILAYERS; MECHANICAL-PROPERTIES; WEAK POLYELECTROLYTES; POROUS STRUCTURE; GRAPHENE OXIDE; CELL-ADHESION; BONE REPAIR; TISSUE; PARTICLES; FILMS	A combined surface treatment (i.e., surface grafting and a layer-by-layer (LbL) approach) is presented to create advanced biomaterials, i.e., 3D poly(L-lactide) (PLLA) microsphere scaffolds, at room temperature. The grafted surface plays a crucial role in assembling polyelectrolyte multilayers (PEMs) onto the surface of the microspheres, thus improving the physicochemical properties of the 3D mic…	[Nugroho, Robertus Wahyu N.; Odelius, Karin; Hoglund, Anders; Albertsson, Ann-Christine] KTH Royal Inst Technol, Dept Fibre & Polymer Technol, SE-10044 Stockholm, Sweden	Albertsson, AC (reprint author), KTH Royal Inst Technol, Dept Fibre & Polymer Technol, SE-10044 Stockholm, Sweden.	aila@kth.se			ERC Advanced Grant PARADIGM [246776]	ERC Advanced Grant PARADIGM (grant agreement no. 246776)	Odelius K, 2005, BIOMACROMOLECULES, V6, P2718, DOI 10.1021/bm050190b; Kirwan LJ, 2004, NANO LETT, V4, P149, DOI 10.1021/nl034912l; Ma HM, 2000, MACROMOLECULES, V33, P331, DOI 10.1021/ma990821s; Kohli P, 2000, LANGMUIR, V16, P4655, DOI 10.1021/la000120k; Liu XH, 2006, BIOMATERIALS, V27, P3980, DOI 10.1016/j.biomaterials.2006.03.008; Liu SQ, 2012, ADV FUNCT MATER, V22, P1692, DOI 10.1002/adfm.20110…	71	0	0	1	1	AMER CHEMICAL SOC	WASHINGTON	1155 16TH ST, NW, WASHINGTON, DC 20036 USA	0897-4756	1520-5002		CHEM MATER	Chem. Mat.	MAY 24	2016	28	10
J	Xing, RR; Jiao, TF; Ma, K; Ma, GH; Mohwald, H; Yan, XH				Xing, Ruirui; Jiao, Tifeng; Ma, Kai; Ma, Guanghui; Moehwald, Helmuth; Yan, Xuehai			Regulating Cell Apoptosis on Layer-by-Layer Assembled Multilayers of Photosensitizer-Coupled Polypeptides and Gold Nanoparticles	SCIENTIFIC REPORTS			English	Article							MECHANICAL-PROPERTIES; SURFACES; FILMS; POLYELECTROLYTE; DETACHMENT; ADHESION; SYSTEMS; GROWTH; TRANSFECTION; NANOTUBES	The design of advanced, nanostructured materials by layer-by-layer (LbL) assembly at the molecular level is of great interest because of the broad application of these materials in the biomedical field especially in regulating cell growth, adhesion, movement, differentiation and detachment. Here, we fabricated functional hybrid multilayer films by LbL assembly of biocompatible photosensitizer-cou…	[Xing, Ruirui; Jiao, Tifeng] Yanshan Univ, State Key Lab Metastable Mat Sci & Technol, Qinhuangdao 066004, Peoples R China; [Xing, Ruirui; Jiao, Tifeng; Ma, Kai] Yanshan Univ, Sch Environm & Chem Engn, Hebei Key Lab Appl Chem, Qinhuangdao 066004, Peoples R China; [Xing, Ruirui; Ma, Kai; Ma, Guanghui; Yan, Xuehai] Chinese Acad Sci, Inst Proc Engn, Natl Key Lab Biochem Engn, Beijing 100190, Peoples…	Jiao, TF (reprint author), Yanshan Univ, State Key Lab Metastable Mat Sci & Technol, Qinhuangdao 066004, Peoples R China.; Jiao, TF (reprint author), Yanshan Univ, Sch Environm & Chem Engn, Hebei Key Lab Appl Chem, Qinhuangdao 066004, Peoples R China.; Yan, XH (reprint author), Chinese Acad Sci, Inst Proc Engn, Natl Key Lab Biochem Engn, Beijing 100190, Peoples R China.	tfjiao@ysu.edu.cn; yanxh@ipe.ac.cn			National Natural Science Foundation of China [21522307, 21473208, 91434103, 51403214]; Talent Fund of the Recruitment Program of Global Youth Experts; Chinese Academy of Sciences (CAS); Natural Science Foundation of China [21473153]; Science Foundation for the Excellent Youth Scholars from Universities and Colleges of Hebei Province [YQ2013026]; Support Program for the Top Young Talents of Hebei …	We acknowledge financial support from the National Natural Science Foundation of China (Project Nos 21522307, 21473208, 91434103 and 51403214), the Talent Fund of the Recruitment Program of Global Youth Experts, the CAS visiting professorships for senior international scientists (Project No. 2015VTA033) and the Chinese Academy of Sciences (CAS). This work was also financially supported by the Nat…	Kolesnikova TA, 2012, ACS NANO, V6, P9585, DOI 10.1021/nn302891u; Kloxin AM, 2009, SCIENCE, V324, P59, DOI 10.1126/science.1169494; Wang R, 1997, NATURE, V388, P431, DOI 10.1038/41233; Ercole F, 2010, POLYM CHEM-UK, V1, P37, DOI 10.1039/b9py00300b; Griffith LG, 2002, SCIENCE, V295, P1009, DOI 10.1126/science.1069210; Kubo K, 2009, BIOMATERIALS, V30, P5319, DOI 10.1016/j.biomaterials.2009.06.021; …	48	0	0	5	5	NATURE PUBLISHING GROUP	LONDON	MACMILLAN BUILDING, 4 CRINAN ST, LONDON N1 9XW, ENGLAND	2045-2322			SCI REP-UK	Sci Rep	MAY 23	2016	6
J	Xie, H; Wang, ZX; Zhang, LM; Lei, Q; Zhao, AQ; Wang, HX; Li, QB; Chen, ZC; Zhang, WJ				Xie, Hui; Wang, Zhenxing; Zhang, Liming; Lei, Qian; Zhao, Aiqi; Wang, Hongxiang; Li, Qiubai; Chen, Zhichao; Zhang, WenJie			Development of an angiogenesis-promoting microvesicle-alginate-polycaprolactone composite graft for bone tissue engineering applications	PEERJ			English	Article						Bone tissue engineering; Angiogenesis; Mesenchymal stem cell; Microvesicle; Alginate; Polycaprolactone	MESENCHYMAL STEM-CELLS; EXTRACELLULAR VESICLES; IN-VITRO; MYOCARDIAL-INFARCTION; SCAFFOLDS; COMMUNICATION; MEDIATORS; RHBMP-2; PROTECT; INJURY	One of the major challenges of bone tissue engineering applications is to construct a fully vascularized implant that can adapt to hypoxic environments in vivo. The incorporation of proangiogenic factors into scaffolds is a widely accepted method of achieving this goal. Recently, the proangiogenic potential of mesenchymal stem cell-derived microvesicles (MSC-MVs) has been confirmed in several stu…	[Xie, Hui; Lei, Qian; Zhao, Aiqi; Li, Qiubai; Chen, Zhichao] Huazhong Univ Sci & Technol, Tongji Med Coll, Union Hosp, Inst Hematol, Wuhan 430074, Peoples R China; [Wang, Zhenxing; Zhang, WenJie] Shanghai Jiao Tong Univ, Shanghai Peoples Hosp 9, Dept Plast & Reconstruct Surg, Shanghai 200030, Peoples R China; [Zhang, Liming] Cent Hosp Jingzhou, Dept Hematol, Jingzhou, Hubei, Peoples R China; [Wan…	Chen, ZC (reprint author), Huazhong Univ Sci & Technol, Tongji Med Coll, Union Hosp, Inst Hematol, Wuhan 430074, Peoples R China.; Zhang, WJ (reprint author), Shanghai Jiao Tong Univ, Shanghai Peoples Hosp 9, Dept Plast & Reconstruct Surg, Shanghai 200030, Peoples R China.	chenzhichao@hust.edu.cn; wenjieboshi@aliyun.com			Major State Basic Research Development Program of China [2011CB964704]; National Natural Science Foundation of China [81300259, 30800231, 31170944]	Grants received from the Major State Basic Research Development Program of China (2011CB964704) and the National Natural Science Foundation of China (81300259, 30800231 and 31170944). The funders had no role in study design, data collection and analysis, decision to publish, or preparation of the manuscript.	Aliotta JM, 2012, J EXTRACELLULAR VESI, V1, P18163, DOI [10.3402/jev.v1i0.18163, DOI 10.3402/JEV.V1I0.18163]; Hettiaratchi MH, 2014, BIOMATERIALS, V35, P7228, DOI 10.1016/j.biomaterials.2014.05.011; Moon JJ, 2008, CURR TOP MED CHEM, V8, P300; Wang ZX, 2015, TISSUE ENG PT A, V21, P2346, DOI [10.1089/ten.TEA.2015.0071, 10.1089/ten.tea.2015.0071]; Sokolova V, 2011, COLLOID SURFACE B, V87, P146, DOI …	39	0	0	2	2	PEERJ INC	LONDON	341-345 OLD ST, THIRD FLR, LONDON, EC1V 9LL, ENGLAND	2167-8359			PEERJ	PeerJ	MAY 19	2016	4
J	Gardan, J				Gardan, Julien			Additive manufacturing technologies: state of the art and trends	INTERNATIONAL JOURNAL OF PRODUCTION RESEARCH			English	Article						additive manufacturing; rapid prototyping; manufacturing technologies; bio printing; design process; topological optimisation	STEREOLITHOGRAPHY; FABRICATION; DEPOSITION; DESIGN; PARTS; CELL	The rapid prototyping has been developed from the 1980s to produce models and prototypes until the technologies evolution today. Nowadays, these technologies have other names such as 3D printing or additive manufacturing, and so forth, but they all have the same origins from rapid prototyping. The design and manufacturing process stood the same until new requirements such as a better integration …	[Gardan, Julien] Univ Technol Troyes, FRE CNRS 2848, ICD LASMIS, 12 Rue Marie Curie BP2060, F-10010 Troyes, France; [Gardan, Julien] Sch Engn, EPF, 2 Rue Fernand SASTRE, F-10430 Rosiere Pres Troyes, France	Gardan, J (reprint author), Univ Technol Troyes, FRE CNRS 2848, ICD LASMIS, 12 Rue Marie Curie BP2060, F-10010 Troyes, France.; Gardan, J (reprint author), Sch Engn, EPF, 2 Rue Fernand SASTRE, F-10430 Rosiere Pres Troyes, France.	julien.gardan@epf.fr					Ahn SH, 2002, RAPID PROTOTYPING J, V8, P248, DOI 10.1108/13552540210441166; Xu T, 2013, BIOMATERIALS, V34, P130, DOI 10.1016/j.biomaterials.2012.09.035; Es-Said OS, 2000, MATER MANUF PROCESS, V15, P107, DOI 10.1080/10426910008912976; Garg A, 2014, EXPERT SYST APPL, V41, P1389, DOI 10.1016/j.eswa.2013.08.038; Mironov V, 2003, TRENDS BIOTECHNOL, V21, P157, DOI 10.1016/S0167-7799(03)00033-7; Pessard…	61	0	0	51	51	TAYLOR & FRANCIS LTD	ABINGDON	4 PARK SQUARE, MILTON PARK, ABINGDON OX14 4RN, OXON, ENGLAND	0020-7543	1366-588X		INT J PROD RES	Int. J. Prod. Res.	MAY 18	2016	54	10
J	Tan, XP; Kok, Y; Toh, WQ; Tan, YJ; Descoins, M; Mangelinck, D; Tor, SB; Leong, KF; Chua, CK				Tan, Xipeng; Kok, Yihong; Toh, Wei Quan; Tan, Yu Jun; Descoins, Marion; Mangelinck, Dominique; Tor, Shu Beng; Leong, Kah Fai; Chua, Chee Kai			Revealing martensitic transformation and alpha/beta interface evolution in electron beam melting three-dimensional-printed Ti-6Al-4V	SCIENTIFIC REPORTS			English	Article							MECHANICAL-PROPERTIES; MELTED TI-6AL-4V; ALLOY; PHASE; MICROSTRUCTURE; DECOMPOSITION; SEGREGATION; LASER	As an important metal three-dimensional printing technology, electron beam melting (EBM) is gaining increasing attention due to its huge potential applications in aerospace and biomedical fields. EBM processing of Ti-6Al-4V as well as its microstructure and mechanical properties were extensively investigated. However, it is still lack of quantitative studies regarding its microstructural evolutio…	[Tan, Xipeng; Kok, Yihong; Toh, Wei Quan; Tan, Yu Jun; Tor, Shu Beng; Leong, Kah Fai; Chua, Chee Kai] Nanyang Technol Univ, Singapore Ctr Printing 3D, Sch Mech & Aerosp Engn, 50 Nanyang Ave, Singapore 639798, Singapore; [Descoins, Marion; Mangelinck, Dominique] Univ Aix Marseille, IM2NP, UMR 7334, CNRS, F-13397 Marseille 20, France	Tan, XP (reprint author), Nanyang Technol Univ, Singapore Ctr Printing 3D, Sch Mech & Aerosp Engn, 50 Nanyang Ave, Singapore 639798, Singapore.	xptan1985@gmail.com			A*Star; National Research Foundation; French CNRS [FR3507]; CEA METSA network	The authors are grateful for financial support provided by A*Star industrial additive manufacturing program: work package 3. We acknowledge the use of resources in Singapore Centre for 3D Printing supported by the National Research Foundation. We also acknowledge financial support from the French CNRS (FR3507) and CEA METSA network (www.metsa.fr).	Harmer MP, 2011, SCIENCE, V332, P182, DOI 10.1126/science.1204204; Armstrong RW, 2014, ACTA MECH, V225, P1013, DOI 10.1007/s00707-013-1048-2; Hellman OC, 2000, MICROSC MICROANAL, V6, P437, DOI 10.1007/s100050010051; Murr LE, 2009, MATER CHARACT, V60, P96, DOI 10.1016/j.matchar.2008.07.006; Larson DJ, 1999, ULTRAMICROSCOPY, V79, P287, DOI 10.1016/S0304-3991(99)00055-8; Tan XP, 2013, CORROS SCI, V7…	32	0	0	6	6	NATURE PUBLISHING GROUP	LONDON	MACMILLAN BUILDING, 4 CRINAN ST, LONDON N1 9XW, ENGLAND	2045-2322			SCI REP-UK	Sci Rep	MAY 17	2016	6
J	Canciani, E; Dellavia, C; Ferreira, LM; Giannasi, C; Carmagnola, D; Carrassi, A; Brini, AT				Canciani, Elena; Dellavia, Claudia; Ferreira, Lorena Maria; Giannasi, Chiara; Carmagnola, Daniela; Carrassi, Antonio; Brini, Anna Teresa			Human Adipose-Derived Stem Cells on Rapid Prototyped Three-Dimensional Hydroxyapatite/Beta-Tricalcium Phosphate Scaffold	JOURNAL OF CRANIOFACIAL SURGERY			English	Article						Adipose-derived mesenchymal stem cells; bone regeneration; HA/beta-TCP scaffold; tissue engineering	STROMAL CELLS; BONE REGENERATION; TISSUE; CAPACITY; POROSITY	In the study, we assess a rapid prototyped scaffold composed of 30/70 hydroxyapatite (HA) and beta-tricalcium-phosphate (beta-TCP) loaded with human adipose-derived stem cells (hASCs) to determine cell proliferation, differentiation toward osteogenic lineage, adhesion and penetration on/into the scaffold. In this in vitro study, hASCs isolated from fat tissue discarded after plastic surgery were …	[Canciani, Elena; Dellavia, Claudia; Ferreira, Lorena Maria; Giannasi, Chiara; Carmagnola, Daniela; Carrassi, Antonio; Brini, Anna Teresa] Univ Milan, Dept Biomed Surg & Dent, Via Mangiagalli 31, I-20133 Milan, Italy; [Ferreira, Lorena Maria; Giannasi, Chiara; Brini, Anna Teresa] IRCCS Galeazzi Orthopaed Inst, Milan, Italy	Canciani, E (reprint author), Univ Milan, Dept Biomed Surg & Dent, Via Mangiagalli 31, I-20133 Milan, Italy.	elena.canciani.mi@gmail.com			PRIN [PRIN 20102ZLNJ5_006]; Ministry of Education, University and Research (M.I.U.R.), Rome, Italy	This work was supported by PRIN 2010-2011 (PRIN 20102ZLNJ5_006), financed by the Ministry of Education, University and Research (M.I.U.R.), Rome, Italy.	Prosecka E, 2011, J BIOMED MATER RES A, V99A, P307, DOI 10.1002/jbm.a.33189; Schumacher M, 2010, J MATER SCI-MATER M, V21, P3119, DOI 10.1007/s10856-010-4166-6; Warnke PH, 2010, J BIOMED MATER RES B, V93B, P212, DOI 10.1002/jbm.b.31577; LANGER R, 1993, SCIENCE, V260, P920, DOI 10.1126/science.8493529; de Girolamo L, 2015, REGEN MED, V10, P135, DOI [10.2217/rme.14.77, 10.2217/RME.14.77]; Macedo LG…	33	0	0	0	0	LIPPINCOTT WILLIAMS & WILKINS	PHILADELPHIA	TWO COMMERCE SQ, 2001 MARKET ST, PHILADELPHIA, PA 19103 USA	1049-2275	1536-3732		J CRANIOFAC SURG	J. Craniofac. Surg.	MAY	2016	27	3
J	Wang, BL; Jin, TW; Xu, QW; Liu, HH; Ye, Z; Chen, H				Wang, Bailiang; Jin, Tingwei; Xu, Qingwen; Liu, Huihua; Ye, Zi; Chen, Hao			Direct Loading and Tunable Release of Antibiotics from Polyelectrolyte Multilayers To Reduce Bacterial Adhesion and Biofilm Formation	BIOCONJUGATE CHEMISTRY			English	Article							DRUG-DELIVERY; POLYMERIC NANOPARTICLES; ANTIBACTERIAL EFFICACY; HYDROPHOBIC DRUGS; TITANIUM SURFACES; THIN-FILMS; COATINGS; INFECTIONS; GENTAMICIN; MICELLES	Bacteria adhesion on the surface of biomaterials and following biofilm formation are important problems in biomedical applications. The charged antibiotics with small molar mass can hardly deposit alternately with polymers into multilayered films to load the drug. Herein, the (poly(acrylic acid)-gentamicin/poly(ethylenimine))(n) ((PAA-GS/PEI)(n)) multilayer film was designed and constructed via a…	[Wang, Bailiang; Xu, Qingwen; Ye, Zi; Chen, Hao] Wenzhou Med Univ, Hosp Eye, Sch Ophthalmol & Optometry, Wenzhou 325027, Peoples R China; [Jin, Tingwei; Liu, Huihua] Wenzhou Univ, City Coll, Dept Basic Teaching, Wenzhou 325027, Peoples R China; [Wang, Bailiang; Chen, Hao] Chinese Acad Sci, Wenzhou Inst Biomat & Engn, Wenzhou 32500, Peoples R China	Wang, BL; Chen, H (reprint author), Wenzhou Med Univ, Hosp Eye, Sch Ophthalmol & Optometry, Wenzhou 325027, Peoples R China.; Wang, BL; Chen, H (reprint author), Chinese Acad Sci, Wenzhou Inst Biomat & Engn, Wenzhou 32500, Peoples R China.	wangbailiang2006@aliyun.com; Chenhao823@mail.eye.ac.cn			International Scientific &Technological Cooperation Projects [2012DFB30020]; Science & Technology Program of Wenzhou [S20140005]	National Natural Science Foundation of China (51403158, 81271703, 31570959), the International Scientific &Technological Cooperation Projects (2012DFB30020), Natural Science Foundation of Zhejiang Province (LY12H12005) and Science & Technology Program of Wenzhou (S20140005) are greatly acknowledged.	Manabe K, 2015, ACS APPL MATER INTER, V7, P4763, DOI 10.1021/am508393n; Cheow WS, 2010, PHARM RES-DORDR, V27, P1597, DOI 10.1007/s11095-010-0142-6; Serizawa T, 2005, LANGMUIR, V21, P7739, DOI 10.1021/la0505263; Wong SY, 2010, J AM CHEM SOC, V132, P17840, DOI 10.1021/ja106288c; SAMPATH SS, 1990, J PHARM SCI, V79, P428, DOI 10.1002/jps.2600790514; Costerton JW, 1999, SCIENCE, V284, P1318, DOI 10.11…	54	0	0	3	3	AMER CHEMICAL SOC	WASHINGTON	1155 16TH ST, NW, WASHINGTON, DC 20036 USA	1043-1802			BIOCONJUGATE CHEM	Bioconjugate Chem.	MAY	2016	27	5
J	Brown, TD; Daltona, PD; Hutmacher, DW				Brown, Toby D.; Daltona, Paul D.; Hutmacher, Dietmar W.			Melt electrospinning today: An opportune time for an emerging polymer process	PROGRESS IN POLYMER SCIENCE			English	Review						Additive manufacturing; Additive biomanufacturing; Polycaprolactone; Tissue engineering & regenerative medicine; Direct writing; In vitro disease models	TISSUE-ENGINEERING APPLICATIONS; PROTECTIVE TEXTILE MATERIALS; BIODEGRADABLE POLYURETHANE SCAFFOLDS; UNIAXIALLY ALIGNED ARRAYS; POLY(LACTIC ACID) FIBERS; CONVECTIVE HEAT-TRANSFER; MECHANICAL-PROPERTIES; DRUG-DELIVERY; IN-VITRO; ELECTROHYDRODYNAMIC ENHANCEMENT	Over the last decade, melt electrospinning has emerged as an alternative polymer processing technology to alleviate concerns associated with solvents in traditional electrospinning. This has resulted in the fabrication of ultrafine fibers from an increasing range of synthetic polymers and composite systems, to materials including ceramics, driving new applications in technical areas such as texti…	[Brown, Toby D.; Daltona, Paul D.; Hutmacher, Dietmar W.] Queensland Univ Technol, Inst Hlth & Biomed Innovat, 60 Musk Ave, Kelvin Grove 4059, Australia; [Daltona, Paul D.] Univ Wurzburg, Dept Funct Mat Med & Dent, Pleicherwall 2, D-97070 Wurzburg, Germany; [Hutmacher, Dietmar W.] Tech Univ Munich, Inst Adv Study, Lichtenbergstr 2a, D-85748 Garching, Germany; [Hutmacher, Dietmar W.] Georgia Inst …	Daltona, PD; Hutmacher, DW (reprint author), Queensland Univ Technol, Inst Hlth & Biomed Innovat, 60 Musk Ave, Kelvin Grove 4059, Australia.	daltonlab@gmail.com; dietmar.hutmacher@qut.edu.au			EU [309962]; Australian Research Council [DP110103890]; National Health and Medical Research Council; National Breast Cancer Foundation Australia [2014001080]	Financial assistance from the EU Project HYDROZONES (FP7/2007-2013; Grant # 309962), the Australian Research Council (Grant # DP110103890 and Future Fellowship to Dietmar W. Hutmacher), the National Health and Medical Research Council and the National Breast Cancer Foundation Australia (RM # 2014001080) is appreciated in preparing this manuscript. Support in design of figures by Mr. Felix Wunner …	Andrady AL, 2008, SCI TECHNOLOGY POLYM, P404; Li D, 2005, NANO LETT, V5, P913, DOI 10.1021/nl0504235; Melchels FPW, 2010, BIOMATERIALS, V31, P6121, DOI 10.1016/j.biomaterials.2010.04.050; Zeleny J., 1917, Physical Review, V10, DOI 10.1103/PhysRev.10.1; Clark JE, 2010, J CHROMATOGR A, V1217, P4655, DOI 10.1016/j.chroma.2010.04.078; Yamashita T, 2005, J ELECTROSTAT, V63, P559, DOI 10.1016/j.elstat.…	375	0	0	21	21	PERGAMON-ELSEVIER SCIENCE LTD	OXFORD	THE BOULEVARD, LANGFORD LANE, KIDLINGTON, OXFORD OX5 1GB, ENGLAND	0079-6700			PROG POLYM SCI	Prog. Polym. Sci.	MAY	2016	56
J	Di Luca, A; Szlazak, K; Lorenzo-Moldero, I; Ghebes, CA; Lepedda, A; Swieszkowski, W; Van Blitterswijk, C; Moroni, L				Di Luca, Andrea; Szlazak, Karol; Lorenzo-Moldero, Ivan; Ghebes, Corina A.; Lepedda, Antonio; Swieszkowski, Wojcech; Van Blitterswijk, Clemens; Moroni, Lorenzo			Influencing chondrogenic differentiation of human mesenchymal stromal cells in scaffolds displaying a structural gradient in pore size	ACTA BIOMATERIALIA			English	Article						Gradients; 3D scaffolds; Additive manufacturing; Stem cells	ARTICULAR-CARTILAGE REPAIR; IN-VITRO CHONDROGENESIS; STEM-CELLS; GROWTH-PLATE; ENDOCHONDRAL OSSIFICATION; OSTEOCHONDRAL DEFECTS; PROGENITOR CELLS; N-CADHERIN; TISSUE; BONE	Articular cartilage lesions have a limited ability to heal by themselves. Yet, golden standard treatments for cartilage repair such as drilling, microfracture and mosaicplasty provide further damage and an unstable solution that degenerates into fibrocartilage in time. Articular cartilage presents a number of gradients in cell number and size along with structural gradients in extra cellular matr…	[Di Luca, Andrea; Lorenzo-Moldero, Ivan; Van Blitterswijk, Clemens; Moroni, Lorenzo] Univ Twente, Tissue Regenerat Dept, Drienerlolaan 5, NL-7522 NB Enschede, Netherlands; [Szlazak, Karol; Swieszkowski, Wojcech] Warsaw Univ Technol, Fac Mat Sci & Engn, Mat Design Div, 141 Woloska St, PL-02507 Warsaw, Poland; [Ghebes, Corina A.] Univ Twente, Dev Bioengn Dept, Drienerlolaan 5, NL-7522 NB Enschede, …	Moroni, L (reprint author), Maastricht Univ, Complex Tissue Regenerat Dept, Univ Singel 40, NL-6229 ER Maastricht, Netherlands.	l.moroni@maastrichtuniversity.nl			Dutch Technology Foundation STW (STW) [11135]; Province of Limburg	This research was financially supported by the Dutch Technology Foundation STW (STW, 11135) and by the Province of Limburg.	Wang YM, 2011, J BONE MINER RES, V26, P1437, DOI 10.1002/jbmr.359; Woodfield TBF, 2005, TISSUE ENG, V11, P1297, DOI 10.1089/ten.2005.11.1297; Jin EJ, 2006, MOL CELLS, V22, P353; [Anonymous], 2001, CLIN ORTHOP S, DOI 10.1097/00003086-200110001-00033; Claase MB, 2003, J BIOMED MATER RES A, V64A, P291, DOI 10.1002/jbm.a.10418; Moroni L, 2005, J BIOMED MATER RES A, V75A, P957, DOI 10.1002/jbm.a.30499…	51	0	0	5	5	ELSEVIER SCI LTD	OXFORD	THE BOULEVARD, LANGFORD LANE, KIDLINGTON, OXFORD OX5 1GB, OXON, ENGLAND	1742-7061	1878-7568		ACTA BIOMATER	Acta Biomater.	MAY	2016	36
J	Constantinou, AP; Georgiou, TK				Constantinou, Anna P.; Georgiou, Theoni K.			Tuning the gelation of thermoresponsive gels	EUROPEAN POLYMER JOURNAL			English	Article						Physical gels; Hydrogels; Thermoresponsive polymers; Temperature responsive polymers; Thermoresponsive gels; Block copolymers; Triblock copolymers; Injectable gels; Gelation temperature; Critical gelation concentration	LIVING CATIONIC-POLYMERIZATION; CRITICAL SOLUTION TEMPERATURES; AQUEOUS-SOLUTIONS; BLOCK-COPOLYMERS; ETHYLENE-OXIDE; TRIBLOCK COPOLYMERS; DIBLOCK COPOLYMERS; BIOMEDICAL APPLICATIONS; 1,2-BUTYLENE OXIDE; PHYSICAL GELATION	Thermoresponsive gels are exciting polymeric materials with many biomedical applications in medical devices, drug delivery, tissue engineering and bio-printing. Also, they have great potential to be used in 3-D printing and thus in the fabrication of many different devices and materials. As it is crucial for the application of these gels to be able to control and tailor the gelation temperature a…	[Constantinou, Anna P.; Georgiou, Theoni K.] Univ London Imperial Coll Sci Technol & Med, Dept Mat, Exhibit Rd, London SW7 2AZ, England	Georgiou, TK (reprint author), Univ London Imperial Coll Sci Technol & Med, Dept Mat, Exhibit Rd, London SW7 2AZ, England.				Department of Materials at Imperial College London	The Department of Materials at Imperial College London is thanked for funding APC.	Zhao XL, 2007, MACROMOL CHEM PHYSIC, V208, P1773, DOI 10.1002/macp.200700155; Li K, 2013, BIOMATERIALS, V34, P2834, DOI 10.1016/j.biomaterials.2013.01.013; Zentner GM, 2001, J CONTROL RELEASE, V72, P203, DOI 10.1016/S0168-3659(01)00276-0; Calvert P, 2001, CHEM MATER, V13, P3299, DOI 10.1021/cm0101632; Yu L, 2008, INT J PHARM, V348, P95, DOI 10.1016/j.ijpharm.2007.07.026; Yu GE, 1998, LANGMUIR, V1…	70	0	0	1	1	PERGAMON-ELSEVIER SCIENCE LTD	OXFORD	THE BOULEVARD, LANGFORD LANE, KIDLINGTON, OXFORD OX5 1GB, ENGLAND	0014-3057	1873-1945		EUR POLYM J	Eur. Polym. J.	MAY	2016	78
J	Hwangbo, S; Jeong, H; Heo, J; Lin, X; Kim, Y; Chang, M; Hong, J				Hwangbo, Sunghee; Jeong, Hyejoong; Heo, Jiwoong; Lin, Xiangde; Kim, Younghak; Chang, Minwook; Hong, Jinkee			Antibacterial nanofilm coatings based on organosilicate and nanoparticles	REACTIVE & FUNCTIONAL POLYMERS			English	Article						Silsesquioxane; Nanofilm; Anti-bacterial; Layer-by-layer; Super-hydrophilic	SOL-GEL PROCESS; FILMS; BIOFILMS; SURFACE; SILVER; SILSESQUIOXANES; INFECTIONS; INTERFACE; ADHESION	Super-hydrophilic coatings have been extensively studied because of their diverse applications, especially for anti-bacteria films. Anti-bacterial coatings in biomedical devices need to be durable and bio-compatible, but super-hydrophilic films are commonly very fragile due to a porous structure, which is essential for super hydrophilic functionality, chemical contamination, and thermal stability…	[Hwangbo, Sunghee; Jeong, Hyejoong; Heo, Jiwoong; Lin, Xiangde; Hong, Jinkee] Chung Ang Univ, Sch Chem Engn & Mat Sci, 84 Heukseok Ro, Seoul 06974, South Korea; [Kim, Younghak; Chang, Minwook] Dongguk Univ, Dept Ophthalmol, Ilsan Hosp, 27 Dongguk Ro, Goyang Si 10326, Gyeonggi Do, South Korea	Hong, J (reprint author), Chung Ang Univ, Sch Chem Engn & Mat Sci, 84 Heukseok Ro, Seoul 06974, South Korea.	jkhong@cau.ac.kr			National Research Foundation of Korea (NRF); Ministry of Science, ICT & Future Planning of Korea government [2013R1A1A1076126]; Chung-Ang University	This research was supported by the National Research Foundation of Korea (NRF), funded by the Ministry of Science, ICT & Future Planning of Korea government 2013R1A1A1076126, and also supported by the Chung-Ang University Research Scholarship Grants in 2014.	Xu HY, 2002, MACROMOLECULES, V35, P8788, DOI 10.1021/ma0202843; Branda SS, 2005, TRENDS MICROBIOL, V13, P20, DOI 10.1016/j.tim.2004.11.006; Hong J, 2007, ADV MATER, V19, P4364, DOI 10.1002/adma.200701362; O'Toole GA, 1998, MOL MICROBIOL, V28, P449, DOI 10.1046/j.1365-2958.1998.00797.x; MCLEAN RJC, 1993, CAN J MICROBIOL, V39, P895; Donlan RM, 2002, CLIN MICROBIOL REV, V15, P167, DOI 10.1128/CMR.15…	22	0	0	4	4	ELSEVIER SCIENCE BV	AMSTERDAM	PO BOX 211, 1000 AE AMSTERDAM, NETHERLANDS	1381-5148	1873-166X		REACT FUNCT POLYM	React. Funct. Polym.	MAY	2016	102
J	Cheng, GZ; Estepar, RS; Folch, E; Onieva, J; Gangadharan, S; Majid, A				Cheng, George Z.; Estepar, Raul San Jose; Folch, Erik; Onieva, Jorge; Gangadharan, Sidhu; Majid, Adnan			Three-dimensional Printing and 3D Slicer Powerful Tools in Understanding and Treating Structural Lung Disease	CHEST			English	Article						3D printing; 3D Slicer; pulmonary; stent	CT SCANS; DESIGN; SMOKERS; RECONSTRUCTION; SEGMENTATION; FABRICATION; MEDICINE; PLATFORM; COPD	Recent advances in the three-dimensional (3D) printing industry have enabled clinicians to explore the use of 3D printing in preprocedural planning, biomedical tissue modeling, and direct implantable device manufacturing. Despite the increased adoption of rapid prototyping and additive manufacturing techniques in the health-care field, many physicians lack the technical skill set to use this exci…	[Cheng, George Z.; Folch, Erik; Gangadharan, Sidhu; Majid, Adnan] Harvard Univ, Sch Med, Beth Israel Deaconess Med Ctr, Div Thorac Surg & Intervent Pulmonol, 185 Pilgrim Rd,Deaconess 201, Boston, MA 02215 USA; [Estepar, Raul San Jose; Onieva, Jorge] Harvard Univ, Sch Med, Brigham & Womens Hosp, Dept Radiol, Boston, MA 02215 USA	Cheng, GZ (reprint author), Harvard Univ, Sch Med, Beth Israel Deaconess Med Ctr, Div Thorac Surg & Intervent Pulmonol, 185 Pilgrim Rd,Deaconess 201, Boston, MA 02215 USA.	gzcheng@bidmc.harvard.edu			Center for Integration of Medicine & Innovative Technology; National Institutes of Health [1R01HL116931]	This study was supported by Center for Integration of Medicine & Innovative Technology funding for three-dimensional modeling and Chest Imaging Platform development and National Institutes of Health [Grant 1R01HL116931] for slicer work.	Chen CH, 2014, BIOFABRICATION, V6, DOI 10.1088/1758-5082/6/1/015004; McGurk M, 1997, ANN ROY COLL SURG, V79, P169; Skoog SA, 2014, J MATER SCI-MATER M, V25, P845, DOI 10.1007/s10856-013-5107-y; D'Urso PS, 1999, J CRANIO MAXILL SURG, V27, P30, DOI 10.1016/S1010-5182(99)80007-9; Emami J, 2009, J MICROENCAPSUL, V26, P1, DOI 10.1080/02652040802083900; Velazquez ER, 2013, SCI REP-UK, V3, DOI 10.1038/s…	38	0	0	7	7	AMER COLL CHEST PHYSICIANS	GLENVIEW	2595 PATRIOT BLVD, GLENVIEW, IL 60026 USA	0012-3692			CHEST	Chest	MAY	2016	149	5
J	Kumar, A; Mandal, S; Barui, S; Vasireddi, R; Gbureck, U; Gelinsky, M; Basu, B				Kumar, Alok; Mandal, Sourav; Barui, Srimanta; Vasireddi, Ramakrishna; Gbureck, Uwe; Gelinsky, Michael; Basu, Bikramjit			Low temperature additive manufacturing of three dimensional scaffolds for bone-tissue engineering applications: Processing related challenges and property assessment	MATERIALS SCIENCE & ENGINEERING R-REPORTS			English	Review						Rapid prototyping; Additive manufacturing; 3D powder printing; 3D plotting; Porous scaffold; Bone tissue regeneration	MICRO-COMPUTED TOMOGRAPHY; TRICALCIUM PHOSPHATE SCAFFOLDS; RAPID PROTOTYPING TECHNIQUES; MESOPOROUS BIOACTIVE GLASS; POROUS TITANIUM SCAFFOLDS; BMP-INDUCED OSTEOGENESIS; MESENCHYMAL STEM-CELLS; DRUG-RELEASE MATRICES; FREE-FORM FABRICATION; MARROW STROMAL CELLS	In the last two decades, additive manufacturing (AM) has made significant progress towards the fabrication of biomaterials and tissue engineering constructs. One direction of research is focused on the development of mechanically stable implants with patient-specific size/shape and another direction has been to fabricate tissue-engineered scaffolds with designed porous architecture to facilitate …	[Kumar, Alok; Mandal, Sourav; Barui, Srimanta; Vasireddi, Ramakrishna; Basu, Bikramjit] Indian Inst Sci, Mat Res Ctr, Lab Biomat, Bangalore 560012, Karnataka, India; [Kumar, Alok; Mandal, Sourav; Barui, Srimanta; Vasireddi, Ramakrishna; Basu, Bikramjit] Indian Inst Sci, Mat Res Ctr, Translat Ctr Biomat Orthoped & Dent Applicat, Bangalore 560012, Karnataka, India; [Gbureck, Uwe] Univ Hosp Wurzburg…	Basu, B (reprint author), Indian Inst Sci, Mat Res Ctr, Lab Biomat, Bangalore 560012, Karnataka, India.; Basu, B (reprint author), Indian Inst Sci, Mat Res Ctr, Translat Ctr Biomat Orthoped & Dent Applicat, Bangalore 560012, Karnataka, India.; Gelinsky, M (reprint author), Tech Univ Dresden, Fac Med, Ctr Translat Bone Joint & Soft Tissue Res, D-01062 Dresden, Germany.; Gelinsky, M (reprint author…	michael.gelinsky@tu-dresden.de; bikram@mrc.iisc.ernet.in			Department of Biotechnology, Government of India; Department of Science and Technology, Government of India	The authors acknowledge the financial support provided by Department of Biotechnology and Department of Science and Technology, Government of India to conduct research in the related area and many of the cited articles from the lead author's research group are based on this sponsored research programs.	Abbas A., 2009, RAPID PROTOTYPING J, V15, P216; Abdullah J., 2005, BONE GRAFTS BONE SUB, V34, P547; Alaadien K., 2007, J MATER SCI-MATER M, V18, P909; Altman Greg, 2002, FASEB Journal, V16, P270; Anderson L, 1991, J TISSUE CULT METHOD, V13, P241, DOI 10.1007/BF02388255; Angrish A., 2013, 3D PRINTING BIOMEDIC; Melchels FPW, 2010, BIOMATERIALS, V31, P6121, DOI 10.1016/j.biomaterials.2010.04.050; La…	360	0	0	26	26	ELSEVIER SCIENCE SA	LAUSANNE	PO BOX 564, 1001 LAUSANNE, SWITZERLAND	0927-796X	1879-212X		MAT SCI ENG R	Mater. Sci. Eng. R-Rep.	MAY	2016	103
J	Li, Y; Zheng, ZB; Cao, ZN; Zhuang, LT; Xu, Y; Liu, XZ; Xu, Y; Gong, YH				Li, Yan; Zheng, Zebin; Cao, Zhinan; Zhuang, Liangting; Xu, Yong; Liu, Xiaozhen; Xu, Yue; Gong, Yihong			Enhancing proliferation and osteogenic differentiation of HMSCs on casein/chitosan multilayer films	COLLOIDS AND SURFACES B-BIOINTERFACES			English	Article						Casein; Layer-by-layer self-assembly; Multilayer films; Stem cell; Osteogenic differentiation	AURICULAR RECONSTRUCTION; SURFACE MODIFICATION; CHITOSAN SCAFFOLDS; POLYMER SURFACES; DRUG-DELIVERY; IN-VITRO; CASEIN; CELL; COLLAGEN; WETTABILITY	Creating a bioactive surface is important in tissue engineering. Inspired by the natural calcium binding property of casein (CA), multilayer films ((CA/CS)(n)) with chitosan (CS) as polycation were fabricated to enhance biomineralization, cell adhesion and differentiation. LBL self-assembly technique was used and the assembly process was intensively studied based on changes of UV absorbance, zeta…	[Li, Yan; Zheng, Zebin; Cao, Zhinan; Zhuang, Liangting; Xu, Yong; Liu, Xiaozhen; Gong, Yihong] Sun Yat Sen Univ, Sch Engn, Dept Biomed Engn, Guangzhou 510275, Guangdong, Peoples R China; [Li, Yan; Zheng, Zebin; Cao, Zhinan; Zhuang, Liangting; Xu, Yong; Liu, Xiaozhen; Gong, Yihong] Sun Yat Sen Univ, Guangdong Prov Key Lab Sensor Technol & Biomed In, Guangzhou 510275, Guangdong, Peoples R China; [X…	Gong, YH (reprint author), Sun Yat Sen Univ, Sch Engn, Dept Biomed Engn, Guangzhou 510275, Guangdong, Peoples R China.; Xu, Y (reprint author), Sun Yat Sen Univ, Hosp Stomatol, Guanghua Sch Stomatol, Dept Orthodont, Guangzhou 510275, Guangdong, Peoples R China.	xuyue@mail.sysu.edu.cn; gongyih@mail.sysu.edu.cn			National Natural Science Foundation of China [51303216, 51103182, 51203194]; Guangdong Provincial Education Department [2013KJCX005]; Science and Technology Planning Project of Guangdong Province [2011A060901013, 2015A030313144]; Science and Technology Program of Guangzhou [2060204, 201300000057, 20153900042050200, 2014Y2-00227]; ITI grant research; Guangdong Innovative Research Team Program [200…	This work was supported in part by the National Natural Science Foundation of China (51303216, 51103182 and 51203194), Guangdong Provincial Education Department (2013KJCX005), Science and Technology Planning Project of Guangdong Province (2011A060901013, 2015A030313144), Science and Technology Program of Guangzhou (2060204, 201300000057, 20153900042050200, 2014Y2-00227), ITI grant research. A sma…	Shieh SJ, 2004, BIOMATERIALS, V25, P1545, DOI 10.1016/S0142-9612(03)00501-5; He PL, 2004, LANGMUIR, V20, P722, DOI 10.1021/la035006r; Khang G, 2002, J APPL POLYM SCI, V85, P1253, DOI 10.1002/app.10680; Madihally SV, 1999, BIOMATERIALS, V20, P1133, DOI 10.1016/S0142-9612(99)00011-3; Razmi M, 2013, COLLOID SURFACE B, V112, P362, DOI 10.1016/j.colsurfb.2013.08.022; Mauney J, 2009, MATRIX BIOL, V28, …	44	0	0	18	18	ELSEVIER SCIENCE BV	AMSTERDAM	PO BOX 211, 1000 AE AMSTERDAM, NETHERLANDS	0927-7765	1873-4367		COLLOID SURFACE B	Colloid Surf. B-Biointerfaces	MAY 1	2016	141
J	He, JX; Tan, WL; Han, QM; Cui, SZ; Shao, WL; Sang, F				He, Jian-Xin; Tan, Wei-Lin; Han, Qi-Ming; Cui, Shi-Zhong; Shao, Weili; Sang, Feng			Fabrication of silk fibroin/cellulose whiskers-chitosan composite porous scaffolds by layer-by-layer assembly for application in bone tissue engineering	JOURNAL OF MATERIALS SCIENCE			English	Article							MESENCHYMAL STEM-CELLS; OSTEOGENIC DIFFERENTIATION; PROTEIN SCAFFOLDS; FIBROIN; NANOFIBERS; ACID); BIOMATERIALS; DEFECTS; RELEASE; REPAIR	Bone tissue engineering necessitates a three-dimensional porous scaffold design to closely mimic the in vivo physiological biomimetic microenvironment with good mechanical properties to support the adhesion and proliferation of osteoblasts. In this study, a silk fibroin/cellulose nanowhiskers-chitosan (SF/CNW-CS) composite scaffold with excellent mechanical properties and biological compatibility…	[He, Jian-Xin; Tan, Wei-Lin; Han, Qi-Ming; Cui, Shi-Zhong] Zhongyuan Univ Technol, Key Lab Funct Text Mat Henan Prov, Zhengzhou 450007, Henan, Peoples R China; [He, Jian-Xin; Cui, Shi-Zhong] Collaborat Innovat Ctr Text & Garment Ind, Zhengzhou 450007, Henan, Peoples R China; [Shao, Weili] Tianjin Polytech Univ, Inst Text Composites, Minist Educ, Key Lab Adv Text Composites, Tianjin 300387, People…	He, JX (reprint author), Zhongyuan Univ Technol, Key Lab Funct Text Mat Henan Prov, Zhengzhou 450007, Henan, Peoples R China.; He, JX (reprint author), Collaborat Innovat Ctr Text & Garment Ind, Zhengzhou 450007, Henan, Peoples R China.; He, JX (reprint author), Zhongyuan Univ Technol, Coll Text, POB 110,41 Zhongyuan Rd, Zhengzhou 450007, Henan, Peoples R China.	hejianxin771117@163.com			National Natural Science Foundation of China [51203196, U1204510]; Program for Science & Technology Innovation Talents in Universities of Henan Province of China [15HASTIT024]; Zhengzhou Science and Technology Program [141PPTGG400, 131PLJRC653]; Key Science and Technology Research Program of Education Department of Henan Province of China [14A540003, 14A540006]	This work was supported by a grant from the National Natural Science Foundation of China (No. 51203196, U1204510). Financial support from the Program for Science & Technology Innovation Talents in Universities of Henan Province of China (No. 15HASTIT024), Zhengzhou Science and Technology Program (141PPTGG400, 131PLJRC653), and the Key Science and Technology Research Program of Education Departmen…	Kundu B, 2013, ADV DRUG DELIVER REV, V65, P457, DOI 10.1016/j.addr.2012.09.043; Mandal BB, 2012, P NATL ACAD SCI USA, V109, P7699, DOI 10.1073/pnas.1119474109; Peresin MS, 2010, BIOMACROMOLECULES, V11, P674, DOI 10.1021/bm901254n; Griffith LG, 2002, SCIENCE, V295, P1009, DOI 10.1126/science.1069210; Meinel L, 2005, BONE, V37, P688, DOI 10.1016/j.bone.2005.06.010; Wu MY, 2009, J BIOACT COMPAT POL,…	33	0	0	91	91	SPRINGER	NEW YORK	233 SPRING ST, NEW YORK, NY 10013 USA	0022-2461	1573-4803		J MATER SCI	J. Mater. Sci.	MAY	2016	51	9
J	Wang, ZM; Dong, L; Han, L; Wang, KF; Lu, X; Fang, LM; Qu, SX; Chan, CW				Wang, Zhenming; Dong, Li; Han, Lu; Wang, Kefeng; Lu, Xiong; Fang, Liming; Qu, Shuxin; Chan, Chun Wai			Self-assembled Biodegradable Nanoparticles and Polysaccharides as Biomimetic ECM Nanostructures for the Synergistic effect of RGD and BMP-2 on Bone Formation	SCIENTIFIC REPORTS			English	Article							MESENCHYMAL STEM-CELLS; MARROW STROMAL CELLS; MORPHOGENETIC PROTEIN-2; CONTROLLED-RELEASE; GROWTH-FACTORS; OSTEOGENIC DIFFERENTIATION; TITANIUM SURFACE; MULTILAYER FILM; DRUG-DELIVERY; CHITOSAN	Producing biomimetic extracellular matrix (ECM) is an effective approach to improve biocompatibility of medical devices. In this study, biomimetic ECM nanostructures are constructed through layer-by-layer self-assembling positively charged chitosan (Chi), negatively charged oxidized sodium alginate (OAlg), and positively charged bovine serum albumin (BSA)-based nanoparticles. The BSA-based nanopa…	[Wang, Zhenming; Dong, Li; Han, Lu; Lu, Xiong; Qu, Shuxin] Southwest Jiaotong Univ, Sch Mat Sci & Engn, Minist Educ, Key Lab Adv Technol Mat, Chengdu 610031, Sichuan, Peoples R China; [Wang, Kefeng; Lu, Xiong] Sichuan Univ, Genome Res Ctr Biomat, Natl Engn Res Ctr Biomat, Chengdu 610064, Sichuan, Peoples R China; [Fang, Liming] S China Univ Technol, Sch Mat Sci & Engn, Guangzhou 510641, Guangdong…	Lu, X (reprint author), Southwest Jiaotong Univ, Sch Mat Sci & Engn, Minist Educ, Key Lab Adv Technol Mat, Chengdu 610031, Sichuan, Peoples R China.; Lu, X (reprint author), Sichuan Univ, Genome Res Ctr Biomat, Natl Engn Res Ctr Biomat, Chengdu 610064, Sichuan, Peoples R China.	luxiong_2004@163.com	LU, xiong/B-3092-2010		863 Program [2015AA034202]; Openfund of Key Lab of Advanced Technologies of Materials (MOE)	This work was financially supported by the 863 Program (2015AA034202), Openfund of Key Lab of Advanced Technologies of Materials (MOE).	Hersel U, 2003, BIOMATERIALS, V24, P4385, DOI 10.1016/S0142-9612(03)00343-0; Hong J, 2011, NANOSCALE, V3, P4515, DOI 10.1039/c1nr10575b; Han L, 2014, MAT SCI ENG C-MATER, V40, P1, DOI 10.1016/j.msec.2014.03.043; Kim BS, 2011, PROG POLYM SCI, V36, P238, DOI 10.1016/j.progpolymsci.2010.10.001; Wang XF, 2013, MATER TODAY, V16, P229, DOI 10.1016/j.mattod.2013.06.005; Cabanas-Danes J, 2014, J MATER CH…	55	0	0	6	6	NATURE PUBLISHING GROUP	LONDON	MACMILLAN BUILDING, 4 CRINAN ST, LONDON N1 9XW, ENGLAND	2045-2322			SCI REP-UK	Sci Rep	APR 28	2016	6
J	Lin, X; Hwangbo, S; Jeong, H; Cho, YA; Ahn, HW; Hong, J				Lin, Xiangde; Hwangbo, Sunghee; Jeong, Hyejoong; Cho, Young-Ah; Ahn, Hyo-won; Hong, Jinkee			Organosilicate based superhydrophilic nanofilm with enhanced durability for dentistry application	JOURNAL OF INDUSTRIAL AND ENGINEERING CHEMISTRY			English	Article						Mouthguards; Organosilicate; Superhydrophilic coating; Cytotoxicity; Mechanical stability	IN-VITRO; MECHANICAL-PROPERTIES; POLYURETHANE TPU; IMPLANTS; ANTIBACTERIAL; FABRICATION; ABSORPTION; MOUTHGUARD; MORPHOLOGY; COMPOSITE	The present work presents a layer-by-layer assembled nano-film with enhanced stability onto mouthguards for the first time. To obtain high thermal and mechanical durability of modified mouthguards, the silicon-based material, silsesquioxane and silica nanoparticle matrix (SiSQ), was introduced into nanofilms. Moreover, with the help of hydrogen-bonding interactions between SiSQ and a bio-compatib…	[Lin, Xiangde; Hwangbo, Sunghee; Jeong, Hyejoong; Hong, Jinkee] Chung Ang Univ, Sch Chem Engn & Mat Sci, 84 Heukseok Ro, Seoul 06974, South Korea; [Cho, Young-Ah] Kyung Hee Univ, Sch Dent, Dept Oral & Maxillofacial Pathol, 26 Kyungheedae Ro, Seoul 02447, South Korea; [Ahn, Hyo-won] Kyung Hee Univ, Sch Dent, Dept Orthodont, 26 Kyungheedae Ro, Seoul 02447, South Korea	Hong, J (reprint author), Chung Ang Univ, Sch Chem Engn & Mat Sci, 84 Heukseok Ro, Seoul 06974, South Korea.; Ahn, HW (reprint author), Kyung Hee Univ, Sch Dent, Dept Orthodont, 26 Kyungheedae Ro, Seoul 02447, South Korea.	jkhong@cau.ac.kr			Bio & Medical Technology Development Program of the National Research Foundation of Korea (NRF) - Korean Government [2012M3A9C6050104]; National Research Foundation of Korea (NRF); Korean Government Ministry of Science, ICT & Future Planning [2013R1A1A1076126, 2014R1A1A1038263]; Korea Health Technology R&D Project through the Korea Health Industry Development Institute (KHIDI); Ministry of Health…	This research was supported by the Bio & Medical Technology Development Program of the National Research Foundation of Korea (NRF) funded by the Korean Government (grant 2012M3A9C6050104) and supported by the National Research Foundation of Korea (NRF), funded by the Korean Government Ministry of Science, ICT & Future Planning (grant 2013R1A1A1076126 and 2014R1A1A1038263). Additionally, this rese…	Chambers KT, 2008, DIABETES, V57, P124, DOI 10.2337/db07-0944; Privett BJ, 2011, LANGMUIR, V27, P9597, DOI 10.1021/la201801e; Westerman B, 2002, DENT TRAUMATOL, V18, P24, DOI 10.1034/j.1600-9657.2002.180103.x; Kataoka SHH, 2014, J AM DENT ASSOC, V145, P956, DOI 10.14219/jada.2014.54; Schuster S, 2004, AM J ORTHOD DENTOFAC, V126, P725, DOI 10.1016/j.ajodo.2004.04.021; Kim K, 2014, ANN DERMATOL, V2…	38	0	0	3	3	ELSEVIER SCIENCE INC	NEW YORK	360 PARK AVE SOUTH, NEW YORK, NY 10010-1710 USA	1226-086X	1876-794X		J IND ENG CHEM	J. Ind. Eng. Chem.	APR 25	2016	36
J	Choi, D; Heo, J; Park, JH; Jo, Y; Jeong, H; Chang, M; Choi, J; Hong, J				Choi, Daheui; Heo, Jiwoong; Park, Joo Hee; Jo, Yeonho; Jeong, Hyejoong; Chang, Minwook; Choi, Jonghoon; Hong, Jinkee			Nano-film coatings onto collagen hydrogels with desired drug release	JOURNAL OF INDUSTRIAL AND ENGINEERING CHEMISTRY			English	Article						Layer-by-layer assembly; Collagen hydrogel; Multifunctional film; Controlled drug release	LAYER-BY-LAYER; BIOMEDICAL APPLICATIONS; THIN-FILMS; SURFACE-CHEMISTRY; LIGNIN ADSORPTION; MULTILAYER FILMS; CELL-CULTURE; DELIVERY; POLYMER; NANOPARTICLES	Hydrogels have been mainly used for biomedical applications owing to their biocompatibility and high water content. However, they have serious limitations such as poor mechanical stability and fast release of the incorporated drug. To overcome these problems, we prepared collagen hydrogel (Col-H) with layer-by-layer (LbL) self-assembled films (Col-H) to develop multifunctional hydrogel. We prepar…	[Choi, Daheui; Heo, Jiwoong; Jeong, Hyejoong; Hong, Jinkee] Chung Ang Univ, Sch Chem Engn & Mat Sci, 84 Heukseok Ro, Seoul 06974, South Korea; [Park, Joo Hee; Chang, Minwook] Dongguk Univ, Ilsan Hosp, Dept Ophthalmol, 27 Dongguk Ro, Goyang Si 10326, Gyeonggi Do, South Korea; [Jo, Yeonho; Choi, Jonghoon] Chung Ang Univ, Sch Integrat Engn, 84 Heukseok Ro, Seoul 06974, South Korea	Hong, J (reprint author), Chung Ang Univ, Sch Chem Engn & Mat Sci, 84 Heukseok Ro, Seoul 06974, South Korea.	jkhong@cau.ac.kr			Bio & Medical Technology Development Program of the National Research Foundation of Korea (NRF) - Korean Government [2012M3A9C6050104]; National Research Foundation of Korea (NRF) - Korean Government Ministry of Science, ICT & Future Planning [2013R1A1A1076126]; Korea Health Technology R&D Project through the Korea Health Industry Development Institute (KHIDI) - Ministry of Health & Welfare, Repu…	This research was supported by the Bio & Medical Technology Development Program of the National Research Foundation of Korea (NRF) funded by the Korean Government (Grant 2012M3A9C6050104) and supported by the National Research Foundation of Korea (NRF), funded by the Korean Government Ministry of Science, ICT & Future Planning (Grant 2013R1A1A1076126). Additionally, this research was also support…	Tibbitt MW, 2009, BIOTECHNOL BIOENG, V103, P655, DOI 10.1002/bit.22361; Hammond PT, 2011, AICHE J, V57, P2928, DOI 10.1002/aic.12769; Shukla A, 2010, SMALL, V6, P2392, DOI 10.1002/smll.201001150; Han LL, 2012, J R SOC INTERFACE, V9, P3455, DOI 10.1098/rsif.2012.0546; Hsu BB, 2014, P NATL ACAD SCI USA, V111, P12175, DOI 10.1073/pnas.1323829111; Baurhoo B, 2008, ANIM FEED SCI TECH, V144, P175, DOI …	57	0	0	4	4	ELSEVIER SCIENCE INC	NEW YORK	360 PARK AVE SOUTH, NEW YORK, NY 10010-1710 USA	1226-086X	1876-794X		J IND ENG CHEM	J. Ind. Eng. Chem.	APR 25	2016	36
J	Neto, AI; Vasconcelos, NL; Oliveira, SM; Ruiz-Molina, D; Mano, JF				Neto, Ana I.; Vasconcelos, Natalia L.; Oliveira, Sara M.; Ruiz-Molina, Daniel; Mano, Joao F.			High-Throughput Topographic, Mechanical, and Biological Screening of Multilayer Films Containing Mussel-Inspired Biopolymers	ADVANCED FUNCTIONAL MATERIALS			English	Article							LAYER-BY-LAYER; HYALURONIC-ACID; CELL-ADHESION; POLYELECTROLYTE MULTILAYERS; BIOMEDICAL APPLICATIONS; DRUG-DELIVERY; ALGINATE; CHITOSAN; SYSTEMS; DOPAMINE	A high-content screening method to characterize multifunctional multilayer films that combine mechanical adhesion and favorable biological response is reported. Distinct combinations of nanostructured films are produced using layer-by-layer methodology and their morphological, physicochemical, and biological properties are analyzed in a single microarray chip. Inspired by the composition of the a…	[Neto, Ana I.; Vasconcelos, Natalia L.; Oliveira, Sara M.; Mano, Joao F.] Univ Minho, Res Grp Biomat Biodegradables & Biomimet 3Bs, Headquarters European Inst Excellence Tissue Engn, Zona Ind Gandra, Avepk Parque Ciencia & Tecnol, P-4805017 Barco, Gmr, Portugal; [Neto, Ana I.; Vasconcelos, Natalia L.; Oliveira, Sara M.; Mano, Joao F.] ICVS 3Bs PT Govt Associate Lab, Braga, Portugal; [Ruiz-Molina,…	Mano, JF (reprint author), Univ Minho, Res Grp Biomat Biodegradables & Biomimet 3Bs, Headquarters European Inst Excellence Tissue Engn, Zona Ind Gandra, Avepk Parque Ciencia & Tecnol, P-4805017 Barco, Gmr, Portugal.; Mano, JF (reprint author), ICVS 3Bs PT Govt Associate Lab, Braga, Portugal.	jmano@dep.uminho.pt	Mano, Joao/A-4418-2009	Mano, Joao/0000-0002-2342-3765	FCT (Fundacao para a Ciencia e para a Tecnologia) [SFRH/BD/73119/2010, SFRH/BD/70107/2010]; FEDER through the Competitive Factors Operation Program (COMPETE); National Funds through FCT [PTDC/CTM-BIO/1814/2012]	The authors acknowledge the financial support from the FCT (Fundacao para a Ciencia e para a Tecnologia) through the Ph.D. grants with the references SFRH/BD/73119/2010 and SFRH/BD/70107/2010. The research was also funded by FEDER through the Competitive Factors Operation Program (COMPETE) and by National Funds through FCT in the scope of the project PTDC/CTM-BIO/1814/2012.	Ren KF, 2008, ADV FUNCT MATER, V18, P1378, DOI 10.1002/adfm.200701297; Martins GV, 2010, CARBOHYD POLYM, V80, P570, DOI 10.1016/j.carbpol.2009.10.030; Wittmer CR, 2008, BIOMATERIALS, V29, P4082, DOI 10.1016/j.biomaterials.2008.06.027; Borges J, 2015, MACROMOL RAPID COMM, V36, P405, DOI 10.1002/marc.201400568; Simon CG, 2011, ADV MATER, V23, P369, DOI 10.1002/adma.201001763; Caridade SG, 2013, BIO…	62	0	0	14	14	WILEY-V C H VERLAG GMBH	WEINHEIM	POSTFACH 101161, 69451 WEINHEIM, GERMANY	1616-301X	1616-3028		ADV FUNCT MATER	Adv. Funct. Mater.	APR 25	2016	26	16
J	Wu, ZJ; Su, X; Xu, YY; Kong, B; Sun, W; Mi, SL				Wu, Zhengjie; Su, Xin; Xu, Yuanyuan; Kong, Bin; Sun, Wei; Mi, Shengli			Bioprinting three-dimensional cell-laden tissue constructs with controllable degradation	SCIENTIFIC REPORTS			English	Article							LIMBAL STEM-CELLS; CORNEAL EPITHELIUM; FREEFORM FABRICATION; ALGINATE HYDROGELS; RECONSTRUCTION; SCAFFOLD; ENCAPSULATION; REGENERATION; BIOINK; MODEL	Alginate hydrogel is a popular biologically inert material that is widely used in 3D bioprinting, especially in extrusion-based printing. However, the printed cells in this hydrogel could not degrade the surrounding alginate gel matrix, causing them to remain in a poorly proliferating and non-differentiating state. Here, we report a novel study of the 3D printing of human corneal epithelial cells…	[Wu, Zhengjie; Su, Xin; Xu, Yuanyuan; Kong, Bin; Sun, Wei; Mi, Shengli] Tsinghua Univ, Biomfg Engn Lab, Grad Sch Shenzhen, Shenzhen 518057, Peoples R China; [Sun, Wei] Tsinghua Univ, Dept Mech Engn & Mech, Beijing 100084, Peoples R China; [Sun, Wei] Drexel Univ, Dept Mech Engn, Philadelphia, PA 19104 USA	Sun, W; Mi, SL (reprint author), Tsinghua Univ, Biomfg Engn Lab, Grad Sch Shenzhen, Shenzhen 518057, Peoples R China.; Sun, W (reprint author), Tsinghua Univ, Dept Mech Engn & Mech, Beijing 100084, Peoples R China.; Sun, W (reprint author), Drexel Univ, Dept Mech Engn, Philadelphia, PA 19104 USA.	sunwei@drexel.edu; mi.shengli@sz.tsinghua.edu.cn			China Postdoctoral Science Foundation [2014M560986, 2015T80100]; Shenzhen Peacock Plan [KQCX20130628155525051]; Projects of Basic Research of Shenzhen [JCYJ 20140509172959988, JCYJ20150731154850925]	This study was supported by the China Postdoctoral Science Foundation (nos 2014M560986 and 2015T80100), Shenzhen Peacock Plan (no. KQCX20130628155525051), Projects of Basic Research of Shenzhen (no. JCYJ 20140509172959988 and JCYJ20150731154850925).	Loessner D, 2010, BIOMATERIALS, V31, P8494, DOI 10.1016/j.biomaterials.2010.07.064; Wang XH, 2006, TISSUE ENG, V12, P83, DOI 10.1089/ten.2006.12.83; Qu L, 2009, VET J, V179, P392, DOI 10.1016/j.tvjl.2007.10.009; Ghezzi CE, 2015, TISSUE ENG PART B-RE, V21, P278, DOI [10.1089/ten.TEB.2014.0397, 10.1089/ten.teb.2014.0397]; Yang XY, 2008, MOL VIS, V14, P1064; Xu T, 2013, BIOMATERIALS, V34, P130, DOI …	48	0	0	34	34	NATURE PUBLISHING GROUP	LONDON	MACMILLAN BUILDING, 4 CRINAN ST, LONDON N1 9XW, ENGLAND	2045-2322			SCI REP-UK	Sci Rep	APR 19	2016	6
J	Hernandez-Nava, E; Smith, CJ; Derguti, F; Tammas-Williams, S; Leonard, F; Withers, PJ; Todd, I; Goodall, R				Hernandez-Nava, E.; Smith, C. J.; Derguti, F.; Tammas-Williams, S.; Leonard, F.; Withers, P. J.; Todd, I.; Goodall, R.			The effect of defects on the mechanical response of Ti-6Al-4V cubic lattice structures fabricated by electron beam melting	ACTA MATERIALIA			English	Article						Cellular solids; Additive manufacturing; Titanium alloy; Mechanical properties; X-ray computed tomography	TITANIUM-ALLOYS; MICROSTRUCTURE; FOAMS; EBM	Electron Beam Melting (EBM) as a means of Additive Manufacturing (AM), is of interest for the fabrication of intricate geometries for cellular materials in areas where complex architectures are needed, e.g. biomedical implants. Most studies have focused on specific geometries and so the effect of the structure on mechanical performance is not well understood. Many kinds of micro- and macro-scale …	[Hernandez-Nava, E.; Smith, C. J.; Derguti, F.; Todd, I.; Goodall, R.] Univ Sheffield, Dept Mat Sci & Engn, Sir Robert Hadfield Bldg,Mappin St, Sheffield S1 3JD, S Yorkshire, England; [Tammas-Williams, S.; Withers, P. J.] Univ Manchester, Henry Moseley Xray Imaging Facil, Sch Mat, Manchester M13 9PL, Lancs, England; [Leonard, F.] Bundesanstalt Mat Schung & Prufung BAM, Unter Eichen 87, D-12205 Be…	Hernandez-Nava, E (reprint author), Univ Sheffield, Dept Mat Sci & Engn, Sir Robert Hadfield Bldg,Mappin St, Sheffield S1 3JD, S Yorkshire, England.	mtq10eh@sheffield.ac.uk			CONACyT; Roberto Rocca Education Program; EPSRC [EP/L016273/1, EP/F007906/1, EP/F001452/1, EP/I02249X/1]	One of the Authors (Hernandez-Nava E.) would like to acknowledge the support of a studentship provided by CONACyT and Roberto Rocca Education Program. The authors Tammas-Williams S. and Smith C. acknowledge funding from EPSRC for the Advanced Metallic Systems CDT (EP/L016273/1) at the universities of Manchester and Sheffield.The Manchester Henry Moseley X-ray Imaging Facility was funded in part b…	Ahmed T, 1998, MAT SCI ENG A-STRUCT, V243, P206, DOI 10.1016/S0921-5093(97)00802-2; Smith CJ, 2016, J MATER PROCESS TECH, V229, P128, DOI 10.1016/j.jmatprotec.2015.08.028; Karlsson J, 2013, J MATER PROCESS TECH, V213, P2109, DOI 10.1016/j.jmatprotec.2013.06.010; Ding R, 2004, MAT SCI ENG A-STRUCT, V365, P172, DOI 10.1016/j.msea.2003.09.024; OTSU N, 1979, IEEE T SYST MAN CYB, V9, P62; Tiley J, 200…	28	0	0	16	16	PERGAMON-ELSEVIER SCIENCE LTD	OXFORD	THE BOULEVARD, LANGFORD LANE, KIDLINGTON, OXFORD OX5 1GB, ENGLAND	1359-6454	1873-2453		ACTA MATER	Acta Mater.	APR 15	2016	108
J	Wang, WN; Xu, YS; Backes, S; Li, A; Micciulla, S; Kayitmazer, AB; Li, L; Guo, XH; von Klitzing, R				Wang, Weina; Xu, Yisheng; Backes, Sebastian; Li, Ang; Micciulla, Samantha; Kayitmazer, A. Basak; Li, Li; Guo, Xuhong; von Klitzing, Regine			Construction of Compact Polyelectrolyte Multilayers Inspired by Marine Mussel: Effects of Salt Concentration and pH As Observed by QCM-D and AFM	LANGMUIR			English	Article							EXPONENTIAL-GROWTH; CROSS-LINKING; LAYER FILMS; MULTIFUNCTIONAL COATINGS; BIOMEDICAL APPLICATIONS; METAL-CATECHOLATE; IONIC-STRENGTH; SURFACE; POLYMERS; COMPLEXES	Biomimetic multilayers based on layer-by-layer (LbL) assembly were prepared as functional films with compact structure by incorporating the mussel-inspired catechol cross linking. Dopamine-modified poly(acrylic acid) (PAADopa) was synthesized as a polyanion to offer electrostatic interaction with the prelayer polyethylenimine (PEI) and consecutively cross linked by zinc to generate compact multil…	[Wang, Weina; Xu, Yisheng; Li, Ang; Li, Li; Guo, Xuhong] E China Univ Sci & Technol, State Key Lab Chem Engn, Shanghai 200237, Peoples R China; [Wang, Weina; Backes, Sebastian; Micciulla, Samantha; von Klitzing, Regine] Tech Univ Berlin, Stranski Lab Phys & Theoret Chem, Str 17 Juni 124, D-10623 Berlin, Germany; [Kayitmazer, A. Basak] Bogazici Univ, Dept Chem, TR-34342 Istanbul, Turkey; [Guo, Xuh…	Xu, YS; Guo, XH (reprint author), E China Univ Sci & Technol, State Key Lab Chem Engn, Shanghai 200237, Peoples R China.; von Klitzing, R (reprint author), Tech Univ Berlin, Stranski Lab Phys & Theoret Chem, Str 17 Juni 124, D-10623 Berlin, Germany.; Guo, XH (reprint author), Shihezi Univ, Engn Res Ctr Mat Chem Engn Xinjiang Bintuan, Xinjiang 832000, Peoples R China.	yshxu@ecust.edu.cn; guoxuhong@ecust.edu.cn; klitzing@mailbox.tu-berlin.de			National Natural Science Foundation of China [51273063, 21476143, 21306049]; Fundamental Research Funds for Central Universities; 111 Project Grant [B08021]; Open Project of State Key Laboratory of Chemical Engineering [SKL-ChE-14C01]; Innovation Program of Shanghai Municipal Education Commission [15ZZ030]; Firmenich; China Scholarship Council; Technische Universitat Berlin; [222201313005]; [2222…	Yisheng Xu and Xuhong Guo acknowledge the financial support from the National Natural Science Foundation of China (No. 51273063, 21476143, and 21306049), the Fundamental Research Funds for the Central Universities, the higher school specialized research fund for the doctoral program (222201313005 and 222201314029), 111 Project Grant (B08021), the Open Project of State Key Laboratory of Chemical E…	Liu XM, 2011, LANGMUIR, V27, P4541, DOI 10.1021/la200349p; Hsu BB, 2014, BIOMACROMOLECULES, V15, P2049, DOI 10.1021/bm5001839; Lee H, 2007, SCIENCE, V318, P426, DOI 10.1126/science.1147241; Dodoo S, 2013, SOFT MATER, V11, P157, DOI 10.1080/1539445X.2011.607203; Wang YD, 2006, LANGMUIR, V22, P9776, DOI 10.1021/la060857v; Picart C, 2002, P NATL ACAD SCI USA, V99, P12531, DOI 10.1073/pnas.202486099;…	47	0	0	28	28	AMER CHEMICAL SOC	WASHINGTON	1155 16TH ST, NW, WASHINGTON, DC 20036 USA	0743-7463			LANGMUIR	Langmuir	APR 12	2016	32	14
J	Bao, CY; Ma, BH; Liu, JL; Wu, ZN; Zhang, H; Jiang, YJ; Sun, JQ				Bao, Chunyang; Ma, Benhua; Liu, Jiale; Wu, Zhennan; Zhang, Hao; Jiang, Yi-Jun; Sun, Junqi			Near-Infrared Light-Stimulus-Responsive Film as a Sacrificial Layer for the Preparation of Free-Standing Films	LANGMUIR			English	Article							CARBONACEOUS NANOFIBER MEMBRANES; POLYELECTROLYTE MULTILAYER FILMS; UP-CONVERSION NANOPARTICLES; DRUG-DELIVERY; BIOMEDICAL APPLICATIONS; OPTICAL-PROPERTIES; THIN-FILMS; PH; SEPARATION; ROBUST	It remains a challenge to fabricate sacrificial films that are stable in most of solvents and can be readily decomposed on demand. Here we report the fabrication of a near-infrared (NIR) light decomposable sacrificial film by layer-by layer (LbL) assembly of UV-light-decomposable poly((4-(2-bromoethoxy)-5-methoxy-2-nitrobenzyl acrylate) triethylammonium bromide) (PNBA-TEA), poly(sodium 4-styrene-…	[Bao, Chunyang; Ma, Benhua; Liu, Jiale; Wu, Zhennan; Zhang, Hao; Jiang, Yi-Jun; Sun, Junqi] Jilin Univ, State Key Lab Supramol Struct & Mat, Int Joint Res Lab Nanomicro Architecture Chem NMA, Coll Chem, Changchun 130012, Peoples R China	Jiang, YJ (reprint author), Jilin Univ, State Key Lab Supramol Struct & Mat, Int Joint Res Lab Nanomicro Architecture Chem NMA, Coll Chem, Changchun 130012, Peoples R China.	jiangyijun@jlu.edu.cn			National Natural Science Foundation of China (NSFC Grants) [21225419, 21202059]; China Postdoctoral Science Foundation [2013M541287]	This work was supported by the National Natural Science Foundation of China (NSFC Grants 21225419, 21202059) and China Postdoctoral Science Foundation (2013M541287).	Zhang JW, 2014, COLLOID POLYM SCI, V292, P1235, DOI 10.1007/s00396-014-3188-x; Pennakalathil J, 2011, ACS NANO, V5, P9232, DOI 10.1021/nn203490q; Liang S, 2012, CRYSTENGCOMM, V14, P3484, DOI 10.1039/c2ce06578a; Yang DM, 2015, CHEM SOC REV, V44, P1416, DOI 10.1039/c4cs00155a; Liang HW, 2011, ACS NANO, V5, P8148, DOI 10.1021/nn202789f; Fujie T, 2007, ADV MATER, V19, P3549, DOI 10.1002/adma.20070066…	58	0	0	17	17	AMER CHEMICAL SOC	WASHINGTON	1155 16TH ST, NW, WASHINGTON, DC 20036 USA	0743-7463			LANGMUIR	Langmuir	APR 12	2016	32	14
J	Xue, CW; Shi, XT; Fang, X; Tao, HY; Zhu, H; Yu, F; Ding, XW; Liu, MX; Fang, F; Yang, F; Wei, ZP; Chen, TT; Wang, ZL; Wang, GP; Cheng, XG; Wei, JC; Lin, YJ; Deng, KY; Wang, XL; Xin, HB				Xue, Chaowen; Shi, Xiaotong; Fang, Xuan; Tao, Haiyan; Zhu, Hui; Yu, Fen; Ding, Xingwei; Liu, Miaoxing; Fang, Fang; Yang, Fan; Wei, Zhipeng; Chen, Tingtao; Wang, Zongliang; Wang, Guoping; Cheng, Xigao; Wei, Junchao; Lin, Yingjie; Deng, Keyu; Wang, Xiaolei; Xin, Hongbo			The "Pure Marriage" between 3D Printing and Well-Ordered Nanoarrays by Using PEALD Assisted Hydrothermal Surface Engineering	ACS APPLIED MATERIALS & INTERFACES			English	Article						3D printing; nanostructures; Hydrothermal synthesis; zinc oxide; surface engineering	ATOMIC LAYER DEPOSITION; OXIDE NANOPARTICLES; THIN-FILMS; OPTIMIZATION; REACTIONWARE; CONSTRUCTS; SCAFFOLDS; BATTERIES; NETWORKS; EARPLUGS	For the first time, homogeneous and well-ordered functional nanoarrays were grown densely on the complex structured three-dimensional (3D) printing frameworks through a general plasma enhanced atomic layer deposition (PEALD) assisted hydrothermal surface engineering process. The entire process was free from toxic additives or harmful residues and, therefore, can meet the critical requirements of …	[Xue, Chaowen; Shi, Xiaotong; Yu, Fen; Ding, Xingwei; Liu, Miaoxing; Chen, Tingtao; Deng, Keyu; Wang, Xiaolei; Xin, Hongbo] Nanchang Univ, Inst Translat Med, Nanchang 330088, Jiangxi, Peoples R China; [Zhu, Hui; Yang, Fan] Chinese Acad Sci, Changchun Inst Appl Chem, State Key Lab Electroanal Chem, 5625 Renmin St, Changchun 130022, Jilin, Peoples R China; [Fang, Xuan; Tao, Haiyan; Wei, Zhipeng] Ch…	Wang, XL; Xin, HB (reprint author), Nanchang Univ, Inst Translat Med, Nanchang 330088, Jiangxi, Peoples R China.	wangxiaolei@ncu.edu.cn; hongboxin@yahoo.com			National Natural Science Foundation of China [21103159, 21461015, 81270202, 91339113, 1204065, U1303191, 51202240, 61307045, 61404009, 81503364, 31560264]; National Key Basic Research Program of China [2013CB531103]; Science Foundation of Jiangxi Provincial Department of Education [KJLD14010]; Youth Science Funds of the Science and Technology Department of Jiangxi Province [20142BAB215066]; Devel…	This work was supported by the National Natural Science Foundation of China (Nos. 21103159 and 21461015 to X.W.); National Key Basic Research Program of China (2013CB531103 to H.-B.X.); Science Foundation of Jiangxi Provincial Department of Education (KJLD14010 to X.W.); The National Natural Science Foundation of China (81270202 and 91339113 to H.-B.X.; 1204065 to F.F.; U1303191, 51202240 to H.Z.…	Guo QQ, 2013, J MATER CHEM B, V1, P6644, DOI 10.1039/c3tb21415j; Nan BY, 2011, J AM CERAM SOC, V94, P969, DOI 10.1111/j.1551-2916.2010.04257.x; Scotto CJ, 2009, NURS CRIT CARE, V14, P180, DOI 10.1111/j.1478-5153.2009.00344.x; Wang XL, 2014, ACS APPL MATER INTER, V6, P2583, DOI 10.1021/am4050822; Bakarich SE, 2013, J MATER CHEM B, V1, P4939, DOI 10.1039/c3tb21159b; Pickrahn KL, 2012, ADV ENERGY MA…	40	0	0	16	16	AMER CHEMICAL SOC	WASHINGTON	1155 16TH ST, NW, WASHINGTON, DC 20036 USA	1944-8244			ACS APPL MATER INTER	ACS Appl. Mater. Interfaces	APR 6	2016	8	13
J	Stephens, MH; Grey, A; Fernandez, J; Kalluru, R; Faasse, K; Horne, A; Petrie, KJ				Stephens, Melika H.; Grey, Andrew; Fernandez, Justin; Kalluru, Ramanamma; Faasse, Kate; Horne, Anne; Petrie, Keith J.			3-D bone models to improve treatment initiation among patients with osteoporosis: A randomised controlled pilot trial	PSYCHOLOGY & HEALTH			English	Article						illness perceptions; visualisation; bone models; 3-D printing; risk perceptions; treatment initiation	MULTIFACETED INTERVENTION; PATIENTS PERCEPTIONS; FRAGILITY FRACTURE; DIAGNOSIS; ILLNESS; RISK; MEDICATION; ADHERENCE; WOMEN	Objective: To investigate the efficacy of 3-D printed bone models as a tool to facilitate initiation of bisphosphonate treatment among individuals who were newly diagnosed with osteoporosis. Design: Fifty eight participants with estimated fracture risk above that at which guidelines recommend pharmacological intervention were randomised to receive either a standard physician interview or an inter…	[Stephens, Melika H.; Faasse, Kate; Petrie, Keith J.] Univ Auckland, Dept Psychol Med, Auckland 1, New Zealand; [Grey, Andrew; Kalluru, Ramanamma; Horne, Anne] Univ Auckland, Dept Med, Auckland 1, New Zealand; [Fernandez, Justin] Univ Auckland, Auckland Bioengn Inst, Auckland 1, New Zealand; [Petrie, Keith J.] Univ Auckland, Fac Med & Hlth Sci, Psychol Med, Auckland 1, New Zealand	Petrie, KJ (reprint author), Univ Auckland, Dept Psychol Med, Auckland 1, New Zealand.; Petrie, KJ (reprint author), Univ Auckland, Fac Med & Hlth Sci, Psychol Med, Auckland 1, New Zealand.	kj.petrie@auckland.ac.nz					Broadbent E, 2006, J PSYCHOSOM RES, V60, P631, DOI 10.1016/j.jpsychores.2005.10.020; Petrie KJ, 2012, CURR DIR PSYCHOL SCI, V21, P60, DOI 10.1177/0963721411429456; Sale JEM, 2011, OSTEOPOROSIS INT, V22, P2067, DOI 10.1007/s00198-011-1544-y; Devcich DA, 2012, HEALTH PSYCHOL, V31, P738, DOI 10.1037/a0026502; Broadbent E, 2009, J PSYCHOSOM RES, V67, P11, DOI 10.1016/j.jpsychores.2008.11.006; Elliot-…	24	0	0	8	8	TAYLOR & FRANCIS LTD	ABINGDON	4 PARK SQUARE, MILTON PARK, ABINGDON OX14 4RN, OXON, ENGLAND	0887-0446	1476-8321		PSYCHOL HEALTH	Psychol. Health	APR 2	2016	31	4
J	Magin, CM; Alge, DL; Anseth, KS				Magin, Chelsea M.; Alge, Daniel L.; Anseth, Kristi S.			Bio-inspired 3D microenvironments: a new dimension in tissue engineering	BIOMEDICAL MATERIALS			English	Review						bio-inspired; 3D; tissue engineering; biomaterials; microfabrication	STEM-CELL FATE; POLY(ETHYLENE GLYCOL) HYDROGELS; TETRAZINE-NORBORNENE CHEMISTRY; CLICK-BASED HYDROGELS; INK-JET METHOD; EXTRACELLULAR-MATRIX; REGENERATIVE MEDICINE; GROWTH-FACTORS; PROJECTION STEREOLITHOGRAPHY; PHOTODEGRADABLE HYDROGELS	Biomaterial scaffolds have been a foundational element of the tissue engineering paradigm since the inception of the field. Over the years there has been a progressive move toward the rational design and fabrication of bio-inspired materials that mimic the composition as well as the architecture and 3D structure of tissues. In this review, we chronicle advances in the field that address key chall…	[Magin, Chelsea M.] Sharklet Technol Inc, Aurora, CO USA; [Alge, Daniel L.] Texas A&M Univ, Dept Biomed Engn, College Stn, TX USA; [Alge, Daniel L.] Texas A&M Univ, Dept Mat Sci & Engn, College Stn, TX USA; [Anseth, Kristi S.] Univ Colorado, Dept Chem & Biol Engn, Boulder, CO 80309 USA; [Anseth, Kristi S.] Univ Colorado, BioFrontiers Inst, Boulder, CO 80309 USA; [Anseth, Kristi S.] Univ Colorado,…	Magin, CM (reprint author), Sharklet Technol Inc, Aurora, CO USA.	cmagin@sharklet.com			National Science Foundation [DMR 1408955]; National Institutes of Health [R01 DE016523]	The authors acknowledge financial support to KSA from the National Science Foundation (DMR 1408955) and the National Institutes of Health (R01 DE016523).	Luo Y, 2004, NAT MATER, V3, P249, DOI 10.1038/nmat1092; Tibbitt MW, 2009, BIOTECHNOL BIOENG, V103, P655, DOI 10.1002/bit.22361; Wu PH, 2014, P NATL ACAD SCI USA, V111, P3949, DOI 10.1073/pnas.1318967111; Schuurman W, 2011, BIOFABRICATION, V3, DOI 10.1088/1758-5082/3/2/021001; Cushing MC, 2007, SCIENCE, V316, P1133, DOI 10.1126/science.1140171; Kloxin AM, 2009, SCIENCE, V324, P59, DOI 10.1126/scie…	156	0	0	24	24	IOP PUBLISHING LTD	BRISTOL	TEMPLE CIRCUS, TEMPLE WAY, BRISTOL BS1 6BE, ENGLAND	1748-6041	1748-605X		BIOMED MATER	Biomed. Mater.	APR	2016	11	2
J	Liu, CY; Matsusaki, M; Akashi, M				Liu, Chun-Yen; Matsusaki, Michiya; Akashi, Mitsuru			Three-Dimensional Tissue Models Constructed by Cells with Nanometer- or Micrometer-Sized Films on the Surfaces	CHEMICAL RECORD			English	Article						medicinal chemistry; natural products; polymers; surface analysis; tissue engineering	EXTRACELLULAR-MATRIX; COATING ADHESION; VAPOR-DEPOSITION; IN-VITRO; SCAFFOLDS; FABRICATION; 3D; PROTEOLYSIS; RESISTANCE; NANOFILMS	Living tissues or organ modules consist of different types of highly organized cells and extracellular matrices (ECMs) in a hierarchical manner, such as the multilayered structure of blood vessels and the radial structures of hepatic lobules. Due to animal examinations being banned in the EU since 2013 and a shortage in the demand for tissue repair or organ transplantation, the creation of artifi…	[Liu, Chun-Yen; Matsusaki, Michiya; Akashi, Mitsuru] Osaka Univ, Grad Sch Engn, Dept Appl Chem, 2-1 Yamadaoka, Suita, Osaka 5650871, Japan; [Akashi, Mitsuru] Osaka Univ, Grad Sch Frontier Biosci, 1-3 Yamadaoka, Suita, Osaka 5650871, Japan	Akashi, M (reprint author), Osaka Univ, Grad Sch Engn, Dept Appl Chem, 2-1 Yamadaoka, Suita, Osaka 5650871, Japan.; Akashi, M (reprint author), Osaka Univ, Grad Sch Frontier Biosci, 1-3 Yamadaoka, Suita, Osaka 5650871, Japan.	akashi@chem.eng.osaka-u.ac.jp			NEXT Program [LR026]; MEXT of Japan [26106717, 26282138]; SENTAN-JST Program	This paper was supported by the NEXT Program (LR026), a Grant-in-Aid for Scientific Research (S), a Grant-in-Aid for Scientific Research on Innovative Areas (26106717), a Grant-in-Aid for Scientific Research (B) (26282138) from MEXT of Japan, and the SENTAN-JST Program.	Amano Y., 2016, ACTA B IN PRESS 0125; Matsunaga YT, 2011, ADV MATER, V23, pH90, DOI 10.1002/adma.201004375; HARRIS AK, 1980, SCIENCE, V208, P177, DOI 10.1126/science.6987736; Unger RE, 2007, BIOMATERIALS, V28, P3965, DOI 10.1016/j.biomaterials.2007.05.032; Chang PC, 2007, J BIOMED MATER RES A, V81A, P771, DOI 10.1002/jbm.a.31031; Akiyama H, 2010, BIOMATERIALS, V31, P1251, DOI 10.1016/j.biomateria…	70	0	0	1	1	WILEY-V C H VERLAG GMBH	WEINHEIM	POSTFACH 101161, 69451 WEINHEIM, GERMANY	1527-8999	1528-0691		CHEM REC	Chem. Rec.	APR	2016	16	2
J	Min, JH; Choi, KY; Dreaden, EC; Padera, RF; Braatz, RD; Spector, M; Hammond, PT				Min, Jouha; Choi, Ki Young; Dreaden, Erik C.; Padera, Robert F.; Braatz, Richard D.; Spector, Myron; Hammond, Paula T.			Designer Dual Therapy Nanolayered Implant Coatings Eradicate Biofilms and Accelerate Bone Tissue Repair	ACS NANO			English	Article						antibacterial; regenerative medicine; nanolayered coating; layer-by-layer; controlled drug release; biomaterials; wound healing	TOTAL HIP-ARTHROPLASTY; UNITED-STATES; IN-VIVO; INFECTIONS; OSTEOMYELITIS; REVISION; GROWTH; INTEGRATION; PROTEINS; CEMENT	Infections associated with orthopedic implants cause increased morbidity and significant healthcare cost. A prolonged and expensive two-stage procedure requiring two surgical steps and a 6-8 week period of joint immobilization exists as today's gold standard for the revision arthroplasty of an infected prosthesis. Because infection is much more common in implant replacement surgeries, these issue…	[Min, Jouha; Choi, Ki Young; Dreaden, Erik C.; Braatz, Richard D.; Hammond, Paula T.] MIT, Dept Chem Engn, Cambridge, MA 02139 USA; [Min, Jouha; Choi, Ki Young; Dreaden, Erik C.; Hammond, Paula T.] MIT, Koch Inst Integrat Canc Res, 77 Massachusetts Ave, Cambridge, MA 02139 USA; [Padera, Robert F.; Spector, Myron] MIT, Harvard Mit Div Hlth Sci & Technol, Cambridge, MA 02139 USA; [Padera, Robert F.…	Hammond, PT (reprint author), MIT, Dept Chem Engn, Cambridge, MA 02139 USA.; Hammond, PT (reprint author), MIT, Koch Inst Integrat Canc Res, 77 Massachusetts Ave, Cambridge, MA 02139 USA.	hammond@mit.edu			National Institutes of Health, National Institute of Aging [5R01AG029601-03]; Koch Institute Core Grant from the NCI [P30-CA14051]; Army Research Office; Army Research Laboratories	This work was partly supported by the National Institutes of Health, National Institute of Aging (5R01AG029601-03). We thank N. Shah, Ph.D. for consultation on in vivo experiment design, R. Bronson, Ph.D. for analysis of histological sections, and M. Bauer for special histology staining. We thank the MIT Koch Institute Swanson Biotechnology Center, which is supported by the Koch Institute Core Gr…	Wenke JC, 2011, EXPERT OPIN DRUG DEL, V8, P1555, DOI 10.1517/17425247.2011.628655; Lu JX, 2002, J MATER SCI-MATER M, V13, P803, DOI 10.1023/A:1016135410934; Guelcher SA, 2011, J ORTHOP TRAUMA, V25, P477, DOI 10.1097/BOT.0b013e31821f624c; Olson ME, 2013, CELL HOST MICROBE, V13, P629, DOI 10.1016/j.chom.2013.05.015; Costerton JW, 1999, SCIENCE, V284, P1318, DOI 10.1126/science.284.5418.1318; Li D, …	39	0	0	8	8	AMER CHEMICAL SOC	WASHINGTON	1155 16TH ST, NW, WASHINGTON, DC 20036 USA	1936-0851	1936-086X		ACS NANO	ACS Nano	APR	2016	10	4
J	Schmelzer, E; Over, P; Gridelli, B; Gerlach, JC				Schmelzer, Eva; Over, Patrick; Gridelli, Bruno; Gerlach, Jorg C.			Response of Primary Human Bone Marrow Mesenchymal Stromal Cells and Dermal Keratinocytes to Thermal Printer Materials In Vitro	JOURNAL OF MEDICAL AND BIOLOGICAL ENGINEERING			English	Article						Biocompatibility; Keratinocyte; Bone marrow mesenchymal stromal cell; Thermal printer material; MED610	STRATIFIED SQUAMOUS EPITHELIA; STEM-CELLS; CULTURE; DIFFERENTIATION; SCAFFOLDS; EXPRESSION; K15; ACTIVATION; EXPANSION	Advancement in thermal three-dimensional printing techniques has greatly increased the possible applications of various materials in medical applications and tissue engineering. Yet, potential toxic effects on primary human cells have been rarely investigated. Therefore, we compared four materials commonly used in thermal printing for bioengineering, namely thermally printed acrylonitrile butadie…	[Schmelzer, Eva; Over, Patrick; Gerlach, Jorg C.] Univ Pittsburgh, McGowan Inst Regenerat Med, Sch Med, Dept Surg, 3025 East Carson St,Suite 216, Pittsburgh, PA 15203 USA; [Gridelli, Bruno] Univ Pittsburgh, Med Ctr, Pittsburgh, PA 15203 USA; [Gerlach, Jorg C.] Univ Pittsburgh, McGowan Inst Regenerat Med, Dept Bioengn, Pittsburgh, PA 15203 USA; [Gridelli, Bruno] ISMETT Ist Mediterraneo & Trapianti…	Schmelzer, E (reprint author), Univ Pittsburgh, McGowan Inst Regenerat Med, Sch Med, Dept Surg, 3025 East Carson St,Suite 216, Pittsburgh, PA 15203 USA.	schmelzere@upmc.edu			University of Pittsburgh Medical Center, Pittsburgh, Pennsylvania	The authors thank Dan McKeel for his excellent technical support, Dr. Roger Esteban and Matthew Young for skin preparation and cell culture, Drs. Simon Watkins and Donna Stolz from the Center for Biologic Imaging, and Dr. Peter Rubin and Barbara Chakurda (Department of Plastic Surgery, University of Pittsburgh Medical Center) for managing tissue donations and procurement. Funding for this study w…	Shalini S, 2015, CELL DEATH DIFFER, V22, P526, DOI 10.1038/cdd.2014.216; van Midwoud PM, 2012, ANAL CHEM, V84, P3938, DOI 10.1021/ac300771z; Hirata H, 2014, PROG MOL BIOL TRANSL, V126, P135, DOI 10.1016/B978-0-12-394624-9.00006-3; Ross AM, 2012, SMALL, V8, P336, DOI 10.1002/smll.201100934; Melchels FPW, 2012, PROG POLYM SCI, V37, P1079, DOI 10.1016/j.progpolymsci.2011.11.007; LLOYD C, 1995, J CEL…	35	0	0	2	2	SPRINGER HEIDELBERG	HEIDELBERG	TIERGARTENSTRASSE 17, D-69121 HEIDELBERG, GERMANY	1609-0985	2199-4757		J MED BIOL ENG	J. Med. Biol. Eng.	APR	2016	36	2
J	Muzzio, NE; Pasquale, MA; Gregurec, D; Diamanti, E; Kosutic, M; Azzaroni, O; Moya, SE				Muzzio, Nicolas E.; Pasquale, Miguel A.; Gregurec, Danijela; Diamanti, Eleftheria; Kosutic, Marija; Azzaroni, Omar; Moya, Sergio E.			Polyelectrolytes Multilayers to Modulate Cell Adhesion: A Study of the Influence of Film Composition and Polyelectrolyte Interdigitation on the Adhesion of the A549 Cell Line	MACROMOLECULAR BIOSCIENCE			English	Article						adhesion; biocompatibility; mechanical properties; polyelectrolytes; tissue engineering	SMOOTH-MUSCLE-CELLS; EXPONENTIAL-GROWTH; YOUNGS MODULUS; THIN-FILMS; STIFFNESS; NANOPARTICLES; ELASTICITY; SURFACES; LAYERS; TISSUE	Polyelectrolyte multilayers (PEMs) with different polycation/polyanion pairs are fabricated by the layer-by-layer technique employing synthetic, natural, and both types of polyelectrolytes. The impact of the chemical composition of PEMs on cell adhesion is assessed by studying cell shape, spreading area, focal contacts, and cell proliferation for the A549 cell line. Cells exhibit good adhesion on…	[Muzzio, Nicolas E.; Pasquale, Miguel A.; Azzaroni, Omar] UNLP, CONICET, Inst Invest Fisicoquim Teor & Aplicadas INIFTA, Sucursal 4,Casilla Correo 16, RA-1900 La Plata, Argentina; [Gregurec, Danijela; Diamanti, Eleftheria; Kosutic, Marija; Moya, Sergio E.] CIC biomaGUNE, Soft Matter Nanotechnol Grp, Paseo Marimon 182 C, San Sebastian Gipuzkoa 20009, Spain	Moya, SE (reprint author), CIC biomaGUNE, Soft Matter Nanotechnol Grp, Paseo Marimon 182 C, San Sebastian Gipuzkoa 20009, Spain.	smoya@cicbiomagune.es	biomaGUNE, CIC/J-9136-2014	biomaGUNE, CIC/0000-0001-7690-0660	European Commission [247656]; Spanish Ministry of Economy (MINECO) [MAT2013-48169-R]; Consejo Nacional de Investigaciones Cientificas y Tecnicas (CONICET, Argentina) [PIP 0602]; Agencia Nacional de Promocion Cientifica y Tecnologica (ANPCyT, Argentina) [PICT-163/08, PICT-2010-2554, PICT-2013-0905]; Austrian Institute of Technology GmbH (AIT-CONICET Partner Group: "Exploratory Research for Advance…	This work was supported by the European Commission in the framework of FP7 PEOPLE-2009 Project TRASNADE Proposal No: 247656. The authors also acknowledge the project MAT2013-48169-R from the Spanish Ministry of Economy (MINECO), Consejo Nacional de Investigaciones Cientificas y Tecnicas (CONICET, Argentina) (Grant No. PIP 0602), Agencia Nacional de Promocion Cientifica y Tecnologica (ANPCyT, Arge…	Picart C, 2007, COLLOID SURFACE A, V303, P30, DOI 10.1016/j.colsurfa.2007.02.015; Volodkin D, 2014, POLYMERS-BASEL, V6, P1502, DOI 10.3390/polym6051502; Han LL, 2012, J R SOC INTERFACE, V9, P3455, DOI 10.1098/rsif.2012.0546; Manca ML, 2014, INT J PHARMACEUT, V472, P102, DOI 10.1016/j.ijpharm.2014.06.009; Ren KF, 2010, ACTA BIOMATER, V6, P4238, DOI 10.1016/j.actbio.2010.06.014; Picart C, 2002, P N…	57	0	0	3	3	WILEY-V C H VERLAG GMBH	WEINHEIM	POSTFACH 101161, 69451 WEINHEIM, GERMANY	1616-5187	1616-5195		MACROMOL BIOSCI	Macromol. Biosci.	APR	2016	16	4
J	Luckanagul, JA; Metavarayuth, K; Feng, S; Maneesaay, P; Clark, AY; Yang, XM; Garcia, AJ; Wang, Q				Luckanagul, Jittima Amie; Metavarayuth, Kamolrat; Feng, Sheng; Maneesaay, Phudit; Clark, Amy Y.; Yang, Xiaoming; Garcia, Andres J.; Wang, Qian			Tobacco Mosaic Virus Functionalized Alginate Hydrogel Scaffolds for Bone Regeneration in Rats with Cranial Defect	ACS BIOMATERIALS-SCIENCE & ENGINEERING			English	Article						virus nanoparticles; hydrogel; cranial defect; implant; bone regeneration; Tobacco mosaic virus	SPRAGUE-DAWLEY RATS; FORMATION IN-VIVO; SILVER NANOPARTICLES; FORMATION ADJACENT; TITANIUM IMPLANTS; ANIMAL-MODELS; BIOMATERIALS; REPAIR; OSSEOINTEGRATION; DIFFERENTIATION	Plant viruses have been highlighted among material research due to their well-defined structures in nanoscale, monodispersity, stability, and chemical functionalities. Each of the thousands coat protein subunits on a viral nanoparticle can be homogeneously modified, chemically and genetically, with a functional ligand leading to a high-density and spatial distribution of ligands on each particle …	[Luckanagul, Jittima Amie; Metavarayuth, Kamolrat; Feng, Sheng; Wang, Qian] Univ S Carolina, Dept Chem & Biochem, 631 Sumter St, Columbia, SC 29208 USA; [Luckanagul, Jittima Amie] Chulalongkorn Univ, Fac Pharmaceut Sci, Dept Food & Pharmaceut Chem, 254 Phayathai Rd, Bangkok 10330, Thailand; [Maneesaay, Phudit] Kasetsart Univ, Fac Vet Med, Dept Pathol, 50 Ngamwongwan Rd, Bangkok 10903, Thailand; […	Wang, Q (reprint author), Univ S Carolina, Dept Chem & Biochem, 631 Sumter St, Columbia, SC 29208 USA.; Garcia, AJ (reprint author), Georgia Inst Technol, Woodruff Sch Mech Engn, 801 Ferst Dr, Atlanta, GA 30332 USA.; Garcia, AJ (reprint author), Georgia Inst Technol, Petit Inst Bioengn & Biosci, 801 Ferst Dr, Atlanta, GA 30332 USA.	andres.garcia@me.gatech.edu; wang263@mailbox.sc.edu			South Carolina EPSCoR GEAR program; USC ASPIRE Grant; NIH [R01 AR062368, T32 GM008433]	This work was partially supported by the South Carolina EPSCoR GEAR program, the USC ASPIRE Grant, and the NIH (R01 AR062368 and T32 GM008433).	Spicer PP, 2012, NAT PROTOC, V7, P1918, DOI 10.1038/nprot.2012.113; Shu XZ, 2004, J BIOMED MATER RES A, V68A, P365, DOI 10.1002/jbm.a.20002; Luckanagul J, 2012, BIOMACROMOLECULES, V13, P3949, DOI 10.1021/bm301180c; Hussain SP, 2007, INT J CANCER, V121, P2373, DOI 10.1002/ijc.23173; Eiselt P, 2000, BIOMATERIALS, V21, P1921, DOI 10.1016/S0142-9612(00)00033-8; Kallai I, 2011, NAT PROTOC, V6, P105, D…	53	0	0	14	14	AMER CHEMICAL SOC	WASHINGTON	1155 16TH ST, NW, WASHINGTON, DC 20036 USA	2373-9878			ACS BIOMATER-SCI ENG	ACS Biomater.-Sci. Eng.	APR	2016	2	4
J	Cardoso, MJ; Caridade, SG; Costa, RR; Mano, JF				Cardoso, Matias J.; Caridade, Sofia G.; Costa, Rui R.; Mano, Joao F.			Enzymatic Degradation of Polysaccharide-Based Layer-by-Layer Structures	BIOMACROMOLECULES			English	Article							POLYELECTROLYTE MULTILAYER FILMS; BIOMEDICAL APPLICATIONS; HYALURONIC-ACID; DRUG-DELIVERY; IN-VITRO; TESTICULAR HYALURONIDASE; BIODEGRADABLE POLYMERS; CHITOSAN; SYSTEMS; RELEASE	The lack of knowledge on the degradation of layer-by layer structures is one of the causes hindering its translation to preclinical assays. The enzymatic degradation of chitosan/hyaluronic acid films in the form of ultrathin films, freestanding membranes, and microcapsules was studied resorting to hyaluronidase. The reduction of the thickness of ultrathin films was dependent on the hyaluronidase …	[Cardoso, Matias J.; Caridade, Sofia G.; Costa, Rui R.; Mano, Joao F.] Univ Minho, Res Grp Biomat Biodegradables & Biomimet 3Bs, Headquarters European Inst Excellence Tissue Engn, Avepk Parque Ciencia & Tecnol,Zona Ind Gandra, P-4805017 Barco Gmr, Portugal; [Cardoso, Matias J.; Caridade, Sofia G.; Costa, Rui R.; Mano, Joao F.] ICVS 3Bs, PT Govt Associated Lab, Braga, Portugal	Mano, JF (reprint author), Univ Minho, Res Grp Biomat Biodegradables & Biomimet 3Bs, Headquarters European Inst Excellence Tissue Engn, Avepk Parque Ciencia & Tecnol,Zona Ind Gandra, P-4805017 Barco Gmr, Portugal.; Mano, JF (reprint author), ICVS 3Bs, PT Govt Associated Lab, Braga, Portugal.	jmano@dep.uminho.pt	Mano, Joao/A-4418-2009	Mano, Joao/0000-0002-2342-3765	Fundacao para a Ciencia e Tecnologia (FCT) [SFRH/BPD/95446/2013, SFRH/BPD/96797/2013, PTDC/CTM-BIO/1814/2012, EXPL/CTM-BIO/0646/2013]; "Fundo Social Europeu" (FSE); "Programa Operacional de Potencial Humano" (POPH)	This work was supported by Fundacao para a Ciencia e Tecnologia (FCT, Postdoctoral Grants SFRH/BPD/95446/2013 and SFRH/BPD/96797/2013, and Projects PTDC/CTM-BIO/1814/2012 and EXPL/CTM-BIO/0646/2013), "Fundo Social Europeu" (FSE), and "Programa Operacional de Potencial Humano" (POPH).	Etienne O, 2005, BIOMACROMOLECULES, V6, P726, DOI 10.1021/bm049425u; Voinova MV, 1999, PHYS SCRIPTA, V59, P391, DOI 10.1238/Physica.Regular.059a00391; Costa RR, 2013, NANOMED-NANOTECHNOL, V9, P895, DOI 10.1016/j.nano.2013.01.013; Lee H, 2007, BIOMACROMOLECULES, V8, P3705, DOI 10.1021/bm700854j; Menzel EJ, 1998, CANCER LETT, V131, P3, DOI 10.1016/S0304-3835(98)00195-5; Chua PH, 2008, BIOMATERIALS,…	60	0	0	21	21	AMER CHEMICAL SOC	WASHINGTON	1155 16TH ST, NW, WASHINGTON, DC 20036 USA	1525-7797	1526-4602		BIOMACROMOLECULES	Biomacromolecules	APR	2016	17	4
J	Yeo, M; Lee, JS; Chun, W; Kim, GH				Yeo, MyungGu; Lee, Ji-Seon; Chun, Wook; Kim, Geun Hyung			An Innovative Collagen-Based Cell-Printing Method for Obtaining Human Adipose Stem Cell-Laden Structures Consisting of Core Sheath Structures for Tissue Engineering	BIOMACROMOLECULES			English	Article							FREEFORM FABRICATION; EXTRACELLULAR-MATRIX; HYDROGEL CONSTRUCTS; IN-VIVO; SCAFFOLDS; REGENERATION; ALGINATE; SKIN; COMPOSITES; STRUTS	Three-dimensional (3D) cell printing processes have been used widely in various tissue engineering applications due to the efficient embedding of living cells in appropriately designed micro- or macro-structures. However, there are several issues to overcome, such as the limited choice of bioinks and tailor-made fabricating strategies. Here, we suggest a new, innovative cell-printing process, sup…	[Yeo, MyungGu; Kim, Geun Hyung] Sungkyunkwan Univ SKKU, Dept Biomechatron Engn, Coll Biotechnol & Bioengn, Suwon 440746, South Korea; [Lee, Ji-Seon; Chun, Wook] Hallym Univ, Dept Surg, Hangang Sacred Heart Hosp, Coll Med, Seoul 445907, South Korea	Kim, GH (reprint author), Sungkyunkwan Univ SKKU, Dept Biomechatron Engn, Coll Biotechnol & Bioengn, Suwon 440746, South Korea.	gkimbme@skku.edu			National Research Foundation of Korea - Ministry of Education, Science, and Technology (MEST) [NRF-2015R1A2A1A15055305]; Korea Healthcare Technology R&D Project, Ministry for Health, Welfare and Family Affairs, Republic of Korea [HI15C3000]	This study was partially supported by a grant from the National Research Foundation of Korea funded by the Ministry of Education, Science, and Technology (MEST) (Grant No. NRF-2015R1A2A1A15055305) and also a grant from the Korea Healthcare Technology R&D Project, Ministry for Health, Welfare and Family Affairs, Republic of Korea (Grant No. HI15C3000).	Ahn S. H., 2014, J MATER CHEM B, V2, P2773; Alin S. H., 2015, SCI REP, V5, P13427; O'Brien FJ, 2005, BIOMATERIALS, V26, P433, DOI 10.1016/j.biomaterials.2004.02.052; Wang M, 2010, TISSUE ENG PART C-ME, V16, P1041, DOI 10.1089/ten.TEC.2009.0244; Fedorovich NE, 2011, TRENDS BIOTECHNOL, V29, P601, DOI 10.1016/j.tibtech.2011.07.001; Lee HJ, 2015, ADV HEALTHC MATER, V4, P1359, DOI 10.1002/adhm.2015001…	38	0	0	13	13	AMER CHEMICAL SOC	WASHINGTON	1155 16TH ST, NW, WASHINGTON, DC 20036 USA	1525-7797	1526-4602		BIOMACROMOLECULES	Biomacromolecules	APR	2016	17	4
J	Ostrowska, B; Di Luca, A; Moroni, L; Swieszkowski, W				Ostrowska, Barbara; Di Luca, Andrea; Moroni, Lorenzo; Swieszkowski, Wojciech			Influence of internal pore architecture on biological and mechanical properties of three-dimensional fiber deposited scaffolds for bone regeneration	JOURNAL OF BIOMEDICAL MATERIALS RESEARCH PART A			English	Article						fused deposition modeling; polycaprolactone; scaffolds; tissue engineering; mesenchymal stromal cells; mechanical properties	TISSUE ENGINEERING SCAFFOLDS; RAPID PROTOTYPING TECHNIQUES; FABRICATION TECHNIQUES; COMPOSITE SCAFFOLDS; ARTICULAR-CARTILAGE; IN-VITRO; DESIGN; PCL; REPAIR; RECONSTRUCTION	Fused deposition modeling has been used to fabricate three-dimensional (3D) scaffolds for tissue engineering applications, because it allows to tailor their pore network. Despite the proven flexibility in doing so, a limited amount of studies have been performed to evaluate whether specific pore shapes have an influence on cell activity and tissue formation. Our study aimed at investigating the i…	[Ostrowska, Barbara; Swieszkowski, Wojciech] Warsaw Univ Technol, Fac Mat Sci & Engn, Mat Design Div, 141 Woloska St, PL-02507 Warsaw, Poland; [Ostrowska, Barbara; Di Luca, Andrea; Moroni, Lorenzo] Univ Twente, Tissue Regenerat Dept, Drienerlolaan 5, NL-7522 NB Enschede, Netherlands; [Moroni, Lorenzo] Maastricht Univ, MERLN Inst Technol Inspired Regenerat Med, Complex Tissue Regenerat Dept, Univ …	Swieszkowski, W (reprint author), Warsaw Univ Technol, Fac Mat Sci & Engn, Mat Design Div, 141 Woloska St, PL-02507 Warsaw, Poland.	wswieszk@inmat.pw.edu.pl			European Union in the framework of European Social Fund through the Warsaw University of Technology Development Programme; European Regional Development Fund within the Innovative Operational Program in the frame of project BIO-IMPLANT [POIG.01.01.02-00-022/09]; Poland-Norwegian project NewJoint [Pol-Nor/202132/68/2013]; Dutch Technology Foundation [11135]; European Cooperation in Science and Tec…	Contract grant sponsor: European Union in the framework of European Social Fund through the Warsaw University of Technology Development Programme, realized by Center of Advanced Studies and by the European Cooperation in Science and Technology COST Action MP1005 (NAMABIO); Contract grant sponsor: European Regional Development Fund within the Innovative Operational Program in the frame of project …	Annabi N, 2010, TISSUE ENG PART B-RE, V16, P371, DOI 10.1089/ten.TEB.2009.0639; Probst FA, 2010, HANDCHIR MIKROCHIR P, V42, P369, DOI 10.1055/s-0030-1248310; Mandal BB, 2009, BIOMATERIALS, V30, P2956, DOI 10.1016/j.biomaterials.2009.02.006; Liu XH, 2004, ANN BIOMED ENG, V32, P477, DOI 10.1023/B:ABME.0000017544.36001.8e; Sittinger M, 2004, CURR OPIN BIOTECH, V15, P411, DOI 10.1016/j.copbio.2004.08…	50	0	0	20	20	WILEY-BLACKWELL	HOBOKEN	111 RIVER ST, HOBOKEN 07030-5774, NJ USA	1549-3296	1552-4965		J BIOMED MATER RES A	J. Biomed. Mater. Res. Part A	APR	2016	104	4
J	Harooni, A; Nasiri, AM; Gerlich, AP; Khajepour, A; Khalifa, A; King, JM				Harooni, Arshad; Nasiri, Ali M.; Gerlich, Adrian P.; Khajepour, Amir; Khalifa, Ahmed; King, J. Mitch			Processing window development for laser cladding of zirconium on zirconium alloy	JOURNAL OF MATERIALS PROCESSING TECHNOLOGY			English	Article						Laser cladding; Zirconium; Shielding; Laser additive manufacturing; Processing parameters; Porosity		Zirconium is commonly used in nuclear, chemical processing and biomedical applications due to its low thermal neutron cross-section, relatively high corrosion resistance and great biocompatibility. In this study, powder spray laser additive manufacturing technology was used to deposit commercially pure zirconium on zirconium alloy substrates. The clad quality was assessed based on deposition rate…	[Harooni, Arshad; Nasiri, Ali M.; Gerlich, Adrian P.; Khajepour, Amir] Univ Waterloo, Dept Mech & Mechatron Engn, 200 Univ Ave West, Waterloo, ON N2L 3G1, Canada; [Khalifa, Ahmed; King, J. Mitch] Canadian Nucl Labs, 286 Plant Rd, Chalk River, ON K0J 1J0, Canada	Harooni, A (reprint author), Univ Waterloo, Dept Mech & Mechatron Engn, 200 Univ Ave West, Waterloo, ON N2L 3G1, Canada.	arshadharooni@yahoo.ca		Harooni, Arshad/0000-0001-9867-6874	Canadian Nuclear Laboratories (CNL); Natural Science and Engineering Research Council of Canada (NSERC)	The authors acknowledge the financial contributions of Canadian Nuclear Laboratories (CNL), and Natural Science and Engineering Research Council of Canada (NSERC) to this project. The authors are thankful to Allan Lockley of CNL for tips on preparing zirconium alloy samples for optical microscopy. The authors would like to thank ATI Specialty Alloys and Components for providing powdered zirconium…	Abriata J., 1986, B ALLOY PHASE DIAGRA, V7, P116, DOI 10.1007/BF02881546; Meng W, 2013, INT J ADV MANUF TECH, V69, P1105, DOI 10.1007/s00170-013-5095-6; Baloyi NM, 2014, S AFR J IND ENG, V25, P62; Arora HS, 2013, J MATER RES, V28, P3185, DOI 10.1557/jmr.2013.298; Sattari M, 2013, J NUCL MATER, V435, P241, DOI 10.1016/j.jnucmat.2012.12.037; Carroll BE, 2015, ACTA MATER, V87, P309, DOI 10.1016/j.ac…	25	0	0	16	16	ELSEVIER SCIENCE SA	LAUSANNE	PO BOX 564, 1001 LAUSANNE, SWITZERLAND	0924-0136			J MATER PROCESS TECH	J. Mater. Process. Technol.	APR	2016	230
J	Heo, J; Nam, H; Hwang, D; Cho, SJ; Jung, SY; Cho, DW; Shim, JH; Lim, G				Heo, Joonseong; Nam, Hyoryung; Hwang, Dongha; Cho, Seong J.; Jung, Sung-Young; Cho, Dong-Woo; Shim, Jin-Hyung; Lim, Geunbae			Enhanced cellular distribution and infiltration in a wet electrospun three-dimensional fibrous scaffold using eccentric rotation-based hydrodynamic conditions	SENSORS AND ACTUATORS B-CHEMICAL			English	Article						Scaffold; Electrospun; Three-dimensional; Eccentric rotation; Hydrodynamic	TISSUE ENGINEERING SCAFFOLDS; EXTRACELLULAR-MATRIX; BONE REGENERATION; FABRICATION; PERFUSION; SYSTEM; TECHNOLOGY; NANOFIBERS; POROSITY; FIBERS	Electrospinning technology is a versatile method for fabricating three-dimensional (3D) nanofibrous scaffolds using a wide range of polymeric materials for tissue engineering and regenerative medicine. However, a major concern regarding 3D electrospun scaffolds is that the densely packed layers hinder an even cellular distribution and in-depth infiltration. Here, we describe a new 'all-at-once' m…	[Heo, Joonseong; Hwang, Dongha; Jung, Sung-Young; Cho, Dong-Woo; Lim, Geunbae] Pohang Univ Sci & Technol, Dept Mech Engn, San 31, Pohang, Gyeongbuk, South Korea; [Nam, Hyoryung] Pohang Univ Sci & Technol, Dept Integrat Biosci & Biotechnol, San 31, Pohang, Gyeongbuk, South Korea; [Cho, Seong J.] Chungnam Natl Univ, Sch Mech Engn, 99 Daehak Ro, Daejeon, Chungnam, South Korea; [Shim, Jin-Hyung] Kore…	Lim, G (reprint author), Pohang Univ Sci & Technol, Dept Mech Engn, San 31, Pohang, Gyeongbuk, South Korea.; Shim, JH (reprint author), Korea Polytech Univ, Dept Mech Engn, 237 Sangidaehak Ro, Shihung, Gyeonggi Do, South Korea.	happyshim@kpu.ac.kr; limmems@postech.ac.kr			National Research Foundation of Korea (NRF) - Korea government (MSIP) [2015R1A2A1A14027903]	This work was supported by the National Research Foundation of Korea (NRF) grant funded by the Korea government (MSIP) (No. 2015R1A2A1A14027903). We gratefully appreciate Mr. D.K. Kims contribution for his valuable paper writing on this work.	Yokoyama Y, 2009, MATER LETT, V63, P754, DOI 10.1016/j.matlet.2008.12.042; [Anonymous], 2014, LANGMUIR, DOI DOI 10.1021/LA503064R; Yoshimoto H, 2003, BIOMATERIALS, V24, P2077, DOI 10.1016/S0142-9612(02)00635-X; Ogata N, 2007, J APPL POLYM SCI, V104, P1640, DOI 10.1002/app.25782; Shim JH, 2013, TISSUE ENG PT A, V19, P317, DOI [10.1089/ten.TEA.2011.0730, 10.1089/ten.tea.2011.0730]; Baji A, 2010, CO…	27	0	0	25	25	ELSEVIER SCIENCE SA	LAUSANNE	PO BOX 564, 1001 LAUSANNE, SWITZERLAND	0925-4005			SENSOR ACTUAT B-CHEM	Sens. Actuator B-Chem.	APR	2016	226
J	Lin, KF; He, S; Song, Y; Wang, CM; Gao, Y; Li, JQ; Tang, P; Wang, Z; Bi, L; Pei, GX				Lin, Kai-Feng; He, Shu; Song, Yue; Wang, Chun-Mei; Gao, Yi; Li, Jun-Qin; Tang, Peng; Wang, Zheng; Bi, Long; Pei, Guo-Xian			Low-Temperature Additive Manufacturing of Biomimic Three-Dimensional Hydroxyapatite/Collagen Scaffolds for Bone Regeneration	ACS APPLIED MATERIALS & INTERFACES			English	Article						three-dimensional printing; collagen; hydroxyapatite; bone substitutes; tissue engineering	TISSUE ENGINEERING SCAFFOLDS; CALCIUM-PHOSPHATE; BIOMATERIAL SCAFFOLDS; MECHANICAL-PROPERTIES; COMPOSITE SCAFFOLDS; SUBSTITUTES; POROSITY; WETTABILITY; CARTILAGE; DELIVERY	Low-temperature additive manufacturing, (AM) holds promise for fabrication of-three-dimensional (3D) scaffolds containing bioactive molecules and/or drugs. Due to the strict technical limitations of current approaches, few materials are suitable for printing at low temperature. Here, a low-temperature robocasting method was employed to print: biomimic 3D scaffolds for bone regeneration using a ro…	[Lin, Kai-Feng; He, Shu; Song, Yue; Wang, Chun-Mei; Gao, Yi; Li, Jun-Qin; Tang, Peng; Wang, Zheng; Bi, Long; Pei, Guo-Xian] Fourth Mil Med Univ, Xijing Hosp, Dept Orthopaed, Xian 710032, Peoples R China	Bi, L; Pei, GX (reprint author), Fourth Mil Med Univ, Xijing Hosp, Dept Orthopaed, Xian 710032, Peoples R China.	bilong@fmmu.edu.cn; nfperry@163.com			National Natural Science Foundation of China [81371982]	National Natural Science Foundation of China, grant number 81371982.	An B, 2016, ADV DRUG DELIVER REV, V97, P69, DOI 10.1016/j.addr.2015.11.013; SACHS E, 1992, J ENG IND-T ASME, V114, P481; O'Brien FJ, 2004, BIOMATERIALS, V25, P1077, DOI 10.1016/S0142-9612(03)00630-6; Miranda P, 2008, J BIOMED MATER RES A, V85A, P218, DOI 10.1002/jbm.a.31587; Bose S, 2012, TRENDS BIOTECHNOL, V30, P546, DOI 10.1016/j.tibtech.2012.07.005; Kim SS, 2006, BIOMATERIALS, V27, P1399, DOI …	49	0	0	31	31	AMER CHEMICAL SOC	WASHINGTON	1155 16TH ST, NW, WASHINGTON, DC 20036 USA	1944-8244			ACS APPL MATER INTER	ACS Appl. Mater. Interfaces	MAR 23	2016	8	11
J	Richardson, JJ; Tardy, BL; Ejima, H; Guo, JL; Cui, JW; Liang, K; Choi, GH; Yoo, PJ; De Geest, BG; Caruso, F				Richardson, Joseph J.; Tardy, Blaise L.; Ejima, Hirotaka; Guo, Junling; Cui, Jiwei; Liang, Kang; Choi, Gwan H.; Yoo, Pil J.; De Geest, Bruno G.; Caruso, Frank			Thermally Induced Charge Reversal of Layer-by-Layer Assembled Single-Component Polymer Films	ACS APPLIED MATERIALS & INTERFACES			English	Article						layer-by-layer assembly; low-fouling; cell adhesion; single-polymer; charge conversion	POLYELECTROLYTE MULTILAYER CAPSULES; POLY(ALLYLAMINE HYDROCHLORIDE); IMMOBILIZED PARTICLES; MICROCAPSULES; BEHAVIOR; NANOPARTICLE; CELLS; BIODISTRIBUTION; ENCAPSULATION; ADSORPTION	Temperature can be harnessed to engineer unique properties for materials useful in various contexts and has been shown to affect the layer-by-layer (LbL) assembly of polymer thin films and cause physical changes in preassembled polymer thin films. Herein we demonstrate that exposure to relatively low temperatures (<= 100 degrees C) can induce physicochemical changes in cationic polymer thin films…	[Richardson, Joseph J.; Tardy, Blaise L.; Ejima, Hirotaka; Guo, Junling; Cui, Jiwei; Liang, Kang; Caruso, Frank] Univ Melbourne, ARC Ctr Excellence Convergent Bionano Sci & Techn, Parkville, Vic 3010, Australia; [Richardson, Joseph J.; Tardy, Blaise L.; Ejima, Hirotaka; Guo, Junling; Cui, Jiwei; Liang, Kang; Caruso, Frank] Univ Melbourne, Dept Chem & Biomol Engn, Parkville, Vic 3010, Australia; […	Caruso, F (reprint author), Univ Melbourne, ARC Ctr Excellence Convergent Bionano Sci & Techn, Parkville, Vic 3010, Australia.; Caruso, F (reprint author), Univ Melbourne, Dept Chem & Biomol Engn, Parkville, Vic 3010, Australia.	fcaruso@unimelb.edu.au	Cui, Jiwei/E-9876-2012; Ejima, Hirotaka/E-8730-2012; Caruso, Frank/A-9587-2011	Cui, Jiwei/0000-0003-1018-4336; Ejima, Hirotaka/0000-0002-4965-9493; Caruso, Frank/0000-0002-0197-497X	Australian Research Council (ARC) Centre of Excellence in Convergent Bio-Nano Science and Technology [CE140100036]; ARC Council [FL120100030, DP130101846]	This research was conducted and funded by the Australian Research Council (ARC) Centre of Excellence in Convergent Bio-Nano Science and Technology (project number CE140100036). This work was also supported by the ARC Council under the Australian Laureate Fellowship (F.C., FL120100030) and Discovery Project (F.C., DP130101846) schemes. This work was performed in part at the Materials Characterisat…	Poon Z, 2011, NANO LETT, V11, P2096, DOI 10.1021/nl200636r; Kozlovskaya V, 2006, CHEM MATER, V18, P328, DOI 10.1021/cm0517364; Moya S, 2001, COLLOID SURFACE A, V183, P27, DOI 10.1016/S0927-7757(01)00537-4; Kolasinska M, 2005, BIOELECTROCHEMISTRY, V66, P65, DOI 10.1016/j.bioelechem.2004.03.009; Kohler K, 2005, J PHYS CHEM B, V109, P18250, DOI 10.1021/jp052208i; Richardson JJ, 2013, ADV MATER, V25,…	42	0	0	19	19	AMER CHEMICAL SOC	WASHINGTON	1155 16TH ST, NW, WASHINGTON, DC 20036 USA	1944-8244			ACS APPL MATER INTER	ACS Appl. Mater. Interfaces	MAR 23	2016	8	11
J	Vikulina, AS; Anissimov, YG; Singh, P; Prokopovic, VZ; Uhlig, K; Jaeger, MS; von Klitzing, R; Duschl, C; Volodkin, D				Vikulina, Anna S.; Anissimov, Yuri G.; Singh, Prateek; Prokopovic, Vladimir Z.; Uhlig, Katja; Jaeger, Magnus S.; von Klitzing, Regine; Duschl, Claus; Volodkin, Dmitry			Temperature effect on the build-up of exponentially growing polyelectrolyte multilayers. An exponential-to-linear transition point	PHYSICAL CHEMISTRY CHEMICAL PHYSICS			English	Article							LOW IONIC-STRENGTH; BIOMEDICAL APPLICATIONS; CACO3 MICROSPHERES; MOLECULAR-WEIGHT; DRUG-DELIVERY; CELL RESPONSE; LAYER FILMS; POLYMER; GROWTH; MICROCAPSULES	In this study, the effect of temperature on the build-up of exponentially growing polyelectrolyte multilayer films was investigated. It aims at understanding the multilayer growth mechanism as crucially important for the fabrication of tailor-made multilayer films. Model poly(L-lysine)/hyaluronic acid (PLL/HA) multilayers were assembled in the temperature range of 25-85 degrees C by layer-by-laye…	[Vikulina, Anna S.; Volodkin, Dmitry] Nottingham Trent Univ, Sch Sci & Technol, Clifton Lane, Nottingham NG11 8NS, England; [Vikulina, Anna S.; Singh, Prateek; Prokopovic, Vladimir Z.; Uhlig, Katja; Jaeger, Magnus S.; Duschl, Claus; Volodkin, Dmitry] Fraunhofer IZI BB, Muhlenberg 13, D-14424 Potsdam, Germany; [Vikulina, Anna S.] Moscow MV Lomonosov State Univ, Fac Fundamental Med, Lab Med Biophys…	Volodkin, D (reprint author), Nottingham Trent Univ, Sch Sci & Technol, Clifton Lane, Nottingham NG11 8NS, England.; Volodkin, D (reprint author), Fraunhofer IZI BB, Muhlenberg 13, D-14424 Potsdam, Germany.	vikulina.msu@gmail.com; y.anissimov@griffith.edu.au; psingh@mail.student.oulu.fi; vladimir.prokopovic@izi-bb.fraunhofer; katja.uhlig@izi-bb.fraunhofer.de; magnus.jaeger@bfr.bund.de; klitzing@mailbox.tu-berlin.de; claus.duschl@izi-bb.fraunhofer.de; dmitry.volodkin@ntu.ac.uk	Vikulina, Anna/F-3802-2016; Duschl, Claus/G-6106-2016; Griffith University, QMNC/I-5498-2013		Alexander von Humboldt Foundation (Sofja Kovalevskaja Program); DFG [VO 1716/2-1]; Oulu University	This work has been supported by Alexander von Humboldt Foundation (Sofja Kovalevskaja Program) and DFG ( project VO 1716/2-1). PS would like to acknowledge the Erasmus program of Oulu University for financial support.	Ai H, 2003, CELL BIOCHEM BIOPHYS, V39, P23, DOI 10.1385/CBB:39:1:23; De Geest BG, 2006, ADV MATER, V18, P1005, DOI 10.1002/adma.200502128; Vogt C, 2012, J PHYS CHEM B, V116, P5269, DOI 10.1021/jp300028v; Volodkin D, 2012, POLYM INT, V61, P673, DOI 10.1002/pi.4182; Hoda N, 2009, J PHYS CHEM B, V113, P4232, DOI 10.1021/jp809959j; Volodkin D, 2014, POLYMERS-BASEL, V6, P1502, DOI 10.3390/polym6051502…	79	1	1	17	17	ROYAL SOC CHEMISTRY	CAMBRIDGE	THOMAS GRAHAM HOUSE, SCIENCE PARK, MILTON RD, CAMBRIDGE CB4 0WF, CAMBS, ENGLAND	1463-9076	1463-9084		PHYS CHEM CHEM PHYS	Phys. Chem. Chem. Phys.	MAR 21	2016	18	11
J	Mozdzen, LC; Rodgers, R; Banks, JM; Bailey, RC; Harley, BAC				Mozdzen, Laura C.; Rodgers, Ryan; Banks, Jessica M.; Bailey, Ryan C.; Harley, Brendan A. C.			Increasing the strength and bioactivity of collagen scaffolds using customizable arrays of 3D-printed polymer fibers	ACTA BIOMATERIALIA			English	Article						Composite CG scaffolds; Tunable mechanics; Tendon tissue engineering; Three-dimensional printing	GROWTH-FACTOR SUPPLEMENTATION; TENDON MECHANICAL-PROPERTIES; BOVINE TRABECULAR BONE; GAG SCAFFOLDS; GLYCOSAMINOGLYCAN SCAFFOLDS; TENOCYTE BIOACTIVITY; COMPOSITE SCAFFOLDS; PLANT STEMS; REGENERATION; MATRIX	Tendon is a highly aligned connective tissue which transmits force from muscle to bone. Each year, people in the US sustain more than 32 million tendon injuries. To mitigate poor functional outcomes due to scar formation, current surgical techniques rely heavily on autografts. Biomaterial platforms and tissue engineering methods offer an alternative approach to address these injuries. Scaffolds i…	[Mozdzen, Laura C.; Rodgers, Ryan; Harley, Brendan A. C.] Univ Illinois, Dept Chem & Biomol Engn, Urbana, IL 61801 USA; [Banks, Jessica M.; Bailey, Ryan C.] Univ Illinois, Dept Chem, Urbana, IL 61801 USA; [Harley, Brendan A. C.] Univ Illinois, Carl R Woese Inst Genom Biol, Urbana, IL 61801 USA	Harley, BAC (reprint author), Univ Illinois, Carl R Woese Inst Genom Biol, Dept Chem & Biomol Engn, 110 Roger Adams Lab,600 S Mathews Ave, Urbana, IL 61801 USA.	bharley@illinois.edu			National Institute of Arthritis and Musculoskeletal and Skin Diseases of the National Institutes of Health [R21 AR063331]; National Science Foundation [0965918]; Support for Under-Represented Groups in Engineering (SURGE) Fellowship; DuPont Science and Engineering Fellowship; U.S. Department of Energy [DE-FG02-07ER46453, DE-FG02-07ER46471]	The authors would like to acknowledge Dr. Hyun Joon Kong (UIUC) for access to mechanical testing facilities, Dr. Sandra McMasters (SCS, UIUC) for preparation of culture media, Dr. Matthew Wheeler for providing pASCs, and Richard Graybill for assistance with oxygen plasma treatment. Research reported in this publication was supported by the National Institute of Arthritis and Musculoskeletal and S…	Alsop AT, 2014, ACTA BIOMATER, V10, P4715, DOI 10.1016/j.actbio.2014.07.002; Galatz LM, 2006, J ORTHOP RES, V24, P541, DOI 10.1002/jor.20067; O'Brien FJ, 2004, BIOMATERIALS, V25, P1077, DOI 10.1016/S0142-9612(03)00630-6; Lyons FG, 2014, CLIN ORTHOP RELAT R, V472, P1318, DOI 10.1007/s11999-013-3438-0; Keays SL, 2007, AM J SPORT MED, V35, P729, DOI 10.1177/0363546506298277; Miyagi Y, 2011, BIOMATER…	61	0	0	47	47	ELSEVIER SCI LTD	OXFORD	THE BOULEVARD, LANGFORD LANE, KIDLINGTON, OXFORD OX5 1GB, OXON, ENGLAND	1742-7061	1878-7568		ACTA BIOMATER	Acta Biomater.	MAR 15	2016	33
J	Amano, Y; Nishiguchi, A; Matsusaki, M; Iseoka, H; Miyagawa, S; Sawa, Y; Seo, M; Yamaguchi, T; Akashi, M				Amano, Yuto; Nishiguchi, Akihiro; Matsusaki, Michiya; Iseoka, Hiroko; Miyagawa, Shigeru; Sawa, Yoshiki; Seo, Manabu; Yamaguchi, Takashi; Akashi, Mitsuru			Development of vascularized iPSC derived 3D-cardiomyocyte tissues by filtration Layer-by-Layer technique and their application for pharmaceutical assays	ACTA BIOMATERIALIA			English	Article						iPS cells; Cardiomyocyte; Layer-by-Layer assembly; 3D-tissues; Tissue engineering; Drug development	PLURIPOTENT STEM-CELLS; CARDIAC FIBROBLASTS; IN-VITRO; SHEETS; SCAFFOLDS; MATRIX; CARDIOMYOCYTES; BIOMATERIALS; REGENERATION; CONSTRUCTS	In vitro development of three-dimensional (3D) human cardiomyocyte (CM) tissues derived from human induced pluripotent stem cells (iPSCs) has long been desired in tissue regeneration and pharmaceutical assays. In particular, in vitro construction of 3D-iPSC-CM tissues with blood capillary networks have attracted much attention because blood capillaries are crucial for nutrient and oxygen supplies…	[Amano, Yuto; Nishiguchi, Akihiro; Matsusaki, Michiya; Akashi, Mitsuru] Osaka Univ, Grad Sch Engn, Dept Appl Chem, 2-1 Yamadaoka, Suita, Osaka 5650871, Japan; [Iseoka, Hiroko; Miyagawa, Shigeru; Sawa, Yoshiki] Osaka Univ, Grad Sch Med E1, Dept Cardiovasc Surg, 2-2 Yamadaoka, Suita, Osaka 5650871, Japan; [Seo, Manabu; Yamaguchi, Takashi] RICOH Co Ltd, Ricoh Inst Technol, Adv Technol Res & Dev Ctr,…	Akashi, M (reprint author), 2-1 Yamadaoka, Suita, Osaka 5650871, Japan.	akashi@chem.eng.osaka-u.ac.jp			NEXT Program [LR026]; SENTAN-JST Program [13A1204]; Health Labour Sciences Research Grant from the Japanese Ministry of Health, Labour and Welfare [13A1204]; [A232250040]; [26282138]; [26106717]; [24.622]	This work was supported by the NEXT Program (LR026), Grant-in-Aid for Scientific Research (S) (A232250040), Grant-in-Aid for Scientific Research (B) (26282138), Grant-in-Aid for Scientific Research on Innovative Areas (26106717), the SENTAN-JST Program (13A1204), a Health Labour Sciences Research Grant from the Japanese Ministry of Health, Labour and Welfare, and Grand-in-Aid for JSPS Fellows (24…	Allison D. E., 2010, NAT REV, V9, P367; Tohyama S, 2013, CELL STEM CELL, V12, P127, DOI 10.1016/j.stem.2012.09.013; Sawa Y, 2013, BIOMED RES INT, DOI 10.1155/2013/583912; Hossain MM, 2010, ANALYST, V135, P1624, DOI 10.1039/c0an00208a; Matsuzawa A, 2013, LANGMUIR, V29, P7362, DOI 10.1021/la303459v; Jugdutt BI, 2003, CIRCULATION, V108, P1395, DOI 10.1161/01.CIR.0000085658.98621.49; Weigelt B, 2014,…	41	0	0	11	11	ELSEVIER SCI LTD	OXFORD	THE BOULEVARD, LANGFORD LANE, KIDLINGTON, OXFORD OX5 1GB, OXON, ENGLAND	1742-7061	1878-7568		ACTA BIOMATER	Acta Biomater.	MAR 15	2016	33
J	Sing, SL; Yeong, WY; Wiria, FE				Sing, Swee Leong; Yeong, Wai Yee; Wiria, Florencia Edith			Selective laser melting of titanium alloy with 50 wt% tantalum: Microstructure and mechanical properties	JOURNAL OF ALLOYS AND COMPOUNDS			English	Article						Additive manufacturing; 3D printing; Selective laser melting; Titanium; Tantalum	COMMERCIALLY PURE TITANIUM; C18400 COPPER ALLOY; TI-TA ALLOYS; BIOMEDICAL APPLICATIONS; INTERFACIAL CHARACTERIZATION; SLM PARTS; BEHAVIOR; TI-6AL-4V; TEMPERATURE; ANISOTROPY	In this study, selective laser melting (SLM) was used to fabricate samples of titanium-tantalum (TiTa) alloy comprising 50 wt% of each element. Based on observation from scanning electron microscopy, asfabricated samples comprised of randomly dispersed pure tantalum particles in a TiTa matrix. The microstructure exhibited equiaxed grains of beta titanium and tantalum in random orientations, deter…	[Sing, Swee Leong; Yeong, Wai Yee; Wiria, Florencia Edith] Nanyang Technol Univ, SIMTech NTU Joint Lab Addit Mfg 3D, Singapore 637333, Singapore; [Sing, Swee Leong; Yeong, Wai Yee] Nanyang Technol Univ, Sch Mech & Aerosp Engn, Singapore Ctr Printing 3D, Singapore 637372, Singapore; [Wiria, Florencia Edith] Singapore Inst Mfg Technol, Singapore 638075, Singapore	Yeong, WY (reprint author), Nanyang Technol Univ, SIMTech NTU Joint Lab Addit Mfg 3D, HW3-01-01,65A Nanyang Dr, Singapore 637333, Singapore.	sing0011@e.ntu.edu.sg; wyyeong@ntu.edu.sg; florencia@simtech.a-star.edu.sg	Yeong, Wai Yee/G-2655-2013				Sallica-Leva E, 2013, J MECH BEHAV BIOMED, V26, P98, DOI 10.1016/j.jmbbm.2013.05.011; Banerjee R, 2004, BIOMATERIALS, V25, P3413, DOI 10.1016/j.biomaterials.2003.10.041; Hu D, 2015, MATER MANUF PROCESS, V30, P1298, DOI 10.1080/10426914.2015.1025963; Qazi JI, 2005, ADV ENG MATER, V7, P993, DOI 10.1002/adem.200500060; Thijs L, 2010, ACTA MATER, V58, P3303, DOI 10.1016/j.actamat.2010.02.004; Gu DD, …	50	3	3	115	115	ELSEVIER SCIENCE SA	LAUSANNE	PO BOX 564, 1001 LAUSANNE, SWITZERLAND	0925-8388	1873-4669		J ALLOY COMPD	J. Alloy. Compd.	MAR 5	2016	660
J	Suaste-Gomez, E; Rodriguez-Roldan, G; Reyes-Cruz, H; Teran-Jimenez, O				Suaste-Gomez, Ernesto; Rodriguez-Roldan, Grissel; Reyes-Cruz, Hector; Teran-Jimenez, Omar			Developing an Ear Prosthesis Fabricated in Polyvinylidene Fluoride by a 3D Printer with Sensory Intrinsic Properties of Pressure and Temperature	SENSORS			English	Article						prostheses; 3D printer; PVDF; pressure; smart materials; temperature	COCHLEAR IMPLANTS; HUMAN SKIN; POLYMER; PVDF; RECONSTRUCTION; CONSTRUCTION; SYSTEM; USERS	An ear prosthesis was designed in 3D computer graphics software and fabricated using a 3D printing process of polyvinylidene fluoride (PVDF) for use as a hearing aid. In addition, the prosthesis response to pressure and temperature was observed. Pyroelectric and piezoelectric properties of this ear prosthesis were investigated using an astable multivibrator circuit, as changes in PVDF permittivit…	[Suaste-Gomez, Ernesto; Rodriguez-Roldan, Grissel; Reyes-Cruz, Hector; Teran-Jimenez, Omar] CINVESTAV IPN, Dept Elect Engn, Sect Bioelect, Ctr Res & Adv Studies, Av IPN 2508, San Pedro Zacatenco 07360, DF, Mexico	Suaste-Gomez, E (reprint author), CINVESTAV IPN, Dept Elect Engn, Sect Bioelect, Ctr Res & Adv Studies, Av IPN 2508, San Pedro Zacatenco 07360, DF, Mexico.	esuaste@cinvestav.mx; grodriguezr@cinvestav.mx; van1321@hotmail.com; omartjmz@hotmail.com			Mexican National Council for Science and Technology (CONACYT) [151894]	The authors express their gratitude to the Mexican National Council for Science and Technology (CONACYT) for financing this work through the project 151894.	Ahirrao R., 2015, INT J SCI STUD, V2, P19; Lee JS, 2014, BIOFABRICATION, V6, DOI 10.1088/1758-5082/6/2/024103; Pailler-Mattei C, 2008, MED ENG PHYS, V30, P599, DOI 10.1016/j.medengphy.2007.06.011; Ciocca L, 2007, J PROSTHET DENT, V98, P339, DOI 10.1016/S0022-3913(07)60116-4; GALLANTREE HR, 1983, IEE PROC-I, V130, P219; Casar G, 2013, J MATER SCI, V48, P7920, DOI 10.1007/s10853-013-7602-4; Kahue C…	34	0	0	0	0	MDPI AG	BASEL	POSTFACH, CH-4005 BASEL, SWITZERLAND	1424-8220			SENSORS-BASEL	Sensors	MAR	2016	16	3
J	Hesuani, YD; Pereira, FDAS; Parfenov, V; Koudan, E; Mitryashkin, A; Replyanski, N; Kasyanov, V; Knyazeva, A; Bulanova, E; Mironov, V				Hesuani, Yusef D.; Pereira, Frederico D. A. S.; Parfenov, Vladislav; Koudan, Elizaveta; Mitryashkin, Alexander; Replyanski, Nikita; Kasyanov, Vladimir; Knyazeva, Anastasia; Bulanova, Elena; Mironov, Vladimir			Design and Implementation of Novel Multifunctional 3D Bioprinter	3D PRINTING AND ADDITIVE MANUFACTURING			English	Article							ORGAN; TISSUE	3D bioprinting is a rapidly emerging biomedical variant of 3D printing technology. A 3D bioprinter could be defined as a robotic device for layer-by-layer biofabrication of 3D human tissues and organs from living cells and hydrogels according to a digital model. Development of commercial 3D bioprinters certifiable for clinical use will enable bioprinting 3D human tissues and organs suitable for i…	[Hesuani, Yusef D.; Pereira, Frederico D. A. S.; Parfenov, Vladislav; Koudan, Elizaveta; Mitryashkin, Alexander; Replyanski, Nikita; Knyazeva, Anastasia; Bulanova, Elena; Mironov, Vladimir] 3D Bioprinting Solut, Lab Biotechnol Res, Kashirskoe Rdwy 68-2, Moscow 111555, Russia; [Kasyanov, Vladimir] Riga Stradins Univ, Biomech Lab, Riga, Latvia; [Kasyanov, Vladimir] Riga Tech Univ, Biomech Lab, Riga…	Mironov, V (reprint author), 3D Bioprinting Solut, Lab Biotechnol Res, Kashirskoe Rdwy 68-2, Moscow 111555, Russia.	vladimir.mironov54@gmail.com			Russian Research Fund [15-15-00173]	This research was supported by grant from the Russian Research Fund (Project No. 15-15-00173). Polyurethane was kindly provided by Dr. Xuejun Wen (EG-85A; Lubrizol).	Ozbolat IT, 2015, TRENDS BIOTECHNOL, V33, P395, DOI 10.1016/j.tibtech.2015.04.005; Mironov V, 2003, TRENDS BIOTECHNOL, V21, P157, DOI 10.1016/S0167-7799(03)00033-7; Cohen DL, 2006, TISSUE ENG, V12, P1325, DOI 10.1089/ten.2006.12.1325; Arai K, 2011, BIOFABRICATION, V3, DOI 10.1088/1758-5082/3/3/034113; Mironov V, 2009, BIOMATERIALS, V30, P2164, DOI 10.1016/j.biomaterials.2008.12.084; Pepper ME, 20…	10	0	0	2	2	MARY ANN LIEBERT, INC	NEW ROCHELLE	140 HUGUENOT STREET, 3RD FL, NEW ROCHELLE, NY 10801 USA	2329-7662	2329-7670		3D PRINT ADDIT MANUF	3D Print. Addit. Manuf.	MAR	2016	3	1
J	Sergeeva, YN; Huang, TT; Felix, O; Jung, LR; Tropel, P; Viville, S; Decher, G				Sergeeva, Yulia N.; Huang, Tongtong; Felix, Olivier; Jung, Laura; Tropel, Philippe; Viville, Stephane; Decher, Gero			What is really driving cell-surface interactions? Layer-by-layer assembled films may help to answer questions concerning cell attachment and response to biomaterials	BIOINTERPHASES			English	Article							POLYELECTROLYTE MULTILAYER FILMS; HUMAN DERMAL FIBROBLASTS; PLURIPOTENT STEM-CELLS; PROTEIN ADSORPTION; MUSCLE-CELLS; ADHESION; GROWTH; DIFFERENTIATION; ULTRATHIN; STIFFNESS	Layer-by-layer (LbL) assembled multicomponent films offer the opportunity to control and to fine-tune cell attachment and behavior on solid surfaces [Layer-by-Layer Films for Biomedical Applications, edited by Picart et al. (Wiley, Weinheim, 2014) and El-Khouri et al., "Multifunctional layer-by-layer architectures for biological applications," in Functional Polymeric Ultrathin Films, edited by Ad…	[Sergeeva, Yulia N.; Huang, Tongtong; Felix, Olivier; Decher, Gero] CNRS, Inst Charles Sadron, 23 Rue Loess, F-67034 Strasbourg, France; [Jung, Laura; Tropel, Philippe; Viville, Stephane] Univ Strasbourg, IGBMC, INSERM U964, CNRS UMR1704, 1 Rue Laurent Fries, F-67400 Illkirch Graffenstaden, France; [Viville, Stephane] CHU Strasbourg, 1 Pl Hop, F-67000 Strasbourg, France; [Decher, Gero] Int Ctr Fr…	Decher, G (reprint author), CNRS, Inst Charles Sadron, 23 Rue Loess, F-67034 Strasbourg, France.; Decher, G (reprint author), Int Ctr Frontier Res Chem, 8 Allee Gaspard Monge, F-67083 Strasbourg, France.	decher@unistra.fr	Decher, Gero/E-7665-2011		collaborative project "Ship-In"; Fond Unique Interministeriel (FUI); Ministere de l'Education Nationale, de la Recherche et de Technologie; Centre National de la Recherche Scientifique (CNRS); Region Alsace; Communaute Urbaine de Strasbourg; Federation pour la Recherche sur le Cerveau	This work was supported through the collaborative project "Ship-In" and funded by the Fond Unique Interministeriel (FUI). The authors gratefully acknowledged support from Ministere de l'Education Nationale, de la Recherche et de Technologie, the Centre National de la Recherche Scientifique (CNRS), the Region Alsace, the Communaute Urbaine de Strasbourg, and the Federation pour la Recherche sur le…	Castner DG, 2002, SURF SCI, V500, P28, DOI 10.1016/S0039-6028(01)01587-4; Nilsson B, 2007, MOL IMMUNOL, V44, P82, DOI 10.1016/j.molimm.2006.06.020; Ren KF, 2010, ACTA BIOMATER, V6, P4238, DOI 10.1016/j.actbio.2010.06.014; Szyk L, 2001, LANGMUIR, V17, P6248, DOI 10.1021/la0104469; Brunot C, 2008, DENT MATER, V24, P1025, DOI 10.1016/j.dental.2007.11.022; Mancini M, 2012, AGING-US, V4, P843; Franciu…	70	1	1	9	9	AMER INST PHYSICS	MELVILLE	1305 WALT WHITMAN RD, STE 300, MELVILLE, NY 11747-4501 USA	1934-8630	1559-4106		BIOINTERPHASES	Biointerphases	MAR	2016	11	1
J	Mawale, MB; Kuthe, AM; Dahake, SW				Mawale, Mahesh B.; Kuthe, Abhaykumar M.; Dahake, Sandeep W.			Additive layered manufacturing: State-of-the-art applications in product innovation	CONCURRENT ENGINEERING-RESEARCH AND APPLICATIONS			English	Review						additive manufacturing; implant; prosthetics; hybrid layered manufacturing; surgery; innovative product; TRIZ	PARTS; IMPLANTS; ARCHITECTURE; COMPONENTS; MODELS	Additive manufacturing technology permits to develop a product with high level of geometrical complex shape and produce it as unique product by implying low cost and quick time production compared with other manufacturing processes. It has proved a faster method across various industrial disciplines to build functional parts from computer-aided design model. Freedom for design in product developm…	[Mawale, Mahesh B.] Kavikulguru Inst Technol & Sci, Ramtek, India; [Kuthe, Abhaykumar M.; Dahake, Sandeep W.] Visvesvaraya Natl Inst Technol, Nagpur, Maharashtra, India	Mawale, MB (reprint author), Kavikulguru Inst Technol & Sci, Nagpur 441106, Maharashtra, India.	mbmawale@gmail.com					Additive Manufacturing (AM), 2013, ADD MAN OPP CONSTR S; Jin GQ, 2013, COMPUT IND, V64, P336, DOI 10.1016/j.compind.2012.12.003; Willis A, 2007, IMAGE VISION COMPUT, V25, P1174, DOI 10.1016/j.imavis.2006.06.011; Giannitelli SM, 2014, ACTA BIOMATER, V10, P580, DOI 10.1016/j.actbio.2013.10.024; Gebhardt A, 2010, PHYSCS PROC, V5, P543, DOI 10.1016/j.phpro.2010.08.082; Paulic M, 2014, PROCEDIA ENGINE…	53	0	0	3	3	SAGE PUBLICATIONS LTD	LONDON	1 OLIVERS YARD, 55 CITY ROAD, LONDON EC1Y 1SP, ENGLAND	1063-293X	1531-2003		CONCURRENT ENG-RES A	Concurrent Eng.-Res. Appl.	MAR	2016	24	1
J	Wysocki, B; Idaszek, J; Szlazak, K; Strzelczyk, K; Brynk, T; Kurzydlowski, KJ; Swieszkowski, W				Wysocki, Bartlomiej; Idaszek, Joanna; Szlazak, Karol; Strzelczyk, Karolina; Brynk, Tomasz; Kurzydlowski, Krzysztof J.; Swieszkowski, Wojciech			Post Processing and Biological Evaluation of the Titanium Scaffolds for Bone Tissue Engineering	MATERIALS			English	Article						chemical polishing; CP Ti; powder metallurgy; selective laser melting; scaffolds; cellular solids	IN-VITRO; ORTHOPEDIC APPLICATIONS; YOUNGS MODULUS; PORE-SIZE; CELLS; FABRICATION; POROSITY; ARCHITECTURE; CHALLENGES; IMPLANTS	Nowadays, post-surgical or post-accidental bone loss can be substituted by custom-made scaffolds fabricated by additive manufacturing (AM) methods from metallic powders. However, the partially melted powder particles must be removed in a post-process chemical treatment. The aim of this study was to investigate the effect of the chemical polishing with various acid baths on novel scaffolds' morpho…	[Wysocki, Bartlomiej; Idaszek, Joanna; Szlazak, Karol; Strzelczyk, Karolina; Brynk, Tomasz; Kurzydlowski, Krzysztof J.; Swieszkowski, Wojciech] Warsaw Univ Technol, Fac Mat Sci & Engn, 141 Woloska Str, PL-02507 Warsaw, Poland	Wysocki, B (reprint author), Warsaw Univ Technol, Fac Mat Sci & Engn, 141 Woloska Str, PL-02507 Warsaw, Poland.	bartlomiej.wysocki@inmat.pw.edu.pl; asia.idaszek@gmail.com; karolszlazak@wp.pl; kmstrzelczyk@gmail.com; tbrynk@inmat.pw.edu.pl; kjk@inmat.pw.edu.pl; wswieszk@inmat.pw.edu.pl			European Regional Development Fund within the Innovative Operational Programme in the framework of the BIO-IMPLANT project [POIG.01.01.02-00-022/09]; National Center for Research and Developments PBS project LasIMP [PBS3/A5/53/2015]	This work was supported by the European Regional Development Fund within the Innovative Operational Programme in the framework of the BIO-IMPLANT project (Grant No. POIG.01.01.02-00-022/09) and National Center for Research and Developments PBS project LasIMP (Grant No. PBS3/A5/53/2015).	Sharpless NE, 2007, NAT REV MOL CELL BIO, V8, P703, DOI 10.1038/nrm2241; Van Bael S, 2011, MAT SCI ENG A-STRUCT, V528, P7423, DOI 10.1016/j.msea.2011.06.045; Bartnikowski M, 2014, BIOTECHNOL BIOENG, V111, P1440, DOI 10.1002/bit.25200; Ahmadi SM, 2014, J MECH BEHAV BIOMED, V34, P106, DOI 10.1016/j.jmbbm.2014.02.003; Griffith LG, 2002, SCIENCE, V295, P1009, DOI 10.1126/science.1069210; Lee JW, 2010…	51	0	0	7	7	MDPI AG	BASEL	POSTFACH, CH-4005 BASEL, SWITZERLAND	1996-1944			MATERIALS	Materials	MAR	2016	9	3
J	Doicin, CV; Ulmeanu, ME; Neagu, C; Popa, L				Doicin, Cristian Vasile; Ulmeanu, Mihaela Elena; Neagu, Corneliu; Popa, Liliana			Designing and Prototyping a Bespoke Spinal Implant Using Additive Technologies	MATERIALE PLASTICE			English	Article						bespoke spinal implant; medical data processing; *.STL evaluation; medical software simulations; additive manufacturing		Additive Manufacturing (AM) is rapidly becoming a common practice within the medical industry. Used for applications such as tools and devices, custom implants, scaffolds or even organ printing, AM technologies have already started to improve medical practice, patient care management and treatment outcomes. The authors developed a concept for a custom intervertebral fixing implant starting with t…	[Doicin, Cristian Vasile; Ulmeanu, Mihaela Elena; Neagu, Corneliu; Popa, Liliana] Univ Politehn Bucuresti, Dept Mfg Engn, 313 Splaiul Independenei, Bucharest 060042, Romania	Ulmeanu, ME (reprint author), Univ Politehn Bucuresti, Dept Mfg Engn, 313 Splaiul Independenei, Bucharest 060042, Romania.	mihaela.lupeanu@yahoo.com			Sectoral Operational Programme Human Resources Development of the Ministry of European Funds [POSDRU/159/1.5/S/132397]	The work has been funded by the Sectoral Operational Programme Human Resources Development 2007-2013 of the Ministry of European Funds through the Financial Agreement POSDRU/159/1.5/S/132397.	Zileli M, 2007, SPINE J, V7, P165, DOI 10.1016/j.spinee.2006.04.027; Miron-Borzan CS, 2015, MATER PLAST, V52, P39; Tomoaia G, 2012, MATER PLAST, V49, P48; Sora MC, 2015, MATER PLAST, V52, P75; Oltean SE, 2007, REV ROUM SCI TECH-SE, V52, P43; Pop S, 2007, REV ROUM SCI TECH-EL, V52, P407; BIBB R., 2015, MED MODELLING APPL A; CLOYD J.M., 2009, SPINE J, V1, P928; DOICIN C.V., 2015, UPB SCI B D, V77, …	17	0	0	0	0	CHIMINFORM DATA S A	BUCHAREST	CALEA PLEVNEI NR 139, SECTOR 6, BUCHAREST R-77131, ROMANIA	0025-5289			MATER PLAST	Mater. Plast.	MAR	2016	53	1
J	Criscenti, G; Longoni, A; Di Luca, A; De Maria, C; van Blitterswijk, CA; Vozzi, G; Moroni, L				Criscenti, G.; Longoni, A.; Di Luca, A.; De Maria, C.; van Blitterswijk, C. A.; Vozzi, G.; Moroni, L.			Triphasic scaffolds for the regeneration of the bone-ligament interface	BIOFABRICATION			English	Article						electrospinning; mesenchymal stromal cells; enthesis; triphasic scaffold; interface tissue engineering	MARROW STROMAL CELLS; TISSUE INTERFACES; HYDROXYAPATITE; BIOMATERIALS; INSERTION; CAPACITY; CULTURE; REPAIR	Atriphasic scaffold (TPS) for the regeneration of the bone-ligament interface was fabricated combining a 3D fiber deposited polycaprolactone structure and a polylactic co-glycolic acid electrospun. The scaffold presented a gradient of physical and mechanical properties which elicited different biological responses from human mesenchymal stem cells. Biological test were performed on the whole TPS …	[Criscenti, G.; Longoni, A.; Di Luca, A.; van Blitterswijk, C. A.; Moroni, L.] Univ Twente, Dept Tissue Regenerat, MIRA Inst Biomed Technol & Tech Med, Fac Sci & Technol, POB 217, NL-7500 AE Enschede, Netherlands; [Criscenti, G.; De Maria, C.; Vozzi, G.] Univ Pisa, Fac Engn, Res Ctr E Piaggio, Pisa, Italy; [van Blitterswijk, C. A.; Moroni, L.] Maastricht Univ, Dept Complex Tissue Regenerat, MERLN…	Criscenti, G (reprint author), Univ Twente, Dept Tissue Regenerat, MIRA Inst Biomed Technol & Tech Med, Fac Sci & Technol, POB 217, NL-7500 AE Enschede, Netherlands.; Criscenti, G (reprint author), Univ Pisa, Fac Engn, Res Ctr E Piaggio, Pisa, Italy.	giu.criscenti@gmail.com					Sahoo S, 2010, DIFFERENTIATION, V79, P102, DOI 10.1016/j.diff.2009.11.001; Park CH, 2010, BIOMATERIALS, V31, P5945, DOI 10.1016/j.biomaterials.2010.04.027; Spalazzi JP, 2008, J BIOMED MATER RES A, V86A, P1, DOI 10.1002/jbm.a.32073; Yang PJ, 2009, TISSUE ENG PART B-RE, V15, P127, DOI 10.1089/ten.teb.2008.0371; Phillips JE, 2008, P NATL ACAD SCI USA, V105, P12170, DOI [10.1073/pnas.0801988105, 10.1…	45	0	0	11	11	IOP PUBLISHING LTD	BRISTOL	TEMPLE CIRCUS, TEMPLE WAY, BRISTOL BS1 6BE, ENGLAND	1758-5082	1758-5090		BIOFABRICATION	Biofabrication	MAR	2016	8	1
J	Di Luca, A; Longoni, A; Criscenti, G; Lorenzo-Moldero, I; Klein-Gunnewiek, M; Vancso, J; van Blitterswijk, C; Mota, C; Moroni, L				Di Luca, Andrea; Longoni, Alessia; Criscenti, Giuseppe; Lorenzo-Moldero, Ivan; Klein-Gunnewiek, Michel; Vancso, Julius; van Blitterswijk, Clemens; Mota, Carlos; Moroni, Lorenzo			Surface energy and stiffness discrete gradients in additive manufactured scaffolds for osteochondral regeneration	BIOFABRICATION			English	Article						additive manufacturing; gradients; 3D scaffolds; stem cells; biomaterials	MESENCHYMAL STEM-CELLS; ARTICULAR-CARTILAGE REPAIR; BONE-MARROW; SUBCHONDRAL BONE; GENE-EXPRESSION; IN-VITRO; DIFFERENTIATION; MATRIX; FATE; ADHESION	Swift progress in biofabrication technologies has enabled unprecedented advances in the application of developmental biology design criteria in three-dimensional scaffolds for regenerative medicine. Considering that tissues and organs in the human body develop following specific physico-chemical gradients, in this study, we hypothesized that additive manufacturing (AM) technologies would signific…	[Di Luca, Andrea; Longoni, Alessia; Criscenti, Giuseppe; van Blitterswijk, Clemens; Moroni, Lorenzo] Univ Twente, Tissue Regenerat Dept, Drienerlolaan 5, NL-7522 NB Enschede, Netherlands; [Criscenti, Giuseppe] Univ Pisa, Fac Engn, Res Ctr E Piaggio, Pisa, Italy; [Klein-Gunnewiek, Michel; Vancso, Julius] Univ Twente, Mat Sci & Technol Polymers Grp, Drienerlolaan 5, NL-7522 NB Enschede, Netherlands…	Moroni, L (reprint author), Univ Twente, Tissue Regenerat Dept, Drienerlolaan 5, NL-7522 NB Enschede, Netherlands.; Moroni, L (reprint author), Maastricht Univ, MERLN Inst Technol Inspired Regenerat Med, Complex Tissue Regenerat Grp, Univ Singel 40, NL-6229 ER Maastricht, Netherlands.	l.moroni@maastrichtuniversity.nl			Dutch Technology Foundation STW [11135]; Dutch Province of Limburg; NCRR of the NIH [P40RR017447]	This project was funded by the Dutch Technology Foundation STW (Grant number 11135). This project/research has been also made possible with the support of the Dutch Province of Limburg. Some of the materials used in this work were provided by the Texas A&M Health Science Center College of Medicine Institute for Regenerative Medicine at Scott & White through a grant from NCRR of the NIH (Grant #P4…	Dupont S, 2011, NATURE, V474, P179, DOI 10.1038/nature10137; Harris LD, 1998, J BIOMED MATER RES, V42, P396, DOI 10.1002/(SICI)1097-4636(19981205)42:3<396::AID-JBM7>3.0.CO;2-E; ZANETTI NC, 1984, J CELL BIOL, V99, P115, DOI 10.1083/jcb.99.1.115; Athanasiou KA, 2000, TISSUE ENG, V6, P361, DOI 10.1089/107632700418083; Levingstone TJ, 2014, ACTA BIOMATER, V10, P1996, DOI 10.1016/j.actbio.2014.01.005;…	58	0	0	12	12	IOP PUBLISHING LTD	BRISTOL	TEMPLE CIRCUS, TEMPLE WAY, BRISTOL BS1 6BE, ENGLAND	1758-5082	1758-5090		BIOFABRICATION	Biofabrication	MAR	2016	8	1
J	Lee, H; Yoo, JJ; Kang, HW; Cho, DW				Lee, Hyungseok; Yoo, James J.; Kang, Hyun-Wook; Cho, Dong-Woo			Investigation of thermal degradation with extrusion-based dispensing modules for 3D bioprinting technology	BIOFABRICATION			English	Article						three-dimensional (3D) bioprinting; dispensing module; thermal degradation; syringe type; filament type; poly lactic-co-glycolic acid (PLGA) scaffold	SOLID FREEFORM FABRICATION; MECHANICAL-PROPERTIES; COMPOSITE SCAFFOLDS; CELL-GROWTH; DESIGN; POLYMER; TISSUES; PLGA; BONE; POLY(EPSILON-CAPROLACTONE)	Recently, numerous three-dimensional (3D) bioprinting systems have been introduced for the artificial regeneration of tissues. Among them, the extrusion-based dispensing module is the most widely used because of the processability it gives various biomaterials. The module uses high forces and temperature to dispense materials through a micro-nozzle. Generally, the harsh conditions induce thermal …	[Lee, Hyungseok; Cho, Dong-Woo] Pohang Univ Sci & Technol POSTECH, Dept Mech Engn, San 31,Hyoja Dong, Pohang 790784, Gyungbuk, South Korea; [Yoo, James J.] Wake Forest Univ, Bowman Gray Sch Med, Wake Forest Inst Regenerat Med, Med Ctr Blvd, Winston Salem, NC 27157 USA; [Kang, Hyun-Wook] UNIST, Dept Biomed Engn, Sch Life Sci, UNIST Gil 50, Ulsan, South Korea	Cho, DW (reprint author), Pohang Univ Sci & Technol POSTECH, Dept Mech Engn, San 31,Hyoja Dong, Pohang 790784, Gyungbuk, South Korea.; Kang, HW (reprint author), UNIST, Dept Biomed Engn, Sch Life Sci, UNIST Gil 50, Ulsan, South Korea.	hkang@unist.ac.kr; dwcho@postech.ac.kr			National Research Foundation of Korea (NRF) - Korean government (MSIP) [2010-0018294]; Institute for Information & communications Technology Promotion (IITP) - Korean government (MSIP) [R0190-15-2072]	This work was supported by a National Research Foundation of Korea (NRF) grant funded by the Korean government (MSIP) (No. 2010-0018294). This work was supported by Institute for Information & communications Technology Promotion (IITP) grant funded by the Korean government (MSIP) (No. R0190-15-2072).	Lam CXF, 2002, MAT SCI ENG C-BIO S, V20, P49, DOI 10.1016/S0928-4931(02)00012-7; Santis R, 2013, POLYM COMPOSITE, V34, P1413, DOI 10.1002/pc.22446; Lee JS, 2014, BIOFABRICATION, V6, DOI 10.1088/1758-5082/6/2/024103; Sung HJ, 2004, BIOMATERIALS, V25, P5735, DOI 10.1016/j.biomaterials.2004.01.066; Sivalingam G, 2004, IND ENG CHEM RES, V43, P7702, DOI 10.1021/ie049589r; Kim K, 2003, BIOMATERIALS, V2…	35	0	0	13	13	IOP PUBLISHING LTD	BRISTOL	TEMPLE CIRCUS, TEMPLE WAY, BRISTOL BS1 6BE, ENGLAND	1758-5082	1758-5090		BIOFABRICATION	Biofabrication	MAR	2016	8	1
J	Lode, A; Meyer, M; Bruggemeier, S; Paul, B; Baltzer, H; Schropfer, M; Winkelmann, C; Sonntag, F; Gelinsky, M				Lode, Anja; Meyer, Michael; Brueggemeier, Sophie; Paul, Birgit; Baltzer, Hagen; Schroepfer, Michaela; Winkelmann, Claudia; Sonntag, Frank; Gelinsky, Michael			Additive manufacturing of collagen scaffolds by three-dimensional plotting of highly viscous dispersions	BIOFABRICATION			English	Article						additive manufacturing; rapid prototyping; extrusion; collagen; freeze-drying	TISSUE-ENGINEERING APPLICATIONS; STEM-CELLS; FABRICATION; BIOMATERIALS; MATRIX	Additive manufacturing (AM) allows the free form fabrication of three-dimensional (3D) structures with distinct external geometry, fitting into a patient-specific defect, and defined internal pore architecture. However, fabrication of predesigned collagen scaffolds using AM-based technologies is challenging due to the low viscosity of collagen solutions, gels or dispersions commonly used for scaf…	[Lode, Anja; Brueggemeier, Sophie; Paul, Birgit; Gelinsky, Michael] Tech Univ Dresden, Univ Hosp Carl Gustav Carus, Ctr Translat Bone Joint & Soft Tissue Res, Dresden, Germany; [Lode, Anja; Brueggemeier, Sophie; Paul, Birgit; Gelinsky, Michael] Tech Univ Dresden, Fac Med, Dresden, Germany; [Meyer, Michael; Baltzer, Hagen; Schroepfer, Michaela] Res Inst Leather & Plast Sheeting FILK Freiberg, Frei…	Lode, A (reprint author), Tech Univ Dresden, Univ Hosp Carl Gustav Carus, Ctr Translat Bone Joint & Soft Tissue Res, Dresden, Germany.; Lode, A (reprint author), Tech Univ Dresden, Fac Med, Dresden, Germany.	anja.lode@tu-dresden.de			German AiF; Excellence Initiative by the German Federal Government; Excellence Initiative by the German State Government	The project was supported by funding of the German AiF and the Excellence Initiative by the German Federal and State Governments (Institutional Strategy, measure 'support the best'). The authors thank Dr Annegret Benke and Dr Sven Knaack for their helpful support and Professor Dr M Bornhauser and his co-workers (Medical Clinic I, University Hospital Carl Gustav Carus, Dresden) for providing hMSC.	Silva TH, 2014, MAR DRUGS, V12, P5881, DOI 10.3390/md12125881; Bernhardt A, 2009, J BIOMED MATER RES A, V90A, P852, DOI 10.1002/jbm.a.32144; Luo YX, 2013, J MATER CHEM B, V1, P4088, DOI 10.1039/c3tb20511h; Meyer M, 2010, MAT SCI ENG C-MATER, V30, P1266, DOI 10.1016/j.msec.2010.07.005; Chen CH, 2014, MAT SCI ENG C-MATER, V40, P389, DOI 10.1016/j.msec.2014.04.029; Sachlos E, 2003, BIOMATERIALS, V24…	45	0	0	11	11	IOP PUBLISHING LTD	BRISTOL	TEMPLE CIRCUS, TEMPLE WAY, BRISTOL BS1 6BE, ENGLAND	1758-5082	1758-5090		BIOFABRICATION	Biofabrication	MAR	2016	8	1
J	Reed, S; Lau, G; Delattre, B; Lopez, DD; Tomsia, AP; Wu, BM				Reed, Stephanie; Lau, Grace; Delattre, Benjamin; Lopez, David Don; Tomsia, Antoni P.; Wu, Benjamin M.			Macro- and micro-designed chitosan-alginate scaffold architecture by three-dimensional printing and directional freezing	BIOFABRICATION			English	Article						3D printing; directional freezing; cartilage regeneration; acellular scaffold; channeled architecture; native cell uptake; zonal cartilage	TISSUE-ENGINEERING SCAFFOLDS; MESENCHYMAL STEM-CELLS; ARTICULAR-CARTILAGE; PORE-SIZE; OSTEOCHONDRAL DEFECTS; BIPHASIC SCAFFOLD; RABBIT MODEL; REPAIR; REGENERATION; CHONDROGENESIS	While many tissue-engineered constructs aim to treat cartilage defects, most involve chondrocyte or stem cell seeding on scaffolds. The clinical application of cell-based techniques is limited due to the cost of maintaining cellular constructs on the shelf, potential immune response to allogeneic cell lines, and autologous chondrocyte sources requiring biopsy from already diseased or injured, sca…	[Reed, Stephanie; Wu, Benjamin M.] Univ Calif Los Angeles, Dept Bioengn, Los Angeles, CA USA; [Lau, Grace; Delattre, Benjamin; Lopez, David Don; Tomsia, Antoni P.] Univ Calif Berkeley, Lawrence Berkeley Natl Lab, Div Mat Sci, Berkeley, CA 94720 USA; [Wu, Benjamin M.] Univ Calif Los Angeles, Div Adv Prosthodont, Los Angeles, CA USA	Wu, BM (reprint author), Univ Calif Los Angeles, Dept Bioengn, Los Angeles, CA USA.; Wu, BM (reprint author), Univ Calif Los Angeles, Div Adv Prosthodont, Los Angeles, CA USA.	benwu@ucla.edu					Amos M, 2015, TISSUE ENG PART A, V21, P486; Anderson D M, 2013, TRADITIONAL MODERN M, P317; Ruano-Ravina A, 2006, OSTEOARTHR CARTILAGE, V14, P47, DOI 10.1016/j.joca.2005.07.017; Ho MH, 2004, BIOMATERIALS, V25, P129, DOI 10.1016/S0142-9612(03)00483-6; Brittberg M, 1997, BIOMATERIALS, V18, P235, DOI 10.1016/S0142-9612(96)00117-2; Madihally SV, 1999, BIOMATERIALS, V20, P1133, DOI 10.1016/S0142-9612(…	66	0	0	26	26	IOP PUBLISHING LTD	BRISTOL	TEMPLE CIRCUS, TEMPLE WAY, BRISTOL BS1 6BE, ENGLAND	1758-5082	1758-5090		BIOFABRICATION	Biofabrication	MAR	2016	8	1
J	Shim, JH; Jang, KM; Hahn, SK; Park, JY; Jung, H; Oh, K; Park, KM; Yeom, J; Park, SH; Kim, SW; Wang, JH; Kim, K; Cho, DW				Shim, Jin-Hyung; Jang, Ki-Mo; Hahn, Sei Kwang; Park, Ju Young; Jung, Hyuntae; Oh, Kyunghoon; Park, Kyeng Min; Yeom, Junseok; Park, Sun Hwa; Kim, Sung Won; Wang, Joon Ho; Kim, Kimoon; Cho, Dong-Woo			Three-dimensional bioprinting of multilayered constructs containing human mesenchymal stromal cells for osteochondral tissue regeneration in the rabbit knee joint	BIOFABRICATION			English	Article						three-dimensional printing; extracellular matrix hydrogels; osteochondral tissue regeneration	STEM-CELLS; CHONDROGENIC DIFFERENTIATION; ARTICULAR-CARTILAGE; HYDROGELS; BONE; SCAFFOLDS; BIOMATERIALS; TURBINATE; CULTURES; DELIVERY	The use of cell-rich hydrogels for three-dimensional (3D) cell culture has shown great potential for a variety of biomedical applications. However, the fabrication of appropriate constructs has been challenging. In this study, we describe a 3D printing process for the preparation of a multilayered 3D construct containing human mesenchymal stromal cells with a hydrogel comprised of atelocollagen a…	[Shim, Jin-Hyung; Cho, Dong-Woo] Pohang Univ Sci & Technol POSTECH, Dept Mech Engn, Pohang, Kyungbuk, South Korea; [Shim, Jin-Hyung] Korea Polytech Univ, Dept Mech Engn, Siheung Si, Gyeonggi Do, South Korea; [Jang, Ki-Mo] Korea Univ, Coll Med, Dept Orthoped Surg, Anam Hosp Seoul, Seoul, South Korea; [Hahn, Sei Kwang; Yeom, Junseok] Pohang Univ Sci & Technol POSTECH, Dept Mat Sci & Engn, Pohang, K…	Cho, DW (reprint author), Pohang Univ Sci & Technol POSTECH, Dept Mech Engn, Pohang, Kyungbuk, South Korea.; Kim, K (reprint author), Pohang Univ Sci & Technol POSTECH, Div Integrat Biosci & Biotechnol, Pohang, Kyungbuk, South Korea.; Kim, K (reprint author), Inst for Basic Sci Korea, Ctr Self Assembly & Complex CSC, Pohang, South Korea.; Kim, K (reprint author), Pohang Univ Sci & Technol POSTECH…	mdwang88@gmail.com; kkim@postech.ac.kr; dwcho@postech.ac.kr			National Research Foundation of Korea (NRF) - Korea government (MSIP) [2010-0018294]; Institute for Basic Science (IBS); Bio & Medical Technology Development programs of the National Research Foundation funded by the Korean government (MEST) [2012M3A9C6049791]	This work was supported by the National Research Foundation of Korea (NRF) grant funded by the Korea government (MSIP) (No. 2010-0018294), and by the Institute for Basic Science (IBS). This work was also financially supported by the Bio & Medical Technology Development programs (Project No. 2012M3A9C6049791) of the National Research Foundation funded by the Korean government (MEST).	Rahaman MN, 2005, BIOTECHNOL BIOENG, V91, P261, DOI 10.1002/bit.20292; Matsunaga YT, 2011, ADV MATER, V23, pH90, DOI 10.1002/adma.201004375; Park KM, 2012, ACS NANO, V6, P2960, DOI 10.1021/nn204123p; Tsui JH, 2013, ADV DRUG DELIVER REV, V65, P1575, DOI 10.1016/j.addr.2013.07.004; Bigdeli N, 2009, STEM CELLS, V27, P1812, DOI 10.1002/stem.114; Yang SE, 2004, CYTOTHERAPY, V6, P476, DOI 10.1080/14653…	51	0	0	27	27	IOP PUBLISHING LTD	BRISTOL	TEMPLE CIRCUS, TEMPLE WAY, BRISTOL BS1 6BE, ENGLAND	1758-5082	1758-5090		BIOFABRICATION	Biofabrication	MAR	2016	8	1
J	Snyder, J; Son, AR; Hamid, Q; Wu, HL; Sun, W				Snyder, Jessica; Son, Ae Rin; Hamid, Qudus; Wu, Honglu; Sun, Wei			Hetero-cellular prototyping by synchronized multi-material bioprinting for rotary cell culture system	BIOFABRICATION			English	Article						bioprinting; heterogeneous co-culture; rotary cell culture system; in vitro liver model; cell-laden droplet	IN-VITRO; SIMULATED MICROGRAVITY; FREEFORM FABRICATION; ENDOTHELIAL-CELLS; COCULTURE SYSTEM; LIVER; SCAFFOLDS; HEPATOCYTES; NANOPARTICLES; PROLIFERATION	Bottom-up tissue engineering requires methodological progress of biofabrication to capture key design facets of anatomical arrangements across micro, meso and macro-scales. The diffusive mass transfer properties necessary to elicit stability and functionality require hetero-typic contact, cell-to-cell signaling and uniform nutrient diffusion. Bioprinting techniques successfully build mathematical…	[Snyder, Jessica; Son, Ae Rin; Hamid, Qudus; Sun, Wei] Drexel Univ, Mech Engn & Mech, Philadelphia, PA 19104 USA; [Wu, Honglu] NASA, Lyndon B Johnson Space Ctr, Human Adaptat & Countermeasures Div, Houston, TX 77058 USA; [Sun, Wei] Tsinghua Univ, Dept Mech Engn, Beijing 100084, Peoples R China	Sun, W (reprint author), Drexel Univ, Mech Engn & Mech, Philadelphia, PA 19104 USA.; Sun, W (reprint author), Tsinghua Univ, Dept Mech Engn, Beijing 100084, Peoples R China.	sunwei@drexel.edu			National Space Biomedical Research Institute's Summer Intern Program	With sincere respect and gratitude, the authors acknowledge the National Space Biomedical Research Institute's Summer Intern Program for support of this collaboration.	El-Ali J, 2006, NATURE, V442, P403, DOI 10.1038/nature05063; Kostadinova R, 2013, TOXICOL APPL PHARM, V268, P1, DOI 10.1016/j.taap.2013.01.012; van Midwoud PM, 2011, INTEGR BIOL-UK, V3, P509, DOI 10.1039/c0ib00119h; Khalil S, 2005, RAPID PROTOTYPING J, V11, P9, DOI 10.1108/13552540510573347; Hamid Q, 2015, BIOFABRICATION, V7, DOI 10.1088/1758-5090/7/1/015012; Brandon EFA, 2003, TOXICOL APPL PHARM…	56	0	0	14	14	IOP PUBLISHING LTD	BRISTOL	TEMPLE CIRCUS, TEMPLE WAY, BRISTOL BS1 6BE, ENGLAND	1758-5082	1758-5090		BIOFABRICATION	Biofabrication	MAR	2016	8	1
J	Xie, YM; Rustom, LE; McDermott, AM; Boerckel, JD; Johnson, AJW; Alleyne, AG; Hoelzle, DJ				Xie, Yangmin; Rustom, Laurence E.; McDermott, Anna M.; Boerckel, Joel D.; Johnson, Amy J. Wagoner; Alleyne, Andrew G.; Hoelzle, David J.			Net shape fabrication of calcium phosphate scaffolds with multiple material domains	BIOFABRICATION			English	Article						tissue engineering; additive manufacturing; calcium phosphate materials; patient specific grafts	BONE-GRAFT SUBSTITUTES; LOW-TEMPERATURE DEPOSITION; MECHANICAL-PROPERTIES; MULTISCALE POROSITY; COLLAGEN SCAFFOLDS; CRITICAL-SIZE; STEM-CELL; HYDROXYAPATITE; REGENERATION; DESIGN	Calcium phosphate (CaP) materials have been proven to be efficacious as bone scaffold materials, but are difficult to fabricate into complex architectures because of the high processing temperatures required. In contrast, polymeric materials are easily formed into scaffolds with near-net-shape forms of patient-specific defects and with domains of different materials; however, they have reduced lo…	[Xie, Yangmin] Shanghai Univ, Shanghai Key Lab Intelligent Mfg & Robot, Sch Mechatron Engn & Automat, Shanghai 200444, Peoples R China; [Rustom, Laurence E.] Univ Illinois, Dept Bioengn, Urbana, IL 61801 USA; [McDermott, Anna M.; Boerckel, Joel D.; Hoelzle, David J.] Univ Notre Dame, Dept Aerosp & Mech Engn, Notre Dame, IN 46556 USA; [Johnson, Amy J. Wagoner; Alleyne, Andrew G.] Univ Illinois, De…	Hoelzle, DJ (reprint author), Univ Notre Dame, Dept Aerosp & Mech Engn, Notre Dame, IN 46556 USA.	dhoelzle@nd.edu			NSF [09-00184 ARRA]; University of Notre Dame; University of Illinois at Urbana-Champaign	The authors gratefully acknowledge the National Library of Medicine of the United States for access to the data in the Visual Human Project that was used in design 5, Samantha Polak for her assistance with Visual Human Project data manipulation, Shelby Svientek for her assistance with macrophotography imaging, and Leilei Yin and the Imaging Technology Group at the Beckman Institute at the Univers…	Allori A C, 2008, J AM COLL SURG, V207, pS51; Annaz B, 2004, J MICROSC-OXFORD, V215, P100, DOI 10.1111/j.0022-2720.2004.01354.x; Spicer PP, 2012, NAT PROTOC, V7, P1918, DOI 10.1038/nprot.2012.113; Levengood SKL, 2010, ACTA BIOMATER, V6, P3283, DOI 10.1016/j.actbio.2010.02.026; Polak SJ, 2013, ACTA BIOMATER, V9, P7977, DOI 10.1016/j.actbio.2013.04.040; Yang ZJ, 1997, J MATER SCI-MATER M, V8, P697,…	74	0	0	2	2	IOP PUBLISHING LTD	BRISTOL	TEMPLE CIRCUS, TEMPLE WAY, BRISTOL BS1 6BE, ENGLAND	1758-5082	1758-5090		BIOFABRICATION	Biofabrication	MAR	2016	8	1
J	Wang, L; Xu, MG; Zhang, LL; Zhou, QQ; Luo, L				Wang, Ling; Xu, Mingen; Zhang, LieLie; Zhou, QingQing; Luo, Li			Automated quantitative assessment of three-dimensional bioprinted hydrogel scaffolds using optical coherence tomography	BIOMEDICAL OPTICS EXPRESS			English	Article							TISSUE ENGINEERING SCAFFOLDS; RAPID PROTOTYPING SYSTEM; POROUS SCAFFOLD; CELL-LADEN; IN-VITRO; GEOMETRY; ARCHITECTURE; CONSTRUCTS; DIMENSIONS; GELATIN	Reconstructing and quantitatively assessing the internal architecture of opaque three-dimensional (3D) bioprinted hydrogel scaffolds is difficult but vital to the improvement of 3D bioprinting techniques and to the fabrication of functional engineered tissues. In this study, swept-source optical coherence tomography was applied to acquire high-resolution images of hydrogel scaffolds. Novel 3D gel…	[Wang, Ling; Xu, Mingen; Zhang, LieLie; Zhou, QingQing; Luo, Li] Hangzhou Dianzi Univ, Coll Life Informat Sci & Instrument Engn, Hangzhou 310018, Zhejiang, Peoples R China; [Wang, Ling; Xu, Mingen; Zhou, QingQing] Hangzhou Dianzi Univ, Key Lab Med Informat & Bioprinting Zhejiang Prov, Hangzhou 310018, Zhejiang, Peoples R China; [Xu, Mingen] Hangzhou Regenovo Corp, Hangzhou 310018, Zhejiang, Peopl…	Wang, L; Xu, MG (reprint author), Hangzhou Dianzi Univ, Coll Life Informat Sci & Instrument Engn, Hangzhou 310018, Zhejiang, Peoples R China.; Wang, L; Xu, MG (reprint author), Hangzhou Dianzi Univ, Key Lab Med Informat & Bioprinting Zhejiang Prov, Hangzhou 310018, Zhejiang, Peoples R China.; Xu, MG (reprint author), Hangzhou Regenovo Corp, Hangzhou 310018, Zhejiang, Peoples R China.	lingw@hdu.edu.cn; xumingen@hdu.edu.cn			Chinese National Natural Science Foundation [61108083, 81371695]	The authors acknowledge the funding support of the Chinese National Natural Science Foundation through projects 61108083 and 81371695.	Wang XH, 2006, TISSUE ENG, V12, P83, DOI 10.1089/ten.2006.12.83; Schuurman W, 2011, BIOFABRICATION, V3, DOI 10.1088/1758-5082/3/2/021001; Yang YY, 2008, BIOMATERIALS, V29, P1901, DOI 10.1016/j.biomaterials.2007.12.042; Potter K, 2006, BONE, V38, P350, DOI 10.1016/j.bone.2005.08.025; Spiteri CG, 2006, J BIOMED MATER RES A, V78A, P676, DOI 10.1002/jbm.a.30746; Jia YL, 2009, J BIOMED OPT, V14, DOI 1…	44	0	0	3	3	OPTICAL SOC AMER	WASHINGTON	2010 MASSACHUSETTS AVE NW, WASHINGTON, DC 20036 USA	2156-7085			BIOMED OPT EXPRESS	Biomed. Opt. Express	MAR 1	2016	7	3
J	Kim, GB; Lee, S; Kim, H; Yang, DH; Kim, YH; Kyung, YS; Kim, CS; Choi, SH; Kim, BJ; Ha, H; Kwon, SU; Kim, N				Kim, Guk Bae; Lee, Sangwook; Kim, Haekang; Yang, Dong Hyun; Kim, Young-Hak; Kyung, Yoon Soo; Kim, Choung-Soo; Choi, Se Hoon; Kim, Bum Joon; Ha, Hojin; Kwon, Sun U.; Kim, Namkug			Three-Dimensional Printing: Basic Principles and Applications in Medicine and Radiology	KOREAN JOURNAL OF RADIOLOGY			English	Review						3D printing; Multi-materials; Personalized treatments; Customized implant; Biomedical research; Preclinical education	RAPID PROTOTYPING TECHNIQUES; AORTIC DISSECTION; FLUID-DYNAMICS; TECHNICAL NOTE; MODELS; STEREOLITHOGRAPHY; SURGERY; BONE; ACCURACY; TISSUES	The advent of three-dimensional printing (3DP) technology has enabled the creation of a tangible and complex 3D object that goes beyond a simple 3D-shaded visualization on a flat monitor. Since the early 2000s, 3DP machines have been used only in hard tissue applications. Recently developed multi-materials for 3DP have been used extensively for a variety of medical applications, such as personali…	[Kim, Guk Bae; Lee, Sangwook; Kim, Haekang] Asan Med Ctr, Asan Inst Life Sci, Biomed Engn Res Ctr, Seoul 05505, South Korea; [Yang, Dong Hyun] Univ Ulsan, Coll Med, Asan Med Ctr, Dept Radiol, Seoul 05505, South Korea; [Kim, Young-Hak] Univ Ulsan, Coll Med, Asan Med Ctr, Dept Cardiol, Seoul 05505, South Korea; [Kyung, Yoon Soo] Univ Ulsan, Coll Med, Asan Med Ctr, Hlth Screening & Promot Ctr, Seoul…	Kim, N (reprint author), Univ Ulsan, Coll Med, Asan Med Ctr, Dept Convergence Med, 88 Olymp Ro 43 Gil, Seoul 05505, South Korea.	namkugkim@gmail.com			National Research Foundation of Korea - Ministry of Science, ICT (Information & Communication Technology) & Future Planning [NRF-2015R1A2A2A04003034, NRF-2013R1A1A1058711]; Asan Institute for Life Sciences, Asan Medical Center, Seoul, Republic of Korea [2015-504]	This research was supported by the National Research Foundation of Korea funded by the Ministry of Science, ICT (Information & Communication Technology) & Future Planning (NRF-2015R1A2A2A04003034 and NRF-2013R1A1A1058711). This study was also supported by a grant (2015-504) from the Asan Institute for Life Sciences, Asan Medical Center, Seoul, Republic of Korea.	Mavili ME, 2007, J CRANIOFAC SURG, V18, P740, DOI 10.1097/scs.0b013e318069014f; Armillotta A, 2007, P I MECH ENG H, V221, P407, DOI 10.1243/09544119JEIM83; McGurk M, 1997, ANN ROY COLL SURG, V79, P169; Hurson C, 2007, INJURY, V38, P1158, DOI 10.1016/j.injury.2007.05.020; TIEDE U, 1990, IEEE COMPUT GRAPH, V10, P41, DOI 10.1109/38.50672; Meaney JFM, 2007, EUR RADIOL, V17, pB2, DOI 10.1007/s10406-00…	70	0	0	37	37	KOREAN RADIOLOGICAL SOC	SEOUL	121-8 YANGJAE-DONG, SEOCHO-GU, SEOUL 137-130, SOUTH KOREA	1229-6929	2005-8330		KOREAN J RADIOL	Korean J. Radiol.	MAR-APR	2016	17	2
J	Yazdi, AA; Popma, A; Wong, W; Nguyen, T; Pan, YY; Xu, J				Yazdi, Alireza Ahmadian; Popma, Adam; Wong, William; Tammy Nguyen; Pan, Yayue; Xu, Jie			3D printing: an emerging tool for novel microfluidics and lab-on-a-chip applications	MICROFLUIDICS AND NANOFLUIDICS			English	Review						3D printing; Additive manufacturing; Microfluidics; Lab-on-a-chip	CROSS-STREAM DIFFUSION; RAPID PROTOTYPING TECHNIQUES; DIRECT METAL-DEPOSITION; PROJECTION MICROSTEREOLITHOGRAPHY; MICRO-STEREOLITHOGRAPHY; OSCILLATING BUBBLES; BIOMEDICAL DEVICES; POWDER DEPOSITION; SOFT LITHOGRAPHY; IMAGE-PROJECTION	In the past few years, 3D printing technology has witnessed an explosive growth, penetrating various aspects of our lives. Current best-in-class 3D printers can fabricate micrometer scale objects, which has made fabrication of microfluidic devices possible. The highest achievable resolution is already at nanometer scale, which is continuing to drop. Since geometric complexity is not a concern for…	[Yazdi, Alireza Ahmadian; Popma, Adam; Wong, William; Tammy Nguyen; Pan, Yayue; Xu, Jie] Univ Illinois, Mech & Ind Engn, Chicago, IL USA	Pan, YY; Xu, J (reprint author), Univ Illinois, Mech & Ind Engn, Chicago, IL USA.	yayuepan@uic.edu; jiexu@uic.edu			University of Illinois at Chicago Curriculum and Instruction Grant	This work has been supported by a University of Illinois at Chicago Curriculum and Instruction Grant.	Chan HN, 2015, MICROFLUID NANOFLUID, V19, P9, DOI 10.1007/s10404-014-1542-4; Bhargava KC, 2014, P NATL ACAD SCI USA, V111, P15013, DOI 10.1073/pnas.1414764111; Justice BA, 2009, DRUG DISCOV TODAY, V14, P102, DOI 10.1016/j.drudis.2008.11.006; Xu J, 2015, SCI BULL, V60, P1047, DOI 10.1007/s11434-015-0800-5; Alting L, 2003, CIRP ANN-MANUF TECHN, V52, P635, DOI 10.1016/S0007-8506(07)60208-X; Aghaamoo…	167	0	0	54	54	SPRINGER HEIDELBERG	HEIDELBERG	TIERGARTENSTRASSE 17, D-69121 HEIDELBERG, GERMANY	1613-4982	1613-4990		MICROFLUID NANOFLUID	Microfluid. Nanofluid.	MAR	2016	20	3
J	Jeong, H; Cho, YA; Cho, Y; Kang, E; Ahn, HW; Hong, J				Jeong, Hyejoong; Cho, Young-Ah; Cho, Younghyun; Kang, Eunah; Ahn, Hyo-won; Hong, Jinkee			Durable Urushiol-Based Nanofilm with Water Repellency for Clear Overlay Appliances in Dentistry	ACS BIOMATERIALS-SCIENCE & ENGINEERING			English	Article						clear overlay appliances; urushiol; nanofilm; intrinsic hydrophobicity; durability	VACUUM-FORMED RETAINERS; ESSENTIAL WORK; THERMOPLASTIC MATERIALS; ORTHODONTIC RETAINERS; FABRICATION; MOUTHGUARD	With increased esthetic needs, orthodontics is an indispensable medical treatment in dentistry, and transparent clear overlay appliances (COAs) are in general use to fix teeth. However, COAs are easily worn out because of the lack of durability. Here, we applied a nanofilm onto COAs using urushiol (U), a durable coating material from plant via a layer-by-layer assembly technique. In particular, p…	[Jeong, Hyejoong; Kang, Eunah; Hong, Jinkee] Chung Ang Univ, Sch Chem Engn & Mat Sci, 84 Heukseok Ro, Seoul 06974, South Korea; [Cho, Young-Ah] Kyung Hee Univ, Sch Dent, Dept Oral & Maxillofacial Pathol, 26 Kyungheedae Ro, Seoul 02447, South Korea; [Ahn, Hyo-won] Kyung Hee Univ, Sch Dent, Dept Orthodont, 26 Kyungheedae Ro, Seoul 02447, South Korea; [Cho, Younghyun] Univ Penn, Dept Mat Sci & Engn,…	Hong, J (reprint author), Chung Ang Univ, Sch Chem Engn & Mat Sci, 84 Heukseok Ro, Seoul 06974, South Korea.; Ahn, HW (reprint author), Kyung Hee Univ, Sch Dent, Dept Orthodont, 26 Kyungheedae Ro, Seoul 02447, South Korea.	hyowon@khu.ac.kr; jkhong@cau.ac.kr			Bio & Medical Technology Development Program of the National Research Foundation of Korea (NRF) - Korean Government [2012M3A9C6050104]; National Research Foundation of Korea (NRF) - Korean Government Ministry of Science, ICT & Future Planning [2013R1A1A1076126]; Basic Science Research Program through the National Research Foundation of Korea(NRF) - Ministry of Science, ICT & Future Planning [NRF-…	This research was supported by the Bio & Medical Technology Development Program of the National Research Foundation of Korea (NRF) funded by the Korean Government (Grant 2012M3A9C6050104) and supported by the National Research Foundation of Korea (NRF), funded by the Korean Government Ministry of Science, ICT & Future Planning (Grant 2013R1A1A1076126) and supported by Basic Science Research Progr…	JOHNSON RA, 1972, J ALLERGY CLIN IMMUN, V49, P27, DOI 10.1016/0091-6749(72)90120-0; Raja TA, 2014, ANGLE ORTHOD, V84, P656, DOI 10.2319/061313-448.1; Schuster S, 2004, AM J ORTHOD DENTOFAC, V126, P725, DOI 10.1016/j.ajodo.2004.04.021; Gardner GD, 2003, AM J ORTHOD DENTOFAC, V124, P294, DOI 10.1016/S0889-5406(03)00502-X; Ahn HW, 2015, J MECH BEHAV BIOMED, V51, P356, DOI 10.1016/j.jmbbm.2015.07.026…	25	0	0	0	0	AMER CHEMICAL SOC	WASHINGTON	1155 16TH ST, NW, WASHINGTON, DC 20036 USA	2373-9878			ACS BIOMATER-SCI ENG	ACS Biomater.-Sci. Eng.	MAR	2016	2	3
J	Kumar, A; Akkineni, AR; Basu, B; Gelinsky, M				Kumar, Alok; Akkineni, Ashwini R.; Basu, Bikramjit; Gelinsky, Michael			Three-dimensional plotted hydroxyapatite scaffolds with predefined architecture: comparison of stabilization by alginate cross-linking versus sintering	JOURNAL OF BIOMATERIALS APPLICATIONS			English	Article						Three-dimensional plotting; direct plotting; robocasting; additive manufacturing; rapid prototyping; hydroxyapatite	PHOSPHATE SCAFFOLDS; MECHANICAL-PROPERTIES; BONE; CERAMICS; POROSITY	Scaffolds for bone tissue engineering are essentially characterized by porous three-dimensional structures with interconnected pores to facilitate the exchange of nutrients and removal of waste products from cells, thereby promoting cell proliferation in such engineered scaffolds. Although hydroxyapatite is widely being considered for bone tissue engineering applications due to its occurrence in …	[Kumar, Alok; Basu, Bikramjit] Indian Inst Sci, Mat Res Ctr, Translat Ctr Biomat Orthoped & Dent Biomat, Bangalore 560012, Karnataka, India; [Akkineni, Ashwini R.; Gelinsky, Michael] Tech Univ Dresden, Ctr Translat Bone Joint & Soft Tissue Res, Fetscherstr 74, D-01307 Dresden, Germany; [Basu, Bikramjit] Indian Inst Sci, Ctr Biosyst Sci & Engn, Bangalore 560012, Karnataka, India	Gelinsky, M (reprint author), Tech Univ Dresden, Ctr Translat Bone Joint & Soft Tissue Res, Fetscherstr 74, D-01307 Dresden, Germany.	michael.gelinsky@tu-dresden.de			Indo-German Science and Technology Centre, Department of Science and Technology, Government of India; Saxon Ministry for Higher Education and Arts [4-7531.60/29/24]	The author(s) disclosed receipt of the following financial support for the research, authorship, and/or publication of this article: The authors thank the Indo-German Science and Technology Centre, Department of Science and Technology, Government of India, and the Saxon Ministry for Higher Education and Arts (contract No. 4-7531.60/29/24) for financial support.	Luo YX, 2013, J MATER CHEM B, V1, P4088, DOI 10.1039/c3tb20511h; Kumar A, 2013, ACTA MATER, V61, P5198, DOI 10.1016/j.actamat.2013.05.013; Chumnanklang R, 2007, MAT SCI ENG C-BIO S, V27, P914, DOI 10.1016/j.msec.2006.11.004; Miranda P, 2008, J BIOMED MATER RES A, V85A, P218, DOI 10.1002/jbm.a.31587; Webster TJ, 2000, BIOMATERIALS, V21, P1803, DOI 10.1016/S0142-9612(00)00075-2; Houmard M, 2013, J …	30	2	2	6	6	SAGE PUBLICATIONS LTD	LONDON	1 OLIVERS YARD, 55 CITY ROAD, LONDON EC1Y 1SP, ENGLAND	0885-3282	1530-8022		J BIOMATER APPL	J. Biomater. Appl.	MAR	2016	30	8
J	Oliveira, SM; Pirraco, RP; Marques, AP; Santo, VE; Gomes, ME; Reis, RL; Mano, JF				Oliveira, Sara M.; Pirraco, Rogerio P.; Marques, Alexandra P.; Santo, Vitor E.; Gomes, Manuela E.; Reis, Rui L.; Mano, Joao F.			Platelet lysate-based pro-angiogenic nanocoatings	ACTA BIOMATERIALIA			English	Article						Layer-by-layer assembling; Instructive surfaces; Platelet lysate; Growth factors; Angiogenesis; Endothelial cells	ENDOTHELIAL GROWTH-FACTOR; BLOOD-VESSEL FORMATION; RICH PLASMA; IN-VITRO; HEPARAN-SULFATE; PROMOTES ANGIOGENESIS; CELL PROLIFERATION; ANGIOPOIETIN-1; VASCULARIZATION; VEGF	Human platelet lysate (PL) is a cost-effective and human source of autologous multiple and potent pro-angiogenic factors, such as vascular endothelial growth factor A (VEGF A), fibroblast growth factor b (FGF b) and angiopoietin-1. Nanocoatings previously characterized were prepared by layer-by-layer assembling incorporating PL with marine-origin polysaccharides and were shown to activate human u…	3Bs Res Grp Biomat Biodegradable & Biomimet, Avepk,Parque Ciencia & Tecnol, P-4805017 Barco Guimaraes, Portugal; ICVS 3Bs PT Govt Associate Lab, P-4805017 Braga, Portugal	Mano, JF (reprint author), Univ Minho, Res Grp 3B, Avepk,Parque Ciencia & Tecnol, P-4805017 Barco Guimaraes, Portugal.	jmano@dep.uminho.pt	Mano, Joao/A-4418-2009; Reis, Rui L./A-8938-2008; Marques, Alexandra/B-1238-2012; Oliveira, Sara/H-3254-2012	Mano, Joao/0000-0002-2342-3765; Reis, Rui L./0000-0002-4295-6129; Marques, Alexandra/0000-0002-3222-0310; Oliveira, Sara/0000-0002-8901-9757	European Union [REGPOT-CT2012-316331 - POLARIS, FP7-KBBE-2010-4-266033 - SPECIAL]; European Research Council [ERC-2012-ADG-20120216-321266]; Portuguese Foundation for Science and Technology [SFRH/BD/70107/2010]; North Portugal Regional Operational Program (ON.2-O Novo Norte), under the National Strategic Reference Framework, through the European Regional Development Fund [RL3-TECT-NORTE-01-0124-F…	The research leading to these results has received funding from European Union's Seventh Framework Program (FP7/2007-2013) under grant agreement na REGPOT-CT2012-316331 - POLARIS and FP7-KBBE-2010-4-266033 - SPECIAL. This work was also supported by the European Research Council grant agreement ERC-2012-ADG-20120216-321266 for the project ComplexiTE. Portuguese Foundation for Science and Technolog…	MADRI JA, 1983, J CELL BIOL, V97, P153, DOI 10.1083/jcb.97.1.153; Schultz GS, 2009, WOUND REPAIR REGEN, V17, P153, DOI 10.1111/j.1524-475X.2009.00466.x; Matsui M, 2012, ACTA BIOMATER, V8, P1792, DOI 10.1016/j.actbio.2012.01.016; Grove AD, 2002, CLIN CANCER RES, V8, P3019; Sun G, 2011, BIOMATERIALS, V32, P95, DOI 10.1016/j.biomaterials.2010.08.091; Claffey KP, 2002, AM J PATHOL, V161, P7, DOI 10.1…	53	0	0	6	6	ELSEVIER SCI LTD	OXFORD	THE BOULEVARD, LANGFORD LANE, KIDLINGTON, OXFORD OX5 1GB, OXON, ENGLAND	1742-7061	1878-7568		ACTA BIOMATER	Acta Biomater.	MAR 1	2016	32
J	Ferlin, KM; Prendergast, ME; Miller, ML; Kaplan, DS; Fisher, JP				Ferlin, Kimberly M.; Prendergast, Margaret E.; Miller, Makenzie L.; Kaplan, David S.; Fisher, John P.			Influence of 3D printed porous architecture on mesenchymal stem cell enrichment and differentiation	ACTA BIOMATERIALIA			English	Article						3D printing; Biomaterial; Mesenchymal stem cell; Differentiation; Scaffold architecture	MARROW STROMAL CELLS; POLY(PROPYLENE FUMARATE); PORE-SIZE; SCAFFOLDS; BIOMATERIALS; REGENERATION; CULTURE; DESIGN; PERMEABILITY; LINEAGES	The interactions between cells and an underlying biomaterial are important for the promotion of cell adhesion, proliferation, and function. Mesenchymal stem cells (MSCs) have great clinical potential as they are an adult stem cell population capable of multilineage differentiation. The relationship between MSC behavior and several material properties including substrate stiffness and pore size ar…	[Ferlin, Kimberly M.; Prendergast, Margaret E.; Miller, Makenzie L.; Fisher, John P.] Univ Maryland, Fischell Dept Bioengn, 3238 Jeong H Kim Engn Bldg, College Pk, MD 20742 USA; [Kaplan, David S.] US FDA, Ctr Devices & Radiol Hlth, Silver Spring, MD USA	Fisher, JP (reprint author), Univ Maryland, Fischell Dept Bioengn, 3238 Jeong H Kim Engn Bldg, College Pk, MD 20742 USA.	jpfisher@umd.edu			National Science Foundation/Food and Drug Administration Scholar-in-Residence Program [CBET 1238398]	Research reported in this publication was supported by the National Science Foundation/Food and Drug Administration Scholar-in-Residence Program (CBET 1238398). The authors wish to thank Dr. Srinidhi Nagaraja for his technical assistance obtaining and analyzing the results of mu CT and Dr. Girish Kumar for his technical assistance with the flow cytometry experiments.	Jeong CG, 2010, TISSUE ENG PT A, V16, P3759, DOI 10.1089/ten.TEA.2010.0103; Ferlin KM, 2014, MOL PHARMACEUT, V11, P2172, DOI 10.1021/mp500062n; Woodfield TBF, 2004, BIOMATERIALS, V25, P4149, DOI 10.1016/j.biomaterials.2003.10.056; Engler AJ, 2006, CELL, V126, P677, DOI 10.1016/j.cell.2006.06.044; Zhang Q, 2014, ACTA BIOMATER, V10, P2005, DOI 10.1016/j.actbio.2013.12.042; Prockop DJ, 1997, SCIENCE…	38	0	0	26	26	ELSEVIER SCI LTD	OXFORD	THE BOULEVARD, LANGFORD LANE, KIDLINGTON, OXFORD OX5 1GB, OXON, ENGLAND	1742-7061	1878-7568		ACTA BIOMATER	Acta Biomater.	MAR 1	2016	32
J	Tang, D; Tare, RS; Yang, LY; Williams, DF; Ou, KL; Oreffo, ROC				Tang, Daniel; Tare, Rahul. S.; Yang, Liang-Yo; Williams, David F.; Ou, Keng-Liang; Oreffo, Richard O. C.			Biofabrication of bone tissue: approaches, challenges and translation for bone regeneration	BIOMATERIALS			English	Review						Skeletal stem cell; Osteogenesis; Angiogenesis; Tissue regeneration; Bone tissue engineering; Biofabrication	MESENCHYMAL STEM-CELLS; ENDOTHELIAL PROGENITOR CELLS; GROWTH-FACTOR DELIVERY; MARROW STROMAL CELLS; ENGINEERING CURRENT STRATEGIES; IN-VIVO; MORPHOGENETIC PROTEIN-2; PORE-SIZE; OSTEOGENIC DIFFERENTIATION; HYDROGEL SCAFFOLDS	The rising incidence of bone disorders has resulted in the need for more effective therapies to meet this demand, exacerbated by an increasing ageing population. Bone tissue engineering is seen as a means of developing alternatives to conventional bone grafts for repairing or reconstructing bone defects by combining biomaterials, cells and signalling factors. However, skeletal tissue engineering …	[Tang, Daniel; Tare, Rahul. S.; Oreffo, Richard O. C.] Univ Southampton, Fac Med, Ctr Human Dev Stem Cells & Regenerat, Southampton SO16 6YD, Hants, England; [Tare, Rahul. S.] Univ Southampton, Fac Engn & Environm, Engn Sci, Southampton SO17 1BF, Hants, England; [Yang, Liang-Yo] Taipei Med Univ, Sch Med, Dept Physiol, Coll Med, Taipei 110, Taiwan; [Yang, Liang-Yo; Ou, Keng-Liang] Taipei Med Univ,…	Ou, KL (reprint author), Taipei Med Univ, Res Ctr Biomed Devices & Prototyping Prod, Taipei 110, Taiwan.; Oreffo, ROC (reprint author), Univ Southampton, Bone & Joint Res Grp, Ctr Human Dev Stem Cells & Regenerat Human Dev &, Inst Dev Sci, Southampton SO16 6YD, Hants, England.	klou@tmu.edu.tw; roco@soton.ac.uk			BBSRC [BB/L021072/1, BB/L00609X/1]; BBSRC (BBSRC-Ministry of Science and Technology, Taiwan); MRC [G1000842, G0802397]; EU FP7 [318553]; Ministry of Science and Technology, Taiwan [MOST 103-2218-E-038-002, MOST 103-2911-I-038-503, MOST 103-2314-B-038-038]; Ministry of Health and Welfare, Taiwan [MOHW 104-TDU-M-112-000003]; [MK/KO26682/1]	Work in the authors' laboratories was supported by grants from the BBSRC (BB/L021072/1 and BB/L00609X/1, and BBSRC-Ministry of Science and Technology, Taiwan), MRC (G1000842 and G0802397) and MK/KO26682/1, EU FP7 (FP7/2007-2013 under grant agreement no. [318553] Skelgen), Ministry of Science and Technology, Taiwan (MOST 103-2218-E-038-002, MOST 103-2911-I-038-503 and MOST 103-2314-B-038-038) and …	Ali M, 2014, BIOFABRICATION, V6, DOI 10.1088/1758-5082/6/4/045001; Dawson JI, 2014, STEM CELLS, V32, P35, DOI 10.1002/stem.1559; Robey PG, 2011, TISSUE ENG PART B-RE, V17, P423, DOI 10.1089/ten.teb.2011.0199; Hong S, 2013, J BIOSCI BIOENG, V116, P224, DOI 10.1016/j.jbiosc.2013.02.011; Schuurman W, 2011, BIOFABRICATION, V3, DOI 10.1088/1758-5082/3/2/021001; Oh S, 2009, P NATL ACAD SCI USA, V106, P…	139	0	0	49	49	ELSEVIER SCI LTD	OXFORD	THE BOULEVARD, LANGFORD LANE, KIDLINGTON, OXFORD OX5 1GB, OXON, ENGLAND	0142-9612	1878-5905		BIOMATERIALS	Biomaterials	MAR	2016	83
J	Mommaerts, MY; Buttner, M; Vercruysse, H; Wauters, L; Beerens, M				Mommaerts, Maurice Y.; Buttner, Michael; Vercruysse, Herman, Jr.; Wauters, Lauri; Beerens, Maikel			Orbital Wall Reconstruction with Two-Piece Puzzle 3D Printed Implants: Technical Note	CRANIOMAXILLOFACIAL TRAUMA & RECONSTRUCTION			English	Article						orbital fractures; surgery; computer-assisted; printing; three-dimensional	PATIENT-SPECIFIC IMPLANTS; FRACTURES; DEFECTS	The purpose of this article is to describe a technique for secondary reconstruction of traumatic orbital wall defects using titanium implants that act as three-dimensional (3D) puzzle pieces. We present three cases of large defect reconstruction using implants produced by Xilloc Medical B.V. (Maastricht, the Netherlands) with a 3D printer manufactured by LayerWise (3D Systems; Heverlee, Belgium),…	[Mommaerts, Maurice Y.; Buttner, Michael; Vercruysse, Herman, Jr.; Wauters, Lauri] Univ Ziekenhuis Brussel, European Face Ctr, VUB, Laarbeeklaan 101, B-1090 Brussels, Belgium; [Mommaerts, Maurice Y.] Orthoface Clin, Oost Vlaanderen, Belgium; [Beerens, Maikel] Xilloc Med BV, Maastricht, Netherlands	Mommaerts, MY (reprint author), Univ Ziekenhuis Brussel, European Face Ctr, VUB, Laarbeeklaan 101, B-1090 Brussels, Belgium.	mauricemommaerts@me.com					Salmi M, 2012, RAPID PROTOTYPING J, V18, P209, DOI 10.1108/13552541211218126; Schon R, 2006, INT J ORAL MAX SURG, V35, P990, DOI 10.1016/j.ijom.2006.06.018; Tang W, 2010, J ORAL MAXIL SURG, V68, P562, DOI 10.1016/j.joms.2009.04.042; Kozakiewicz M, 2011, J CRANIO MAXILL SURG, V39, P30, DOI 10.1016/j.jcms.2010.03.007; Clauser L, 2008, J CRANIOFAC SURG, V19, P351, DOI 10.1097/SCS.0b013e3180534361; M…	16	0	0	4	4	THIEME MEDICAL PUBL INC	NEW YORK	333 SEVENTH AVE, NEW YORK, NY 10001 USA	1943-3875	1943-3883		CRANIOMAXILLOFACIAL	Craniomaxillofacial Trauma Reconstr.	MAR	2016	9	1
J	Shafiee, A; Atala, A				Shafiee, Ashkan; Atala, Anthony			Printing Technologies for Medical Applications	TRENDS IN MOLECULAR MEDICINE			English	Review							DOPED TIN OXIDE; DONOR LIVER-TRANSPLANTATION; CAVAL VALVE IMPLANTATION; ORAL DOSAGE FORMS; 3-DIMENSIONAL PRINTER; ORTHOGNATHIC SURGERY; VASCULAR NETWORKS; THIN-FILMS; IN-VITRO; LOW-COST	Over the past 15 years, printers have been increasingly utilized for biomedical applications in various areas of medicine and tissue engineering. This review discusses the current and future applications of 3D bioprinting. Several 3D printing tools with broad applications from surgical planning to 3D models are being created, such as liver replicas and intermediate splints. Numerous researchers a…	[Shafiee, Ashkan; Atala, Anthony] Wake Forest Sch Med, Wake Forest Inst Regenerat Med, Winston Salem, NC USA	Atala, A (reprint author), Wake Forest Sch Med, Wake Forest Inst Regenerat Med, Winston Salem, NC USA.	aatala@wakehealth.edu					Genina N, 2012, EUR J PHARM SCI, V47, P615, DOI 10.1016/j.ejps.2012.07.020; Chang CC, 2011, J BIOMED MATER RES B, V98B, P160, DOI 10.1002/jbm.b.31831; Lee JS, 2014, BIOFABRICATION, V6, DOI 10.1088/1758-5082/6/2/024103; Gaebel R, 2011, BIOMATERIALS, V32, P9218, DOI 10.1016/j.biomaterials.2011.08.071; Shafiee A, 2008, ICSE: 2008 IEEE INTERNATIONAL CONFERENCE ON SEMICONDUCTOR ELECTRONICS, PROCEEDING…	84	0	0	81	81	ELSEVIER SCI LTD	OXFORD	THE BOULEVARD, LANGFORD LANE, KIDLINGTON, OXFORD OX5 1GB, OXON, ENGLAND	1471-4914	1471-499X		TRENDS MOL MED	Trends Mol. Med	MAR	2016	22	3
J	Beese, AM; Carroll, BE				Beese, Allison M.; Carroll, Beth E.			Review of Mechanical Properties of Ti-6Al-4V Made by Laser-Based Additive Manufacturing Using Powder Feedstock	JOM			English	Review							DIRECT METAL-DEPOSITION; MICROSTRUCTURAL EVOLUTION; BIOMEDICAL APPLICATIONS; MELTED TI-6AL-4V; ALLOY; COMPONENTS; FATIGUE; DUCTILITY; PARTS; FABRICATION	Laser-based additive manufacturing (AM) of metals using powder feedstock can be accomplished via two broadly defined technologies: directed energy deposition (DED) and powder bed fusion (PBF). In these processes, metallic powder is delivered to a location and locally melted with a laser heat source. Upon deposition, the material undergoes a rapid cooling and solidification, and as subsequent laye…	[Beese, Allison M.; Carroll, Beth E.] Penn State Univ, University Pk, PA 16802 USA	Beese, AM (reprint author), Penn State Univ, University Pk, PA 16802 USA.	beese@matse.psu.edu			National Science Foundation [CMMI-1402978]	The authors gratefully acknowledge the financial support of the National Science Foundation through Award Number CMMI-1402978. Any opinions, findings, and conclusions or recommendations expressed in this material are those of the authors and do not necessarily reflect the views of the National Science Foundation.	Amsterdam E., 2009, 25 ICAF S MAY, P1261; Lewis GK, 2000, MATER DESIGN, V21, P417, DOI 10.1016/S0261-3069(99)00078-3; Yu J, 2012, PHYSCS PROC, V39, P416, DOI 10.1016/j.phpro.2012.10.056; Rafi HK, 2013, J MATER ENG PERFORM, V22, P3872, DOI 10.1007/s11665-013-0658-0; Dinda GP, 2009, MAT SCI ENG A-STRUCT, V509, P98, DOI 10.1016/j.msea.2009.01.009; Dinda GP, 2008, METALL MATER TRANS A, V39A, P2914, D…	60	0	0	44	44	SPRINGER	NEW YORK	233 SPRING ST, NEW YORK, NY 10013 USA	1047-4838	1543-1851		JOM-US	JOM	MAR	2016	68	3
J	Cunningham, R; Narra, SP; Ozturk, T; Beuth, J; Rollett, AD				Cunningham, Ross; Narra, Sneha P.; Ozturk, Tugce; Beuth, Jack; Rollett, A. D.			Evaluating the Effect of Processing Parameters on Porosity in Electron Beam Melted Ti-6Al-4V via Synchrotron X-ray Microtomography	JOM			English	Article							MECHANICAL-PROPERTIES; TITANIUM; LASER; MICROSTRUCTURE; FABRICATION; DENSITY	Electron beam melting (EBM) is one of the subsets of direct metal additive manufacturing (AM), an emerging manufacturing method that fabricates metallic parts directly from a three-dimensional (3D) computer model by the successive melting of powder layers. This family of technologies has seen significant growth in recent years due to its potential to manufacture complex components with shorter le…	[Cunningham, Ross; Ozturk, Tugce; Rollett, A. D.] Carnegie Mellon Univ, Dept Mat Sci & Engn, Pittsburgh, PA 15213 USA; [Narra, Sneha P.; Beuth, Jack] Carnegie Mellon Univ, Dept Mech Engn, Pittsburgh, PA 15213 USA	Cunningham, R (reprint author), Carnegie Mellon Univ, Dept Mat Sci & Engn, Pittsburgh, PA 15213 USA.	rwcunnin@andrew.cmu.edu	Ozturk, Tugce/E-9317-2016	Ozturk, Tugce/0000-0001-5040-5821	America Makes [FA8650-12-2-7230]; National Science Foundation [CMMI-1335298]	The authors acknowledge America Makes for providing funding for this research under the project entitled "A Database Relating Powder Properties to Process Outcomes for Direct Metal AM,'' Award Number FA8650-12-2-7230, and the National Science Foundation for providing funding under Grant CMMI-1335298. They would also like to thank Dr. Xianghui Xiao and the rest of the 2-BM beamline staff at the Ad…	VITT RS, 1971, METALL TRANS, V2, P608, DOI 10.1007/BF02663358; Chan KS, 2013, METALL MATER TRANS A, V44A, P1010, DOI 10.1007/s11661-012-1470-4; Murr LE, 2009, MATER CHARACT, V60, P96, DOI 10.1016/j.matchar.2008.07.006; Juechter V, 2014, ACTA MATER, V76, P252, DOI 10.1016/j.actamat.2014.05.037; Murr LE, 2012, J MATER SCI TECHNOL, V28, P1, DOI 10.1016/S1005-0302(12)60016-4; Edwards P, 2013, J MANUF…	29	0	0	19	19	SPRINGER	NEW YORK	233 SPRING ST, NEW YORK, NY 10013 USA	1047-4838	1543-1851		JOM-US	JOM	MAR	2016	68	3
J	Romano, J; Ladani, L; Sadowski, M				Romano, John; Ladani, Leila; Sadowski, Magda			Laser Additive Melting and Solidification of Inconel 718: Finite Element Simulation and Experiment	JOM			English	Article							THERMAL-CONDUCTIVITY; SINTERING PROCESS; METAL POWDERS; BEAM	The field of powdered metal additive manufacturing is experiencing a surge in public interest finding uses in aerospace, defense, and biomedical industries. The relative youth of the technology coupled with public interest makes the field a vibrant research topic. The authors have expanded upon previously published finite element models used to analyze the processing of novel engineering material…	[Romano, John; Ladani, Leila; Sadowski, Magda] Univ Connecticut, Mech Engn, Storrs, CT USA	Romano, J; Ladani, L (reprint author), Univ Connecticut, Mech Engn, Storrs, CT USA.	john.romano@uconn.edu; lladani@engr.uconn.edu			United Technologies Research Center in East Hartford, CT; Pratt Whitney	The authors would like to express their deepest gratitude to Dr. William Brindley, Dr. Sergei Burlatsky, and other associates at Pratt & Whitney and the United Technologies Research Center in East Hartford, CT for their guidance and funding in the realization of this simulation and experimental work.	Anam M.A., 2013, 24 INT SOL FREE FABR, P463, DOI 10.13140/2.1.4009.1201; Jia QB, 2014, J ALLOY COMPD, V585, P713, DOI 10.1016/j.jallcom.2013.09.171; Agapiou JS, 1989, J HEAT TRANS-T ASME, V111, P281; Li YL, 2014, MATER DESIGN, V63, P856, DOI 10.1016/j.matdes.2014.07.006; Rombouts M, 2005, J APPL PHYS, V97, DOI 10.1063/1.1832740; Roberts IA, 2009, INT J MACH TOOL MANU, V49, P916, DOI 10.1016/j.ijm…	33	0	0	15	15	SPRINGER	NEW YORK	233 SPRING ST, NEW YORK, NY 10013 USA	1047-4838	1543-1851		JOM-US	JOM	MAR	2016	68	3
J	Saito, H; Kato, N				Saito, Haruyuki; Kato, Noritaka			Polyelectrolyte/carbon nanotube composite microcapsules and drug release triggered by laser irradiation	JAPANESE JOURNAL OF APPLIED PHYSICS			English	Article; Proceedings Paper	8th International Conference on Molecular Electronics and Bioelectronics (M and BE)	JUN 22-24, 2015	Tokyo, JAPAN				NEAR-INFRARED LIGHT; BIOMEDICAL APPLICATIONS; CARBON NANOTUBES; CAPSULES; NANOPARTICLES; MICROSPHERES; FLUORESCENCE; MULTILAYERS; HYDROGELS; NANORODS	The fabrication of stimuli-responsive capsules is one of the hot topics in the research field of drug delivery systems. Near-infrared (NIR) light is one of the promising stimuli, because of its high transparency to biological tissues, and NIR-responsive capsules have been fabricated using various NIR-adsorbing materials. Here, we employed single-walled carbon nanotubes (SWCNTs) as the NIR-adsorbi…	[Saito, Haruyuki; Kato, Noritaka] Meiji Univ, Grad Sch Sci & Technol, Kawasaki, Kanagawa 2148571, Japan	Kato, N (reprint author), Meiji Univ, Grad Sch Sci & Technol, Kawasaki, Kanagawa 2148571, Japan.	nkato@meiji.ac.jp					Tomatsu I, 2011, ADV DRUG DELIVER REV, V63, P1257, DOI 10.1016/j.addr.2011.06.009; Skorb EV, 2013, ADV MATER, V25, P5029, DOI 10.1002/adma.201302142; Tong WJ, 2012, CHEM SOC REV, V41, P6103, DOI 10.1039/c2cs35088b; Radt B, 2004, ADV MATER, V16, P2184, DOI 10.1002/adma.200400920; Katagiri K, 2009, CHEM MATER, V21, P195, DOI 10.1021/cm802873f; Miyako E, 2008, SMALL, V4, P1711, DOI 10.1002/smll.2008…	34	0	0	13	13	IOP PUBLISHING LTD	BRISTOL	TEMPLE CIRCUS, TEMPLE WAY, BRISTOL BS1 6BE, ENGLAND	0021-4922	1347-4065		JPN J APPL PHYS	Jpn. J. Appl. Phys.	MAR	2016	55	3			2
J	Puppi, D; Piras, AM; Pirosa, A; Sandreschi, S; Chiellini, F				Puppi, Dario; Piras, Anna Maria; Pirosa, Alessandro; Sandreschi, Stefania; Chiellini, Federica			Levofloxacin-loaded star poly(epsilon-caprolactone) scaffolds by additive manufacturing	JOURNAL OF MATERIALS SCIENCE-MATERIALS IN MEDICINE			English	Article							TISSUE ENGINEERING APPLICATIONS; CONTROLLED DRUG-DELIVERY; FIBER MESH SCAFFOLDS; SURFACE MODIFICATION; RELEASE; BONE; OSTEOMYELITIS; INFECTION; AGENTS; CIPROFLOXACIN	The employment of a tissue engineering scaffold able to release an antimicrobial agent with a controlled kinetics represents an effective tool for the treatment of infected tissue defects as well as for the prevention of scaffolds implantation-related infectious complications. This research activity was aimed at the development of additively manufactured star poly(epsilon-caprolactone) (*PCL) sca…	[Puppi, Dario; Piras, Anna Maria; Pirosa, Alessandro; Sandreschi, Stefania; Chiellini, Federica] Univ Pisa, UdR INSTM Pisa, Dept Chem & Ind Chem, BIOLab Res Grp, Via Moruzzi 13, I-56124 Pisa, Italy	Chiellini, F (reprint author), Univ Pisa, UdR INSTM Pisa, Dept Chem & Ind Chem, BIOLab Res Grp, Via Moruzzi 13, I-56124 Pisa, Italy.	federica.chiellini@unipi.it	Puppi, Dario/I-4008-2012	Puppi, Dario/0000-0002-9251-4388	Tuscany Region (Italy) Project "Nuovi Supporti Bioattivi a Matrice Polimerica per la Rigenerazione Ossea in Applicazioni Odontoiatriche (R.E.O.S.S) as part of the program POR CReO FESR Le ali alle tue idee	This study was supported by a Tuscany Region (Italy) funded Project "Nuovi Supporti Bioattivi a Matrice Polimerica per la Rigenerazione Ossea in Applicazioni Odontoiatriche (R.E.O.S.S.)'' as part of the program POR CReO FESR 2007-2013 -Le ali alle tue idee. Authors are grateful to Mr. Piero Narducci for his precious support in recording SEM images.	Denkbas EB, 2000, J MEMBRANE SCI, V172, P33, DOI 10.1016/S0376-7388(00)00314-8; Puppi D, 2011, J BIOACT COMPAT POL, V26, P478, DOI 10.1177/0883911511415918; Dini F, 2016, J BIOACT COMPAT POL, V31, P15, DOI 10.1177/0883911515597928; Pritchard EM, 2013, ADV FUNCT MATER, V23, P854, DOI 10.1002/adfm.201201636; Wu W, 2015, PROG POLYM SCI, V46, P55, DOI 10.1016/j.progpolymsci.2015.02.002; Puppi D, 2012…	52	0	0	12	12	SPRINGER	DORDRECHT	VAN GODEWIJCKSTRAAT 30, 3311 GZ DORDRECHT, NETHERLANDS	0957-4530	1573-4838		J MATER SCI-MATER M	J. Mater. Sci.-Mater. Med.	MAR	2016	27	3
J	Lasgorceix, M; Champion, E; Chartier, T				Lasgorceix, Marie; Champion, Eric; Chartier, Thierry			Shaping by microstereolithography and sintering of macro-micro-porous silicon substituted hydroxyapatite	JOURNAL OF THE EUROPEAN CERAMIC SOCIETY			English	Article						Porous bioceramics; Microstereolithography; Sintering; Silicon -substituted hydroxyapatite; Bone graft substitutes	PROJECTION BASED STEREOLITHOGRAPHY; CALCIUM-PHOSPHATE BIOCERAMICS; SILICATED HYDROXYAPATITE; CERAMIC SUSPENSIONS; DYNAMIC MASK; SCAFFOLDS; BONE; MODEL; CA-10(PO4)(6-X)(SIO4)(X)(OH)(2-X); IMPLANTS	Additive manufacturing of silicon substituted hydroxyapatite (SiHA) ceramics with controlled macro-micro-porous architecture by microstereolithography and sintering is reported. Due to the role of silicon in bone calcification, the incorporation of silicate in hydroxyapatite has become of interest for applications in bone tissue engineering. But, the shaping and the sintering of SiHA remain few s…	[Lasgorceix, Marie; Champion, Eric; Chartier, Thierry] Univ Limoges, CNRS, ENSCI, SPCTS,UMR 7315, F-87000 Limoges, France	Champion, E (reprint author), Univ Limoges, CNRS, SPCTS, UMR CNRS 7315,Ctr Europeen Ceram, 12 Rue Atlantis, F-87068 Limoges, France.	marie.lasgorceix@etu.unilim.fr; eric.champion@unilim.fr; thierry.chartier@unilim.fr			LabEX SigmaLim [ANR-10-LABX-0074-01]	The authors are grateful to Dr David Marchat (CIS EMSE, CNRS UMR 5307, Saint-Etienne, France) for BET analysis of the sintered samples. This work is supported by institutional grants from the LabEX SigmaLim (ANR-10-LABX-0074-01).	Pietak AM, 2007, BIOMATERIALS, V28, P4023, DOI 10.1016/j.biomaterials.2007.05.003; Patel N, 2005, J MATER SCI-MATER M, V16, P429, DOI 10.1007/s10856-005-6983-6; Skoog SA, 2014, J MATER SCI-MATER M, V25, P845, DOI 10.1007/s10856-013-5107-y; Champion E, 2013, ACTA BIOMATER, V9, P5855, DOI 10.1016/j.actbio.2012.11.029; Kang HW, 2012, SENSOR ACTUAT A-PHYS, V178, P223, DOI 10.1016/j.sna.2012.01.016; C…	39	0	0	17	17	ELSEVIER SCI LTD	OXFORD	THE BOULEVARD, LANGFORD LANE, KIDLINGTON, OXFORD OX5 1GB, OXON, ENGLAND	0955-2219	1873-619X		J EUR CERAM SOC	J. Eur. Ceram. Soc.	MAR	2016	36	4
J	Mandapalli, PK; Labala, S; Bojja, J; Venuganti, VVK				Mandapalli, Praveen Kumar; Labala, Suman; Bojja, Jagadeesh; Venuganti, Venkata Vamsi Krishna			Effect of pirfenidone delivered using layer-by-layer thin film on excisional wound healing	EUROPEAN JOURNAL OF PHARMACEUTICAL SCIENCES			English	Article						Layer-by-layer films; Pirfenidone; Excisional wound healing; Collagen; TGF-beta expression	BLEOMYCIN HAMSTER MODEL; NECROSIS-FACTOR-ALPHA; DRUG-DELIVERY; BIOMEDICAL APPLICATIONS; TRANSLATIONAL LEVEL; LUNG FIBROSIS; CHITOSAN; ALGINATE; RELEASE; DESIGN	The aim of this study was to evaluate the effect of a new anti-fibrotic agent, pirfenidone (PFD), delivered using polyelectrolyte multilayer films on excisional wound healing. Polyelectrolyte multilayer films were prepared by layer-by-layer (LbL) sequential adsorption of chitosan and sodium alginate. The UV-spectrophotometer, FTIR and differential scanning calorimeter were used to characterize th…	[Mandapalli, Praveen Kumar; Labala, Suman; Bojja, Jagadeesh; Venuganti, Venkata Vamsi Krishna] BITS, Dept Pharm, Hyderabad Campus, Hyderabad 500078, Telangana, India	Venuganti, VVK (reprint author), BITS, Dept Pharm, Hyderabad Campus, Hyderabad 500078, Telangana, India.	vamsi@hyderabad.bits-pilani.ac.in			Department of Science and Technology, Government of India under SERB-Young Scientist award [SERB/F/1260/2012-13]; Council of Scientific and Industrial Research	This work was financially supported by a grant from Department of Science and Technology, Government of India under SERB-Young Scientist award (SERB/F/1260/2012-13). Particle size analyzer, texture analyzer and multimode plate reader were procured using a grant from Department of Science and Technology - fund for improvement of science and technology infrastructure (DST FIST). PK Mandapalli recei…	Iost RM, 2012, BIOSENS BIOELECTRON, V31, P1, DOI 10.1016/j.bios.2011.10.040; de Villiers MM, 2011, ADV DRUG DELIVER REV, V63, P701, DOI 10.1016/j.addr.2011.05.011; Frederiksen K, 2015, EUR J PHARM BIOPHARM, V91, P9, DOI 10.1016/j.ejpb.2015.01.002; Jayakumar R, 2011, BIOTECHNOL ADV, V29, P322, DOI 10.1016/j.biotechadv.2011.01.005; Thu HE, 2012, INT J PHARMACEUT, V434, P375, DOI 10.1016/j.ijpharm.2…	38	0	0	11	11	ELSEVIER SCIENCE BV	AMSTERDAM	PO BOX 211, 1000 AE AMSTERDAM, NETHERLANDS	0928-0987	1879-0720		EUR J PHARM SCI	Eur. J. Pharm. Sci.	FEB 15	2016	83
J	Liu, A; Xue, GH; Sun, M; Shao, HF; Ma, CY; Gao, Q; Gou, ZR; Yan, SG; Liu, YM; He, Y				Liu, An; Xue, Guang-huai; Sun, Miao; Shao, Hui-feng; Ma, Chi-yuan; Gao, Qing; Gou, Zhong-ru; Yan, Shi-gui; Liu, Yan-ming; He, Yong			3D Printing Surgical Implants at the clinic: A Experimental Study on Anterior Cruciate Ligament Reconstruction	SCIENTIFIC REPORTS			English	Article							MESENCHYMAL STEM-CELLS; ACID INTERFERENCE SCREWS; ORTHOPEDIC-SURGERY; CALCIUM-PHOSPHATE; SILK SCAFFOLD; IN-VIVO; REGENERATION; TISSUES; FIXATION	Desktop three-dimensional (3D) printers (D3DPs) have become a popular tool for fabricating personalized consumer products, favored for low cost, easy operation, and other advantageous qualities. This study focused on the potential for using D3DPs to successfully, rapidly, and economically print customized implants at medical clinics. An experiment was conducted on a D3DP-printed anterior cruciate…	[Liu, An; Ma, Chi-yuan; Yan, Shi-gui] Zhejiang Univ, Sch Med, Affiliated Hosp 2, Dept Orthopaed Surg, Hangzhou 310009, Zhejiang, Peoples R China; [Xue, Guang-huai; Shao, Hui-feng; Gao, Qing; He, Yong] Zhejiang Univ, Coll Mech Engn, State Key Lab Fluid Power & Mechatron Syst, Hangzhou 310027, Zhejiang, Peoples R China; [Liu, An; Xue, Guang-huai; Shao, Hui-feng; Gao, Qing; He, Yong] Zhejiang Univ, …	Yan, SG (reprint author), Zhejiang Univ, Sch Med, Affiliated Hosp 2, Dept Orthopaed Surg, Hangzhou 310009, Zhejiang, Peoples R China.; He, Y (reprint author), Zhejiang Univ, Coll Mech Engn, State Key Lab Fluid Power & Mechatron Syst, Hangzhou 310027, Zhejiang, Peoples R China.; He, Y (reprint author), Zhejiang Univ, Coll Mech Engn, Key Lab Printing Proc & Equipment Zhejiang Prov 3, Hangzhou 31002…	11318143@zju.edu.cn; liuyanming@zju.edu.cn; yongqin@zju.edu.cn			National Natural Science Foundation of China [81171687, 81371954, 51375440]; Zhejiang Provincial Natural Science Foundation of China [LY15H140005]	This paper is sponsored by the National Natural Science Foundation of China (81171687, 81371954, 51375440), the Zhejiang Provincial Natural Science Foundation of China (LY15H140005). We thank An Qin from Shanghai Jiao Tong University for his help with animal studies, and Guanfeng Yao from Shantou University for his expertise in MRI analysis.	Schubert C, 2014, BRIT J OPHTHALMOL, V98, P159, DOI 10.1136/bjophthalmol-2013-304446; del Real RP, 2002, BIOMATERIALS, V23, P3673, DOI 10.1016/S0142-9612(02)00101-1; Jones N, 2012, NATURE, V487, P22, DOI 10.1038/487022a; Lim TC, 2010, J BIOMED MATER RES A, V94A, P1303, DOI 10.1002/jbm.a.32747; Fan HB, 2008, BIOMATERIALS, V29, P3324, DOI 10.1016/j.biomaterials.2008.04.012; Ambrose CG, 2004, ANN BI…	39	0	0	39	39	NATURE PUBLISHING GROUP	LONDON	MACMILLAN BUILDING, 4 CRINAN ST, LONDON N1 9XW, ENGLAND	2045-2322			SCI REP-UK	Sci Rep	FEB 15	2016	6
J	Berthuy, OI; Blum, LJ; Marquette, CA				Berthuy, Ophelie I.; Blum, Loic J.; Marquette, Christophe A.			Cells on chip for multiplex screening	BIOSENSORS & BIOELECTRONICS			English	Article						Bioprinting; Cell microarrays; High-throughput; Multiplex; Optical detection; Reverse transfection	SECRETED ALKALINE-PHOSPHATASE; MAMMALIAN-CELLS; GENE-EXPRESSION; DRUG DISCOVERY; SINGLE CELLS; STEM-CELLS; ON-CHIP; ELECTROCHEMICAL DETECTION; MICROWELL ARRAYS; SOFT LITHOGRAPHY	Microarray technology was developed in the early 1990s to measure the transcription levels of thousands of genes in parallel. The basic premise of high-density arraying has since been expanded to create cells microarrays. Cells on chip are powerful experimental tools for high-throughput and multiplex screening of samples or cellular functions. Miniaturization increases assay throughput while redu…	[Berthuy, Ophelie I.; Blum, Loic J.; Marquette, Christophe A.] Univ Lyon 1, Inst Chim & Biochim Mol & Supramol, Equipe Genie Enzymat Membranes Biomimet & Assembl, CNRS ICBMS 5246, F-69622 Villeurbanne, France	Marquette, CA (reprint author), Univ Lyon 1, Inst Chim & Biochim Mol & Supramol, Equipe Genie Enzymat Membranes Biomimet & Assembl, CNRS ICBMS 5246, Batiment CPE 43,Bd 11 Novembre 1918, F-69622 Villeurbanne, France.	christophe.marquette@univ-lyon1.fr					Hung PJ, 2005, BIOTECHNOL BIOENG, V89, P1, DOI 10.1002/bit.20289; Kang LF, 2008, DRUG DISCOV TODAY, V13, P1, DOI 10.1016/j.drudis.2007.10.003; Kelso E, 2000, ELECTROANAL, V12, P490, DOI 10.1002/(SICI)1521-4109(200005)12:7<490::AID-ELAN490>3.0.CO;2-Y; Gottwald E, 2007, LAB CHIP, V7, P777, DOI 10.1039/b618488j; SCHENA M, 1995, SCIENCE, V270, P467, DOI 10.1126/science.270.5235.467; Lee MY, 2008, P N…	78	2	2	81	127	ELSEVIER ADVANCED TECHNOLOGY	OXFORD	OXFORD FULFILLMENT CENTRE THE BOULEVARD, LANGFORD LANE, KIDLINGTON, OXFORD OX5 1GB, OXON, ENGLAND	0956-5663	1873-4235		BIOSENS BIOELECTRON	Biosens. Bioelectron.	FEB 15	2016	76				SI
J	Jungst, T; Smolan, W; Schacht, K; Scheibel, T; Groll, J				Jungst, Tomasz; Smolan, Willi; Schacht, Kristin; Scheibel, Thomas; Groll, Juergen			Strategies and Molecular Design Criteria for 3D Printable Hydrogels	CHEMICAL REVIEWS			English	Review							TISSUE-ENGINEERING APPLICATIONS; ELASTIN-LIKE POLYPEPTIDE; SUPRAMOLECULAR POLYMER NETWORKS; WALLED CARBON NANOTUBES; MESENCHYMAL STEM-CELLS; PROTEIN-BASED POLYMERS; SPIDER-SILK PROTEINS; TRANSMISSION ELECTRON-MICROSCOPY; CONSTITUTIONAL DYNAMIC CHEMISTRY; RAPID PROTOTYPING TECHNIQUES		[Jungst, Tomasz; Smolan, Willi; Groll, Juergen] Univ Wurzburg, Dept Funct Mat Med & Dent, Pleicherwall 2, D-97070 Wurzburg, Germany; [Schacht, Kristin; Scheibel, Thomas] Univ Bayreuth, Fac Engn Sci, Chair Biomat, Univ Str 30, D-95447 Bayreuth, Germany	Groll, J (reprint author), Univ Wurzburg, Dept Funct Mat Med & Dent, Pleicherwall 2, D-97070 Wurzburg, Germany.	juergen.groll@fmz.uni-wuerzburg.de			European Union [309962]; European Research Council (ERC) [617989]	We thank Paul D. Dalton for proofreading the manuscript. This research has received funding (J.G., Tj., W.S.) from the European Union's Seventh Framework Programme (FP7/2007-2013) under Grant Agreement No. 309962 (Hydro ZONES project) and the European Research Council (ERC) under Grant Agreement No. 617989 (Design2Heal project).	Czaja WK, 2007, BIOMACROMOLECULES, V8, P1, DOI 10.1021/bm060620d; Aguado BA, 2012, TISSUE ENG PT A, V18, P806, DOI [10.1089/ten.TEA.2011.0391, 10.1089/ten.tea.2011.0391]; Hersel U, 2003, BIOMATERIALS, V24, P4385, DOI 10.1016/S0142-9612(03)00343-0; Tibbitt MW, 2009, BIOTECHNOL BIOENG, V103, P655, DOI 10.1002/bit.22361; Melchels FPW, 2010, BIOMATERIALS, V31, P6121, DOI 10.1016/j.biomaterials.2010.0…	473	5	5	64	64	AMER CHEMICAL SOC	WASHINGTON	1155 16TH ST, NW, WASHINGTON, DC 20036 USA	0009-2665	1520-6890		CHEM REV	Chem. Rev.	FEB 10	2016	116	3
J	Lin, XK; Wu, ZG; Wu, YJ; Xuan, MJ; He, Q				Lin, Xiankun; Wu, Zhiguang; Wu, Yingjie; Xuan, Mingjun; He, Qiang			Self-Propelled Micro-/Nanomotors Based on Controlled Assembled Architectures	ADVANCED MATERIALS			English	Article						micro-; nanomotors; self-propulsion; controlled assembly; architecture; biomedical applications	LIGHT-TRIGGERED RELEASE; DRUG-DELIVERY SYSTEMS; BY-LAYER DEPOSITION; AUTONOMOUS MOVEMENT; CATALYTIC NANOMOTORS; MOLECULAR MOTORS; BIOMEDICAL APPLICATIONS; CHEMICAL ENERGY; CAPSULE MOTORS; ROTARY MOTION	Synthetic micro-/nanomotors (MNMs) are capable of performing self-propelled motion in fluids through harvesting different types of energies into mechanical movement, with potential applications in biomedicine and other fields. To address the challenges in these applications, a promising strategy that combines controlled assembly (bottom-up approaches) with top-down approaches for engineering auto…	[Lin, Xiankun; Wu, Zhiguang; Wu, Yingjie; Xuan, Mingjun; He, Qiang] Harbin Inst Technol, Micro Nanotechnol Res Ctr, State Key Lab Robot & Syst HIT, Harbin 150080, Peoples R China	He, Q (reprint author), Harbin Inst Technol, Micro Nanotechnol Res Ctr, State Key Lab Robot & Syst HIT, Harbin 150080, Peoples R China.	qianghe@hit.edu.cn			State Key Laboratory of Robotics and System (HIT); China Postdoctoral Science Foundation; Fundamental Research Funds for the Central Universities	This work was supported by State Key Laboratory of Robotics and System (HIT), China Postdoctoral Science Foundation funded projects, and Fundamental Research Funds for the Central Universities.	Wu ZG, 2014, ACS NANO, V8, P12041, DOI 10.1021/nn506200x; Liu M, 2015, NANOSCALE, V7, P4949, DOI 10.1039/c4nr07558g; Wilson DA, 2012, NAT CHEM, V4, P268, DOI 10.1038/nchem.1281; Paxton WF, 2004, J AM CHEM SOC, V126, P13424, DOI 10.1021/ja047697z; Hu CMJ, 2013, NAT NANOTECHNOL, V8, P336, DOI [10.1038/nnano.2013.54, 10.1038/NNANO.2013.54]; Gao W, 2013, J AM CHEM SOC, V135, P998, DOI 10.1021/ja31145…	84	4	4	46	46	WILEY-V C H VERLAG GMBH	WEINHEIM	POSTFACH 101161, 69451 WEINHEIM, GERMANY	0935-9648	1521-4095		ADV MATER	Adv. Mater.	FEB 10	2016	28	6
J	Liu, XQ; Picart, C				Liu, Xi Qiu; Picart, Catherine			Layer-by-Layer Assemblies for Cancer Treatment and Diagnosis	ADVANCED MATERIALS			English	Article						layer-by-layer; cancer; drug delivery; diagnosis; cellular behaviors	CIRCULATING TUMOR-CELLS; MESOPOROUS SILICA NANOPARTICLES; CONTROLLED DRUG-RELEASE; BIOMEDICAL APPLICATIONS; ANTICANCER DRUG; POLYELECTROLYTE MULTILAYERS; PHOTOTHERMAL THERAPY; HOLLOW MICROSPHERES; GOLD NANOPARTICLES; COLORECTAL-CANCER	The layer-by-layer (LbL) technique was introduced in the early 1990s. Since then, it has undergone a series of technological developments, making it possible to engineer various theranostic platforms, such as films and capsules, with precise control at the nanometer and micrometer scales. Recent progress in the applications of LbL assemblies in the field of cancer therapy, diagnosis, and fundamen…	[Liu, Xi Qiu; Picart, Catherine] LMGP, INPG 5628, UMR CNRS, 3 Parvis Louis Neel, F-38016 Grenoble, France	Liu, XQ; Picart, C (reprint author), LMGP, INPG 5628, UMR CNRS, 3 Parvis Louis Neel, F-38016 Grenoble, France.	Xi-Qiu.Liu@grenoble-inp.fr; catherine.picart@grenoble-inp.fr					Ai H, 2003, CELL BIOCHEM BIOPHYS, V39, P23, DOI 10.1385/CBB:39:1:23; Cui D, 2011, ADV MATER, V23, pH200, DOI 10.1002/adma.201100600; Poon Z, 2011, NANO LETT, V11, P2096, DOI 10.1021/nl200636r; Reategui E, 2015, ADV MATER, V27, P1593, DOI 10.1002/adma.201404677; Deng ZJ, 2013, ACS NANO, V7, P9571, DOI 10.1021/nn4047925; Fan Z, 2012, ACS NANO, V6, P1065, DOI 10.1021/nn2045246; Sun YF, 2014, MICROPO…	59	1	1	76	76	WILEY-V C H VERLAG GMBH	WEINHEIM	POSTFACH 101161, 69451 WEINHEIM, GERMANY	0935-9648	1521-4095		ADV MATER	Adv. Mater.	FEB 10	2016	28	6
J	Zhu, XY; Guo, SF; He, T; Jiang, S; Janczewski, D; Vancso, GJ				Zhu, Xiaoying; Guo, Shifeng; He, Tao; Jiang, Shan; Janczewski, Dominik; Vancso, G. Julius			Engineered, Robust Polyelectrolyte Multilayers by Precise Control of Surface Potential for Designer Protein, Cell, and Bacteria Adsorption	LANGMUIR			English	Article							POLYMER BRUSHES; ANTIFOULING APPLICATIONS; BIOMEDICAL APPLICATIONS; PLASMA TREATMENT; CHARGE CONTROL; MULTI LAYERS; THIN-FILMS; ADHESION; ROUGHNESS; COATINGS	Cross-linked layer-by-layer (LbL) assemblies with a precisely tuned surface zeta-potential were fabricated to control the adsorption of proteins, mammalian cells, and bacteria for different biomedical applications. Two weak polyions including a synthesized polyanion and polyethylenimine were assembled under controlled conditions and cross-linked to prepare three robust LbL films as model surfaces…	[Zhu, Xiaoying; Guo, Shifeng; He, Tao; Jiang, Shan] ASTAR, Inst Mat Res & Engn, 2 Fusionopolis Way,Innovis 08-03, Singapore 138634, Singapore; [Janczewski, Dominik] Warsaw Univ Technol, Fac Chem, Lab Technol Proc, Noakowskiego 3, PL-00664 Warsaw, Poland; [Vancso, G. Julius] Univ Twente, MESA Inst Nanotechnol Mat Sci & Technol Polymers, POB 217, NL-7500 AE Enschede, Netherlands	Zhu, XY (reprint author), ASTAR, Inst Mat Res & Engn, 2 Fusionopolis Way,Innovis 08-03, Singapore 138634, Singapore.; Janczewski, D (reprint author), Warsaw Univ Technol, Fac Chem, Lab Technol Proc, Noakowskiego 3, PL-00664 Warsaw, Poland.; Vancso, GJ (reprint author), Univ Twente, MESA Inst Nanotechnol Mat Sci & Technol Polymers, POB 217, NL-7500 AE Enschede, Netherlands.	zhux@imre.a-star.edu.sg; Dominik.Janczewski@ch.pw.edu.pl; g.j.vancso@utwente.nl			Agency for Science, Technology and Research (A*STAR)	The authors are grateful to the Agency for Science, Technology and Research (A*STAR) for providing financial support under the Innovative Marine Antifouling Solutions (IMAS) program.	ABARZUA S, 1995, MAR ECOL PROG SER, V123, P301, DOI 10.3354/meps123301; Lefaux CJ, 2004, J POLYM SCI POL PHYS, V42, P3654, DOI 10.1002/polb.20209; Gich F, 2012, ENVIRON MICROBIOL, V14, P2984, DOI 10.1111/j.1462-2920.2012.02868.x; Faucheux N, 2004, BIOMATERIALS, V25, P2721, DOI 10.1016/j.biomaterials.2003.09.069; Zhao B, 2000, PROG POLYM SCI, V25, P677, DOI 10.1016/S0079-6700(00)00012-5; Seehuber …	52	0	0	42	42	AMER CHEMICAL SOC	WASHINGTON	1155 16TH ST, NW, WASHINGTON, DC 20036 USA	0743-7463			LANGMUIR	Langmuir	FEB 9	2016	32	5
J	Kinstlinger, IS; Bastian, A; Paulsen, SJ; Hwang, DH; Ta, AH; Yalacki, DR; Schmidt, T; Miller, JS				Kinstlinger, Ian S.; Bastian, Andreas; Paulsen, Samantha J.; Hwang, Daniel H.; Ta, Anderson H.; Yalacki, David R.; Schmidt, Tim; Miller, Jordan S.			Open-Source Selective Laser Sintering (OpenSLS) of Nylon and Biocompatible Polycaprolactone	PLOS ONE			English	Article							TISSUE ENGINEERING SCAFFOLDS; TRICALCIUM PHOSPHATE SCAFFOLDS; IN-VITRO; OSTEOGENIC-DIFFERENTIATION; SURFACE-ROUGHNESS; POROUS SCAFFOLD; STEREOLITHOGRAPHY; FABRICATION; CONSTRUCTS; NETWORKS	Selective Laser Sintering (SLS) is an additive manufacturing process that uses a laser to fuse powdered starting materials into solid 3D structures. Despite the potential for fabrication of complex, high-resolution structures with SLS using diverse starting materials (including biomaterials), prohibitive costs of commercial SLS systems have hindered the wide adoption of this technology in the sci…	[Kinstlinger, Ian S.; Bastian, Andreas; Paulsen, Samantha J.; Hwang, Daniel H.; Ta, Anderson H.; Yalacki, David R.; Miller, Jordan S.] Rice Univ, Dept Bioengn, Houston, TX USA; [Schmidt, Tim] Lansing Makers Network, Lansing, MI USA	Miller, JS (reprint author), Rice Univ, Dept Bioengn, Houston, TX USA.	jmil@rice.edu			John S. Dunn Collaborative Research Award of the Gulf Coast Consortia; Cancer Prevention Research Institute of Texas [RP120713-P2]	This work was supported by a 2013 John S. Dunn Collaborative Research Award of the Gulf Coast Consortia and the Cancer Prevention Research Institute of Texas (RP120713-P2). The funders had no role in study design, data collection and analysis, decision to publish, or preparation of the manuscript.	Aboul-Hosn CS, 2012, J CRANIOMAXILLOFAC S, V40, P162, DOI DOI 10.1016/J.JCMS.2011.03.014; Eshraghi S, 2010, ACTA BIOMATER, V6, P2467, DOI 10.1016/j.actbio.2010.02.002; Partee B, 2006, J MANUF SCI E-T ASME, V128, P531, DOI 10.1115/1.2162589; Sachlos E, 2003, BIOMATERIALS, V24, P1487, DOI 10.1016/S0142-9612(02)00528-8; Tan KH, 2003, BIOMATERIALS, V24, P3115, DOI 10.1016/S0142-9612(03)00131-5; Buged…	88	1	1	20	20	PUBLIC LIBRARY SCIENCE	SAN FRANCISCO	1160 BATTERY STREET, STE 100, SAN FRANCISCO, CA 94111 USA	1932-6203			PLOS ONE	PLoS One	FEB 3	2016	11	2
J	Jakus, AE; Rutz, AL; Shah, RN				Jakus, Adam E.; Rutz, Alexandra L.; Shah, Ramille N.			Advancing the field of 3D biomaterial printing	BIOMEDICAL MATERIALS			English	Article						bioprinting; 3D printing; tissue engineering; biofabrication; regenerative engineering; bioinks; biomaterials	GELATIN METHACRYLATE HYDROGELS; RAPID PROTOTYPING TECHNOLOGY; TISSUE-ENGINEERED CONSTRUCTS; CELL-COMPATIBLE HYDROGELS; BIOMEDICAL APPLICATIONS; REGENERATIVE MEDICINE; FREEFORM FABRICATION; BIOASSEMBLY TOOL; SCAFFOLD DESIGN; PLGA SCAFFOLDS	3D biomaterial printing has emerged as a potentially revolutionary technology, promising to transform both research and medical therapeutics. Although there has been recent progress in the field, on-demand fabrication of functional and transplantable tissues and organs is still a distant reality. To advance to this point, there are two major technical challenges that must be overcome. The first i…	[Jakus, Adam E.; Shah, Ramille N.] Northwestern Univ, Mat Sci & Engn, Evanston, IL 60208 USA; [Rutz, Alexandra L.] Northwestern Univ, Biomed Engn, Evanston, IL 60208 USA; [Shah, Ramille N.] Northwestern Univ, Comprehens Transplant Ctr, Chicago, IL 60611 USA; [Shah, Ramille N.] Northwestern Univ, Dept Surg, Chicago, IL 60611 USA; [Jakus, Adam E.; Rutz, Alexandra L.; Shah, Ramille N.] Northwestern …	Shah, RN (reprint author), Northwestern Univ, Mat Sci & Engn, Evanston, IL 60208 USA.; Shah, RN (reprint author), Northwestern Univ, Comprehens Transplant Ctr, Chicago, IL 60611 USA.; Shah, RN (reprint author), Northwestern Univ, Dept Surg, Chicago, IL 60611 USA.; Shah, RN (reprint author), Northwestern Univ, Simpson Querrey Inst BioNanotechnol, Chicago, IL 60611 USA.	ramille-shah@northwestern.edu					Melchels FPW, 2010, BIOMATERIALS, V31, P6121, DOI 10.1016/j.biomaterials.2010.04.050; Wang XH, 2006, TISSUE ENG, V12, P83, DOI 10.1089/ten.2006.12.83; Chang CC, 2011, J BIOMED MATER RES B, V98B, P160, DOI 10.1002/jbm.b.31831; Hynes RO, 2009, SCIENCE, V326, P1216, DOI 10.1126/science.1176009; Duan B, 2011, MRS BULL, V36, P998, DOI 10.1557/mrs.2011.270; Koike N, 2004, NATURE, V428, P138, DOI 10.103…	92	0	0	28	28	IOP PUBLISHING LTD	BRISTOL	TEMPLE CIRCUS, TEMPLE WAY, BRISTOL BS1 6BE, ENGLAND	1748-6041	1748-605X		BIOMED MATER	Biomed. Mater.	FEB	2016	11	1
J	Qu, M; Gao, XY; Hou, YK; Shen, CC; Xu, YR; Zhu, M; Wang, HJ; Xu, HS; Chai, G; Zhang, Y				Qu, Miao; Gao, Xiaoyan; Hou, Yikang; Shen, Congcong; Xu, Yourong; Zhu, Ming; Wang, Hengjian; Xu, Haisong; Chai, Gang; Zhang, Yan			Influence of Cell Printing on Biological Characters of Chondrocytes	JOURNAL OF BIOMATERIALS AND TISSUE ENGINEERING			English	Article						Chondrocytes; Cell Printing; Tissue Engineering; Proliferation; Viability	CATHEPSIN-K; HUMAN EAR; CARTILAGE; TRANSPLANTATION; VIABILITY	Objective To establish a two-dimensional biological printing technique of chondrocytes and compare the difference of related biological characters between printed chondrocytes and unprinted cells so as to control the cell transfer process and keep cell viability after printing. Methods Primary chondrocytes were obtained from human mature and fetal cartilage tissues and then were regularly sub-cul…	[Chai, Gang; Zhang, Yan] Shanghai 9th Peoples Hosp, Shanghai Res Inst Plast & Reconstruct Surg, Shanghai Tissue Engn Key Lab, Dept Plast & Reconstruct Surg, 639 Zhi Zao Ju Rd, Shanghai 200011, Peoples R China; Shanghai Univ, Rapid Prototyping Ctr, Shanghai 200011, Peoples R China	Zhang, Y (reprint author), Shanghai 9th Peoples Hosp, Shanghai Res Inst Plast & Reconstruct Surg, Shanghai Tissue Engn Key Lab, Dept Plast & Reconstruct Surg, 639 Zhi Zao Ju Rd, Shanghai 200011, Peoples R China.				Outstanding Young Medical Personnel Training Fund of Health System in Shanghai Pudong [PWRq2012-14]	Shanghai Natural Science Foundation of China (13ZR1437500); Outstanding Young Medical Personnel Training Fund of Health System in Shanghai Pudong New Area in 2012 (PWRq2012-14); National Natural Science Foundation of China (30600650).	Liu Y, 2010, BIOMATERIALS, V31, P2176, DOI 10.1016/j.biomaterials.2009.11.080; Xu T, 2009, BIOFABRICATION, V1, DOI 10.1088/1758-5082/1/3/035001; Mohebi MM, 2002, J COMB CHEM, V4, P267, DOI 10.1021/cc010075e; Burg KJL, 2003, IEEE ENG MED BIOL, V22, P84, DOI 10.1109/MEMB.2003.1256277; Barron JA, 2004, APPL PHYS A-MATER, V79, P1027, DOI 10.1007/s00339-004-2620-3; Ringeisen BR, 2004, TISSUE ENG, V10,…	30	0	0	1	1	AMER SCIENTIFIC PUBLISHERS	VALENCIA	26650 THE OLD RD, STE 208, VALENCIA, CA 91381-0751 USA	2157-9083	2157-9091		J BIOMATER TISS ENG	J. Biomater. Tissue Eng.	FEB	2016	6	2
J	Wardrip, NC; Arnusch, CJ				Wardrip, Nathaniel C.; Arnusch, Christopher J.			Three-Dimensionally Printed Microfluidic Cross-flow System for Ultrafiltration/Nanofiltration Membrane Performance Testing	JOVE-JOURNAL OF VISUALIZED EXPERIMENTS			English	Article						Bioengineering; Issue 108; Environmental sciences; Microfluidics; 3-D printing; Polymer membranes; Ultrafiltration membrane; Nanofiltration membrane; Fouling; Cross-flow Filtration		Minimization and management of membrane fouling is a formidable challenge in diverse industrial processes and other practices that utilize membrane technology. Understanding the fouling process could lead to optimization and higher efficiency of membrane based filtration. Here we show the design and fabrication of an automated three-dimensionally (3-D) printed microfluidic cross-flow filtration s…	[Wardrip, Nathaniel C.; Arnusch, Christopher J.] Ben Gurion Univ Negev, Dept Desalinat & Water Treatment, Zuckerberg Inst Water Res, Jacob Blaustein Inst Desert Res, Sede Boqer Campus, IL-84105 Beer Sheva, Israel	Arnusch, CJ (reprint author), Ben Gurion Univ Negev, Dept Desalinat & Water Treatment, Zuckerberg Inst Water Res, Jacob Blaustein Inst Desert Res, Sede Boqer Campus, IL-84105 Beer Sheva, Israel.	arnusch@bgu.ac.il			Israel Science Foundation [1474-13]	The authors thank Stratasys (Rehovot, Israel) for three-dimensional printing of the device. We are grateful to Microdyne-Nadir (Germany) for the membrane samples. This research was supported by The Israel Science Foundation (Grant 1474-13) to C.J.A.	Bernstein R, 2010, LANGMUIR, V26, P12358, DOI 10.1021/la1017278; de Jong J, 2006, LAB CHIP, V6, P1125, DOI 10.1039/b603275c; Tang CYY, 2011, ADV COLLOID INTERFAC, V164, P126, DOI 10.1016/j.cis.2010.10.007; Kaufman Y, 2014, J MEMBRANE SCI, V457, P50, DOI 10.1016/j.memsci.2014.01.036; Nabe A, 1997, J MEMBRANE SCI, V133, P57, DOI 10.1016/S0376-7388(97)00073-2; Ang WS, 2007, J MEMBRANE SCI, V296, P83…	10	0	0	5	5	JOURNAL OF VISUALIZED EXPERIMENTS	CAMBRIDGE	1 ALEWIFE CENTER, STE 200, CAMBRIDGE, MA 02140 USA	1940-087X			JOVE-J VIS EXP	J. Vis. Exp.	FEB	2016		108
J	Lee, JB; Kim, JE; Bae, MS; Park, SA; Balikov, DA; Sung, HJ; Jeon, HB; Park, HK; Um, SH; Lee, KS; Kwon, IK				Lee, Jung Bok; Kim, Ji Eun; Bae, Min Soo; Park, Su A.; Balikov, Daniel A.; Sung, Hak-joon; Jeon, Hoon Bong; Park, Hun Kuk; Um, Soong Ho; Lee, Kook Sun; Kwon, Il Keun			Development of Poly(epsilon-Caprolactone) Scaffold Loaded with Simvastatin and Beta-Cyclodextrin Modified Hydroxyapatite Inclusion Complex for Bone Tissue Engineering	POLYMERS			English	Article						-cyclodextrin; hydroxyapatite; poly(-caprolactone) 3-D scaffolds; simvastatin; boneregeneration	SOLID FREEFORM FABRICATION; IN-VITRO; OSTEOGENIC DIFFERENTIATION; COMPOSITE SCAFFOLDS; STEM-CELLS	In this study, we developed poly(-caprolactone) (PCL) 3D scaffolds using a solid free form fabrication (SFF) technique. -cyclodextrin (CD) was grafted to hydroxyapatite (HAp) and this CD grafted HAp was coated onto the PCL scaffold surface, followed by drug loading through an inclusion complex interaction between the CD and adamantane (AD) or between CD and simvastatin (SIM). The scaffold structu…	[Lee, Jung Bok; Balikov, Daniel A.; Sung, Hak-joon] Vanderbilt Univ, Dept Biomed Engn, Nashville, TN 37212 USA; [Lee, Jung Bok] Vanderbilt Univ, Dept Mech Engn, Nashville, TN 37235 USA; [Kim, Ji Eun; Bae, Min Soo; Kwon, Il Keun] Kyung Hee Univ, Inst Oral Biol, Sch Dent, Dept Maxillofacial Biomed Engn, Seoul 130701, South Korea; [Park, Su A.] Korea Inst Machinery & Mat, Dept Nat Inspired Nanoconve…	Kwon, IK (reprint author), Kyung Hee Univ, Inst Oral Biol, Sch Dent, Dept Maxillofacial Biomed Engn, Seoul 130701, South Korea.	jung.bok.lee@vanderbilt.edu; sausage14@khu.ac.kr; bmsbms20@gmail.com; psa@kimm.re.kr; daniel.a.balikov@vanderbilt.edu; hak-joon.sung@vanderbilt.edu; inwoodkr@gmail.com; sigmoidus@khu.ac.kr; Sh.um@skku.ac.kr; isodent@naver.com; kwoni@khu.ac.kr			Korea Health Technology R&D Project through the Korea Health Industry Development Institute (KHIDI) - Ministry of Health Welfare [HI14C2241]	This work was supported by the Korea Health Technology R&D Project through the Korea Health Industry Development Institute (KHIDI) funded by the Ministry of Health & Welfare (HI14C2241).	Melchels FPW, 2010, BIOMATERIALS, V31, P6121, DOI 10.1016/j.biomaterials.2010.04.050; Park SA, 2014, MACROMOL RES, V22, P882, DOI 10.1007/s13233-014-2119-5; Liu C, 2009, INT J ORAL SCI, V1, P90, DOI 10.4248/ijos.08011; Griffith LG, 2002, SCIENCE, V295, P1009, DOI 10.1126/science.1069210; Pagkalos J, 2010, J BONE MINER RES, V25, P2470, DOI 10.1002/jbmr.163; Hirayama F, 1999, ADV DRUG DELIVER REV, …	29	0	0	6	6	MDPI AG	BASEL	POSTFACH, CH-4005 BASEL, SWITZERLAND	2073-4360			POLYMERS-BASEL	Polymers	FEB	2016	8	2
J	Wang, ZS; Qin, HY; Feng, ZH; Zhao, YM				Wang, Zhongshan; Qin, Haiyan; Feng, Zhihong; Zhao, Yimin			Platelet-rich plasma gel composited with nondegradable porous polyurethane scaffolds as a potential auricular cartilage alternative	JOURNAL OF BIOMATERIALS APPLICATIONS			English	Article						Platelet-rich plasma gel; polyurethane; cartilage regeneration; extracellular matrix; auricular reconstruction	STEM-CELLS; IN-VITRO; OSTEOGENIC DIFFERENTIATION; PERIODONTAL-LIGAMENT; BONE-MARROW; TISSUE; VIVO; RECONSTRUCTION; PROLIFERATION; REGENERATION	Total auricular reconstruction is still a challenge, and autologous cartilage transplant is the main therapy so far. Tissue engineering provides a promising method for auricular cartilage reconstruction. However, although degradable framework demonstrated excellent initial cosmetic details, it is difficult to maintain the auricular contour over time and the metabolites tended to be harmful to hum…	[Wang, Zhongshan; Feng, Zhihong; Zhao, Yimin] Fourth Mil Med Univ, Sch Stomatol, Dept Prosthet Dent, State Key Lab Mil Stomatol, Xian 710032, Peoples R China; [Qin, Haiyan] Nanjing Univ, Sch Med, Nanjing Stomatol Hosp, Nanjing 210008, Jiangsu, Peoples R China	Zhao, YM (reprint author), Fourth Mil Med Univ, Sch Stomatol, Dept Prosthet Dent, State Key Lab Mil Stomatol, Xian 710032, Peoples R China.	zhaoymdentist@163.com			National Natural Science Foundation of China [81200770, 81200823]; national twelfth five-year science and technology support program [2012BAI07B02]	The author(s) disclosed receipt of the following financial support for the research, authorship, and/or publication of this article: This study was financially supported by the National Natural Science Foundation of China grant (no. 81200770 and no. 81200823) and the national twelfth five-year science and technology support program (2012BAI07B02).	Williamson MR, 2006, BIOMATERIALS, V27, P3608, DOI 10.1016/j.biomaterials.2006.02.025; Huang SY, 2012, OR SURG OR MED OR PA, V114, pS32, DOI 10.1016/j.tripleo.2011.07.048; Shieh SJ, 2004, BIOMATERIALS, V25, P1545, DOI 10.1016/S0142-9612(03)00501-5; Zhou B, 2014, INJURY, V45, P864, DOI 10.1016/j.injury.2014.01.018; Bil M, 2009, J MATER SCI, V44, P1469, DOI 10.1007/s10853-008-3037-8; Sikavitsas VI,…	35	0	0	4	4	SAGE PUBLICATIONS LTD	LONDON	1 OLIVERS YARD, 55 CITY ROAD, LONDON EC1Y 1SP, ENGLAND	0885-3282	1530-8022		J BIOMATER APPL	J. Biomater. Appl.	FEB	2016	30	7
J	Luo, YH; Xu, X; Li, D; Song, W				Luo, Yuehao; Xu, Xia; Li, Dong; Song, Wen			Recent developments in fabricating drag reduction surfaces covering biological sharkskin morphology	REVIEWS IN CHEMICAL ENGINEERING			English	Review						bio-fabrication; biological morphology; biomimetic surface; manufacturing methods; sharkskin	NUMERICAL-SIMULATION; REDUCING SURFACES; TURBULENT-FLOW; SKIN; RIBLETS; REPLICATION; MICRO; MECHANISMS; POLYMERS; ADHESION	With the rapid development of science and technology, increasing research interests have been focused on environment protection, global warming, and energy shortage. At present, reducing friction force as much as possible has developed into an urgent issue. Sharkskin effect has the potential ability to lower viscous drag on the fluid-solid interface in turbulence, and therefore, how to fabricate …	[Luo, Yuehao] George Washington Univ, Sch Engn & Appl Sci, Washington, DC 20052 USA; [Xu, Xia] Univ Alabama, Dept Chem & Biol Engn, Tuscaloosa, AL 35487 USA; [Xu, Xia] Univ Alabama, MINT Ctr, Tuscaloosa, AL 35487 USA; [Li, Dong; Song, Wen] Northwestern Polytech Univ, Sch Mech Engn, Xian 710072, Peoples R China	Luo, YH (reprint author), George Washington Univ, Sch Engn & Appl Sci, Washington, DC 20052 USA.	luoyuehao1985@163.com					Agrim S, 2014, J SOL ENERG T ASME, V136; BUSHNELL DM, 1991, ANNU REV FLUID MECH, V23, P65, DOI 10.1146/annurev.fluid.23.1.65; Zhang DY, 2011, J HYDRODYN, V23, P204, DOI 10.1016/S1001-6058(10)60105-9; Li XA, 2010, ADV MAT RES, V97-101, P2533, DOI 10.4028/www.scientific.net/AMR.97-101.2533; Luo YH, 2013, APPL SURF SCI, V282, P370, DOI 10.1016/j.apsusc.2013.05.138; Jin Y, 2014, INT J HEAT MASS TRAN,…	83	0	0	15	15	WALTER DE GRUYTER GMBH	BERLIN	GENTHINER STRASSE 13, D-10785 BERLIN, GERMANY	0167-8299	2191-0235		REV CHEM ENG	Rev. Chem. Eng.	FEB	2016	32	1
J	Xu, H; Hu, M; Ren, KF; Wang, JL; Liu, XS; Jia, F; Zhao, YX; Ji, J				Xu, Han; Hu, Mi; Ren, Ke-feng; Wang, Jin-lei; Liu, Xiang-sheng; Jia, Fan; Zhao, Yi-xiu; Ji, Jian			Spraying layer-by-layer assembly film based on the coordination bond of bioinspired polydopamine-Fe-III	THIN SOLID FILMS			English	Article						Spraying layer-by-layer assembly; Polydopamine; Coordination bond; Superhydrophobic; Ferric cation	CARBON NANOTUBES; MULTILAYER FILMS; BIOMEDICAL APPLICATIONS; ENDOTHELIAL-CELLS; SURFACES; COATINGS; FABRICATION; MEMBRANES; POLYMERIZATION; ENTEROBACTIN	Spraying layer-by-layer (LbL) assembly technique has been developed for rapid and efficient fabrication of functional films. The spraying method generally requires relatively fast formation of stable interactions among the building components. In this study, inspired by nature, the fast and strong coordination bond between catechol groups (polydopamine, PDA) and metal ions (Fe3+) was employed to …	[Xu, Han; Hu, Mi; Ren, Ke-feng; Wang, Jin-lei; Liu, Xiang-sheng; Jia, Fan; Zhao, Yi-xiu; Ji, Jian] Zhejiang Univ, Dept Polymer Sci & Engn, MOE Key Lab Macromol Synth & Functionalizat, Hangzhou 310027, Peoples R China	Ren, KF (reprint author), Zhejiang Univ, Dept Polymer Sci & Engn, MOE Key Lab Macromol Synth & Functionalizat, Hangzhou 310027, Peoples R China.	renkf@zju.edu.cn; jijian@zju.edu.cn			Zhejiang Provincial Natural Science Foundation of China [LR15E030002]; Key Science Technology Innovation Team of Zhejiang Province [2013TD02]; National Natural Science Foundation of China [51333005, 21374095]; National Basic Research Program of China [2011CB606203]; Research Fund for the Doctoral Program of Higher Education of China [20120101130013]; International Science & Technology Cooperation…	This research was supported by Zhejiang Provincial Natural Science Foundation of China under Grant No. LR15E030002, the Key Science Technology Innovation Team of Zhejiang Province (no. 2013TD02), the National Natural Science Foundation of China (51333005, 21374095), the National Basic Research Program of China (2011CB606203), Research Fund for the Doctoral Program of Higher Education of China (20…	Fei B, 2008, CARBON, V46, P1795, DOI 10.1016/j.carbon.2008.06.049; Shukla A, 2010, SMALL, V6, P2392, DOI 10.1002/smll.201001150; Feng L, 2002, ADV MATER, V14, P1857, DOI 10.1002/adma.200290020; Kerdjoudj H, 2011, SOFT MATTER, V7, P3621, DOI 10.1039/c0sm00998a; Lee H, 2007, SCIENCE, V318, P426, DOI 10.1126/science.1147241; KERN W, 1990, J ELECTROCHEM SOC, V137, P1887, DOI 10.1149/1.2086825; Chen T…	39	0	0	30	30	ELSEVIER SCIENCE SA	LAUSANNE	PO BOX 564, 1001 LAUSANNE, SWITZERLAND	0040-6090			THIN SOLID FILMS	Thin Solid Films	FEB 1	2016	600
J	Meininger, S; Mandal, S; Kumar, A; Groll, J; Basu, B; Gbureck, U				Meininger, Susanne; Mandal, Sourav; Kumar, Alok; Groll, Juergen; Basu, Bikramjit; Gbureck, Uwe			Strength reliability and in vitro degradation of three-dimensional powder printed strontium-substituted magnesium phosphate scaffolds	ACTA BIOMATERIALIA			English	Article						Magnesium phosphate; Scaffold; Strontium; mu-CT	CALCIUM-SENSING RECEPTOR; LOW-TEMPERATURE FABRICATION; RABBIT MODEL; MECHANICAL-PROPERTIES; SIGNALING PATHWAYS; BONE SUBSTITUTES; CANCELLOUS BONE; 3D; CEMENT; CERAMICS	Strontium ions (Sr2+) are known to prevent osteoporosis and also encourage bone formation. Such twin requirements have motivated researchers to develop Sr-substituted biomaterials for orthopaedic applications. The present study demonstrates a new concept of developing Sr-substituted Mg-3(PO4)(2) - based biodegradable scaffolds. In particular, this work reports the fabrication, mechanical properti…	[Meininger, Susanne; Groll, Juergen; Gbureck, Uwe] Univ Hosp Wurzburg, Dept Funct Mat Med & Dent, Pleicherwall 2, D-97070 Wurzburg, Germany; [Mandal, Sourav; Kumar, Alok; Basu, Bikramjit] Indian Inst Sci, Mat Res Ctr, Lab Biomat, Bangalore 560012, Karnataka, India; [Basu, Bikramjit] Indian Inst Sci, Ctr Biosyst Sci & Engn, Bangalore 560012, Karnataka, India	Gbureck, U (reprint author), Univ Hosp Wurzburg, Dept Funct Mat Med & Dent, Pleicherwall 2, D-97070 Wurzburg, Germany.; Basu, B (reprint author), Indian Inst Sci, Mat Res Ctr, Lab Biomat, Bangalore 560012, Karnataka, India.	bikram@mrc.iisc.ernet.in; uwe.gbureck@fmz.uni-wuerzburg.de			Bayer Fellowship Program; Department of Science and Technology; Department of Biotechnology, Government of India	The authors would like to acknowledge financial support from the Bayer Fellowship Program (Susanne Meininger) and the Department of Science and Technology as well as Department of Biotechnology, Government of India (Sourav Mandal, Alok Kumar and Bikramjit Basu).	Melchels FPW, 2010, BIOMATERIALS, V31, P6121, DOI 10.1016/j.biomaterials.2010.04.050; Tat SK, 2011, BONE, V49, P559, DOI 10.1016/j.bone.2011.06.005; Moseke C, 2012, J MATER SCI-MATER M, V23, P2631, DOI 10.1007/s10856-012-4740-1; Vorndran E, 2008, ADV ENG MATER, V10, pB67, DOI 10.1002/adem.200800179; Bose S, 2012, TRENDS BIOTECHNOL, V30, P546, DOI 10.1016/j.tibtech.2012.07.005; Castilho M, 2014, B…	74	0	0	51	51	ELSEVIER SCI LTD	OXFORD	THE BOULEVARD, LANGFORD LANE, KIDLINGTON, OXFORD OX5 1GB, OXON, ENGLAND	1742-7061	1878-7568		ACTA BIOMATER	Acta Biomater.	FEB	2016	31
J	Gao, GF; Cui, XF				Gao, Guifang; Cui, Xiaofeng			Three-dimensional bioprinting in tissue engineering and regenerative medicine	BIOTECHNOLOGY LETTERS			English	Review						3D-Printing; Biomaterials; Bioprinting; Bone; Cartilage; Muscle; Stem cells; Tissue engineering	MESENCHYMAL STEM-CELLS; ARTICULAR-CARTILAGE REPAIR; LIVING CELLS; BONE-MARROW; IN-VITRO; SCAFFOLDS; TECHNOLOGY; MUSCLE; DIFFERENTIATION; HYDROGEL	With the advances of stem cell research, development of intelligent biomaterials and three-dimensional biofabrication strategies, highly mimicked tissue or organs can be engineered. Among all the biofabrication approaches, bioprinting based on inkjet printing technology has the promises to deliver and create biomimicked tissue with high throughput, digital control, and the capacity of single cell…	[Gao, Guifang; Cui, Xiaofeng] Wuhan Univ Technol, Sch Chem Chem Engn & Life Sci, 122 Luoshi Rd, Wuhan 430070, Hubei, Peoples R China; [Gao, Guifang; Cui, Xiaofeng] Rensselaer Polytech Inst, Ctr Biotechnol & Interdisciplinary Studies, Troy, NY USA; [Gao, Guifang] Stemorgan Therapeut, Troy, NY USA	Cui, XF (reprint author), Wuhan Univ Technol, Sch Chem Chem Engn & Life Sci, 122 Luoshi Rd, Wuhan 430070, Hubei, Peoples R China.	xfc.cui@gmail.com			Fundamental Research Funds for the Central Universities [WUT: 2015IB004]; NSF [1011796]; New York Capital Region Research Alliance grant; Stemorgan Therapeutics RD support [TERM002]	This work was funded by the Fundamental Research Funds for the Central Universities (WUT: 2015IB004), NSF 1011796, New York Capital Region Research Alliance grant, and Stemorgan Therapeutics R&D support (TERM002). The authors indicate no potential conflict of interest.	MILLER JB, 1990, J CELL BIOL, V111, P1149, DOI 10.1083/jcb.111.3.1149; Zhang ZY, 2015, LANGMUIR, V31, P6447, DOI 10.1021/acs.langmuir.5b00919; Spalazzi JP, 2008, J BIOMED MATER RES A, V86A, P1, DOI 10.1002/jbm.a.32073; Boland Thomas, 2006, Biotechnology Journal, V1, P910, DOI 10.1002/biot.200600081; Bruder SP, 1997, J CELL BIOCHEM, V64, P278, DOI 10.1002/(SICI)1097-4644(199702)64:2<278::AID-JCB11…	90	0	0	86	86	SPRINGER	DORDRECHT	VAN GODEWIJCKSTRAAT 30, 3311 GZ DORDRECHT, NETHERLANDS	0141-5492	1573-6776		BIOTECHNOL LETT	Biotechnol. Lett.	FEB	2016	38	2
J	Zhang, CY; Zhang, DC; Chen, DL; Li, M				Zhang, Chao-ying; Zhang, Da-chun; Chen, Deng-long; Li, Min			A Bilayered Scaffold Based on RGD Recombinant Spider Silk Proteins for Small Diameter Tissue Engineering	POLYMER COMPOSITES			English	Article							BIORESORBABLE VASCULAR GRAFTS; MECHANICAL-PROPERTIES; ENDOTHELIAL-CELLS; TUBULAR SCAFFOLDS; BLOOD-VESSELS; COLLAGEN; ELASTIN; MATRIX; CYTOCOMPATIBILITY; FABRICATION	A bilayered scaffold was fabricated via electrospinning layer-by-layer with the inner layer composed of blend fibers of spider silk protein and gelatin (pNSR16/Gt), then the polyurethane (PU) layer on the outside. The physicochemical and biological performance of scaffold were investigated. The pNSR16/Gt-PU composite nanofibers with interconnected pores was detected a porosity of 88.7 +/- 1.5%; w…	[Zhang, Chao-ying; Zhang, Da-chun; Li, Min] Fujian Normal Univ, Coll Life Sci, Fuzhou 350108, Fujian, Peoples R China; [Zhang, Chao-ying] Quanzhou Ctr Dis Control & Prevent, Quanzhou 362018, Fujian, Peoples R China; [Chen, Deng-long] Fujian Normal Univ, Coll Chem & Mat Sci, Fuzhou 350108, Fujian, Peoples R China	Li, M (reprint author), Fujian Normal Univ, Coll Life Sci, Fuzhou 350108, Fujian, Peoples R China.	mli@fjnu.edu.cn			Fujian Provincial Department of Science & Technology, Fujian, China [2010Y0020]	Contract grant sponsor: Fujian Provincial Department of Science & Technology, Fujian, China; contract grant number: 2010Y0020.	Dubey G, 2011, ACTA BIOMATER, V7, P1114, DOI 10.1016/j.actbio.2010.11.010; McClure MJ, 2010, ACTA BIOMATER, V6, P2422, DOI 10.1016/j.actbio.2009.12.029; Soletti L, 2011, J BIOMED MATER RES A, V96A, P436, DOI 10.1002/jbm.a.32997; Uttayarat P, 2010, ACTA BIOMATER, V6, P4229, DOI 10.1016/j.actbio.2010.06.008; Villard V, 2006, J PEPT SCI, V12, P206, DOI 10.1002/psc.707; Robinson WP, 2009, J VASC SURG…	49	1	1	16	16	WILEY-BLACKWELL	HOBOKEN	111 RIVER ST, HOBOKEN 07030-5774, NJ USA	0272-8397	1548-0569		POLYM COMPOSITE	Polym. Compos.	FEB	2016	37	2
J	Zhang, ZL; Zhou, GX; Chen, B; Cai, J; Chen, JQ; Wu, X; Qi, WX; Ji, M				Zhang, Zhilong; Zhou, Gaoxin; Chen, Bo; Cai, Jin; Chen, Junqing; Wu, Xuan; Qi, Wenxiou; Ji, Min			Novel yolk-shell structured silica nanosphere with a movable silica-coated gold core	JOURNAL OF SOL-GEL SCIENCE AND TECHNOLOGY			English	Article						Hollow structure; Mesoporous; Gold nanoparticles; Co-assembly; Sol-gel	AU NANOPARTICLES; NOBLE; MICROSPHERES; SPHERES	In this article, a novel yolk-shell structure of silica-based nanosphere with a spherical silica-coated nanogold core was successfully fabricated on the basis of layer-by-layer co-assembly and selective etching strategies. The resulting nanospheres were characterized by transmission electron microscopy, scanning electron microscopy, ultraviolet and visible spectrophotometry, X-ray diffractometry,…	[Zhang, Zhilong; Cai, Jin; Chen, Junqing; Wu, Xuan; Qi, Wenxiou] Southeast Univ, Sch Chem & Chem Engn, Nanjing 210096, Jiangsu, Peoples R China; [Zhou, Gaoxin; Chen, Bo; Ji, Min] Southeast Univ, Sch Biol Sci & Med Engn, Nanjing 210096, Jiangsu, Peoples R China	Cai, J (reprint author), Southeast Univ, Sch Chem & Chem Engn, Nanjing 210096, Jiangsu, Peoples R China.; Ji, M (reprint author), Southeast Univ, Sch Biol Sci & Med Engn, Nanjing 210096, Jiangsu, Peoples R China.	15150518200@163.com; caijin@seu.edu.cn; sbzl0719@sina.com			National High-tech Research and Development Project (863 Project) [2013AA032205]; Industry Project of Jiangsu Science-technology Support Plan [BE2013840]; Science and Technology Development Program of Suzhou [ZXY201412]	This work is supported by the National High-tech Research and Development Project (863 Project, 2013AA032205), Industry Project of Jiangsu Science-technology Support Plan (BE2013840), Science and Technology Development Program of Suzhou (ZXY201412).	Lv RC, 2014, ACS APPL MATER INTER, V6, P15550, DOI 10.1021/am504347e; Skrabalak SE, 2008, ACCOUNTS CHEM RES, V41, P1587, DOI 10.1021/ar800018v; Liu R, 2013, PROG BIOCHEM BIOPHYS, V40, P977, DOI 10.3724/SP.J.1206.2013.00283; Liu JS, 2014, PLASMONICS, V9, P1007, DOI 10.1007/s11468-014-9708-1; Roca M, 2008, J AM CHEM SOC, V130, P14273, DOI 10.1021/ja8059039; Chen JC, 2013, NANO RES, V6, P871, DOI 10…	15	0	0	29	29	SPRINGER	DORDRECHT	VAN GODEWIJCKSTRAAT 30, 3311 GZ DORDRECHT, NETHERLANDS	0928-0707	1573-4846		J SOL-GEL SCI TECHN	J. Sol-Gel Sci. Technol.	FEB	2016	77	2
J	Sallica-Leva, E; Caram, R; Jardini, AL; Fogagnolo, JB				Sallica-Leva, E.; Caram, R.; Jardini, A. L.; Fogagnolo, J. B.			Ductility improvement due to martensite alpha ' decomposition in porous Ti-6Al-4V parts produced by selective laser melting for orthopedic implants	JOURNAL OF THE MECHANICAL BEHAVIOR OF BIOMEDICAL MATERIALS			English	Article						Titanium alloys; Additive manufacturing; Thermal treatment; Thermal analysis; X-ray analysis; Mechanical properties	MECHANICAL-PROPERTIES; TITANIUM-ALLOYS; HEAT-TREATMENT; BIOMEDICAL APPLICATIONS; MICROSTRUCTURE; PHASE; BEHAVIOR; TI6AL4V; SCAFFOLDS	Ti-6Al-4V parts obtained by selective laser melting typically have an acicular alpha' martensitic microstructure whose ductility is low. Thus, post-heat treatments are useful for increasing ductility. In this work, the effects of sub-beta-transus heat treatments on the mechanical properties of Ti-6Al-4V parts with porous structures are correlated with martensite alpha' phase decomposition. The pr…	[Sallica-Leva, E.; Caram, R.; Fogagnolo, J. B.] Univ Estadual Campinas, Sch Mech Engn, RuaMendeleiev 200, BR-13083860 Campinas, SP, Brazil; [Jardini, A. L.] Univ Estadual Campinas, Sch Chem Engn, Ave Albert Einstein 500, BR-13083852 Campinas, SP, Brazil	Fogagnolo, JB (reprint author), Univ Estadual Campinas, Sch Mech Engn, RuaMendeleiev 200, BR-13083860 Campinas, SP, Brazil.	fogagnolo@fem.unicamp.br			Sao Paulo State Research Foundation (FAPESP, Brazil) [2011/19982-2]; National Council for Scientific and Technological Development (CNPq, Brazil) [483733/2010-5]; Brazilian Federal Agency for Support and Improvement of Higher Education (CAPES, Brazil)	The authors would like to thank the Sao Paulo State Research Foundation (FAPESP, Brazil) (Grant 2011/19982-2), and the National Council for Scientific and Technological Development (CNPq, Brazil) (Grant 483733/2010-5) for their financial support, and the Brazilian Federal Agency for Support and Improvement of Higher Education (CAPES, Brazil) for the scholarship granted to the first author, and Pr…	Ahmed T, 1998, MAT SCI ENG A-STRUCT, V243, P206, DOI 10.1016/S0921-5093(97)00802-2; Sallica-Leva E, 2013, J MECH BEHAV BIOMED, V26, P98, DOI 10.1016/j.jmbbm.2013.05.011; Vandenbroucke B, 2007, RAPID PROTOTYPING J, V13, P196, DOI 10.1108/13552540710776142; Venkatesh BD, 2009, MAT SCI ENG A-STRUCT, V506, P117, DOI 10.1016/j.msea.2008.11.018; Veiga C, 2012, REV ADV MATER SCI, V32, P133; Qazi JI, 200…	31	0	0	32	32	ELSEVIER SCIENCE BV	AMSTERDAM	PO BOX 211, 1000 AE AMSTERDAM, NETHERLANDS	1751-6161	1878-0180		J MECH BEHAV BIOMED	J. Mech. Behav. Biomed. Mater.	FEB	2016	54
J	Asadi-Eydivand, M; Solati-Hashjin, M; Fathi, A; Padashi, M; Abu Osman, NA				Asadi-Eydivand, Mitra; Solati-Hashjin, Mehran; Fathi, Alireza; Padashi, Mobin; Abu Osman, Noor Azuan			Optimal design of a 3D-printed scaffold using intelligent evolutionary algorithms	APPLIED SOFT COMPUTING			English	Article						Scaffolds; 3D printer; Aggregated artificial neural network (AANN); Particle swarm optimization (PSO); Porous structure; Mechanical strength	TISSUE ENGINEERING SCAFFOLDS; SOLID FREEFORM FABRICATION; NEURAL-NETWORKS; DAMAGE DETECTION; BONE; OPTIMIZATION; PARAMETERS; HYDROXYAPATITE; IDENTIFICATION; PERMEABILITY	Fabrication of three-dimensional structures has gained increasing importance in the bone tissue engineering (BTE) field. Mechanical properties and permeability are two important requirement for BTE scaffolds. The mechanical properties of the scaffolds are highly dependent on the processing parameters. Layer thickness, delay time between spreading each powder layer, and printing orientation are th…	[Asadi-Eydivand, Mitra; Abu Osman, Noor Azuan] Univ Malaya, Dept Biomed Engn, Fac Engn, Kuala Lumpur 50603, Malaysia; [Solati-Hashjin, Mehran] Amirkabir Univ Technol, Dept Biomed Engn, Tehran 15914, Iran; [Fathi, Alireza; Padashi, Mobin] Babol Univ Technol, Dept Mech Engn, Babol Sar, Iran	Asadi-Eydivand, M (reprint author), Univ Malaya, Dept Biomed Engn, Fac Engn, Kuala Lumpur 50603, Malaysia.	mitra@um.edu.my; azuan@um.edu.my	Engineering, Faculty /I-7935-2015	Engineering, Faculty /0000-0002-4848-7052	Ministry of Higher Education of Malaysia [UM.C/HIR/MOHE/ENG/10 D000010-16001]	This study was supported by the High Impact Research Grant from the Ministry of Higher Education of Malaysia (UM.C/HIR/MOHE/ENG/10 D000010-16001).	Yeung WT, 2005, ENG STRUCT, V27, P685, DOI 10.1016/j.engstruct.2004.12.006; SACHS E, 1992, J ENG IND-T ASME, V114, P481; Ting HN, 2013, ENG APPL ARTIF INTEL, V26, P2022, DOI 10.1016/j.engappai.2013.06.004; Ni YQ, 2006, J SOUND VIB, V290, P242, DOI 10.1016/j.jsv.2005.03.016; Castilho M, 2014, BIOFABRICATION, V6, DOI 10.1088/1758-5082/6/1/015006; Lee SJJ, 1995, RAPID PROTOTYPING J, V1, P24, DOI 10.…	57	0	0	39	39	ELSEVIER SCIENCE BV	AMSTERDAM	PO BOX 211, 1000 AE AMSTERDAM, NETHERLANDS	1568-4946	1872-9681		APPL SOFT COMPUT	Appl. Soft. Comput.	FEB	2016	39
J	Lantada, AD; Iniesta, HA; Garcia-Ruiz, JP				Diaz Lantada, Andres; Alarcon Iniesta, Hernan; Predestinacion Garcia-Ruiz, Josefa			Composite scaffolds for osteochondral repair obtained by combination of additive manufacturing, leaching processes and hMSC-CM functionalization	MATERIALS SCIENCE & ENGINEERING C-MATERIALS FOR BIOLOGICAL APPLICATIONS			English	Article						Tissue engineering; Scaffolds for tissue repair; Osteochondral repair; Rapid prototyping; Additive manufacture; Computer-aided design & engineering	MESENCHYMAL STEM-CELLS; TISSUE ENGINEERING APPLICATIONS; GROWTH-FACTOR; REACTIVE DILUENTS; CULTURE MATRICES; POROUS SCAFFOLD; BONE; VASCULARIZATION; CARTILAGE; FABRICATION	Articular repair is a relevant and challenging area for the emerging fields of tissue engineering and biofabrication. The need of significant gradients of properties, for the promotion of osteochondral repair, has led to the development of several families of composite biomaterials and scaffolds, using different effective approaches, although a perfect solution has not yet been found. In this stu…	[Diaz Lantada, Andres] Univ Politecn Madrid, Mech Engn & Mfg Dept, Prod Dev Lab, E-28006 Madrid, Spain; [Alarcon Iniesta, Hernan; Predestinacion Garcia-Ruiz, Josefa] Univ Autonoma Madrid, Dept Biol Mol, E-28049 Madrid, Spain	Lantada, AD (reprint author), Univ Politecn Madrid, Mech Engn & Mfg Dept, Prod Dev Lab, C Jose Gutierrez Abascal 2, E-28006 Madrid, Spain.	adiaz@etsii.upm.es					Nooeaid P, 2012, J CELL MOL MED, V16, P2247, DOI 10.1111/j.1582-4934.2012.01571.x; Ko HCH, 2007, EUR CELLS MATER, V14, P1; Schuster M, 2007, MONATSH CHEM, V138, P261, DOI 10.1007/s00706-007-0609-2; Ekaputra AK, 2009, TISSUE ENG PT A, V15, P3779, DOI 10.1089/ten.TEA.2009.0186; Maher PS, 2009, IFMBE PROC, V22, P2200; Caterson EJ, 2001, J BIOMED MATER RES, V57, P394, DOI 10.1002/1097-4636(20011205)5…	54	2	2	34	34	ELSEVIER SCIENCE BV	AMSTERDAM	PO BOX 211, 1000 AE AMSTERDAM, NETHERLANDS	0928-4931	1873-0191		MAT SCI ENG C-MATER	Mater. Sci. Eng. C-Mater. Biol. Appl.	FEB 1	2016	59
J	Asadi-Eydivand, M; Solati-Hashjin, M; Farzad, A; Abu Osman, NA				Asadi-Eydivand, Mitra; Solati-Hashjin, Mehran; Farzad, Arghavan; Abu Osman, Noor Azuan			Effect of technical parameters on porous structure and strength of 3D printed calcium sulfate prototypes	ROBOTICS AND COMPUTER-INTEGRATED MANUFACTURING			English	Article						Process optimization; 3D printing; Mechanical properties; Bone tissue Engineering; Dimensional accuracy; Rapid prototyping	TISSUE ENGINEERING SCAFFOLDS; 3-DIMENSIONAL SCAFFOLDS; MECHANICAL-PROPERTIES; BONE; HYDROXYAPATITE; PRINTABILITY; REPLACEMENT; FABRICATION; POWDERS; DESIGN	Additive manufacturing methods such as three-dimensional printing (3DP) show a great potential for production of porous structure with complex internal and external structures for bone tissue engineering applications. To optimize the 3DP manufacturing process and to produce 3D printed parts with the requisite architecture and strength, there was a need to fine-tune the printing parameters. The pu…	[Asadi-Eydivand, Mitra; Solati-Hashjin, Mehran; Farzad, Arghavan; Abu Osman, Noor Azuan] Univ Malaya, Fac Engn, Dept Biomed Engn, Kuala Lumpur 50603, Malaysia; [Solati-Hashjin, Mehran] Amirkabir Univ Technol, Biomat Ctr Excellence, Tehran 15914, Iran	Asadi-Eydivand, M (reprint author), Univ Malaya, Fac Engn, Dept Biomed Engn, Kuala Lumpur 50603, Malaysia.	mitra@um.edu.my	ABU OSMAN, NOOR AZUAN/B-9265-2010; Engineering, Faculty /I-7935-2015	ABU OSMAN, NOOR AZUAN/0000-0002-2853-4421; Engineering, Faculty /0000-0002-4848-7052	University of Malaya [UM. C/HIR/MOHE/ENG/10 D000010-16001]	This study was supported by High Impact Research Grant UM. C/HIR/MOHE/ENG/10 D000010-16001 from the University of Malaya.	Chumnanklang R, 2007, MAT SCI ENG C-BIO S, V27, P914, DOI 10.1016/j.msec.2006.11.004; Castilho M, 2014, BIOFABRICATION, V6, DOI 10.1088/1758-5082/6/1/015006; Dias MR, 2012, J BIOMECH, V45, P938, DOI 10.1016/j.jbiomech.2012.01.019; Suwanprateeb J, 2012, RAPID PROTOTYPING J, V18, P490, DOI 10.1108/13552541211272036; Eshraghi S, 2012, ACTA BIOMATER, V8, P3138, DOI 10.1016/j.actbio.2012.04.022; Chen …	37	2	2	98	163	PERGAMON-ELSEVIER SCIENCE LTD	OXFORD	THE BOULEVARD, LANGFORD LANE, KIDLINGTON, OXFORD OX5 1GB, ENGLAND	0736-5845	1879-2537		ROBOT CIM-INT MANUF	Robot. Comput.-Integr. Manuf.	FEB	2016	37
J	Jessop, ZM; Javed, M; Otto, IA; Combellack, EJ; Morgan, S; Breugem, CC; Archer, CW; Khan, IM; Lineaweaver, WC; Kon, M; Malda, J; Whitaker, IS				Jessop, Zita M.; Javed, Muhammad; Otto, Iris A.; Combellack, Emman J.; Morgan, Sian; Breugem, Corstiaan C.; Archer, Charles W.; Khan, Ilyas M.; Lineaweaver, William C.; Kon, Moshe; Malda, Jos; Whitaker, Iain S.			Combining regenerative medicine strategies to provide durable reconstructive options: auricular cartilage tissue engineering	STEM CELL RESEARCH & THERAPY			English	Review							AUTOGENOUS RIB CARTILAGE; MESENCHYMAL STEM-CELLS; AUTOLOGOUS COSTAL CARTILAGE; TOTAL EAR RECONSTRUCTION; CONCHA-TYPE MICROTIA; STAGE 2-FLAP METHOD; ARTICULAR-CARTILAGE; IN-VITRO; EXTERNAL EAR; FOLLOW-UP	Recent advances in regenerative medicine place us in a unique position to improve the quality of engineered tissue. We use auricular cartilage as an exemplar to illustrate how the use of tissue-specific adult stem cells, assembly through additive manufacturing and improved understanding of postnatal tissue maturation will allow us to more accurately replicate native tissue anisotropy. This review…	[Jessop, Zita M.; Javed, Muhammad; Combellack, Emman J.; Morgan, Sian; Archer, Charles W.; Whitaker, Iain S.] Swansea Univ, Sch Med, Reconstruct Surg & Regenerat Med Res Grp, Room 509,ILS2, Swansea SA2 8SS, W Glam, Wales; [Jessop, Zita M.; Javed, Muhammad; Combellack, Emman J.; Morgan, Sian; Whitaker, Iain S.] Morriston Hosp, Welsh Ctr Burns & Plast Surg, Swansea SA6 6NL, W Glam, Wales; [Otto, Ir…	Whitaker, IS (reprint author), Swansea Univ, Sch Med, Reconstruct Surg & Regenerat Med Res Grp, Room 509,ILS2, Swansea SA2 8SS, W Glam, Wales.; Whitaker, IS (reprint author), Morriston Hosp, Welsh Ctr Burns & Plast Surg, Swansea SA6 6NL, W Glam, Wales.	iainwhitaker@fastmail.fm			Medical Research Council; Royal College of Surgeons; ABM University Health Board	The authors would like to thank the Medical Research Council and Royal College of Surgeons for funding this work, Professor Steve Bain and ABM University Health Board for funding and ongoing support, as well as Mr Stephen Atherton RMIP MIMI for the illustrations.	Xu JW, 2004, PLAST RECONSTR SURG, V113, P1361, DOI 10.1097/01.PRS.000011594.52661.29; Bichara DA, 2014, TISSUE ENG PT A, V20, P303, DOI [10.1089/ten.TEA.2013.0150, 10.1089/ten.tea.2013.0150]; Schuurman W, 2011, BIOFABRICATION, V3, DOI 10.1088/1758-5082/3/2/021001; Shieh SJ, 2004, BIOMATERIALS, V25, P1545, DOI 10.1016/S0142-9612(03)00501-5; Brent B, 1999, PLAST RECONSTR SURG, V104, P319, DOI 10.10…	142	0	0	10	10	BIOMED CENTRAL LTD	LONDON	236 GRAYS INN RD, FLOOR 6, LONDON WC1X 8HL, ENGLAND	1757-6512			STEM CELL RES THER	Stem Cell Res. Ther.	JAN 28	2016	7
J	Jaklenec, A; Anselmo, AC; Hong, J; Vegas, AJ; Kozminsky, M; Langer, R; Hammond, PT; Anderson, DG				Jaklenec, Ana; Anselmo, Aaron C.; Hong, Jinkee; Vegas, Arturo J.; Kozminsky, Molly; Langer, Robert; Hammond, Paula T.; Anderson, Daniel G.			High Throughput Layer-by-Layer Films for Extracting Film Forming Parameters and Modulating Film Interactions with Cells	ACS APPLIED MATERIALS & INTERFACES			English	Article						layer-by-layer; cell attachment; high throughput; biomaterials; bioengineering	POLYELECTROLYTE MULTILAYER FILMS; BIOMEDICAL APPLICATIONS; THIN-FILMS; STEM-CELLS; DEPOSITION; BIOMATERIALS; PARTICLES; STIFFNESS; ADHESION; DELIVERY	A high-throughput approach which automates the synthesis of polyelectrolyte-based layer-by-layer films (HT-LbL) to facilitate rapid film generation, systematic film characterization, and rational investigations into their interactions with cells is described. Key parameters, such as polyelectrolyte adsorption time and polyelectrolyte deposition pH, were used to modulate LbL film growth to create …	[Jaklenec, Ana; Anselmo, Aaron C.; Hong, Jinkee; Vegas, Arturo J.; Langer, Robert; Hammond, Paula T.; Anderson, Daniel G.] MIT, David H Koch Inst Integrat Canc Res, 500 Main St, Cambridge, MA 02139 USA; [Kozminsky, Molly; Langer, Robert; Hammond, Paula T.; Anderson, Daniel G.] MIT, Dept Chem Engn, 77 Massachusetts Ave, Cambridge, MA 02139 USA; [Langer, Robert; Anderson, Daniel G.] MIT, Inst Med E…	Langer, R; Hammond, PT; Anderson, DG (reprint author), MIT, David H Koch Inst Integrat Canc Res, 500 Main St, Cambridge, MA 02139 USA.; Langer, R; Hammond, PT; Anderson, DG (reprint author), MIT, Dept Chem Engn, 77 Massachusetts Ave, Cambridge, MA 02139 USA.; Langer, R; Anderson, DG (reprint author), MIT, Inst Med Engn & Sci, 500 Main St, Cambridge, MA 02139 USA.; Langer, R; Anderson, DG (reprint…	rlanger@mit.edu; hammond@mit.edu; dgander@mit.edu		Kozminsky, Molly/0000-0001-7040-1641	NIH from the National Institute of Arthritis and Musculoskeletal and Skin Diseases [F32AR055438]	A.J. was supported by an NIH Ruth L. Kirschstein postdoctoral fellowship (F32AR055438) from the National Institute of Arthritis and Musculoskeletal and Skin Diseases.	Anderson DG, 2004, NAT BIOTECHNOL, V22, P863, DOI 10.1038/nbt981; FERREIRA M, 1995, MACROMOLECULES, V28, P7107, DOI 10.1021/ma00125a012; Yan Y, 2011, ACS NANO, V5, P4252, DOI 10.1021/nn201793f; Deng ZJ, 2013, ACS NANO, V7, P9571, DOI 10.1021/nn4047925; Celiz AD, 2014, NAT MATER, V13, P570, DOI [10.1038/nmat3972, 10.1038/NMAT3972]; Richardson JJ, 2013, ADV MATER, V25, P6874, DOI 10.1002/adma.20130…	46	0	0	6	6	AMER CHEMICAL SOC	WASHINGTON	1155 16TH ST, NW, WASHINGTON, DC 20036 USA	1944-8244			ACS APPL MATER INTER	ACS Appl. Mater. Interfaces	JAN 27	2016	8	3
J	Wang, H; He, XQ; Jin, T; Li, Y; Fan, XY; Wang, Y; Xu, YQ				Wang, Hai; He, Xiao-Qing; Jin, Tao; Li, Yang; Fan, Xin-Yu; Wang, Yi; Xu, Yong-Qing			Wnt11 plays an important role in the osteogenesis of human mesenchymal stem cells in a PHA/FN/ALG composite scaffold: possible treatment for infected bone defect	STEM CELL RESEARCH & THERAPY			English	Article						Wnt11; infected bone defect; osteogenesis; alginate; porous hydroxyapatite; fibronectin	SPINAL-FUSION; IN-VITRO; TGF-BETA; OSTEOMYELITIS; TISSUE; REGENERATION; THERAPY; ALGINATE; BIOCOMPATIBILITY; DIFFERENTIATION	Background: Infected bone defect poses a great challenge for orthopedists because it is difficult to cure. Tissue-engineered bone based on the human mesenchymal stem cells (hMSCs), has currently taken a promising treatment protocol in clinical practice. In a previous study, a porous hydroxyapatite/fibronectin/alginate (PHA/FN/ALG) composite scaffold displayed favorable biological properties as a …	[Wang, Hai] Third Mil Med Univ, Chongqing 400038, Peoples R China; [Wang, Hai; He, Xiao-Qing; Jin, Tao; Li, Yang; Fan, Xin-Yu; Wang, Yi; Xu, Yong-Qing] Chengdu Mil Command, Kunming Gen Hosp, Dept Orthopaed, Kunming 650032, Peoples R China; [Wang, Hai; He, Xiao-Qing; Jin, Tao; Li, Yang; Fan, Xin-Yu; Wang, Yi; Xu, Yong-Qing] PLA, Inst Traumatol & Orthopaed, Kunming 650032, Peoples R China	Xu, YQ (reprint author), Chengdu Mil Command, Kunming Gen Hosp, Dept Orthopaed, Kunming 650032, Peoples R China.; Xu, YQ (reprint author), PLA, Inst Traumatol & Orthopaed, Kunming 650032, Peoples R China.	xuyongqingkm@163.net			National Natural Science Foundation of China [81472096, 81171734]	This work was supported by the National Natural Science Foundation of China (No. 81472096 and No. 81171734).	Duncan R, 2005, ADV DRUG DELIVER REV, V57, P2215, DOI 10.1016/j.addr.2005.09.019; Klinge B, 2002, J CLIN PERIODONTOL, V29, P213, DOI 10.1034/j.1600-051X.29.s3.13.x; Giannoudis PV, 2007, INJURY, V38, pS1, DOI 10.1016/j.injury.2007.10.033; Miyazaki M, 2008, SPINE, V33, P863, DOI 10.1097/BRS.0b013e31816b45c3; Jin T, 2013, CELL PHYSIOL BIOCHEM, V32, P322, DOI 10.1159/000354440; BRUDER SP, 1994, J CEL…	50	0	0	5	5	BIOMED CENTRAL LTD	LONDON	236 GRAYS INN RD, FLOOR 6, LONDON WC1X 8HL, ENGLAND	1757-6512			STEM CELL RES THER	Stem Cell Res. Ther.	JAN 27	2016	7
J	Lin, ZH; Wu, ZG; Lin, XK; He, Q				Lin, Zhihua; Wu, Zhiguang; Lin, Xiankun; He, Qiang			Catalytic Polymer Multilayer Shell Motors for Separation of Organics	CHEMISTRY-A EUROPEAN JOURNAL			English	Article						microfluidic chips; micromotors; platinum; pollution abatement; polymers	SELF-PROPELLED MICROMOTORS; BIOMEDICAL APPLICATIONS; JANUS MICROMOTORS; DRIVEN; WATER; NANOMOTORS; DELIVERY; RELEASE; MOTION; FILMS	A catalytic polymer multilayer shell motor has been developed, which effects fast motion-based separation of charged organics in water. The shell motors are fabricated by sputtering platinum onto the exposed surface of silica templates embedded in Parafilm, followed by layer-by-layer assembly of polyelectrolyte multilayers to the templates. The catalytic shell motors display high bubble propulsio…	[Lin, Zhihua; Wu, Zhiguang; Lin, Xiankun; He, Qiang] Harbin Inst Technol, Micro Nanotechnol Res Ctr, State Key Lab Urban Water Resource & Environm HIT, Harbin 150080, Peoples R China	Wu, ZG (reprint author), Harbin Inst Technol, Micro Nanotechnol Res Ctr, State Key Lab Urban Water Resource & Environm HIT, Harbin 150080, Peoples R China.	zhiguangwu@hit.edu.cn; qianghe@hit.edu.cn			National Natural Science Foundation of China [21573053]; State Key Lab of Urban Water Resource and Environment in HIT [ES ES201513]	This work was supported by the National Natural Science Foundation of China (21573053), and the State Key Lab of Urban Water Resource and Environment in HIT (No. ES ES201513).	Lee D, 2007, LANGMUIR, V23, P123, DOI 10.1021/la0612926; Magdanz V, 2013, ADV MATER, V25, P6581, DOI 10.1002/adma.201302544; Paxton WF, 2004, J AM CHEM SOC, V126, P13424, DOI 10.1021/ja047697z; Tong WJ, 2012, CHEM SOC REV, V41, P6103, DOI 10.1039/c2cs35088b; Zhao GJ, 2014, NANOSCALE, V6, P11177, DOI 10.1039/c4nr02393e; Solovev AA, 2010, ADV FUNCT MATER, V20, P2430, DOI 10.1002/adfm.200902376; Ita…	48	0	0	13	13	WILEY-V C H VERLAG GMBH	WEINHEIM	POSTFACH 101161, 69451 WEINHEIM, GERMANY	0947-6539	1521-3765		CHEM-EUR J	Chem.-Eur. J.	JAN 26	2016	22	5
J	Yang, M; Choi, D; Choi, M; Hong, J				Yang, Miso; Choi, Daheui; Choi, Moonhyun; Hong, Jinkee			Nanoporous multilayer films for controlled antigen protein release	JOURNAL OF INDUSTRIAL AND ENGINEERING CHEMISTRY			English	Article						Nanoporous; Multilayer; Layer by layer; Gold nanoparticle; Protein delivery	BY-LAYER MANIPULATION; CONJUGATED POLYMERS; DELIVERY; SURFACE; POLYELECTROLYTES; NANOPARTICLES; POLYANILINE; COATINGS; CHITOSAN; DRUG	We have studied the preparation and characterization of nanoporous thin films fabricated from a layer by layer assembly of branched poly(ethylene imine), gold nanoparticles (gold NPs) and hyaluronic acid. Gold NPs embedded in the multilayer thin film structure were easily dissolved using an aqueous cyanide solution, generating the nanoporous film. This allows for the direct and precise comparison…	[Yang, Miso; Choi, Daheui; Choi, Moonhyun; Hong, Jinkee] Chung Ang Univ, Sch Chem Engn & Mat Sci, Seoul 156756, South Korea	Hong, J (reprint author), Chung Ang Univ, Sch Chem Engn & Mat Sci, 47 Heukseok Ro, Seoul 156756, South Korea.	jkhong@cau.ac.kr			National Research Foundation of Korea (NRF) - Korean [2012M3A9C6050104]; National Research Foundation of Korea (NRF) grant - Korea government Ministry of Science, ICT & Future Planning [2013R1A1A1076126]; Cooperative Research Program for Agriculture Science & Technology Development (Rural Development Administration, Republic of Korea) [PJ009986012015]; Korea Health Industry Development Institute …	This research was supported by the Bio & Medical Technology Development Program of the National Research Foundation of Korea (NRF), funded by the Korean government No. 2012M3A9C6050104). Also, this work was supported by the National Research Foundation of Korea (NRF) grant funded by the Korea government Ministry of Science, ICT & Future Planning (No. 2013R1A1A1076126). Additionally, this work was…	Castner DG, 2002, SURF SCI, V500, P28, DOI 10.1016/S0039-6028(01)01587-4; Chen XY, 2011, BIOMATERIALS, V32, P1759, DOI 10.1016/j.biomaterials.2010.11.002; Gupta AK, 2005, BIOMATERIALS, V26, P3995, DOI 10.1016/j.biomaterials.2004.10.012; Liao LY, 2014, J AM CHEM SOC, V136, P5896, DOI 10.1021/ja502011g; Hyder MN, 2011, ACS NANO, V5, P8552, DOI 10.1021/nn2029617; Choi D, 2015, NANOSCALE, V7, P6703, …	36	0	0	19	19	ELSEVIER SCIENCE INC	NEW YORK	360 PARK AVE SOUTH, NEW YORK, NY 10010-1710 USA	1226-086X	1876-794X		J IND ENG CHEM	J. Ind. Eng. Chem.	JAN 23	2016	33
J	Goncalves, AI; Rodrigues, MT; Carvalho, PP; Banobre-Lopez, M; Paz, E; Freitas, P; Gomes, ME				Goncalves, Ana I.; Rodrigues, Marcia T.; Carvalho, Pedro P.; Banobre-Lopez, Manuel; Paz, Elvira; Freitas, Paulo; Gomes, Manuela E.			Exploring the Potential of Starch/Polycaprolactone Aligned Magnetic Responsive Scaffolds for Tendon Regeneration	ADVANCED HEALTHCARE MATERIALS			English	Article							MESENCHYMAL STEM-CELLS; STARCH-BASED SCAFFOLDS; TENOGENIC DIFFERENTIATION; IN-VIVO; OXIDE NANOPARTICLES; TENASCIN-C; BONE; ACTIVATION; FIELD; PROLIFERATION	The application of magnetic nanoparticles (MNPs) in tissue engineering (TE) approaches opens several new research possibilities in this field, enabling a new generation of multifunctional constructs for tissue regeneration. This study describes the development of sophisticated magnetic polymer scaffolds with aligned structural features aimed at applications in tendon tissue engineering (TTE). Tis…	[Goncalves, Ana I.; Rodrigues, Marcia T.; Carvalho, Pedro P.; Gomes, Manuela E.] Univ Minho, Headquarters European Inst Excellence Tissue Engn, Res Grp Biomat Biodegradables & Biomimet 3Bs, AvePk Zona Ind Gandra, P-4805017 Barco Gmr, Guimaraes, Portugal; [Goncalves, Ana I.; Rodrigues, Marcia T.; Carvalho, Pedro P.; Gomes, Manuela E.] ICVS 3Bs PT Govt Associate Lab, P-4710057 Braga, Portugal; [Ban…	Gomes, ME (reprint author), Univ Minho, Headquarters European Inst Excellence Tissue Engn, Res Grp Biomat Biodegradables & Biomimet 3Bs, AvePk Zona Ind Gandra, P-4805017 Barco Gmr, Guimaraes, Portugal.; Gomes, ME (reprint author), ICVS 3Bs PT Govt Associate Lab, P-4710057 Braga, Portugal.	megomes@dep.uminho.pt	Freitas, Paulo/B-6164-2013; Rodrigues, Marcia/O-8152-2015	Freitas, Paulo/0000-0003-0015-1186; Rodrigues, Marcia/0000-0002-4483-5689	SR&TD Integrated Program [NORTE-01-0124-FEDER-000020, NORTE-07-0124FEDER-000020]; 7th Framework Programme [REGPOT-CT2012-316331-POLARIS]; [PEst-C/SAU/LA0026/2013/FCOMP-01-0124-FEDER-037298]	This research was supported by Project PEst-C/SAU/LA0026/2013/FCOMP-01-0124-FEDER-037298; NORTE-01-0124-FEDER-000020 under ON. 2 SR&TD Integrated Program; NORTE-07-0124FEDER-000020 under ON. 2 SR&TD Integrated Program, and 7th Framework Programme (FP7/2007-2013) under grant agreement no. REGPOT-CT2012-316331-POLARIS.	Santos TC, 2010, ACTA BIOMATER, V6, P4314, DOI 10.1016/j.actbio.2010.06.020; Santo VE, 2013, EXPERT REV MOL DIAGN, V13, P553, DOI 10.1586/14737159.2013.819169; Subramony SD, 2013, BIOMATERIALS, V34, P1942, DOI 10.1016/j.biomaterials.2012.11.012; Asparuhova MB, 2011, FASEB J, V25, P3477, DOI 10.1096/fj.11-187310; Farrell E, 2008, BIOCHEM BIOPH RES CO, V369, P1076, DOI 10.1016/j.bbrc.2008.02.159; Y…	54	0	0	20	20	WILEY-BLACKWELL	HOBOKEN	111 RIVER ST, HOBOKEN 07030-5774, NJ USA	2192-2640	2192-2659		ADV HEALTHC MATER	Adv. Healthc. Mater.	JAN 21	2016	5	2
J	Poh, PSP; Hutmacher, DW; Holzapfel, BM; Solanki, AK; Stevens, MM; Woodruff, MA				Poh, Patrina S. P.; Hutmacher, Dietmar W.; Holzapfel, Boris M.; Solanki, Anu K.; Stevens, Molly M.; Woodruff, Maria A.			In vitro and in vivo bone formation potential of surface calcium phosphate-coated polycaprolactone and polycaprolactone/bioactive glass composite scaffolds	ACTA BIOMATERIALIA			English	Article						Polycaprolactone; Bioactive glass; Strontium; 45S5 Bioglass; Bone tissue engineering	TISSUE ENGINEERING SCAFFOLDS; BIOACTIVE GLASS; MECHANICAL-PROPERTIES; HUMAN OSTEOBLASTS; CELL-GROWTH; STEM-CELLS; STRONTIUM; DIFFERENTIATION; DEGRADATION; CULTURE	In this study, polycaprolactone (PCL)-based composite scaffolds containing 50 wt% of 45S5 Bioglass (R) (45S5) or strontium-substituted bioactive glass (SrBG) particles were fabricated into scaffolds using an additive manufacturing technique for bone tissue engineering purposes. The PCL scaffolds were surface coated with calcium phosphate (CaP) to enable further comparison of the osteoinductive po…	[Poh, Patrina S. P.; Hutmacher, Dietmar W.; Holzapfel, Boris M.; Woodruff, Maria A.] Queensland Univ Technol, Inst Hlth & Biomed Innovat, 60 Musk Ave, Brisbane, Qld 4059, Australia; [Poh, Patrina S. P.] Tech Univ Munich, Klinikum Rechts Isar, Dept Expt Trauma Surg, Ismaninger 22, D-81675 Munich, Germany; [Hutmacher, Dietmar W.] Tech Univ Munich, Inst Adv Study, D-85748 Garching, Munich, Germany; …	Woodruff, MA (reprint author), Queensland Univ Technol, Inst Hlth & Biomed Innovat, 60 Musk Ave, Brisbane, Qld 4059, Australia.	mia.woodruff@qut.edu.au			QUT; Bayerische Forschungsstiftung, Germany [PDOK-85-13]; Australia Research Council Future Fellowship [FT110101117]; Australian Research Council [LP110200082, LP130100461]	We would like to thank Dr. Thor Friss for providing the PCR primers and the ovine BMSCs. P.S.P.P. acknowledges the financial support from QUT in the form of Postgraduate Research Award and postdoctoral scholarship by the Bayerische Forschungsstiftung (PDOK-85-13), Germany. D.W.H. acknowledges Australia Research Council Future Fellowship (FT110101117). This work was supported by the Australian Res…	Bancroft GN, 2002, P NATL ACAD SCI USA, V99, P12600, DOI 10.1073/pnas.202296599; Hoppe A, 2011, BIOMATERIALS, V32, P2757, DOI 10.1016/j.biomaterials.2011.01.004; Seyedjafari E, 2010, BIOMACROMOLECULES, V11, P3118, DOI 10.1021/bm1009238; Hou QP, 2003, BIOMATERIALS, V24, P1937, DOI 10.1016/S0142-9612(02)00562-8; STEIN GS, 1990, FASEB J, V4, P3111; SAHU S, 1972, POLYM ENG SCI, V12, P91, DOI 10.1002/…	61	0	0	39	39	ELSEVIER SCI LTD	OXFORD	THE BOULEVARD, LANGFORD LANE, KIDLINGTON, OXFORD OX5 1GB, OXON, ENGLAND	1742-7061	1878-7568		ACTA BIOMATER	Acta Biomater.	JAN 15	2016	30
J	Salinas, AJ; Vallet-Regi, M				Salinas, Antonio J.; Vallet-Regi, Maria			Glasses in bone regeneration: A multiscale issue	JOURNAL OF NON-CRYSTALLINE SOLIDS			English	Article						Mesoporous bioactive glass scaffolds; Ga; Ce and Zn as therapeutical ions; Bactericide capability; Bone tissue engineering	MESOPOROUS BIOACTIVE GLASSES; IN-VITRO; SCAFFOLDS; GALLIUM; CERIUM; ZINC; IONS; BIOCERAMICS; DELIVERY; HYBRIDS	3D scaffolds based in mesoporous bioactive glasses (MBGs) are being widely investigated to use in bone tissue engineering (TE) applications. These scaffolds are often obtained by rapid prototyping (RP) and exhibit an array of interconnected pores in a hierarchy of sizes. The ordered mesopore network (around 4 nm in diameter) is optimal for the adsorption and release of bone inductor biomolecules,…	[Vallet-Regi, Maria] Univ Complutense Madrid, Fac Farm, Dept Quim Inorgan & Bioinorgan, E-28040 Madrid, Spain; Networking Res Ctr Bioengn Biomat & Nanomed CIBER, Madrid, Spain; Hosp 12 Octubre I 12, Inst Invest, E-28041 Madrid, Spain	Vallet-Regi, M (reprint author), Univ Complutense Madrid, Fac Farm, Dept Quim Inorgan & Bioinorgan, Plaza Ramon y Cajal S-N, E-28040 Madrid, Spain.	vallet@ucm.es	Vallet-Regi, Maria/M-3378-2014; Salinas, Antonio /M-3316-2014	Vallet-Regi, Maria/0000-0002-6104-4889; Salinas, Antonio /0000-0002-8408-3389	Ministerio de Ciencia e Innovacion (MICINN) [MAT2012-35556]; Ministerio de Economia y Competitividad through the Spanish and European Network of Excellence [CSO2010-11384-E]	Financial support of Ministerio de Ciencia e Innovacion (MICINN) through the project MAT2012-35556 and Ministerio de Economia y Competitividad through the Spanish and European Network of Excellence CSO2010-11384-E is acknowledged. The authors wish to thank also the staff of the ICTS Centro Nacional de Microscopia Electronica and Centro de Diffraction de Rayos X of Universidad Complutense de Madri…	Hoppe A, 2011, BIOMATERIALS, V32, P2757, DOI 10.1016/j.biomaterials.2011.01.004; Izquierdo-Barba I, 2013, INT J APPL GLASS SCI, V4, P149, DOI 10.1111/ijag.12028; Lopez-Noriega A, 2006, CHEM MATER, V18, P3137, DOI 10.1021/cm060488o; Vallet-Regi M, 2005, CHEM MATER, V17, P1874, DOI 10.1021/cm047956j; Valappil SP, 2008, ADV FUNCT MATER, V18, P732, DOI 10.1002/adfm.200700931; Salinas AJ, 2011, ACTA B…	34	1	1	19	19	ELSEVIER SCIENCE BV	AMSTERDAM	PO BOX 211, 1000 AE AMSTERDAM, NETHERLANDS	0022-3093	1873-4812		J NON-CRYST SOLIDS	J. Non-Cryst. Solids	JAN 15	2016	432		A
J	Wang, K; Zhao, YS; Chang, YH; Qian, Z; Zhang, C; Wang, B; Vannan, MA; Wang, MJ				Wang, Kan; Zhao, Yuanshuo; Chang, Yung-Hang; Qian, Zhen; Zhang, Chuck; Wang, Ben; Vannan, Mani A.; Wang, Mao-Jiun			Controlling the mechanical behavior of dual-material 3D printed meta-materials for patient-specific tissue-mimicking phantoms	MATERIALS & DESIGN			English	Article						Multi-material 3D printing; Tissue-mimicking phantoms; Meta-materials; Nonlinear mechanical properties; Strain-stiffening behavior	AORTIC-VALVE-REPLACEMENT; TRANSCATHETER; ULTRASOUND; FABRICATION; PROSTHESIS; SYSTEMS; DESIGN; BREAST; ORGANS; GELS	Patient-specific tissue-mimicking phantoms are becoming available with the advent of additive manufacturing. Phantoms currently in use are focused on the geometrical accuracy and mechanical properties under small deformation. Mimicking the mechanical properties at large deformation is challenging because of the inherent difference between the mechanical behaviors of polymeric materials and that o…	[Wang, Kan; Zhao, Yuanshuo; Chang, Yung-Hang; Zhang, Chuck; Wang, Ben] Georgia Inst Technol, H Milton Stewart Sch Ind & Syst Engn, Atlanta, GA 30332 USA; [Wang, Kan; Chang, Yung-Hang; Zhang, Chuck; Wang, Ben] Georgia Inst Technol, Georgia Tech Mfg Inst, Atlanta, GA 30332 USA; [Wang, Ben] Georgia Inst Technol, Sch Mat Sci & Engn, Atlanta, GA 30332 USA; [Qian, Zhen; Vannan, Mani A.] Piedmont Heart …	Wang, K (reprint author), 813 Ferst Dr,RM 222, Atlanta, GA 30332 USA.	kan.wang@gatech.edu		Wang, Kan/0000-0001-9181-5448			Curodeau A, 2000, J BIOMED MATER RES, V53, P525, DOI 10.1002/1097-4636(200009)53:5<525::AID-JBM12>3.0.CO;2-1; Seliktar D, 2013, ISR J CHEM, V53, P795, DOI 10.1002/ijch.201300084; Labrosse MR, 2010, J BIOMECH, V43, P1916, DOI 10.1016/j.jbiomech.2010.03.020; Schmauss D, 2012, ANN THORAC SURG, V93, pE31, DOI 10.1016/j.athoracsur.2011.09.031; Lansac E, 2002, EUR J CARDIO-THORAC, V22, P497, DOI 10.101…	45	0	0	31	31	ELSEVIER SCI LTD	OXFORD	THE BOULEVARD, LANGFORD LANE, KIDLINGTON, OXFORD OX5 1GB, OXON, ENGLAND	0261-3069	1873-4197		MATER DESIGN	Mater. Des.	JAN 15	2016	90
J	Khademzadeh, S; Carmignato, S; Parvin, N; Zanini, F; Bariani, PF				Khademzadeh, Saeed; Carmignato, Simone; Parvin, Nader; Zanini, Filippo; Bariani, Paolo F.			Micro porosity analysis in additive manufactured NiTi parts using micro computed tomography and electron microscopy	MATERIALS & DESIGN			English	Article						Micro direct metal deposition; Inherent micro porosity; Controllable micro porosity; Micro computed tomography; Scanning electron microscopy; NiTi implants	SCAFFOLDS; FABRICATION; ALLOY	Long-term fixation of biomedical implants is achievable by using porous materials. These kinds of materials can produce a stable bone-implant interface. A critical aspect in production of porous implants is the design of macro and micro pores. In this research, a micro direct metal deposition process, newly developed as a potential method for implant production, was used to fabricate porous NiTi …	[Khademzadeh, Saeed; Parvin, Nader] Amirkabir Univ Technol, Tehran Polytech, Dept Min & Met Engn, Tehran 158754413, Iran; [Khademzadeh, Saeed; Zanini, Filippo; Bariani, Paolo F.] Univ Padua, Dept Ind Engn, I-35131 Padua, Italy; [Carmignato, Simone; Zanini, Filippo] Univ Padua, Dept Management & Engn, I-36100 Vicenza, Italy	Parvin, N (reprint author), Amirkabir Univ Technol, Tehran Polytech, Dept Min & Met Engn, Tehran 158754413, Iran.	khademzadeh@aut.ac.ir; simone.carmignato@unipd.it; nparvin@aut.ac.ir; filippo.zanini@unipd.it; paolo.bariani@unipd.it					Bose S, 2012, TRENDS BIOTECHNOL, V30, P546, DOI 10.1016/j.tibtech.2012.07.005; MIKOS AG, 1993, BIOTECHNOL BIOENG, V42, P716, DOI 10.1002/bit.260420606; Ahsan MN, 2011, J MATER PROCESS TECH, V211, P602, DOI 10.1016/j.jmatprotec.2010.11.014; Krishna BV, 2009, J BIOMED MATER RES B, V89B, P481, DOI 10.1002/jbm.b.31238; Karageorgiou V, 2005, BIOMATERIALS, V26, P5474, DOI 10.1016/j.biomaterials.2005.02…	18	0	0	13	13	ELSEVIER SCI LTD	OXFORD	THE BOULEVARD, LANGFORD LANE, KIDLINGTON, OXFORD OX5 1GB, OXON, ENGLAND	0261-3069	1873-4197		MATER DESIGN	Mater. Des.	JAN 15	2016	90
J	Hwangbo, S; Heo, J; Lin, X; Choi, M; Hong, J				Hwangbo, Sunghee; Heo, Jiwoong; Lin, Xiangde; Choi, Moonhyun; Hong, Jinkee			Transparent superwetting nanofilms with enhanced durability at model physiological condition	SCIENTIFIC REPORTS			English	Article							CORROSION-RESISTANCE; THIN-FILMS; SURFACES; COATINGS; SILICON; SUPERHYDROPHILICITY; MULTILAYERS; HARDNESS; CAPTURE; IMPROVE	There have been many studies on superwetting surfaces owing to the variety of their potential applications. There are some drawbacks to developing these films for biomedical applications, such as the fragility of the microscopic roughness feature that is vital to ensure superwettability. But, there are still only a few studies that have shown an enhanced durability of nanoscale superwetting films…	[Hwangbo, Sunghee; Heo, Jiwoong; Lin, Xiangde; Choi, Moonhyun; Hong, Jinkee] Chung Ang Univ, Sch Chem Engn & Mat Sci, Seoul 156756, South Korea	Hong, J (reprint author), Chung Ang Univ, Sch Chem Engn & Mat Sci, Seoul 156756, South Korea.	jkhong@cau.ac.kr			Bio & Medical Technology Development Program of the National Research Foundation of Korea (NRF) - Korean Government [2012M3A9C6050104]; National Research Foundation of Korea (NRF); Korean Government Ministry of Science, ICT & Future Planning [2013R1A1A1076126]; Korea Health Technology R&D Project through the Korea Health Industry Development Institute (KHIDI); Ministry of Health & Welfare, Republ…	This research was supported by the Bio & Medical Technology Development Program of the National Research Foundation of Korea (NRF) funded by the Korean Government (Grant 2012M3A9C6050104) and supported by the National Research Foundation of Korea (NRF), funded by the Korean Government Ministry of Science, ICT & Future Planning (Grant 2013R1A1A1076126). Additionally, this research was also support…	Hong J, 2007, ADV MATER, V19, P4364, DOI 10.1002/adma.200701362; Gong GM, 2015, J MATER CHEM A, V3, P713, DOI 10.1039/c4ta04442h; Huang Y, 2014, NEW J CHEM, V38, P1533, DOI 10.1039/c3nj01634j; YOLDAS BE, 1980, APPL OPTICS, V19, P1425, DOI 10.1364/AO.19.001425; Li Y, 2006, NANOTECHNOLOGY, V17, P238, DOI 10.1088/0957-4484/17/1/040; Xiu Y, 2007, NANO LETT, V7, P3388, DOI 10.1021/nl0717457; Saito M, …	59	0	0	28	28	NATURE PUBLISHING GROUP	LONDON	MACMILLAN BUILDING, 4 CRINAN ST, LONDON N1 9XW, ENGLAND	2045-2322			SCI REP-UK	Sci Rep	JAN 14	2016	6
J	Takei, T; Kitazono, J; Tanaka, S; Nishimata, H; Yoshida, M				Takei, Takayuki; Kitazono, Jyunpei; Tanaka, Sadao; Nishimata, Hiroto; Yoshida, Masahiro			Necrotic regions are absent in fiber-shaped cell aggregates, approximately 100 mm in diameter	ARTIFICIAL CELLS NANOMEDICINE AND BIOTECHNOLOGY			English	Article						hydrogel; microfiber; necrosis; regenerative medicine; tissue engineering	MULTICELLULAR SPHEROIDS; ENDOTHELIALIZED TUBES; HYDROGEL FIBERS; COLLAGEN GELS; LIVER; MICROFIBERS; FABRICATION; STREAM; ARRAY	Microscopic, fiber-shaped cell aggregates, have been used as building blocks for fabricating macroscopic three-dimensional tissue architectures, in the field of tissue engineering. In this study, we examined the occurrence of necrotic regions in the most widely used, fiber-shaped cell aggregates, approximately 100 m in diameter. Alginate hydrogel hollow microfibers were used as templates for the …	[Takei, Takayuki; Kitazono, Jyunpei; Yoshida, Masahiro] Kagoshima Univ, Grad Sch Sci & Engn, Dept Chem Engn, Kagoshima, Japan; [Tanaka, Sadao] Nanpuh Hosp, Dept Gastroenterol, Kagoshima, Japan; [Nishimata, Hiroto] Nanpuh Hosp, Dept Pathol, Kagoshima, Japan	Takei, T (reprint author), Kagoshima Univ, Grad Sch Sci & Engn, Dept Chem Engn, 1-21-40 Korimoto, Kagoshima, Japan.	takei@cen.kagoshima-u.ac.jp			Japan Society for the Promotion of Science (JSPS) [25820383]	This work was supported by a Grant-in-Aid for Young Scientists (B), 25820383, 2013, from Japan Society for the Promotion of Science (JSPS).	Raof NA, 2011, BIOMATERIALS, V32, P4498, DOI 10.1016/j.biomaterials.2011.03.011; Matsunaga YT, 2011, ADV MATER, V23, pH90, DOI 10.1002/adma.201004375; Takei T, 2007, J BIOSCI BIOENG, V103, P200, DOI 10.1263/jbb.103.200; SUTHERLAND RM, 1988, SCIENCE, V240, P177, DOI 10.1126/science.2451290; Sakai S, 2008, BIOMACROMOLECULES, V9, P2036, DOI 10.1021/bm800286v; Takei T, 2010, BIOCHEM ENG J, V49, P143,…	16	1	1	10	10	TAYLOR & FRANCIS LTD	ABINGDON	4 PARK SQUARE, MILTON PARK, ABINGDON OX14 4RN, OXON, ENGLAND	2169-1401	2169-141X		ARTIF CELL NANOMED B	Artif. Cell. Nanomed. Biotechnol.	JAN 2	2016	44	1
J	Kinstlinger, IS; Miller, JS				Kinstlinger, Ian S.; Miller, Jordan S.			3D-printed fluidic networks as vasculature for engineered tissue	LAB ON A CHIP			English	Review							INTERPENETRATING MICROVASCULAR NETWORKS; MORPHOGENESIS IN-VITRO; SELF-HEALING MATERIALS; MICROFLUIDIC SCAFFOLDS; ENDOTHELIAL-CELLS; INTERSTITIAL FLOW; BLOOD-VESSELS; SHEAR-STRESS; DRAINAGE SYSTEMS; BARRIER FUNCTION	Fabrication of vascular networks within engineered tissue remains one of the greatest challenges facing the fields of biomaterials and tissue engineering. Historically, the structural complexity of vascular networks has limited their fabrication in tissues engineered in vitro. Recently, however, key advances have been made in constructing fluidic networks within biomaterials, suggesting a strateg…	[Kinstlinger, Ian S.; Miller, Jordan S.] Rice Univ, Dept Bioengn, Houston, TX USA	Miller, JS (reprint author), Rice Univ, Dept Bioengn, Houston, TX USA.	jmil@rice.edu					Irimia D, 2006, ANAL CHEM, V78, P3472, DOI 10.1021/ac0518710; Gaengel K, 2009, ARTERIOSCL THROM VAS, V29, P630, DOI 10.1161/ATVBAHA.107.161521; Adamson RH, 1998, AM J PHYSIOL-HEART C, V274, pH1885; Leung AD, 2012, J BIOMED MATER RES A, V100A, P1815, DOI 10.1002/jbm.a.34137; Lin H, 2013, BIOMATERIALS, V34, P331, DOI 10.1016/j.biomaterials.2012.09.048; McGuigan AP, 2008, BIOMATERIALS, V29, P2453, D…	157	0	0	6	6	ROYAL SOC CHEMISTRY	CAMBRIDGE	THOMAS GRAHAM HOUSE, SCIENCE PARK, MILTON RD, CAMBRIDGE CB4 0WF, CAMBS, ENGLAND	1473-0197	1473-0189		LAB CHIP	Lab Chip		2016	16	11
J	Zhang, HF; Mao, XY; Du, ZJ; Jiang, WB; Han, XG; Zhao, DY; Han, D; Li, QF				Zhang, Haifeng; Mao, Xiyuan; Du, Zijing; Jiang, Wenbo; Han, Xiuguo; Zhao, Danyang; Han, Dong; Li, Qingfeng			Three dimensional printed macroporous polylactic acid/hydroxyapatite composite scaffolds for promoting bone formation in a critical-size rat calvarial defect model	SCIENCE AND TECHNOLOGY OF ADVANCED MATERIALS			English	Article						Three-dimensional printing; PLA/HA; beta-TCP; DBM; biomaterials; biocompatibility	MARROW STROMAL CELLS; BETA-TRICALCIUM PHOSPHATE; IN-VITRO; OSTEOGENIC DIFFERENTIATION; AUGMENTATION TECHNIQUES; TISSUE REGENERATION; SINUS AUGMENTATION; GRAFT SUBSTITUTES; FILLER CONTENT; BIOMATERIALS	We have explored the applicability of printed scaffold by comparing osteogenic ability and biodegradation property of three resorbable biomaterials. A polylactic acid/hydroxyapatite (PLA/HA) composite with a pore size of 500 mu m and 60% porosity was fabricated by three-dimensional printing. Three-dimensional printed PLA/HA, beta-tricalcium phosphate (beta-TCP) and partially demineralized bone ma…	[Zhang, Haifeng; Mao, Xiyuan; Du, Zijing; Zhao, Danyang; Han, Dong; Li, Qingfeng] Shanghai Jiao Tong Univ, Sch Med, Shanghai Peoples Hosp 9, Dept Plast & Reconstruct Surg, 639 Zhizaoju Rd, Shanghai 200011, Peoples R China; [Zhang, Haifeng; Han, Xiuguo] Shanghai Jiao Tong Univ, Sch Med, Shanghai Peoples Hosp 9, Shanghai Key Lab Orthopaed Implants, Shanghai 200030, Peoples R China; [Jiang, Wenbo] S…	Han, D (reprint author), Shanghai Jiao Tong Univ, Sch Med, Shanghai Peoples Hosp 9, Dept Plast & Reconstruct Surg, 639 Zhizaoju Rd, Shanghai 200011, Peoples R China.	handong12000@163.com			National Natural Science Foundation of China [81272132]; Institutional Animal Experiment Department Shanghai Jiao Tong University School of Medicine	This study was supported by the National Natural Science Foundation of China [No. 81272132] and the Institutional Animal Experiment Department Shanghai Jiao Tong University School of Medicine.	Abdal-haya A, 2013, COLLOID SURFACE B, V102, P635, DOI 10.1016/j.colsurfb.2012.09.017; Navarro M, 2008, J R SOC INTERFACE, V5, P1137, DOI 10.1098/rsif.2008.0151; Barbieri D, 2013, J MECH BEHAV BIOMED, V20, P162, DOI 10.1016/j.jmbbm.2013.01.012; Mauney JR, 2004, TISSUE ENG, V10, P81, DOI 10.1089/107632704322791727; Browaeys H, 2007, CLIN IMPLANT DENT R, V9, P166, DOI 10.1111/j.1708-8208.2007.00050…	59	0	0	4	4	TAYLOR & FRANCIS LTD	ABINGDON	2-4 PARK SQUARE, MILTON PARK, ABINGDON OR14 4RN, OXON, ENGLAND	1468-6996	1878-5514		SCI TECHNOL ADV MAT	Sci. Technol. Adv. Mater.		2016	17	1
S	Bartels, W; Gelaude, F; Delport, H; Jonkers, I; Vander Sloten, J		Kyriacou, E; Christofides, S; Pattichis, CS		Bartels, W.; Gelaude, F.; Delport, H.; Jonkers, I.; Vander Sloten, J.			Patient-specific Reconstruction of Large Bone Defects: Clinical Success Due to an Integrated Bioengineering Workflow	XIV MEDITERRANEAN CONFERENCE ON MEDICAL AND BIOLOGICAL ENGINEERING AND COMPUTING 2016	IFMBE Proceedings		English	Proceedings Paper	14th Mediterranean Conference on Medical and Biological Engineering and Computing (MEDICON)	MAR 31-APR 02, 2016	Paphos, CYPRUS	Cyprus Assoc Med Phys & Biomed Engn, Univ Cyprus, IFMBE, EAMBES, Frederick Univ, European Univ		Biomechanics; joint replacement; acetabular reconstruction; patient specific procedure	MECHANICAL-PROPERTIES; PELVIC DISCONTINUITY; HIP-ARTHROPLASTY; ACCURACY; IMPLANT	Surgical reconstruction of major acetabular defects (Paprosky type IIIb) in view of total hip replacement is a challenge. Existing systems have a documented failure rate between 20% and 50% at five years post-operatively. Our first hypothesis is that this limited success is due to the fact that standard components have to be adapted and assembled intraoperatively to provide a patient solution. He…	[Bartels, W.; Vander Sloten, J.] Katholieke Univ Leuven, Biomech Sect, Leuven, Belgium; [Gelaude, F.] Materialise NV, Leuven, Belgium; [Jonkers, I.] Katholieke Univ Leuven, Dept Kinesiol, Leuven, Belgium	Bartels, W (reprint author), Katholieke Univ Leuven, Biomech Sect, Leuven, Belgium.						RHO JY, 1995, MED ENG PHYS, V17, P347, DOI 10.1016/1350-4533(95)97314-F; Van den Broeck J, 2014, MED ENG PHYS, V36, P949, DOI 10.1016/j.medengphy.2014.03.016; Kruth JP, 2005, RAPID PROTOTYPING J, V11, P26, DOI 10.1108/13552540510573365; Gelaude F, 2008, COMPUT AIDED SURG, V13, P188, DOI [10.3109/10929080802195783, 10.1080/10929080802195783]; Van den Broeck J, 2015, COMPUT METHOD BIOMEC, V18, P38,…	15	0	0	0	0	SPRINGER	NEW YORK	233 SPRING STREET, NEW YORK, NY 10013, UNITED STATES	1680-0737		978-3-319-32703-7; 978-3-319-32701-3	IFMBE PROC			2016	57
S	Lantada, AD		Lantada, AD		Diaz Lantada, Andres			Addressing the Complexity of Biomaterials by Means of Biomimetic Computer Aided Design	MICROSYSTEMS FOR ENHANCED CONTROL OF CELL BEHAVIOR: FUNDAMENTALS, DESIGN AND MANUFACTURING STRATEGIES, APPLICATIONS AND CHALLENGES	Studies in Mechanobiology Tissue Engineering and Biomaterials		English	Article; Book Chapter							TISSUE; COMBINATION; FRACTALS; CT	The degree of optimization achieved by biological materials and their very special properties, their hierarchical designs and their multi-scale structures, continue to be great sources of inspiration for engineers and materials scientists world-wide. Fortunately, the development, in the last decades, of advanced computer-aided design, engineering and manufacturing technologies and the groundbreak…	[Diaz Lantada, Andres] Univ Politecn Madrid, Prod Dev Lab, Dept Mech Engn, C Jose Gutierrez Abascal 2, E-28006 Madrid, Spain	Lantada, AD (reprint author), Univ Politecn Madrid, Prod Dev Lab, Dept Mech Engn, C Jose Gutierrez Abascal 2, E-28006 Madrid, Spain.	adiaz@etsii.upm.es					Jacobi U, 2004, SKIN RES TECHNOL, V10, P207, DOI 10.1111/j.1600-0846.2004.00075.x; MANDELBR.BB, 1968, SIAM REV, V10, P422, DOI 10.1137/1010093; Lakhtakia A, 2009, BIOINSPIR BIOMIM, V4, DOI 10.1088/1748-3182/4/3/034001; KARDAR M, 1986, PHYS REV LETT, V56, P889, DOI 10.1103/PhysRevLett.56.889; Lantada AD, 2013, EXPERT REV MED DEVIC, V10, P629, DOI 10.1586/17434440.2013.827506; Kim MS, 2008, CIRCULA…	52	0	0	0	0	SPRINGER	NEW YORK	233 SPRING STREET, NEW YORK, NY 10013, UNITED STATES	1868-2006		978-3-319-29328-8; 978-3-319-29326-4	STUD MECHANOBIOL TIS	Stud. Mechanobiol. Tissue Eng. Biomater.		2016	18
S	Lantada, AD; Resnick, J; Mousa, J; de Alba, MA; Hengsbach, S; Gomez, MR		Lantada, AD		Diaz Lantada, Andres; Resnick, Jeffrey; Mousa, Javier; Angel de Alba, Miguel; Hengsbach, Stefan; Ramos Gomez, Milagros			Rapid Prototyping of Biomedical Microsystems for Interacting at a Cellular Level	MICROSYSTEMS FOR ENHANCED CONTROL OF CELL BEHAVIOR: FUNDAMENTALS, DESIGN AND MANUFACTURING STRATEGIES, APPLICATIONS AND CHALLENGES	Studies in Mechanobiology Tissue Engineering and Biomaterials		English	Article; Book Chapter							SURFACE-TOPOGRAPHY; RELATIVE INFLUENCE; STEM-CELLS; TISSUE; LITHOGRAPHY; CHEMISTRY; DESIGN	The applications of microsystems in the biomedical field are indeed remarkable and continuously evolving thanks to recent extraordinary progresses in the area of micromanufacturing technologies, capable of manufacturing devices with details in the typical range of 1-500 mu m. As living organisms are made up with cells, whose overall dimensions typically range from 5 to 100 mu m, micro-manufacture…	[Diaz Lantada, Andres; Resnick, Jeffrey; Mousa, Javier; Angel de Alba, Miguel] Univ Politecn Madrid, Prod Dev Lab, Dept Mech Engn, C Jose Gutierrez Abascal 2, E-28006 Madrid, Spain; [Hengsbach, Stefan] Karlsruhe Inst Technol, Inst Microstruct Technol, Hermann von Helmholtz Pl 1, Eggenstein Leopoldshafen, Germany; [Ramos Gomez, Milagros] UPM, Ctr Biomed Technol, Sci & Technol Pk,Montegancedo Campu…	Lantada, AD (reprint author), Univ Politecn Madrid, Prod Dev Lab, Dept Mech Engn, C Jose Gutierrez Abascal 2, E-28006 Madrid, Spain.	adiaz@etsii.upm.es					Rohrig M, 2012, SMALL, V8, P3009, DOI 10.1002/smll.201200308; Fan HY, 2000, NATURE, V405, P56, DOI 10.1038/35011026; Schwentenwein M, 2015, INT J APPL CERAM TEC, V12, P1, DOI 10.1111/ijac.12319; Thomas WE, 2010, MRS BULL, V35, P578, DOI 10.1557/mrs2010.525; Buckmann T, 2012, ADV MATER, V24, P2710, DOI 10.1002/adma.201200584; Sin A, 2004, BIOTECHNOL PROGR, V20, P338, DOI 10.1021/bp034077d; Ponche …	42	0	0	0	0	SPRINGER	NEW YORK	233 SPRING STREET, NEW YORK, NY 10013, UNITED STATES	1868-2006		978-3-319-29328-8; 978-3-319-29326-4	STUD MECHANOBIOL TIS	Stud. Mechanobiol. Tissue Eng. Biomater.		2016	18
S	Lantada, AD		Lantada, AD		Diaz Lantada, Andres			Issues Linked to the Mass-Production of Biomedical Microsystems	MICROSYSTEMS FOR ENHANCED CONTROL OF CELL BEHAVIOR: FUNDAMENTALS, DESIGN AND MANUFACTURING STRATEGIES, APPLICATIONS AND CHALLENGES	Studies in Mechanobiology Tissue Engineering and Biomaterials		English	Article; Book Chapter							DEVICES	The rapid prototyping of biomedical microsystems, which is usually based on additive manufacturing processes, is very well suited for single prototypes with complex geometries, but in many cases inadequate for mass production, due to the excessive cost and time involved, in comparison with replication technologies, such as injection molding and compression molding. In addition, the polymers used …	[Diaz Lantada, Andres] Univ Politecn Madrid, Prod Dev Lab, Dept Mech Engn, C Jose Gutierrez Abascal 2, E-28006 Madrid, Spain	Lantada, AD (reprint author), Univ Politecn Madrid, Prod Dev Lab, Dept Mech Engn, C Jose Gutierrez Abascal 2, E-28006 Madrid, Spain.	adiaz@etsii.upm.es					Baudis S, 2009, J POLYM SCI POL CHEM, V47, P2664, DOI [10.1002/pola.23352, 10.1009/pola.23352]; Schwentenwein M, 2015, INT J APPL CERAM TEC, V12, P1, DOI 10.1111/ijac.12319; Baudis S, 2010, MACROMOL SY, V296, P121, DOI 10.1002/masy.201051018; Waldbaur A, 2011, ANAL METHODS-UK, V3, P2681, DOI 10.1039/c1ay05253e; Piotter V, 2008, MICROSYST TECHNOL, V14, P1599, DOI 10.1007/s00542-008-0572-9; Lantada…	11	0	0	0	0	SPRINGER	NEW YORK	233 SPRING STREET, NEW YORK, NY 10013, UNITED STATES	1868-2006		978-3-319-29328-8; 978-3-319-29326-4	STUD MECHANOBIOL TIS	Stud. Mechanobiol. Tissue Eng. Biomater.		2016	18
S	Lantada, AD; Morgado, PL; Garcia, PO		Lantada, AD		Diaz Lantada, Andres; Lafont Morgado, Pilar; Ortego Garcia, Pedro			Biomedical Microsystems for Disease Management	MICROSYSTEMS FOR ENHANCED CONTROL OF CELL BEHAVIOR: FUNDAMENTALS, DESIGN AND MANUFACTURING STRATEGIES, APPLICATIONS AND CHALLENGES	Studies in Mechanobiology Tissue Engineering and Biomaterials		English	Article; Book Chapter							SYSTEM; CHIP	The modern and integrated study of biomechanical and biochemical issues in disease is usually carried out with the fundamental support of fluidic microdevices and of microfluidic diagnostic platforms, as fluids allow for the transport of nutrients, gases, debris, pathogens and drugs to and from cells, help to control the movement of microorganisms in vitro and make the application of controlled s…	[Diaz Lantada, Andres; Lafont Morgado, Pilar; Ortego Garcia, Pedro] Univ Politecn Madrid, Prod Dev Lab, Dept Mech Engn, C Jose Gutierrez Abascal 2, E-28006 Madrid, Spain	Lantada, AD (reprint author), Univ Politecn Madrid, Prod Dev Lab, Dept Mech Engn, C Jose Gutierrez Abascal 2, E-28006 Madrid, Spain.	adiaz@etsii.upm.es					Allen DD, 2005, DRUG DEV IND FARMACY, V31, P758; Srinivasan V, 2004, LAB CHIP, V4, P310, DOI 10.1039/b403341h; Kang JH, 2012, LAB CHIP, V12, P2175, DOI 10.1039/c2lc40072c; Chen YC, 2010, MICROFLUID NANOFLUID, V9, P585, DOI 10.1007/s10404-010-0591-6; Waldbaur A, 2011, ANAL METHODS-UK, V3, P2681, DOI 10.1039/c1ay05253e; Ali OA, 2009, NAT MATER, V8, P151, DOI [10.1038/nmat2357, 10.1038/NMAT2357]; To…	15	0	0	0	0	SPRINGER	NEW YORK	233 SPRING STREET, NEW YORK, NY 10013, UNITED STATES	1868-2006		978-3-319-29328-8; 978-3-319-29326-4	STUD MECHANOBIOL TIS	Stud. Mechanobiol. Tissue Eng. Biomater.		2016	18
S	Lantada, AD; Curras, D; Mousa, J; Hengsbach, S		Lantada, AD		Diaz Lantada, Andres; Curras, Diego; Mousa, Javier; Hengsbach, Stefan			Tissue Engineering Scaffolds for 3D Cell Culture	MICROSYSTEMS FOR ENHANCED CONTROL OF CELL BEHAVIOR: FUNDAMENTALS, DESIGN AND MANUFACTURING STRATEGIES, APPLICATIONS AND CHALLENGES	Studies in Mechanobiology Tissue Engineering and Biomaterials		English	Article; Book Chapter							FIBROBLAST-GROWTH-FACTOR; PEPTIDE-AMPHIPHILE; MECHANICAL-PROPERTIES; CONTROLLED-RELEASE; REACTIVE DILUENTS; BONE REGENERATION; VASCULARIZATION; LITHOGRAPHY; POLYMERS; DELIVERY	Even though pioneer studies in the field of tissue engineering, either for disease study or for tissue repair, were performed on flat 2D substrates (normally Petri dishes), more recent research has helped to highlight the relevance of three-dimensional systems in cell culture. In fact, even one-dimensional patterns upon have been found more adequate, for mimicking actual cell migration in three-d…	[Diaz Lantada, Andres; Curras, Diego; Mousa, Javier] Univ Politecn Madrid, Prod Dev Lab, Dept Mech Engn, C Jose Gutierrez Abascal 2, E-28006 Madrid, Spain; [Hengsbach, Stefan] Karlsruhe Inst Technol, Inst Microstruct Technol, Hermann von Helmholtz Pl 1, Eggenstein Leopoldshafen, Germany	Lantada, AD (reprint author), Univ Politecn Madrid, Prod Dev Lab, Dept Mech Engn, C Jose Gutierrez Abascal 2, E-28006 Madrid, Spain.	adiaz@etsii.upm.es					Schuster M, 2007, MONATSH CHEM, V138, P261, DOI 10.1007/s00706-007-0609-2; Ekaputra AK, 2009, TISSUE ENG PT A, V15, P3779, DOI 10.1089/ten.TEA.2009.0186; Maher PS, 2009, IFMBE PROC, V22, P2200; Schuster M, 2007, J MACROMOL SCI A, V44, P547, DOI 10.1080/10601320701235958; Tan JY, 2013, BIOMED MICRODEVICES, V15, P83, DOI 10.1007/s10544-012-9690-3; Lantada AD, 2013, EXPERT REV MED DEVIC, V10, P629, …	41	0	0	0	0	SPRINGER	NEW YORK	233 SPRING STREET, NEW YORK, NY 10013, UNITED STATES	1868-2006		978-3-319-29328-8; 978-3-319-29326-4	STUD MECHANOBIOL TIS	Stud. Mechanobiol. Tissue Eng. Biomater.		2016	18
S	Lantada, AD; Romero, AD; Moreno, SV; Curras, D; Tellez, M; Schwentenwein, M; Jellinek, C; Homa, J		Lantada, AD		Diaz Lantada, Andres; de Blas Romero, Adrian; Valido Moreno, Santiago; Curras, Diego; Tellez, Miguel; Schwentenwein, Martin; Jellinek, Christopher; Homa, Johannes			Tissue Engineering Scaffolds for Bone Repair: General Aspects	MICROSYSTEMS FOR ENHANCED CONTROL OF CELL BEHAVIOR: FUNDAMENTALS, DESIGN AND MANUFACTURING STRATEGIES, APPLICATIONS AND CHALLENGES	Studies in Mechanobiology Tissue Engineering and Biomaterials		English	Article; Book Chapter							GROWTH-FACTOR; REACTIVE DILUENTS; VASCULARIZATION; LITHOGRAPHY; CELLS	Hard tissue repair is a very relevant and challenging area for the emerging fields of tissue engineering and biofabrication due to the very complex three-dimensional structure of bones, which typically include important variations of porosities and related mechanical properties. The need of porous and rigid extra cellular matrices, of structural integrity, of functional gradients of mechanical pr…	[Diaz Lantada, Andres; de Blas Romero, Adrian; Valido Moreno, Santiago; Curras, Diego; Tellez, Miguel] Univ Politecn Madrid, Prod Dev Lab, Dept Mech Engn, C Jose Gutierrez Abascal 2, E-28006 Madrid, Spain; [Schwentenwein, Martin; Jellinek, Christopher; Homa, Johannes] Lithoz GmbH, Mollardgasse 85a-2-64-69, A-1060 Vienna, Austria	Lantada, AD (reprint author), Univ Politecn Madrid, Prod Dev Lab, Dept Mech Engn, C Jose Gutierrez Abascal 2, E-28006 Madrid, Spain.	adiaz@etsii.upm.es					Probst FA, 2010, HANDCHIR MIKROCHIR P, V42, P369, DOI 10.1055/s-0030-1248310; Schuster M, 2007, MONATSH CHEM, V138, P261, DOI 10.1007/s00706-007-0609-2; Ekaputra AK, 2009, TISSUE ENG PT A, V15, P3779, DOI 10.1089/ten.TEA.2009.0186; Maher PS, 2009, IFMBE PROC, V22, P2200; Schwentenwein M, 2015, INT J APPL CERAM TEC, V12, P1, DOI 10.1111/ijac.12319; Thomas WE, 2010, MRS BULL, V35, P578, DOI 10.1557…	34	0	0	0	0	SPRINGER	NEW YORK	233 SPRING STREET, NEW YORK, NY 10013, UNITED STATES	1868-2006		978-3-319-29328-8; 978-3-319-29326-4	STUD MECHANOBIOL TIS	Stud. Mechanobiol. Tissue Eng. Biomater.		2016	18
S	Lantada, AD; Michel, A		Lantada, AD		Diaz Lantada, Andres; Michel, Axel			Tissue Engineering Scaffolds for Bone Repair: Application to Dental Repair	MICROSYSTEMS FOR ENHANCED CONTROL OF CELL BEHAVIOR: FUNDAMENTALS, DESIGN AND MANUFACTURING STRATEGIES, APPLICATIONS AND CHALLENGES	Studies in Mechanobiology Tissue Engineering and Biomaterials		English	Article; Book Chapter								Medical implants for bone repair are starting to benefit from advanced design and (micro-) manufacturing technologies that promote a precise control of final geometries and allow for the incorporation of design-controlled and in some cases personalized features for enhanced interaction at a cellular level. Recent advances in additive manufacturing technologies and available materials support soli…	[Diaz Lantada, Andres; Michel, Axel] Univ Politecn Madrid, Prod Dev Lab, Dept Mech Engn, C Jose Gutierrez Abascal 2, E-28006 Madrid, Spain	Lantada, AD (reprint author), Univ Politecn Madrid, Prod Dev Lab, Dept Mech Engn, C Jose Gutierrez Abascal 2, E-28006 Madrid, Spain.	adiaz@etsii.upm.es					Schwentenwein M, 2015, INT J APPL CERAM TEC, V12, P1, DOI 10.1111/ijac.12319; Valente F, 2009, INT J ORAL MAX IMPL, V24, P234; Felzmann R, 2012, ADV ENG MATER, V14, P1052, DOI 10.1002/adem.201200010; Lantada AD, 2012, ANNU REV BIOMED ENG, V14, P73, DOI 10.1146/annurev-bioeng-071811-150112; Bendsoe M. P., 2003, TOPOLOGY OPTIMIZATIO; Diaz Lantada A, 2011, THEORY APPL CT IMAGI, P269; Diaz Lantada A,…	15	0	0	0	0	SPRINGER	NEW YORK	233 SPRING STREET, NEW YORK, NY 10013, UNITED STATES	1868-2006		978-3-319-29328-8; 978-3-319-29326-4	STUD MECHANOBIOL TIS	Stud. Mechanobiol. Tissue Eng. Biomater.		2016	18
S	Lantada, AD; Mayola, EC; Deschamps, S; Sanchez, BP; Ruiz, JPG; Iniesta, HA		Lantada, AD		Diaz Lantada, Andres; Colomer Mayola, Enrique; Deschamps, Sebastien; Pareja Sanchez, Beatriz; Garcia Ruiz, Josefa Predestinacion; Alarcon Iniesta, Hernan			Tissue Engineering Scaffolds for Repairing Soft Tissues	MICROSYSTEMS FOR ENHANCED CONTROL OF CELL BEHAVIOR: FUNDAMENTALS, DESIGN AND MANUFACTURING STRATEGIES, APPLICATIONS AND CHALLENGES	Studies in Mechanobiology Tissue Engineering and Biomaterials		English	Article; Book Chapter							MESENCHYMAL STEM-CELLS; REACTIVE DILUENTS; CULTURE MATRICES; POROUS SCAFFOLD; GROWTH-FACTOR; VASCULARIZATION; LITHOGRAPHY; FABRICATION; MORPHOLOGY; DESIGN	Soft tissue repair is a very relevant and challenging area for the emerging fields of tissue engineering and biofabrication due to the complex three-dimensional structure in form of interwoven fibres and the relevant variations of mechanical properties present in these tissues. The need of elasticity, of structural integrity, of functional gradients of mechanical properties, among other requireme…	[Diaz Lantada, Andres; Colomer Mayola, Enrique; Deschamps, Sebastien; Pareja Sanchez, Beatriz] Univ Politecn Madrid, Prod Dev Lab, Dept Mech Engn, C Jose Gutierrez Abascal 2, E-28006 Madrid, Spain; [Garcia Ruiz, Josefa Predestinacion; Alarcon Iniesta, Hernan] Univ Autonoma Madrid, Dept Mol Biol, Madrid, Spain	Lantada, AD (reprint author), Univ Politecn Madrid, Prod Dev Lab, Dept Mech Engn, C Jose Gutierrez Abascal 2, E-28006 Madrid, Spain.	adiaz@etsii.upm.es					Chen JM, 2009, EXPERT REV MED DEVIC, V6, P61, DOI 10.1586/17434440.6.1.61; Schuster M, 2007, MONATSH CHEM, V138, P261, DOI 10.1007/s00706-007-0609-2; Ekaputra AK, 2009, TISSUE ENG PT A, V15, P3779, DOI 10.1089/ten.TEA.2009.0186; Maher PS, 2009, IFMBE PROC, V22, P2200; Thomas WE, 2010, MRS BULL, V35, P578, DOI 10.1557/mrs2010.525; Schuster M, 2007, J MACROMOL SCI A, V44, P547, DOI 10.1080/10601320…	51	0	0	0	0	SPRINGER	NEW YORK	233 SPRING STREET, NEW YORK, NY 10013, UNITED STATES	1868-2006		978-3-319-29328-8; 978-3-319-29326-4	STUD MECHANOBIOL TIS	Stud. Mechanobiol. Tissue Eng. Biomater.		2016	18
S	Lantada, AD; Gomez, MR; Olmedo, JJS; Vazquez, MAC; Nakamura, BD		Lantada, AD		Diaz Lantada, Andres; Ramos Gomez, Milagros; Serrano Olmedo, Jose Javier; Camara Vazquez, Miguel Angel; Dominguez Nakamura, Borja			Project-Based Learning in the Field of Biomedical Microdevices: The CDIO Approach	MICROSYSTEMS FOR ENHANCED CONTROL OF CELL BEHAVIOR: FUNDAMENTALS, DESIGN AND MANUFACTURING STRATEGIES, APPLICATIONS AND CHALLENGES	Studies in Mechanobiology Tissue Engineering and Biomaterials		English	Article; Book Chapter							ENGINEERING-EDUCATION; SKILLS	In this chapter we present the complete development of a novel course on "Biomedical Devices", in the framework of the "Biomedical Engineering" Degree at Universidad Politecnica de Madrid (TU Madrid). The course is based on the "CDIO: Conceive, Design, Implement, Operate" approach, as we consider it a very remarkable way of promoting student active learning and of integrating, with impact, novel …	[Diaz Lantada, Andres] Univ Politecn Madrid, Prod Dev Lab, Dept Mech Engn, C Jose Gutierrez Abascal 2, E-28006 Madrid, Spain; [Ramos Gomez, Milagros; Serrano Olmedo, Jose Javier; Camara Vazquez, Miguel Angel; Dominguez Nakamura, Borja] Univ Politecn Madrid, Ctr Biomed Technol, UPM Sci & Technol Pk,Montegancedo Campus, Pozuelo De Alarcon 28223, Spain	Lantada, AD (reprint author), Univ Politecn Madrid, Prod Dev Lab, Dept Mech Engn, C Jose Gutierrez Abascal 2, E-28006 Madrid, Spain.	adiaz@etsii.upm.es					Crawley EF, 2007, RETHINKING ENGINEERING EDUCATION: THE CDIO APPROACH, P1, DOI 10.1007/978-0-387-38290-6; Lantada AD, 2007, INT J ENG EDUC, V23, P411; Lantada AD, 2010, ANN BIOMED ENG, V38, P280, DOI 10.1007/s10439-009-9805-z; Yamada M, 2007, STEM CELLS, V25, P562, DOI 10.1634/stemcells.2006-0011; Shuman LJ, 2005, J ENG EDUC, V94, P41; Biomedical Engineering Society, PLANN CAR BIOM ENG; Bloom BS,…	16	0	0	0	0	SPRINGER	NEW YORK	233 SPRING STREET, NEW YORK, NY 10013, UNITED STATES	1868-2006		978-3-319-29328-8; 978-3-319-29326-4	STUD MECHANOBIOL TIS	Stud. Mechanobiol. Tissue Eng. Biomater.		2016	18
J	Sidambe, AT; Todd, I; Hatton, PV				Sidambe, A. T.; Todd, I.; Hatton, P. V.			Effects of build orientation induced surface modifications on the in vitro biocompatibility of electron beam melted Ti6Al4V	POWDER METALLURGY			English	Article						Ti6Al4V; Titanium; Additive manufacturing; Biocompatibility; 3D printing; Cytotoxicity; Implants; L929 fibroblasts; Cell culture	TITANIUM POWDER-METALLURGY; BIOMEDICAL APPLICATIONS; MECHANICAL-PROPERTIES; IMPLANTS; TI-6AL-4V; ALLOYS	Titanium and its alloys may be processed via additive manufacturing techniques such as electron beam melting (EBM). This field is receiving increased attention from various manufacturing sectors including the medical devices sector. While the economic and engineering potential of EBM for the manufacture of musculo-skeletal implants is clear, the impact on the biocompatibility of the materials has…	[Sidambe, A. T.; Hatton, P. V.] Univ Sheffield, Sch Clin Dent, Bioengn & Hlth Technol Grp, 19 Claremont Crescent, Sheffield S10 2TA, S Yorkshire, England; [Todd, I.] Univ Sheffield, Mat Sci & Engn Dept, Mappin St, Sheffield S1 3JD, S Yorkshire, England	Sidambe, AT (reprint author), Univ Sheffield, Sch Clin Dent, Bioengn & Hlth Technol Grp, 19 Claremont Crescent, Sheffield S10 2TA, S Yorkshire, England.	a.t.sidambe@gmail.com			Wellcome Trust through the Institutional Strategic Support Fund (ISSF) at the University of Sheffield	The authors sincerely thank Dr Fatos Derguti and the staff at the Mercury Centre (University of Sheffield) for help with fabrication of the EBM Ti-64 discs and Dr Nicola Green at the Kroto Imaging Facility (University of Sheffield) for help with acquisition of images on the fluorescent microscope. Finally, the authors would like to thank the Wellcome Trust for providing financial support through …	Chen H, 2011, BIO-MED MATER ENG, V21, P1, DOI 10.3233/BME-2011-0652; Froes FH, 2012, ADV MATER PROCESS, V170, P26; Ivanova O, 2013, RAPID PROTOTYPING J, V19, P353, DOI 10.1108/RPJ-12-2011-0127; Murr LE, 2011, J MECH BEHAV BIOMED, V4, P1396, DOI 10.1016/j.jmbbm.2011.05.010; Al-Bermani SS, 2010, METALL MATER TRANS A, V41A, P3422, DOI 10.1007/s11661-010-0397-x; van Noort R, 2012, DENT MATER, V28, P3…	26	0	0	1	1	TAYLOR & FRANCIS LTD	ABINGDON	2-4 PARK SQUARE, MILTON PARK, ABINGDON OR14 4RN, OXON, ENGLAND	0032-5899	1743-2901		POWDER METALL	Powder Metall.		2016	59	1
J	Ma, XM; Zhang, XT; Yang, L; Wang, G; Jiang, K; Wu, G; Cui, WG; Wei, ZP				Ma, Xiaoming; Zhang, Xiaoting; Yang, Lin; Wang, Ge; Jiang, Kai; Wu, Geoffrey; Cui, Weigang; Wei, Zipeng			Tunable construction of multi-shelled hollow carbonate nanospheres and their potential applications	NANOSCALE			English	Article							LITHIUM-ION BATTERIES; HEAVY-METAL IONS; MESOPOROUS SILICA NANOSPHERES; AMORPHOUS CALCIUM-CARBONATE; TEMPLATE-FREE SYNTHESIS; SENSITIZED SOLAR-CELLS; DRUG-DELIVERY; FUNCTIONALIZED CELL; ACCURATE CONTROL; MICROSPHERES	The development of multi-shelled hollow carbonate nanospheres (MHCN) for biomedical applications is challenging, and has not been reported. In this study, a facile approach is firstly reported to synthesize hierarchically porous MHCN with controllable shell numbers using a novel strategy called layer-by-layer thermal decomposition of organic acid salts and templates. The choice of organic acid sa…	[Ma, Xiaoming; Zhang, Xiaoting; Yang, Lin; Wang, Ge; Jiang, Kai; Wei, Zipeng] Henan Normal Univ, Collaborat Innovat Ctr Henan Prov Green Mfg Fine, Key Lab Green Chem Media & React, Minist Educ,Sch Chem & Chem Engn, Xinxiang 453007, Henan, Peoples R China; [Wu, Geoffrey] US FDA, Ctr Drug Evaluat & Res, 10903 New Hampshire Ave, Silver Spring, MD 20993 USA; [Cui, Weigang] Xinxiang Med Univ, Dept Hum…	Ma, XM (reprint author), Henan Normal Univ, Collaborat Innovat Ctr Henan Prov Green Mfg Fine, Key Lab Green Chem Media & React, Minist Educ,Sch Chem & Chem Engn, Xinxiang 453007, Henan, Peoples R China.	sunshinyma@hotmail.com			National Science Foundation of China [21271065, 21171051]; NFSC-Henan Talent Training United Fund [U1204519]	We thank Professor Xinming Liu (Department of Pharmaceutical Sciences, College of Pharmacy, the University of Nebraska Medical Center) for assistance in the characterization studies and the biomedical applications of the multi-shelled CaCO<INF>3</INF>. This work was financially supported by the National Science Foundation of China (Grant No. 21271065 and No. 21171051) and the NFSC-Henan Talent Tr…	Cai GB, 2010, J PHYS CHEM C, V114, P12948, DOI 10.1021/jp103464p; Lou XW, 2006, ADV MATER, V18, P2325, DOI 10.1002/adma.200600733; Bae Y, 2003, ANGEW CHEM INT EDIT, V42, P4640, DOI 10.1002/anie.200250653; Wei W, 2008, J AM CHEM SOC, V130, P15808, DOI 10.1021/ja8039585; Wang JY, 2013, ANGEW CHEM INT EDIT, V52, P6417, DOI 10.1002/anie.201301622; Uhrich KE, 1999, CHEM REV, V99, P3181, DOI 10.1021/cr…	46	0	0	12	12	ROYAL SOC CHEMISTRY	CAMBRIDGE	THOMAS GRAHAM HOUSE, SCIENCE PARK, MILTON RD, CAMBRIDGE CB4 0WF, CAMBS, ENGLAND	2040-3364	2040-3372		NANOSCALE	Nanoscale		2016	8	16
J	Liu, J; Hwang, HH; Wang, PR; Whang, G; Chen, SC				Liu, Justin; Hwang, Henry H.; Wang, Pengrui; Whang, Grace; Chen, Shaochen			Direct 3D-printing of cell-laden constructs in microfluidic architectures	LAB ON A CHIP			English	Article							FLUIDIC DEVICE; STEM-CELLS; MICROSTRUCTURES; STEREOLITHOGRAPHY; FABRICATION; HYDROGELS; CHIP	Microfluidic platforms have greatly benefited the biological and medical fields, however standard practices require a high cost of entry in terms of time and energy. The utilization of three-dimensional (3D) printing technologies has greatly enhanced the ability to iterate and build functional devices with unique functions. However, their inability to fabricate within microfluidic devices greatly…	[Liu, Justin; Wang, Pengrui; Chen, Shaochen] Univ Calif San Diego, Mat Sci & Engn Program, La Jolla, CA 92093 USA; [Hwang, Henry H.; Whang, Grace; Chen, Shaochen] Univ Calif San Diego, Dept NanoEngn, La Jolla, CA 92093 USA	Chen, SC (reprint author), Univ Calif San Diego, Mat Sci & Engn Program, La Jolla, CA 92093 USA.; Chen, SC (reprint author), Univ Calif San Diego, Dept NanoEngn, La Jolla, CA 92093 USA.	chen168@eng.ucsd.edu			Department of Defense [W81XWH-14-1-0522]; California Institute for Regenerative Medicine [RT3-07899]; National Science Foundation [CMMI-1332681, CMMI-1547005]; UCSD Neuroscience Microscopy Shared Facility [P30 NS047101]	This project received support from the Department of Defense (W81XWH-14-1-0522), California Institute for Regenerative Medicine (RT3-07899) and National Science Foundation (CMMI-1332681 and CMMI-1547005). We also acknowledge the UCSD Neuroscience Microscopy Shared Facility grant P30 NS047101 for use of confocal imaging and thank Dr. Darren Lipomi for allowing the use of his plasma cleaning system.	Lee JW, 2013, J BIOMED MATER RES A, V101, P1865, DOI 10.1002/jbm.a.34485; Soman P, 2013, BIOTECHNOL BIOENG, V110, P3038, DOI 10.1002/bit.24957; Miller JS, 2012, NAT MATER, V11, P768, DOI [10.1038/nmat3357, 10.1038/NMAT3357]; Paydar OH, 2014, SENSOR ACTUAT A-PHYS, V205, P199, DOI 10.1016/j.sna.2013.11.005; Qu X, 2013, BIOMATERIALS, V34, P9812, DOI 10.1016/j.biomaterials.2013.09.009; Kolesky DB, 20…	37	0	0	13	13	ROYAL SOC CHEMISTRY	CAMBRIDGE	THOMAS GRAHAM HOUSE, SCIENCE PARK, MILTON RD, CAMBRIDGE CB4 0WF, CAMBS, ENGLAND	1473-0197	1473-0189		LAB CHIP	Lab Chip		2016	16	8
J	Yu, ZS; Zeng, LY; Wu, AG				Yu, Zhangsen; Zeng, Leyong; Wu, Aiguo			Near-infrared Light Responsive Upconversion Nanoparticles for Imaging, Drug Delivery and Therapy of Cancers	CURRENT NANOSCIENCE			English	Article						Drug delivery; fluorescence imaging; Near-infrared light responsive upconversion nanoparticles (NIR-LRUCNPs); real time cancer theranostic visualization systems (RT-CTVS); photodynamic therapy (PDT)	MESOPOROUS SILICA NANOPARTICLES; VIVO PHOTODYNAMIC THERAPY; DOPED NAYF4 NANOCRYSTALS; COATED GOLD NANORODS; IN-VIVO; UPCONVERTING NANOPARTICLES; FLUORESCENT NANOPARTICLES; PHOTOSENSITIZING NANOPLATFORM; LUMINESCENT NANOPARTICLES; BIOMEDICAL APPLICATIONS	Cancers have become serious threat to human health and life, and they are critical to develop safe and effective theranostic methods for diagnosis and therapy of tumors. In recent years, real time cancer theranostic visualization systems (RT-CTVS) based on light-responsive nanoparticles have been developed. Especially, upconversion nanoparticles (UCNPs) have excellent optical properties and uniqu…	[Wu, Aiguo] Chinese Acad Sci, Ningbo Inst Mat Technol & Engn, Key Lab Magnet Mat & Devices, Ningbo 315201, Zhejiang, Peoples R China; [Wu, Aiguo] Chinese Acad Sci, Ningbo Inst Mat Technol & Engn, Div Funct Mat & Nanodevices, Ningbo 315201, Zhejiang, Peoples R China	Wu, AG (reprint author), Chinese Acad Sci, Ningbo Inst Mat Technol & Engn, Key Lab Magnet Mat & Devices, Ningbo 315201, Zhejiang, Peoples R China.; Wu, AG (reprint author), Chinese Acad Sci, Ningbo Inst Mat Technol & Engn, Div Funct Mat & Nanodevices, Ningbo 315201, Zhejiang, Peoples R China.	aiguo@nimte.ac.cn			National Natural Science Foundation of China [U1332117, U1432114]; Key Breakthrough Program [KGZD-EW-T06]; Youth Innovation Promotion Association [2015234]; Natural Science Foundation of Ningbo [2011A610121]; Hundred Talents Program of Chinese Academy of Sciences	This work was supported by the National Natural Science Foundation of China (U1332117, U1432114), Key Breakthrough Program (KGZD-EW-T06), Youth Innovation Promotion Association (2015234), and the Hundred Talents Program (Wu A. G.) of Chinese Academy of Sciences, the Natural Science Foundation of Ningbo (2011A610121). We also thank Dr. Yingxin Zhang for her fruitful discussions.	Zhou M, 2015, J BIOMED NANOTECHNOL, V11, P1442, DOI 10.1166/jbn.2015.2089; Sun QC, 2014, NANO LETT, V14, P101, DOI 10.1021/nl403383w; Barreto JA, 2011, ADV MATER, V23, pH18, DOI 10.1002/adma.201100140; Yang DM, 2015, CHEM SOC REV, V44, P1416, DOI 10.1039/c4cs00155a; Zou WQ, 2012, NAT PHOTONICS, V6, P560, DOI 10.1038/nphoton.2012.158; Johnson NJJ, 2010, NANOSCALE, V2, P771, DOI 10.1039/b9nr00379g;…	159	0	0	22	22	BENTHAM SCIENCE PUBL LTD	SHARJAH	EXECUTIVE STE Y-2, PO BOX 7917, SAIF ZONE, 1200 BR SHARJAH, U ARAB EMIRATES	1573-4137	1875-6786		CURR NANOSCI	Curr. Nanosci.		2016	12	1
S	Daskalova, A; Bliznakova, I; Iordanova, E; Yankov, G; Grozeva, M; Ostrowska, B		Nesheva, D; Chamati, H; Genova, J; Gesheva, K; Ivanova, T; Szekeres, A		Daskalova, A.; Bliznakova, I.; Iordanova, E.; Yankov, G.; Grozeva, M.; Ostrowska, B.			Preliminary study of surface modification of 3D Poly (epsilon - caprolactone) scaffolds by ultrashort laser irradiation	INERA CONFERENCE 2015: LIGHT IN NANOSCIENCE AND NANOTECHNOLOGY (LNN 2015)	Journal of Physics Conference Series		English	Proceedings Paper	Conference on Light in Nanoscience and Nanotechnology (LNN)	OCT 20-22, 2015	Hissar, BULGARIA	Bulgarian Acad Sci, Inst Solid State Phys			LIMITATIONS	Three - dimensional poly (epsilon - caprolactone) (PCL) scaffolds as suitable biocompatible material for manufacturing tissue replacements are utilized for tissue engineering purposes. The porous structures are fabricated by rapid prototyping method (Bioscaffolder) based on hypodermic dispensing process. The consecution of experiments demonstrated the possibility on creation of surface micro form…	[Daskalova, A.; Bliznakova, I.] Bulgarian Acad Sci, Inst Elect, 72 Tsarigradsko Chaussee Blvd, BU-1784 Sofia, Bulgaria; [Iordanova, E.; Yankov, G.; Grozeva, M.] Bulgarian Acad Sci, Inst Solid State Phys, 72 Tsarigradsko Chaussee Blvd, BU-1784 Sofia, Bulgaria; [Ostrowska, B.] Warsaw Univ Technol, Fac Mat Sci & Engn, Mat Design Div, Biomat Grp, 141 Woloska Str, PL-02507 Warsaw, Poland	Daskalova, A (reprint author), Bulgarian Acad Sci, Inst Elect, 72 Tsarigradsko Chaussee Blvd, BU-1784 Sofia, Bulgaria.	a_daskalova@code.bg					Rebollar E, 2011, APPL SURF SCI, V257, P4091, DOI 10.1016/j.apsusc.2010.12.002; Blakeney BA, 2011, BIOMATERIALS, V32, P1583, DOI 10.1016/j.biomaterials.2010.10.056; Guimaraes A, 2010, NANOMEDICINE-UK, V5, P539, DOI [10.2217/nnm.10.31, 10.2217/NNM.10.31]; Billiet T, 2012, BIOMATERIALS, V33, P6020, DOI 10.1016/j.biomaterials.2012.04.050; Deepak K L N, 2011, P SOC PHOTO-OPT INS, V8190; Manjunath K, …	8	0	0	0	0	IOP PUBLISHING LTD	BRISTOL	DIRAC HOUSE, TEMPLE BACK, BRISTOL BS1 6BE, ENGLAND	1742-6588			J PHYS CONF SER			2016	682
J	Franco, L; del Valle, LJ; Puiggali, J				Franco, Lourdes; del Valle, Luis J.; Puiggali, Jordi			Smart systems related to polypeptide sequences	AIMS MATERIALS SCIENCE			English	Review						smart polymers; polypeptides; pH responsive; temperature responsive; light responsive; magnetic responsive; enzyme responsive; electric responsive; multiresponsive	TARGETED DRUG-DELIVERY; RESPONSIVE POLYMERIC NANOPARTICLES; MESOPOROUS SILICA NANOPARTICLES; DYNAMIC COMBINATORIAL LIBRARIES; ELASTIN-LIKE POLYPEPTIDES; BLOCK-COPOLYMER MICELLES; REVERSE THERMAL GELATION; THERAPY IN-VITRO; CONTRAST AGENT; BIOMEDICAL APPLICATIONS	Increasing interest for the application of polypeptide-based smart systems in the biomedical field has developed due to the advantages given by the peptidic sequence. This is due to characteristics of these systems, which include: biocompatibility, potential control of degradation, capability to provide a rich repertoire of biologically specific interactions, feasibility to self-assemble, possibi…	[Franco, Lourdes; del Valle, Luis J.; Puiggali, Jordi] UPC, Lab Synthet Polymers Struct & Properties PSEP, Dept Chem Engn, Barcelona, Spain	Puiggali, J (reprint author), UPC, Lab Synthet Polymers Struct & Properties PSEP, Dept Chem Engn, Barcelona, Spain.	Jordi.Puiggali@upc.edu					Yin HQ, 2012, J MATER CHEM, V22, P19168, DOI 10.1039/c2jm33750a; De Geest BG, 2006, ADV MATER, V18, P1005, DOI 10.1002/adma.200502128; Aller SG, 2009, SCIENCE, V323, P1718, DOI 10.1126/science.1168750; Liu JJ, 2015, NANOSCALE, V7, P3614, DOI 10.1039/c5nr00072f; Kotera N, 2015, CHEM COMMUN, V51, P11482, DOI 10.1039/c5cc04721h; Luo Z, 2013, ACS NANO, V7, P10271, DOI 10.1021/nn404676w; Cheng YJ, 201…	165	0	0	9	9	AMER INST MATHEMATICAL SCIENCES-AIMS	SPRINGFIELD	PO BOX 2604, SPRINGFIELD, MO 65801-2604 USA	2372-0468	2372-0484		AIMS MATER SCI	AIMS Mater. Sci.		2016	3	1
J	Yoon, H; Lee, JS; Yim, H; Kim, G; Chun, W				Yoon, Hyeon; Lee, Ji-Seon; Yim, Haejun; Kim, Geunhyung; Chun, Wook			Development of cell-laden 3D scaffolds for efficient engineered skin substitutes by collagen gelation	RSC ADVANCES			English	Article							FIBROBLAST-GROWTH-FACTOR; DIABETIC FOOT ULCERS; CROSS-LINKING; SILK FIBROIN; TISSUE REGENERATION; DERMAL SUBSTITUTE; SUSTAINED-RELEASE; GENIPIN; TRANSPLANTATION; PROTEINS	Conventional collagen scaffolds, which were fabricated like spongy types, have been used widely to promote wound repair since they can enhance various cellular activities including cell proliferation and migration, and even guidance of near cells to work as normal tissues functionally. Fabrication technology of 3 dimensional (3D) scaffolds including solid free-form fabrication and rapid prototypi…	[Yoon, Hyeon; Lee, Ji-Seon; Chun, Wook] Hallym Univ, Coll Med, Hangang Sacred Heart Hosp, Burn Inst, Seoul 150719, South Korea; [Yim, Haejun; Chun, Wook] Hallym Univ, Coll Med, Hangang Sacred Heart Hosp, Dept Surg, Seoul 150719, South Korea; [Kim, Geunhyung] Sungkyunkwan Univ SKKU, Dept Biomechatron Engn, Suwon 440746, South Korea	Chun, W (reprint author), Hallym Univ, Coll Med, Hangang Sacred Heart Hosp, Burn Inst, Seoul 150719, South Korea.; Chun, W (reprint author), Hallym Univ, Coll Med, Hangang Sacred Heart Hosp, Dept Surg, Seoul 150719, South Korea.	chun0414@hallym.ac.kr			Korean Health Technology R&D Project, Ministry of Health & Welfare, Republic of Korea [A 120942]	This study was supported by a grant of the Korean Health Technology R&D Project, Ministry of Health & Welfare, Republic of Korea (A 120942).	Hollinger JO, 1996, BIOMATERIALS, V17, P187, DOI 10.1016/0142-9612(96)85763-2; Lu QJ, 2004, BIOMATERIALS, V25, P5227, DOI 10.1016/j.biomaterials.2003.12.019; Troisi L, 2015, J TISSUE VIABILITY, V24, P180, DOI 10.1016/j.jtv.2015.07.001; Uchi H, 2009, EUR J DERMATOL, V19, P461, DOI 10.1684/ejd.2009.0750; Kim UJ, 2005, BIOMATERIALS, V26, P2775, DOI 10.1016/j.biomaterials.2004.07.044; Sung HW, 2003, …	42	0	0	9	9	ROYAL SOC CHEMISTRY	CAMBRIDGE	THOMAS GRAHAM HOUSE, SCIENCE PARK, MILTON RD, CAMBRIDGE CB4 0WF, CAMBS, ENGLAND	2046-2069			RSC ADV	RSC Adv.		2016	6	26
J	Kumar, A; Nune, KC; Murr, LE; Misra, RDK				Kumar, A.; Nune, K. C.; Murr, L. E.; Misra, R. D. K.			Biocompatibility and mechanical behaviour of three-dimensional scaffolds for biomedical devices: process-structure-property paradigm	INTERNATIONAL MATERIALS REVIEWS			English	Review						Additive manufacturing; 3D printing; Tissue engineering; Mechanical properties; Biocompatibility	TISSUE ENGINEERING APPLICATIONS; BMP-INDUCED OSTEOGENESIS; CALCIUM-PHOSPHATE CERAMICS; BONE-GRAFT SUBSTITUTES; IN-VIVO PERFORMANCE; 3D PLOTTING SYSTEM; HYDROXYAPATITE SCAFFOLDS; STEM-CELLS; POROUS HYDROXYAPATITE; PORE-SIZE	We elucidate here process-structure-property relationships in implantable biomaterials processed by rapid prototyping approaches that are based on the principle of additive manufacturing. The conventional methods of fabrication of biomedical devices including freeze casting and sintering are limited because of difficulties in adaptation at the host site and mismatch in micro/macrostructure, mecha…	[Kumar, A.; Nune, K. C.; Murr, L. E.; Misra, R. D. K.] Univ Texas El Paso, Dept Met & Mat Engn, Biomat Sci & Engn Lab, El Paso, TX 79968 USA	Misra, RDK (reprint author), Univ Texas El Paso, Dept Met & Mat Engn, Biomat Sci & Engn Lab, El Paso, TX 79968 USA.	dmisra2@utep.edu			Department of Metallurgical and Materials Engineering, University of Texas at El Paso	The authors acknowledge support from the Department of Metallurgical and Materials Engineering, University of Texas at El Paso. A.K. and R.D.K.M. gratefully acknowledge stimulating discussion with Prof. B. Basu of Indian Institute of Science, Bangalore (India), Prof. M. Gelinsky of TU Dresden (Germany), Prof. U. Gbureck of University of Wurzberg (Germany), and Dr S. Li, Institute for Metals Resea…	Ahn S., 2010, J MICROMECH MICROENG, V20; Alaadien K., 2007, J MATER SCI-MATER M, V18, P909; Schubert C, 2014, BRIT J OPHTHALMOL, V98, P159, DOI 10.1136/bjophthalmol-2013-304446; Luo YX, 2013, J MATER CHEM B, V1, P4088, DOI 10.1039/c3tb20511h; Kumar A, 2013, ACTA MATER, V61, P5198, DOI 10.1016/j.actamat.2013.05.013; Chumnanklang R, 2007, MAT SCI ENG C-BIO S, V27, P914, DOI 10.1016/j.msec.2006.11.0…	213	0	0	26	26	TAYLOR & FRANCIS LTD	ABINGDON	4 PARK SQUARE, MILTON PARK, ABINGDON OX14 4RN, OXON, ENGLAND	0950-6608	1743-2804		INT MATER REV	Int. Mater. Rev.		2016	61	1
J	Girardin, E; Barucca, G; Mengucci, P; Fiori, F; Bassoli, E; Gatto, A; Iuliano, L; Rutkowski, B				Girardin, E.; Barucca, G.; Mengucci, P.; Fiori, F.; Bassoli, E.; Gatto, A.; Iuliano, L.; Rutkowski, B.			Biomedical Co-Cr-Mo components produced by Direct Metal Laser Sintering	MATERIALS TODAY-PROCEEDINGS			English	Proceedings Paper	12th International Conference on Nanosciences and Nanotechnologies / 8th International Symposium on Flexible Organic Electronics / 9th International Summer Schools on Nanosciences and Nanotechnologies - Organic Electronics and Nanomedicine	JUL 04-11, 2015	Thessaloniki, GREECE			biomedical alloy; laser sintering; mechanical properties; Transmission electron microscopy; Scanning electron microscopy; X-ray diffraction	TITANIUM POWDER; PARTS; FABRICATION	Direct Metal Laser Sintering (DMLS) is an additive manufacturing technique based on a laser power source that sinters powdered materials using a 3D CAD model. The mechanical components produced by this procedure typically show higher residual porosity and poorer mechanical properties than those obtained by traditional manufacturing techniques. In this study, samples were produced by DMLS starting…	[Girardin, E.; Fiori, F.] Univ Politecn Marche, DISCO, Via Brecce Bianche, I-60131 Ancona, Italy; [Barucca, G.; Mengucci, P.] Univ Politecn Marche, SIMAU, Via Brecce Bianche, I-60131 Ancona, Italy; [Bassoli, E.; Gatto, A.] Univ Modena & Reggio Emilia, DIMeC, Via Vignolese 905-B, I-41125 Modena, Italy; [Iuliano, L.] Politecn Torino, DISPEA, Cso Duca Abruzzi 24, I-10129 Turin, Italy; [Rutkowski, B.…	Girardin, E (reprint author), Univ Politecn Marche, DISCO, Via Brecce Bianche, I-60131 Ancona, Italy.	e.girardin@univpm.it					Eliasson A, 2007, J PROSTHET DENT, V98, P6, DOI 10.1016/S0022-3913(07)60032-8; Sanz C, 2013, J MATER PROCESS TECH, V213, P2126, DOI 10.1016/j.jmatprotec.2013.06.013; Vandenbroucke B, 2007, RAPID PROTOTYPING J, V13, P196, DOI 10.1108/13552540710776142; Kruth JP, 2005, RAPID PROTOTYPING J, V11, P26, DOI 10.1108/13552540510573365; Gusarov AV, 2003, INT J HEAT MASS TRAN, V46, P1103, DOI 10.1016/S0017…	21	0	0	4	4	ELSEVIER SCIENCE BV	AMSTERDAM	PO BOX 211, 1000 AE AMSTERDAM, NETHERLANDS	2214-7853			MATER TODAY-PROC	Mater. Today-Proc.		2016	3	3
J	Rodrigues, LC; Custodio, CA; Reis, RL; Mano, JF				Rodrigues, Luisa C.; Custodio, Catarina A.; Reis, Rui L.; Mano, Joao F.			Light responsive multilayer surfaces with controlled spatial extinction capability	JOURNAL OF MATERIALS CHEMISTRY B			English	Article							BY-LAYER ASSEMBLIES; BIOMEDICAL APPLICATIONS; DRUG-DELIVERY; CELL-ADHESION; CROSS-LINKING; FILMS; CHITOSAN; POLYOXOMETALATE; POLYELECTROLYTES; DETACHMENT	Multilayer systems obtained using the Layer-by-Layer (LbL) technology have been proposed for a variety of biomedical applications in tissue engineering and regenerative medicine. LbL assembly is a simple and highly versatile method to modify surfaces and fabricate robust and highly-ordered nanostructured coatings over almost any type of substrates and with a wide range of substances. The incorpor…	[Rodrigues, Luisa C.; Mano, Joao F.] Univ Minho, Headquarters European Inst Excellence Tissue Engn, Res Grp Biomat Biodegradables & Biomimet 3Bs, Avepk Parque Ciencia & Tecnol, P-4805017 Barco, Guimaraes, Portugal; ICVS 3Bs PT Govt Associate Lab, Braga, Portugal	Rodrigues, LC; Mano, JF (reprint author), Univ Minho, Headquarters European Inst Excellence Tissue Engn, Res Grp Biomat Biodegradables & Biomimet 3Bs, Avepk Parque Ciencia & Tecnol, P-4805017 Barco, Guimaraes, Portugal.	luisa.rodrigues@dep.uminho.pt; jmano@dep.uminho.pt	Reis, Rui L./A-8938-2008; Mano, Joao/A-4418-2009	Reis, Rui L./0000-0002-4295-6129; Mano, Joao/0000-0002-2342-3765	North Portugal Regional Operational Programme (ON.2 - O Novo Norte), under the National Strategic Reference Framework (NSRF), through the European Regional Development Fund (ERDF); Portuguese Fundacao para a Ciencia e Tecnologia [SFRH/BPD/93697/2013]	The authors are pleased to acknowledge "Novel smart and biomimetic materials for innovative regenerative medicine approaches" (Ref.: RL1 - ABMR - NORTE-01-0124-FEDER-000016) co-financed by the North Portugal Regional Operational Programme (ON.2 - O Novo Norte), under the National Strategic Reference Framework (NSRF), through the European Regional Development Fund (ERDF). L. C. Rodrigues specially…	Ai H, 2003, CELL BIOCHEM BIOPHYS, V39, P23, DOI 10.1385/CBB:39:1:23; Shukla A, 2010, SMALL, V6, P2392, DOI 10.1002/smll.201001150; Mjahed H, 2008, SOFT MATTER, V4, P1422, DOI 10.1039/b801428k; Da Silva RMP, 2007, TRENDS BIOTECHNOL, V25, P577, DOI 10.1016/j.tibtech.2007.08.014; Barthes J, 2012, LANGMUIR, V28, P13550, DOI 10.1021/la302550q; Jayakumar R, 2005, CARBOHYD POLYM, V62, P142, DOI 10.1016/…	49	0	0	17	17	ROYAL SOC CHEMISTRY	CAMBRIDGE	THOMAS GRAHAM HOUSE, SCIENCE PARK, MILTON RD, CAMBRIDGE CB4 0WF, CAMBS, ENGLAND	2050-750X	2050-7518		J MATER CHEM B	J. Mat. Chem. B		2016	4	8
J	He, F; Li, CX; Zhang, XY; Chen, YY; Deng, XR; Liu, B; Hou, ZY; Huang, SS; Jin, DY; Lin, J				He, Fei; Li, Chunxia; Zhang, Xinyang; Chen, Yinyin; Deng, Xiaoran; Liu, Bei; Hou, Zhiyao; Huang, Shanshan; Jin, Dayong; Lin, Jun			Optimization of upconversion luminescence of Nd3+-sensitized BaGdF5-based nanostructures and their application in dual-modality imaging and drug delivery	DALTON TRANSACTIONS			English	Article							CORE-SHELL NANOPARTICLES; IN-VIVO; UPCONVERTING NANOPARTICLES; BIOMEDICAL APPLICATIONS; MAGNETIC-RESONANCE; SURFACE MODIFICATION; CONTRAST AGENTS; ENERGY-TRANSFER; NANOPHOSPHORS; NANOCRYSTALS	808 nm excited upconversion nanoparticles (UCNPs) have received extensive attention in the biomedical areas. However, one of the limitations of UCNPs is their lower luminescence efficiency. Aimed at this problem, a series of BaGdF5-based UCNPs were prepared by a layer-by-layer procedure. And UC luminescence properties are optimized by varying the doping concentration of rare earth ions, amount an…	[He, Fei; Li, Chunxia; Zhang, Xinyang; Chen, Yinyin; Deng, Xiaoran; Liu, Bei; Hou, Zhiyao; Huang, Shanshan; Lin, Jun] Chinese Acad Sci, Changchun Inst Appl Chem, State Key Lab Rare Earth Resource Utilizat, Changchun 130022, Peoples R China; [Jin, Dayong] Univ Technol Sydney, Fac Sci, Inst Biomed Mat & Devices, Sydney, NSW 2007, Australia; [Chen, Yinyin; Deng, Xiaoran; Liu, Bei] Univ Chinese Acad …	Li, CX; Lin, J (reprint author), Chinese Acad Sci, Changchun Inst Appl Chem, State Key Lab Rare Earth Resource Utilizat, Changchun 130022, Peoples R China.	cxli@ciac.ac.cn; jlin@ciac.ac.cn	Lin, Jun/D-3750-2012		National Natural Science Foundation of China [NSFC 51332008, 51372243, 51422209, 51572258, 51472233]; National Basic Research Program of China [2014CB643803]	This project is financially supported by the National Natural Science Foundation of China (NSFC 51332008, 51372243, 51422209, 51572258, 51472233), and National Basic Research Program of China (2014CB643803).	Chen YY, 2014, CHEM-ASIAN J, V9, P506, DOI 10.1002/asia.201301262; Tian G, 2012, ADV MATER, V24, P1226, DOI 10.1002/adma.201104741; Tian G, 2011, J PHYS CHEM C, V115, P23790, DOI 10.1021/jp209055t; Wang YF, 2013, ACS NANO, V7, P7200, DOI 10.1021/nn402601d; Xie XJ, 2013, J AM CHEM SOC, V135, P12608, DOI 10.1021/ja4075002; Dong H, 2013, NANOSCALE, V5, P5703, DOI 10.1039/c3nr34069d; Wen HL, 2013, AN…	54	0	0	42	42	ROYAL SOC CHEMISTRY	CAMBRIDGE	THOMAS GRAHAM HOUSE, SCIENCE PARK, MILTON RD, CAMBRIDGE CB4 0WF, CAMBS, ENGLAND	1477-9226	1477-9234		DALTON T	Dalton Trans.		2016	45	4
J	Ion, A; Andronescu, E; Radulescu, D; Radulescu, M; Iordache, F; Vasile, BS; Surdu, AV; Albu, MG; Maniu, H; Chifiriuc, MC; Grumezescu, AM; Holban, AM				Ion, Alberto; Andronescu, Ecaterina; Radulescu, Dragos; Radulescu, Marius; Iordache, Florin; Vasile, Bogdan Stefan; Surdu, Adrian Vasile; Albu, Madalina Georgiana; Maniu, Horia; Chifiriuc, Mariana Carmen; Grumezescu, Alexandru Mihai; Holban, Alina Maria			Biocompatible 3D Matrix with Antimicrobial Properties	MOLECULES			English	Article						collagen; hydroxyapatite; usnic acid; Gram positive; biocompatible; S; aureus; drug delivery; cyclodextrins; in vitro	USNIC ACID; BONE REGENERATION; STAPHYLOCOCCUS-EPIDERMIDIS; BIOACTIVE MATERIAL; BETA-CYCLODEXTRIN; ESSENTIAL OIL; HYDROXYAPATITE; DELIVERY; COLLAGEN; NANOPARTICLES	The aim of this study was to develop, characterize and assess the biological activity of a new regenerative 3D matrix with antimicrobial properties, based on collagen (COLL), hydroxyapatite (HAp), -cyclodextrin (-CD) and usnic acid (UA). The prepared 3D matrix was characterized by Scanning Electron Microscopy (SEM), Fourier Transform Infrared Microscopy (FT-IRM), Transmission Electron Microscopy …	[Ion, Alberto; Andronescu, Ecaterina; Vasile, Bogdan Stefan; Surdu, Adrian Vasile; Grumezescu, Alexandru Mihai; Holban, Alina Maria] Univ Politehn Bucuresti, Fac Appl Chem & Mat Sci, Dept Sci & Engn Oxide Mat & Nanomat, 1-7 Polizu St, Bucharest 011061, Romania; [Radulescu, Dragos] Bucharest Univ Hosp, Dept Orthoped & Traumatol, 169 Splaiul Independentei, Bucharest 050098, Romania; [Radulescu, Mar…	Grumezescu, AM (reprint author), Univ Politehn Bucuresti, Fac Appl Chem & Mat Sci, Dept Sci & Engn Oxide Mat & Nanomat, 1-7 Polizu St, Bucharest 011061, Romania.	alberto_ion@yahoo.com; ecaterina.andronescu@upb.ro; dragosradulescu1988@yahoo.com; radulescu_marius@yahoo.com; floriniordache84@yahoo.com; bogdan.vasile@upb.ro; adrian_v_surdu@yahoo.com; albu_mada@yahoo.com; horia.maniu@gmail.com; carmen_balotescu@yahoo.com; grumezescu@yahoo.com; alina_m_h@yahoo.com	Vasile, Bogdan/B-8685-2011		EU [POSCCE-A2-O2.2.1-2013-1/Axaprioritara 2, 638/12.03.2014, 48652]	The authors acknowledge the support of the EU-funding grant POSCCE-A2-O2.2.1-2013-1/Axaprioritara 2, Project No. 638/12.03.2014, cod SMIS-CSNR (Sistemul Unic de Management al Informatiei) 48652.	Gill J, 2013, PHARMACOL THERAPEUT, V137, P89, DOI 10.1016/j.pharmthera.2012.09.003; Chang MC, 2002, BIOMATERIALS, V23, P4811, DOI 10.1016/S0142-9612(02)00232-6; Popescu RC, 2014, ROM J MORPHOL EMBRYO, V55, P1013; Grumezescu AM, 2013, INT J PHARMACEUT, V454, P233, DOI 10.1016/j.ijpharm.2013.06.054; Voicu G, 2014, ROM J MORPHOL EMBRYO, V55, P357; Matsuno T, 2006, DENT MATER J, V25, P138; Milo R, 20…	51	0	0	2	2	MDPI AG	BASEL	POSTFACH, CH-4005 BASEL, SWITZERLAND	1420-3049			MOLECULES	Molecules	JAN	2016	21	1
J	Raman, N; Marchillo, K; Lee, MR; Lopez, ADR; Andes, DR; Palecek, SP; Lynn, DM				Raman, Namrata; Marchillo, Karen; Lee, Myung-Ryul; Lopez, Angelica de L. Rodriguez; Andes, David R.; Palecek, Sean P.; Lynn, David M.			Intraluminal Release of an Antifungal beta-Peptide Enhances the Antifungal and Anti-Biofilm Activities of Multilayer-Coated Catheters in a Rat Model of Venous Catheter Infection	ACS BIOMATERIALS-SCIENCE & ENGINEERING			English	Article						antifungal; biofilms; catheters; polyelectrolyte multilayers; antimicrobial surfaces; beta-peptides	LAYER-BY-LAYER; DEVICE-RELATED INFECTIONS; HOST-DEFENSE PEPTIDES; CANDIDA-ALBICANS; IN-VIVO; MEDICAL-DEVICE; POLYELECTROLYTE MULTILAYERS; BIOMEDICAL APPLICATIONS; INVASIVE CANDIDIASIS; HYALURONIC-ACID	Candida albicans is the most prevalent cause of hospital-acquired fungal infections and forms biofilms on indwelling medical devices that are notoriously difficult to treat or remove. We recently demonstrated that the colonization of C. albicans on the surfaces of catheter tube segments can be reduced in vitro by coating them with polyelectrolyte multilayers (PEMs) that release a potent antifunga…	[Raman, Namrata; Lee, Myung-Ryul; Palecek, Sean P.; Lynn, David M.] Univ Wisconsin, Dept Chem & Biol Engn, 1415 Engn Dr, Madison, WI 53706 USA; [Marchillo, Karen; Andes, David R.] Univ Wisconsin, Dept Med, 600 Highland Ave, Madison, WI 53706 USA; [Lopez, Angelica de L. Rodriguez] Univ Wisconsin, Mat Sci Program, 1509 Univ Ave, Madison, WI 53706 USA; [Lynn, David M.] Univ Wisconsin, Dept Chem, 110…	Palecek, SP; Lynn, DM (reprint author), Univ Wisconsin, Dept Chem & Biol Engn, 1415 Engn Dr, Madison, WI 53706 USA.; Andes, DR (reprint author), Univ Wisconsin, Dept Med, 600 Highland Ave, Madison, WI 53706 USA.; Lynn, DM (reprint author), Univ Wisconsin, Dept Chem, 1101 Univ Ave, Madison, WI 53706 USA.	dra@medicine.wisc.edu; sppalecek@wisc.edu; david.lynn@wisc.edu			National Institutes of Health [R01 AI092225]; National Science Foundation [DMR-1121288]; UW-Madison Nanoscale Research and Engineering Center (NSEC) [DMR-0832760]	Financial support for this work was provided by the National Institutes of Health (R01 AI092225). The authors acknowledge use of instrumentation supported by the National Science Foundation through grants provided to the UW-Madison Materials Research Science and Engineering Center (MRSEC; DMR-1121288) and the UW-Madison Nanoscale Research and Engineering Center (NSEC; DMR-0832760).	Etienne O, 2005, BIOMACROMOLECULES, V6, P726, DOI 10.1021/bm049425u; Mathe L, 2013, CURR GENET, V59, P251, DOI 10.1007/s00294-013-0400-3; Ramage G, 2006, FEMS YEAST RES, V6, P979, DOI 10.1111/j.1567-1364.2006.00117.x; Wilson LS, 2002, VALUE HEALTH, V5, P26, DOI 10.1046/j.1524-4733.2002.51108.x; Viale P, 2006, J CHEMOTHERAPY, V18, P235; Andes D, 2004, INFECT IMMUN, V72, P6023, DOI 10.1128/IAI.72.1…	55	0	0	8	8	AMER CHEMICAL SOC	WASHINGTON	1155 16TH ST, NW, WASHINGTON, DC 20036 USA	2373-9878			ACS BIOMATER-SCI ENG	ACS Biomater.-Sci. Eng.	JAN	2016	2	1
J	Singh, D; Singh, D; Han, SS				Singh, Deepti; Singh, Dolly; Han, Sung Soo			3D Printing of Scaffold for Cells Delivery: Advances in Skin Tissue Engineering	POLYMERS			English	Review						3D bioprinting; biomaterials; cell-matrix interaction; laser assisted bioprinting; stem cells	PLURIPOTENT STEM-CELLS; EXTRACELLULAR-MATRIX; REGENERATIVE MEDICINE; IN-VIVO; KERATINOCYTES; BIOMATERIALS; DIFFERENTIATION; FIBROBLASTS; GENERATION; THERAPY	Injury or damage to tissue and organs is a major health problem, resulting in about half of the world's annual healthcare expenditure every year. Advances in the fields of stem cells (SCs) and biomaterials processing have provided a tremendous leap for researchers to manipulate the dynamics between these two, and obtain a skin substitute that can completely heal the wounded areas. Although wound …	[Singh, Dolly; Han, Sung Soo] Yeungnam Univ, Biomat Lab, Dept Nano Med & Polymer Mat, Coll Engn, 280 Daehak Ko, Kyongsan 712749, Gyeongsanbukdo, South Korea; [Singh, Deepti] Yale Univ, Sch Med, Dept Surg, New Haven, CT 06510 USA	Han, SS (reprint author), Yeungnam Univ, Biomat Lab, Dept Nano Med & Polymer Mat, Coll Engn, 280 Daehak Ko, Kyongsan 712749, Gyeongsanbukdo, South Korea.	deepti.singh@yale.edu; dolly.ms@gmail.com; sshan@yu.ac.kr			Yeungnam University	Authors would like to acknowledge all authors whose work we have cited. Writing of this review was fully supported by Yeungnam University 2015 grant.	Alessandri M, 2014, MATRIX BIOL, V33, P68, DOI 10.1016/j.matbio.2013.08.001; Watt FM, 2013, NAT REV MOL CELL BIO, V14, P467, DOI 10.1038/nrm3620; Bannasch H, 2003, CLIN PLAST SURG, V30, P573, DOI 10.1016/S0094-1298(03)00075-0; Kuschel C, 2006, BIOTECHNIQUES, V40, P523, DOI 10.2144/000112134; Huang SP, 2013, J BIOMED SCI, V20, DOI 10.1186/1423-0127-20-51; Reed EJ, 2009, PHILOS T R SOC A, V367, P15…	101	0	0	81	81	MDPI AG	BASEL	POSTFACH, CH-4005 BASEL, SWITZERLAND	2073-4360			POLYMERS-BASEL	Polymers	JAN	2016	8	1
J	Akturk, O; Kismet, K; Yasti, AC; Kuru, S; Duymus, ME; Kaya, F; Caydere, M; Hucumenoglu, S; Keskin, D				Akturk, Omer; Kismet, Kemal; Yasti, Ahmet C.; Kuru, Serdar; Duymus, Mehmet E.; Kaya, Feridun; Caydere, Muzaffer; Hucumenoglu, Sema; Keskin, Dilek			Wet electrospun silk fibroin/gold nanoparticle 3D matrices for wound healing applications	RSC ADVANCES			English	Article							CAPPED GOLD NANOPARTICLES; IN-VIVO DEGRADATION; AGED HUMAN SKIN; BIOMEDICAL APPLICATIONS; NANOFIBROUS SCAFFOLDS; BONE REGENERATION; HUMAN-CELLS; TISSUE; COLLAGEN; GROWTH	This study aimed to fabricate 3D silk fibroin (SF) matrices for skin tissue engineering applications. SF/poly(ethylene oxide) solutions were wet electrospun to obtain a fibrous network (0.7-20 mm diameter), which were then lyophilized to obtain 3D porous nanofibrous matrices (SFM-E: ethanol treated silk fibroin matrices). SF matrices were loaded with citrate-capped gold nanoparticles (AuNPs, 14.2…	[Akturk, Omer; Keskin, Dilek] Middle E Tech Univ, Dept Engn Sci, TR-06531 Ankara, Turkey; [Kismet, Kemal; Kuru, Serdar] Ankara Numune Training & Res Hosp, Dept Gen Surg, Ankara, Turkey; [Yasti, Ahmet C.] Ankara Numune Hosp, Dept Gen Surg, Ankara, Turkey; [Yasti, Ahmet C.] Hitit Univ, Sch Med, Dept Gen Surg, Corum, Turkey; [Kaya, Feridun] Ankara Turkiye Yuksek Ihtisas Training & Res Hosp, Dept Sur…	Akturk, O (reprint author), Middle E Tech Univ, Dept Engn Sci, TR-06531 Ankara, Turkey.; Kismet, K (reprint author), Ankara Numune Training & Res Hosp, Dept Gen Surg, Ankara, Turkey.; Akturk, O (reprint author), Kirikkale Univ, Dept Bioengn, Kirikkale, Turkey.	omerakturk@kku.edu.tr; kemalkismet@yahoo.com			Scientific and Technological Research Council of Turkey, TUBITAK [2120189]	This investigation was financially supported by the Scientific and Technological Research Council of Turkey, TUBITAK (Project no. 2120189) in the framework of 1512-Entrepreneurship and Multistep R&D Funding Program. The commercialization potential of the SF matrices developed here was also investigated with the cooperation of METU and Remoderm Medical Ltd. Co. The authors express their gratitude …	Akalin C, 2014, INT WOUND J, V11, P64, DOI 10.1111/j.1742-481X.2012.01063.x; Akturk O, 2016, TURK J BIOL, V40, P380, DOI 10.3906/biy-1502-49; Zheng YD, 2013, NANOSCALE, V5, P788, DOI 10.1039/c2nr33064d; WINTER GD, 1963, NATURE, V197, P91, DOI 10.1038/197091b0; Atila D, 2015, CARBOHYD POLYM, V133, P251, DOI 10.1016/j.carbpol.2015.06.109; Ueda H, 2002, BIOMATERIALS, V23, P1003, DOI 10.1016/S0142-96…	89	0	0	11	11	ROYAL SOC CHEMISTRY	CAMBRIDGE	THOMAS GRAHAM HOUSE, SCIENCE PARK, MILTON RD, CAMBRIDGE CB4 0WF, CAMBS, ENGLAND	2046-2069			RSC ADV	RSC Adv.		2016	6	16
J	Tiwari, JN; Vij, V; Kemp, KC; Kim, KS				Tiwari, Jitendra N.; Vij, Varun; Kemp, K. Christian; Kim, Kwang S.			Engineered Carbon-Nanomaterial-Based Electrochemical Sensors for Biomolecules	ACS NANO			English	Review						carbon nanotubes; graphene; glucose; dopamine; proteins; uric acid; DNA; RNA; H2O2; biosensors	REDUCED-GRAPHENE OXIDE; LAYER-BY-LAYER; SENSITIVE NONENZYMATIC GLUCOSE; NANOTUBES-MODIFIED ELECTRODE; COMPOSITE MODIFIED ELECTRODE; HYDROGEN-PEROXIDE SENSOR; ONE-POT SYNTHESIS; SIMULTANEOUS VOLTAMMETRIC DETERMINATION; ELECTROPHORETIC DEPOSITION APPLICATION; PERFORMANCE LIQUID-CHROMATOGRAPHY	The study of electrochemical behavior of bioactive molecules has become one of the most rapidly developing scientific fields. Biotechnology and biomedical engineering fields have a vested interest in constructing more precise and accurate voltammetric/amperometric biosensors. One rapidly growing area of biosensor design involves incorporation of carbon-based nanomaterials in working electrodes, s…	[Tiwari, Jitendra N.; Vij, Varun; Kemp, K. Christian; Kim, Kwang S.] UNIST, Dept Chem, Ctr Superfunct Mat, Ulsan 689798, South Korea	Tiwari, JN; Kim, KS (reprint author), UNIST, Dept Chem, Ctr Superfunct Mat, Ulsan 689798, South Korea.	jitendra@unist.ac.kr; kimks@unist.ac.kr	Kim, Kwang/C-7538-2012; Tiwari, Jitendra /I-5930-2016	Kim, Kwang/0000-0002-6929-5359;	National Research Foundation of Korea [2010-0020414]	This work was supported by National Research Foundation of Korea (National Honor Scientist Program: 2010-0020414).	Alizadeh T, 2014, SENSOR ACTUAT B-CHEM, V198, P438, DOI 10.1016/j.snb.2014.03.049; Alizadeh T, 2015, BIOCHEM ENG J, V97, P81, DOI 10.1016/j.bej.2015.02.011; BRIGHT HJ, 1969, J BIOL CHEM, V244, P3625; Ambrosi A, 2014, CHEM REV, V114, P7150, DOI 10.1021/cr500023c; Dimiev AM, 2014, ACS NANO, V8, P3060, DOI 10.1021/nn500606a; Kumar GG, 2014, RSC ADV, V4, P7944, DOI 10.1039/c3ra45596c; Hu YJ, 2014, J …	334	2	2	136	136	AMER CHEMICAL SOC	WASHINGTON	1155 16TH ST, NW, WASHINGTON, DC 20036 USA	1936-0851	1936-086X		ACS NANO	ACS Nano	JAN	2016	10	1
J	Reis, TC; Castleberry, S; Rego, AMB; Aguiar-Ricardo, A; Hammond, PT				Reis, Tiago C.; Castleberry, Steven; Rego, Ana M. B.; Aguiar-Ricardo, Ana; Hammond, Paula T.			Three-dimensional multilayered fibrous constructs for wound healing applications	BIOMATERIALS SCIENCE			English	Article							LAYER-BY-LAYER; POLYMER NANOFIBERS; IN-VITRO; BIOMEDICAL APPLICATIONS; ELECTROSPUN SCAFFOLDS; MECHANICAL-PROPERTIES; SURFACE-CHEMISTRY; PLASMA TREATMENT; HYALURONIC-ACID; CELL-MIGRATION	Electrospun materials are promising scaffolds due to their light-weight, high surface-area and low-cost fabrication, however, such scaffolds are commonly obtained as ultrathin two-dimensional non-woven meshes, lacking on topographical specificity and surface side-dependent properties. Herein, it is reported the production of three-dimensional fibrous materials with an asymmetrical inner structure…	[Reis, Tiago C.; Aguiar-Ricardo, Ana] Univ Nova Lisboa, Dept Quim, LAQV REQUIMTE, Fac Ciencias & Tecnol, P-2829516 Caparica, Portugal; [Reis, Tiago C.; Castleberry, Steven; Hammond, Paula T.] MIT, Dept Chem Engn, 77 Massachusetts Ave, Cambridge, MA 02139 USA; [Rego, Ana M. B.] Univ Lisbon, Inst Super Tecn, CQFM, P-1049001 Lisbon, Portugal; [Rego, Ana M. B.] Univ Lisbon, Inst Super Tecn, IN, P-104…	Aguiar-Ricardo, A; Hammond, PT (reprint author), Univ Nova Lisboa, Dept Quim, LAQV REQUIMTE, Fac Ciencias & Tecnol, P-2829516 Caparica, Portugal.; Hammond, PT (reprint author), MIT, Dept Chem Engn, 77 Massachusetts Ave, Cambridge, MA 02139 USA.	air@fct.unl.pt; hammond@mit.edu	Aguiar-Ricardo, Ana/C-3286-2011; Rego, Ana/L-4670-2013	Aguiar-Ricardo, Ana/0000-0002-2193-1440; Rego, Ana/0000-0002-3131-4219	Fundacao Calouste Gulbenkian; Fundacao para a Ciencia e a Tecnologia (FCT) [UID/QUI/50006/2013, MIT-Pt/BS-CTRM/0051/2008, PTDC/EMETME/103375/2008, SFRH/BD/51188/2010]; MIT-Portugal Program (Bioengineering Systems Focus Area) FEDER; FSE; U.S. Army Research Office [W911NF-07-D-0004]; Sanofi-Aventis; MIT Center for Biomedical Innovation; NCI [2P30CA014051-39]	We thank the Financial support from Fundacao Calouste Gulbenkian, Fundacao para a Ciencia e a Tecnologia (FC&T), through the contracts UID/QUI/50006/2013, MIT-Pt/BS-CTRM/0051/2008, PTDC/EMETME/103375/2008, the doctoral grant SFRH/BD/51188/2010 (TCR), MIT-Portugal Program (Bioengineering Systems Focus Area) FEDER and FSE. This research was also supported in part by funding and core facilities prov…	Viswanathan P, 2015, BIOMATERIALS, V52, P140, DOI 10.1016/j.biomaterials.2015.01.034; Mahalingam S, 2013, MACROMOL RAPID COMM, V34, P1134, DOI 10.1002/marc.201300339; Li YF, 2010, NANO TODAY, V5, P117, DOI 10.1016/j.nantod.2010.03.001; Pailler-Mattei C, 2008, MED ENG PHYS, V30, P599, DOI 10.1016/j.medengphy.2007.06.011; Bonino CA, 2012, SMALL, V8, P1928, DOI 10.1002/smll.201101791; France RM, 199…	83	0	0	14	14	ROYAL SOC CHEMISTRY	CAMBRIDGE	THOMAS GRAHAM HOUSE, SCIENCE PARK, MILTON RD, CAMBRIDGE CB4 0WF, CAMBS, ENGLAND	2047-4830	2047-4849		BIOMATER SCI-UK	Biomater. Sci.		2016	4	2
J	Balabushevich, NG; de Guerenu, AVL; Feoktistova, NA; Skirtach, AG; Volodkin, D				Balabushevich, Nadezhda G.; de Guerenu, Anna V. Lopez; Feoktistova, Natalia A.; Skirtach, Andre G.; Volodkin, Dmitry			Protein-Containing Multilayer Capsules by Templating on Mesoporous CaCO3 Particles: POST- and PRE-Loading Approaches	MACROMOLECULAR BIOSCIENCE			English	Article						adsorption; co-synthesis; CaCO microparticles; layer-by-layer; protein encapsulation	CALCIUM-CARBONATE MICROSPHERES; BY-LAYER ADSORPTION; DRUG-DELIVERY; POLYELECTROLYTE MICROPARTICLES; MELAMINE-FORMALDEHYDE; BIOMEDICAL APPLICATIONS; DEXTRAN SULFATE; MICROCAPSULES; ENCAPSULATION; RELEASE	Encapsulation of model proteins (catalase, insulin, aprotinin) into multilayer dextran sulphate/protamin capsules by templating on CaCO3 microparticles is investigated employing: (i) PRE-loading into CaCO3 particles by adsorption or co-synthesis and (ii) POST-loading into performed capsules. Protein encapsulation is governed by both its size and electrostatic interactions with the carbonatemicrop…	[Balabushevich, Nadezhda G.; de Guerenu, Anna V. Lopez; Feoktistova, Natalia A.; Volodkin, Dmitry] Moscow MV Lomonosov State Univ, Dept Chem, Leninskiye Gory 1-3, Moscow 119991, Russia; [Feoktistova, Natalia A.; Volodkin, Dmitry] Fraunhofer Inst Cell Therapy & Immunol, Muhlenberg 13, D-14476 Potsdam, Germany; [Skirtach, Andre G.] Univ Ghent, Dept Mol Biotechnol & NB Photon, B-9000 Ghent, Belgium	Volodkin, D (reprint author), Moscow MV Lomonosov State Univ, Dept Chem, Leninskiye Gory 1-3, Moscow 119991, Russia.; Volodkin, D (reprint author), Fraunhofer Inst Cell Therapy & Immunol, Muhlenberg 13, D-14476 Potsdam, Germany.	Dmitry.Volodkin@izi-bb.fraunhofer.de	Skirtach, Andre/K-8152-2015	Skirtach, Andre/0000-0002-4468-7620	Alexander von Humboldt Foundation	D. V. Volodkin thanks Alexander von Humboldt Foundation for support (Sofja Kovalevskaja Program).	Szlachcic A, 2011, BIOTECHNOL ADV, V29, P436, DOI 10.1016/j.biotechadv.2011.03.005; de Villiers MM, 2011, ADV DRUG DELIVER REV, V63, P701, DOI 10.1016/j.addr.2011.05.011; Balabushevitch NG, 1996, APPL BIOCHEM BIOTECH, V61, P129, DOI 10.1007/BF02785695; Wang W, 2000, INT J PHARMACEUT, V203, P1, DOI 10.1016/S0378-5173(00)00423-3; Balabushevich NG, 2004, BIOCHEMISTRY-MOSCOW+, V69, P757, DOI 10.1023/…	66	0	0	24	24	WILEY-V C H VERLAG GMBH	WEINHEIM	POSTFACH 101161, 69451 WEINHEIM, GERMANY	1616-5187	1616-5195		MACROMOL BIOSCI	Macromol. Biosci.	JAN	2016	16	1
J	Wang, XF; Lu, PJ; Song, Y; Sun, YC; Wang, YG; Wang, Y				Wang, Xiao-Fei; Lu, Pei-Jun; Song, Yang; Sun, Yu-Chun; Wang, Yu-Guang; Wang, Yong			Nano hydroxyapatite particles promote osteogenesis in a three-dimensional bio-printing construct consisting of alginate/gelatin/hASCs	RSC ADVANCES			English	Article							MESENCHYMAL STEM-CELLS; STROMAL CELLS; BIOMEDICAL APPLICATIONS; TITANIUM IMPLANTS; BONE REGENERATION; FIBER DEPOSITION; TISSUE FORMATION; IN-VITRO; SCAFFOLDS; DIFFERENTIATION	To design a hydrogel material containing nano hydroxyapatite particles for three-dimensional (3D) bio-printing of human adipose-derived stem cells (hASCs) and to explore whether nano hydroxyapatite particles can promote osteogenic differentiation of a 3D bio-printing construct consisting of hASCs in vivo and in vitro. A 3D reticular printing structure was designed. Sodium alginate/gelatin/hASCs (…	[Wang, Xiao-Fei; Lu, Pei-Jun; Song, Yang; Sun, Yu-Chun; Wang, Yu-Guang; Wang, Yong] Peking Univ, Natl Engn Lab Digital & Mat Technol Stomatol, Res Ctr Engn & Technol Digital Dent,Minist Hlth, Ctr Digital Dent,Fac Prosthodont,Sch & Hosp Stoma, Beijing 100081, Peoples R China	Wang, XF; Lu, PJ (reprint author), Peking Univ, Natl Engn Lab Digital & Mat Technol Stomatol, Res Ctr Engn & Technol Digital Dent,Minist Hlth, Ctr Digital Dent,Fac Prosthodont,Sch & Hosp Stoma, Beijing 100081, Peoples R China.	kqcadc@bjmu.edu.cn; kqlpj@bjmu.edu.cn			Chinese Ministry of Education, China [113002A]	The authors are grateful for the support of the Project of the Chinese Ministry of Education, China (No. 113002A).	Lv LW, 2015, BIOMATERIALS, V39, P193, DOI 10.1016/j.biomaterials.2014.11.002; Lin HR, 2004, J BIOMED MATER RES B, V71B, P52, DOI 10.1002/b.30065; Lian JB, 2006, REV ENDOCR METAB DIS, V7, P1, DOI 10.1007/s11154-006-9001-5; Zhang X, 2014, TISSUE ENG PART B-RE, V20, P84, DOI 10.1089/ten.TEB.2013.0204; Roh HS, 2015, J NANOSCI NANOTECHNO, V15, P5585, DOI 10.1166/jnn.2015.10451; Ha SW, 2015, BIOMATERIA…	50	0	0	40	40	ROYAL SOC CHEMISTRY	CAMBRIDGE	THOMAS GRAHAM HOUSE, SCIENCE PARK, MILTON RD, CAMBRIDGE CB4 0WF, CAMBS, ENGLAND	2046-2069			RSC ADV	RSC Adv.		2016	6	8
J	Wang, Z; Xi, WH; Zhu, HS; Yan, JF				Wang, Zhen; Xi, Weihong; Zhu, Hongshui; Yan, Junfeng			Preparation and Characterization of Integrated Condylar Biomimetic Scaffolds: A Pilot Study	JOURNAL OF HARD TISSUE BIOLOGY			English	Article						Mandibular condyle; Tissue engineering; Bionic scaffold composite	TEMPOROMANDIBULAR-JOINT; BONE	We constructed the bionic mandibular condyle scaffold composite with Chitosan, polycaprolactone and hydroxyapatite CS-PCL-HA and investigated the feasibility in condylar tissue engineering applications. The condyle mold was fabricated by resin materials with rapid prototyping methods and the bionic mandibular condyle scaffold was constructed by solution casting-ice drain. The microstructure, poro…	[Zhu, Hongshui] Nanchang Univ, Affiliated Stomatol Hosp, Fuzhou Rd, Nanchang, Jiangxi Provinc, Peoples R China; Nanchang Univ, Affiliated Stomatol Hosp, Fuzhou Rd, Nanchang, Jiangxi Provinc, Peoples R China; [Wang, Zhen; Xi, Weihong; Yan, Junfeng] Nanchang Univ, Affiliated Hosp 1, Dept Stomatol, 49 Fuzhou Rd, Nanchang, Jiangxi Provinc, Peoples R China	Xi, WH (reprint author), Nanchang Univ, Affiliated Hosp 1, Dept Stomatol, 49 Fuzhou Rd, Nanchang, Jiangxi Provinc, Peoples R China.	weihongxi12@yeah.net					Maquet V, 2004, BIOMATERIALS, V25, P4185, DOI 10.1016/j.biomaterials.2003.10.082; Zhou LB, 2010, J ORAL MAXIL SURG, V68, P2115, DOI 10.1016/j.joms.2009.09.033; Reshad M, 2009, J PROSTHET DENT, V102, P271, DOI 10.1016/S0022-3913(09)00123-1; Hui JH, 2013, CLIN ORTHOP RELAT R, V471, P1174, DOI 10.1007/s11999-012-2487-0; Koolstra JH, 2009, J ANAT, V215, P411, DOI 10.1111/j.1469-7580.2009.01127.x; Coe…	13	0	0	4	4	JOURNAL HARD TISSUE BIOLOGY	MINATO KU	NIHON GAKUKUTSU KYORYOKU ZAIDAN, 3- 24- 20, NISHIAZABU, MINATO KU, TOKYO 106-0031, JAPAN	1341-7649			J HARD TISSUE BIOL	J. Hard Tissue Biol.	JAN	2016	25	1
J	Chen, F; Hochleitner, G; Woodfield, T; Groll, J; Dalton, PD; Amsden, BG				Chen, Fei; Hochleitner, Gernot; Woodfield, Tim; Groll, Juergen; Dalton, Paul D.; Amsden, Brian G.			Additive Manufacturing of a Photo-Cross-Linkable Polymer via Direct Melt Electrospinning Writing for Producing High Strength Structures	BIOMACROMOLECULES			English	Article							ANTERIOR CRUCIATE LIGAMENT; BIODEGRADABLE ELASTOMERS; DRUG-DELIVERY; TISSUE; SCAFFOLDS; COPOLYMERS; BIOMATERIALS; LACTIDE; DESIGN; TRENDS	Melt electrospinning writing (MEW) is an emerging additive manufacturing technique that enables the design and fabrication of micrometer-thin fibrous scaffolds made of biocompatible and biodegradable polymers. By using a computer-aided deposition process, a unique control over pore size and interconnectivity of the resulting scaffolds is achieved, features highly interesting for tissue engineerin…	[Chen, Fei; Amsden, Brian G.] Queens Univ, Dept Chem Engn, Kingston, ON K7L 3N6, Canada; [Chen, Fei; Amsden, Brian G.] Queens Univ, Human Mobil Res Ctr, Kingston, ON K7L 3N6, Canada; [Hochleitner, Gernot; Groll, Juergen; Dalton, Paul D.] Univ Wurzburg, Dept Funct Mat Med & Dent, D-97070 Wurzburg, Germany; [Woodfield, Tim] Univ Otago, Ctr Bioengn & Nanomed, Dept Orthopaed Surg, Christchurch Regene…	Amsden, BG (reprint author), Queens Univ, Dept Chem Engn, Kingston, ON K7L 3N6, Canada.		Groll, Jurgen/F-4202-2012	Groll, Jurgen/0000-0003-3167-8466	NSERC; Universitats Klinik Wurzburg	The authors acknowledge the funding support of NSERC (Bone and Joint Health CREATE Program and Discovery Grant salary support for F.C. and the Discovery Grant of B.G.A.). A guest visiting scholarship for B.G.A. provided by the Universitats Klinik Wurzburg is gratefully acknowledged.	VERT M, 1992, J MATER SCI-MATER M, V3, P432, DOI 10.1007/BF00701240; Hochleitner G, 2014, POLYMER, V55, P5017, DOI 10.1016/j.polymer.2014.08.024; Ristovski N, 2015, BIOINTERPHASES, V10, DOI 10.1116/1.4914380; Surrao DC, 2012, ACTA BIOMATER, V8, P3704, DOI 10.1016/j.actbio.2012.06.016; Surrao DC, 2012, ACTA BIOMATER, V8, P3997, DOI 10.1016/j.actbio.2012.07.012; NOYES FR, 1976, J BONE JOINT SURG AM…	39	0	0	35	35	AMER CHEMICAL SOC	WASHINGTON	1155 16TH ST, NW, WASHINGTON, DC 20036 USA	1525-7797	1526-4602		BIOMACROMOLECULES	Biomacromolecules	JAN	2016	17	1
J	Kantaros, A; Chatzidai, N; Karalekas, D				Kantaros, Antreas; Chatzidai, Nikoleta; Karalekas, Dimitris			3D printing-assisted design of scaffold structures	INTERNATIONAL JOURNAL OF ADVANCED MANUFACTURING TECHNOLOGY			English	Article						3D printing; Fused deposition modeling; Scaffold design; Porosity; Finite element analysis; Mechanical behavior	MECHANICAL-PROPERTIES; POROUS TITANIUM; TISSUE; BONE; HYDROXYAPATITE; ARCHITECTURE; FABRICATION; BIOREACTORS; LIBRARY; FLUID	Rapid prototyping has emerged as a very auspicious manufacturing method of fabricating tissue engineering scaffolds. Using a 3D CAD design, the 3D printer features the ability of producing the predetermined forms and structures with very high level of accuracy and repeatability. Additionally, the 3D-printed tissue scaffolds are meant to act as replaceable constructs in a very demanding environmen…	[Kantaros, Antreas; Chatzidai, Nikoleta; Karalekas, Dimitris] Univ Piraeus, Lab Adv Mfg Technol & Testing, Piraeus 18534, Greece	Karalekas, D (reprint author), Univ Piraeus, Lab Adv Mfg Technol & Testing, Karaoli & Dimitriou 80, Piraeus 18534, Greece.	dkara@unipi.gr			European Union (European Social Fund-ESF); Greek national funds through the Operational Program "Education and Lifelong Learning" of the National Strategic Reference Framework (NSRF)-Research Funding Program, THALES, and within the context of "3D Structures for Tissue Engineering" research project [MIS 380278]	This research has been co-financed by the European Union (European Social Fund-ESF) and Greek national funds through the Operational Program "Education and Lifelong Learning" of the National Strategic Reference Framework (NSRF)-Research Funding Program, THALES, and within the context of "3D Structures for Tissue Engineering" (MIS 380278) research project.	Eshraghi S, 2010, ACTA BIOMATER, V6, P2467, DOI 10.1016/j.actbio.2010.02.002; Lin HR, 2004, J BIOMED MATER RES B, V71B, P52, DOI 10.1002/b.30065; Charriere E, 2001, BIOMATERIALS, V22, P2937, DOI 10.1016/S0142-9612(01)00041-2; Martin Y, 2005, BIOMATERIALS, V26, P7481, DOI 10.1016/j.biomaterials.2005.05.057; Bimis A, 2015, MECCANICA, V50, P541, DOI 10.1007/s11012-013-9869-6; Miranda P, 2006, ACTA B…	35	0	0	41	41	SPRINGER LONDON LTD	LONDON	236 GRAYS INN RD, 6TH FLOOR, LONDON WC1X 8HL, ENGLAND	0268-3768	1433-3015		INT J ADV MANUF TECH	Int. J. Adv. Manuf. Technol.	JAN	2016	82	1-4
J	Xu, YJ; Dong, L; Lu, Y; Zhang, LC; An, D; Gao, HL; Yang, DM; Hu, W; Sui, C; Xu, WP; Yu, SH				Xu, Yun-Jun; Dong, Liang; Lu, Yang; Zhang, Le-Cheng; An, Duo; Gao, Huai-Ling; Yang, Dong-Mei; Hu, Wen; Sui, Cong; Xu, Wei-Ping; Yu, Shu-Hong			Magnetic hydroxyapatite nanoworms for magnetic resonance diagnosis of acute hepatic injury	NANOSCALE			English	Article							IRON-OXIDE NANOPARTICLES; NANOCRYSTALS; CHEMISTRY; CHITOSAN; COLLAGEN; DRIVEN; MATRIX	Inorganic non-metallic biomaterials, including the silicon frustule of a unicellular diatom, the carbonate shell of a mollusk and the calcium skeleton of the vertebrate, which are the main constituent part of an organism, serve as the supportive and protective components of soft tissue. Among them, hydroxyapatite, which primarily makes up the enamel and bone, is widely used in tissue engineering.…	[Xu, Yun-Jun; Dong, Liang; Lu, Yang; Zhang, Le-Cheng; An, Duo; Gao, Huai-Ling; Sui, Cong; Yu, Shu-Hong] Univ Sci & Technol China, Collaborat Innovat Ctr Suzhou Nano Sci & Technol, Div Nanomat & Chem, Hefei Natl Lab Phys Sci Microscale,Dept Chem, Hefei 230026, Peoples R China; [Xu, Yun-Jun; Yang, Dong-Mei; Hu, Wen; Xu, Wei-Ping] Anhui Prov Hosp, Hefei 230001, Peoples R China; [Lu, Yang] Hefei Univ…	Yu, SH (reprint author), Univ Sci & Technol China, Collaborat Innovat Ctr Suzhou Nano Sci & Technol, Div Nanomat & Chem, Hefei Natl Lab Phys Sci Microscale,Dept Chem, Hefei 230026, Peoples R China.	wpxu@mail.ustc.edu.cn; shyu@ustc.edu.cn	Xu, Weiping/F-3479-2015; Yu, Shu-Hong/A-1903-2010	Yu, Shu-Hong/0000-0003-3732-1011	National Basic Research Program of China [2013CB933900, 2014CB931800]; National Natural Science Foundation of China [21431006, 21521001, 51572067, 21501039]; Anhui Province Scientific and Technological Key Project [1301042117]; Fundamental Research Funds for the Central Universities [2015HGCH0009]; China Postdoctoral Science Foundation [2015M570540]	We acknowledge the funding supports from the National Basic Research Program of China (Grants 2013CB933900, 2014CB931800), the National Natural Science Foundation of China (Grants 21431006, 21521001, 51572067, 21501039), Anhui Province Scientific and Technological Key Project (1301042117), the Fundamental Research Funds for the Central Universities (2015HGCH0009), and China Postdoctoral Science F…	Yu SH, 2005, NAT MATER, V4, P51, DOI 10.1038/nmat1263; Brutchey RL, 2008, CHEM REV, V108, P4915, DOI 10.1021/cr078256b; Ling DS, 2014, NANO TODAY, V9, P457, DOI 10.1016/j.nantod.2014.06.005; Cheng ZL, 2012, SCIENCE, V338, P903, DOI 10.1126/science.1226338; Shi JF, 2014, CHEM SOC REV, V43, P5192, DOI 10.1039/c4cs00108g; Dong L, 2013, ADV FUNCT MATER, V23, P5930, DOI 10.1002/adfm.201203767; Park JH…	39	0	0	21	21	ROYAL SOC CHEMISTRY	CAMBRIDGE	THOMAS GRAHAM HOUSE, SCIENCE PARK, MILTON RD, CAMBRIDGE CB4 0WF, CAMBS, ENGLAND	2040-3364	2040-3372		NANOSCALE	Nanoscale		2016	8	3
J	Bazylinska, U; Saczko, J				Bazylinska, Urszula; Saczko, Jolanta			Nanoemulsion-templated polylelectrolyte multifunctional nanocapsules for DNA entrapment and bioimaging	COLLOIDS AND SURFACES B-BIOINTERFACES			English	Article						Oil-core nanocarriers; IR-780 cyanine; Cationic gemini-type surfactants; Human cancer cell lines; Chitosan; Layer-by-layer approach	CYANINE-TYPE PHOTOSENSITIZER; OIL-CORE NANOCAPSULES; CATIONIC SURFACTANTS; DRUG-DELIVERY; GENE DELIVERY; DYE-RELEASE; IN-VIVO; NANOPARTICLES; NANOCARRIERS; THERAPY	The emerging field of bionanotechnology aims at advancing colloidal and biomedical research via introduction of multifunctional nanoparticle-based containers intended for both gene therapy and bioimaging. In the present contribution we entrapped the model genetic material (herring testes DNA) in the newly-designed non-viral vectors, i.e., multifunctional nanocapsules obtained by layer-by-layer (L…	[Bazylinska, Urszula] Wroclaw Univ Technol, Dept Organ & Pharmaceut Technol, Fac Chem, PL-50370 Wroclaw, Poland; [Saczko, Jolanta] Med Acad Wroclaw, Dept Med Biochem, PL-50368 Wroclaw, Poland	Bazylinska, U (reprint author), Wroclaw Univ Technol, Dept Organ & Pharmaceut Technol, Fac Chem, Wybrzeze Wyspianskiego 27, PL-50370 Wroclaw, Poland.	urszula.bazylinska@pwr.edu.pl			National Science Center (Poland) [2012/05/B/ST4/00095]	Support for this work by the National Science Center (Poland) under Grant No. 2012/05/B/ST4/00095 is gratefully acknowledged.	Bazylinska U, 2012, COLLOID SURFACE A, V413, P266, DOI 10.1016/j.colsurfa.2011.12.006; Para G, 2010, COLLOID SURFACE A, V365, P215, DOI 10.1016/j.colsurfa.2010.02.004; Fang G, 2014, COLLOID SURFACE B, V122, P472, DOI 10.1016/j.colsurfb.2014.07.007; Chen MJ, 2014, PROG POLYM SCI, V39, P365, DOI 10.1016/j.progpolymsci.2013.11.001; Bazylinska U, 2012, EUR J PHARM SCI, V47, P406, DOI 10.1016/j.ejps.2…	35	0	0	24	24	ELSEVIER SCIENCE BV	AMSTERDAM	PO BOX 211, 1000 AE AMSTERDAM, NETHERLANDS	0927-7765	1873-4367		COLLOID SURFACE B	Colloid Surf. B-Biointerfaces	JAN 1	2016	137
J	Ainola, M; Tomaszewski, W; Ostrowska, B; Wesolowska, E; Wagner, HD; Swieszkowski, W; Sillat, T; Peltola, E; Konttinen, YT				Ainola, Mari; Tomaszewski, Waclaw; Ostrowska, Barbara; Wesolowska, Ewa; Wagner, H. Daniel; Swieszkowski, Wojciech; Sillat, Tarvo; Peltola, Emilia; Konttinen, Yrjo T.			A bioactive hybrid three-dimensional tissue-engineering construct for cartilage repair	JOURNAL OF BIOMATERIALS APPLICATIONS			English	Article						Scaffold; cartilage; chondrogenesis; rapid prototyping; nanofibres; chitosan	AUTOLOGOUS CHONDROCYTE TRANSPLANTATION; MESENCHYMAL STEM-CELLS; NANOFIBERS; DEFECTS; CHONDROGENESIS; CHITOSAN; KNEE; REGENERATION; SCAFFOLDS; BONE	The aim was to develop a hybrid three-dimensional-tissue engineering construct for chondrogenesis. The hypothesis was that they support chondrogenesis. A biodegradable, highly porous polycaprolactone-grate was produced by solid freeform fabrication. The polycaprolactone support was coated with a chitosan/polyethylene oxide nanofibre sheet produced by electrospinning. Transforming growth factor-3-…	[Ainola, Mari; Sillat, Tarvo; Peltola, Emilia; Konttinen, Yrjo T.] Univ Helsinki, Inst Med, Clinicum, FIN-00014 Helsinki, Finland; [Tomaszewski, Waclaw; Wesolowska, Ewa] Inst Biopolymers & Chem Fibres, Lodz, Poland; [Ostrowska, Barbara; Swieszkowski, Wojciech] Warsaw Univ Technol, Fac Mat Sci & Engn, Mat Design Div, Warsaw, Poland; [Wagner, H. Daniel] Weizmann Inst Sci, Dept Mat & Interfaces, IL-…	Ainola, M (reprint author), Univ Helsinki, Clinicum, Dept Med, Biomedicum Helsinki 1,PL63, FIN-00014 Helsinki, Finland.	mari.ainola@helsinki.fi			HUS evo grant; Invalid Foundation; Finska Lakaresallskapet; Sigrid Juselius Foundation; National Doctoral Program of Musculoskeletal Disorders and Biomaterials; Jane and Aatos Erkko Foundation; Center for International Mobility CIMO; Danish Council for the Strategic Research; Regenerative Medicine RNP of the European Science Foundation	The author(s) received the following financial support for the research, authorship, and/or publication of this article: This study was supported by HUS evo grant, Invalid Foundation, Finska Lakaresallskapet, Sigrid Juselius Foundation, National Doctoral Program of Musculoskeletal Disorders and Biomaterials, Jane and Aatos Erkko Foundation, Center for International Mobility CIMO, Danish Council f…	Schmitz N, 2010, OSTEOARTHR CARTILAGE, V18, pS113, DOI 10.1016/j.joca.2010.05.026; Goldring MB, 2006, J CELL BIOCHEM, V97, P33, DOI 10.1002/jcb.20652; Ohkawa K, 2004, MACROMOL RAPID COMM, V25, P1600, DOI 10.1002/marc.200400253; Pakravan M, 2011, POLYMER, V52, P4813, DOI 10.1016/j.polymer.2011.08.034; Tomaszewski W, 2012, J APPL POLYM SCI, V125, P4261, DOI 10.1002/app.36569; Peretti GM, 2006, TISS…	32	1	1	18	18	SAGE PUBLICATIONS LTD	LONDON	1 OLIVERS YARD, 55 CITY ROAD, LONDON EC1Y 1SP, ENGLAND	0885-3282	1530-8022		J BIOMATER APPL	J. Biomater. Appl.	JAN	2016	30	6
J	Lee, DY; Lee, H; Kim, Y; Yoo, SY; Chung, WJ; Kim, G				Lee, Doe-Young; Lee, Hyeongjin; Kim, YongBok; Yoo, So Young; Chung, Woo-Jae; Kim, GeunHyung			Phage as versatile nanoink for printing 3-D cell-laden scaffolds	ACTA BIOMATERIALIA			English	Article						Phages; Bioprinting; Bioinks; 3-D scaffolds; Tissue engineering; Genetic engineering	CROSS-LINKING PROCESS; M13 BACTERIOPHAGE; ALGINATE-SCAFFOLDS; TISSUE CONSTRUCTS; PROTEIN-SYNTHESIS; FABRICATION; HYDROGELS; GROWTH; DIFFERENTIATION; BIOFABRICATION	Bioprinting is an emerging technology for producing tissue-mimetic 3-D structures using cell-containing hydrogels (bioink). Various synthetic and natural hydrogels with key characteristics, including biocompatibility, biodegradability, printability and crosslinkability, have been employed as ink materials in bioprinting. Choosing the right cell-containing "bioink" material is the most essential s…	[Lee, Doe-Young; Chung, Woo-Jae] Sungkyunkwan Univ, Dept Genet Engn, Coll Biotechnol & Bioengn, Suwon 440746, South Korea; [Lee, Hyeongjin; Kim, YongBok; Kim, GeunHyung] Sungkyunkwan Univ, Dept Biomechatron Engn, Coll Biotechnol & Bioengn, Suwon 440746, South Korea; [Yoo, So Young] Pusan Natl Univ, Yangsan Hosp, Res Inst Convergence Biomed Sci & Technol, Yangsan 626770, South Korea	Chung, WJ (reprint author), Sungkyunkwan Univ, Dept Genet Engn, Coll Biotechnol & Bioengn, Suwon 440746, South Korea.	wjchung@skku.edu; gkimbme@skku.edu			National Research Foundation of Korea - Korean Government [NRF-2014S1A2A2027641]; Korean Health Technology R&D Project, Ministry of Health & Welfare, Republic of Korea [A120942]	This work was partially supported by the National Research Foundation of Korea Grant funded by the Korean Government (NRF-2014S1A2A2027641) and a grant of the Korean Health Technology R&D Project, Ministry of Health & Welfare, Republic of Korea (Grant No. A120942). D.-Y. Lee and H. Lee contributed equally to this work.	Thomas CH, 2002, P NATL ACAD SCI USA, V99, P1972, DOI 10.1073/pnas.032668799; Chung WJ, 2010, SOFT MATTER, V6, P4454, DOI 10.1039/c0sm00199f; Irvine S, 2007, ENG LIFE SCI, V7, P599, DOI 10.1002/e1sc.200720219; Ahn S, 2014, J MATER CHEM B, V2, P2773, DOI 10.1039/c4tb00139g; Van Vlierberghe S, 2011, BIOMACROMOLECULES, V12, P1387, DOI 10.1021/bm200083n; Xu T, 2013, BIOMATERIALS, V34, P130, DOI 10.10…	52	1	1	18	18	ELSEVIER SCI LTD	OXFORD	THE BOULEVARD, LANGFORD LANE, KIDLINGTON, OXFORD OX5 1GB, OXON, ENGLAND	1742-7061	1878-7568		ACTA BIOMATER	Acta Biomater.	JAN 1	2016	29
J	Dini, F; Barsotti, G; Puppi, D; Coli, A; Briganti, A; Giannessi, E; Miragliotta, V; Mota, C; Pirosa, A; Stornelli, MR; Gabellieri, P; Carlucci, F; Chiellini, F				Dini, Francesca; Barsotti, Giovanni; Puppi, Dario; Coli, Alessandra; Briganti, Angela; Giannessi, Elisabetta; Miragliotta, Vincenzo; Mota, Carlos; Pirosa, Alessandro; Stornelli, Maria R.; Gabellieri, Paolo; Carlucci, Fabio; Chiellini, Federica			Tailored star poly (epsilon-caprolactone) wet-spun scaffolds for in vivo regeneration of long bone critical size defects	JOURNAL OF BIOACTIVE AND COMPATIBLE POLYMERS			English	Article						Tissue engineering; critical size defects; additive manufacturing; wet-spinning; star poly(epsilon-caprolactone)	TISSUE ENGINEERING APPLICATIONS; MARROW STROMAL CELLS; SYNTHETIC HYDROXYAPATITE; BIOMATERIAL SCAFFOLDS; COMPOSITE SCAFFOLDS; STEM-CELLS; POLY(EPSILON-CAPROLACTONE); PERIOSTEUM; COMBINATION; CONSTRUCTS	One of the most challenging requirements of a successful bone tissue engineering approach is the development of scaffolds specifically tailored to individual tissue defects. Besides materials chemistry, well-defined scaffold's structural features at the micro- and macro-levels are needed for optimal bone in-growth. In this study, polymeric fibrous scaffolds with a controlled internal network of p…	[Dini, Francesca; Barsotti, Giovanni; Coli, Alessandra; Briganti, Angela; Giannessi, Elisabetta; Miragliotta, Vincenzo; Stornelli, Maria R.; Carlucci, Fabio] Univ Pisa, Dept Vet Sci, I-56124 Pisa, Italy; [Puppi, Dario; Mota, Carlos; Pirosa, Alessandro; Chiellini, Federica] Univ Pisa, Dept Chem & Ind Chem, BIOLab Res Grp, UdR INSTM Pisa, I-56124 Pisa, Italy; [Gabellieri, Paolo] Hosp Cecina, Operat…	Chiellini, F (reprint author), Univ Pisa, Dept Chem & Ind Chem, BIOLab Res Grp, UdR INSTM Pisa, Via Moruzzi 13, I-56124 Pisa, Italy.	federica.chiellini@unipi.it	Puppi, Dario/I-4008-2012; Barsotti, Giovanni/M-4830-2015	Puppi, Dario/0000-0002-9251-4388; Barsotti, Giovanni/0000-0002-6529-3348	Cassa di Risparmio di Livorno Foundation [2010.0169]	The author(s) disclosed receipt of the following financial support for the research, authorship, and/or publication of this article: This study was partially supported by Cassa di Risparmio di Livorno Foundation (Rif.N. 2010.0169).	An YH, 1999, ANIMAL MODELS ORTHOP, P241; Puppi D, 2011, J BIOACT COMPAT POL, V26, P478, DOI 10.1177/0883911511415918; Santos TC, 2010, ACTA BIOMATER, V6, P4314, DOI 10.1016/j.actbio.2010.06.020; Heinemann C, 2009, BIOMACROMOLECULES, V10, P1305, DOI 10.1021/bm900172m; Gazzarri M, 2013, J BIOACT COMPAT POL, V28, P492, DOI 10.1177/0883911513494625; Szpalski C, 2012, TISSUE ENG PART B-RE, V18, P246, …	62	2	2	5	5	SAGE PUBLICATIONS LTD	LONDON	1 OLIVERS YARD, 55 CITY ROAD, LONDON EC1Y 1SP, ENGLAND	0883-9115	1530-8030		J BIOACT COMPAT POL	J. Bioact. Compat. Polym.	JAN	2016	31	1
J	Oh, HH; Uemura, T; Yamaguchi, I; Ikoma, T; Tanaka, J				Oh, Hwan Hee; Uemura, Toshimasa; Yamaguchi, Isamu; Ikoma, Toshiyuki; Tanaka, Junzo			Effect of enzymatically cross-linked tilapia scale collagen for osteoblastic differentiation of human mesenchymal stem cells	JOURNAL OF BIOACTIVE AND COMPATIBLE POLYMERS			English	Article						Mesenchymal stem cell; fish collagen; cross-linking; transglutaminase; osteoblastic differentiation	I COLLAGEN; MICROBIAL TRANSGLUTAMINASE; RAINBOW-TROUT; LINKING; SCAFFOLDS; BIOMATERIALS; EXPRESSION; PHENOTYPE; GROWTH; HYDROXYAPATITE	Type I collagen is an abundant component of bone tissue that has been used for bone tissue engineering using various cross-linking methods, including chemical agents, ultraviolet irradiation, and dehydrothermal treatment to enhance its physical properties. Collagens derived from mammalian animals are generally not used for implantable scaffolds owing to the potential for zoonotic infection. In ad…	[Oh, Hwan Hee; Uemura, Toshimasa] Natl Inst Adv Ind Sci & Technol, Res Lab Human Cell Engn, Biotechnol Res Inst Drug Discovery, Tsukuba, Ibaraki 3058562, Japan; [Uemura, Toshimasa] Natl Inst Adv Ind Sci & Technol, Nanosyst Res Inst, Tsukuba, Ibaraki 3058562, Japan; [Yamaguchi, Isamu] Taki Chem Co Ltd, Harima, Japan; [Ikoma, Toshiyuki; Tanaka, Junzo] Tokyo Inst Technol, Dept Met & Ceram Sci, Tokyo…	Uemura, T (reprint author), Natl Inst Adv Ind Sci & Technol, Nanosyst Res Inst, 1-1-1 Higashi, Tsukuba, Ibaraki 3058562, Japan.	t.uemura@aist.go.jp					Dawson E, 2008, ADV DRUG DELIVER REV, V60, P215, DOI 10.1016/j.addr.2007.08.037; Broderick EP, 2005, J BIOMED MATER RES B, V72B, P37, DOI 10.1002/jbm.b.30119; Liu R, 2013, CLIN EXP ALLERGY, V43, P365, DOI 10.1111/cea.12056; Mizuno M, 2000, J CELL PHYSIOL, V184, P207, DOI 10.1002/1097-4652(200008)184:2<207::AID-JCP8>3.0.CO;2-U; Weadock KS, 1996, J BIOMED MATER RES, V32, P221, DOI 10.1002/(SICI)109…	34	0	0	10	10	SAGE PUBLICATIONS LTD	LONDON	1 OLIVERS YARD, 55 CITY ROAD, LONDON EC1Y 1SP, ENGLAND	0883-9115	1530-8030		J BIOACT COMPAT POL	J. Bioact. Compat. Polym.	JAN	2016	31	1
J	Uchida, N; Sivaraman, S; Amoroso, NJ; Wagner, WR; Nishiguchi, A; Matsusaki, M; Akashi, M; Nagatomi, J				Uchida, Noriyuki; Sivaraman, Srikanth; Amoroso, Nicholas J.; Wagner, William R.; Nishiguchi, Akihiro; Matsusaki, Michiya; Akashi, Mitsuru; Nagatomi, Jiro			Nanometer-sized extracellular matrix coating on polymer-based scaffold for tissue engineering applications	JOURNAL OF BIOMEDICAL MATERIALS RESEARCH PART A			English	Article						scaffold; extracellular matrix; layer-by-layer; smooth muscle cell; artificial tissue	SMOOTH-MUSCLE-CELLS; BIOMEDICAL APPLICATIONS; POLYURETHANE SCAFFOLDS; MECHANICAL-PROPERTIES; DRUG-DELIVERY; FIBRONECTIN; CYSTOPLASTY; COMPOSITES; ELASTOMERS; DESIGN	Surface modification can play a crucial role in enhancing cell adhesion to synthetic polymer-based scaffolds in tissue engineering applications. Here, we report a novel approach for layer-by-layer (LbL) fabrication of nanometer-size fibronectin and gelatin (FN-G) layers on electrospun fibrous poly(carbonate urethane)urea (PCUU) scaffolds. Alternate immersions into the solutions of fibronectin and…	[Uchida, Noriyuki] Univ Tokyo, Dept Chem & Biotechnol, Sch Engn, Bunkyo Ku, Tokyo 1138656, Japan; [Uchida, Noriyuki] RIKEN, Ctr Emergent Matter Sci, Wako, Saitama 3510198, Japan; [Sivaraman, Srikanth; Nagatomi, Jiro] Clemson Univ, Dept Bioengn, Clemson, SC 29634 USA; [Amoroso, Nicholas J.; Wagner, William R.] Univ Pittsburgh, McGowan Inst Regenerat Med, Pittsburgh, PA 15219 USA; [Nishiguchi, Akih…	Nagatomi, J (reprint author), Clemson Univ, Dept Bioengn, 301 Rhodes Engn Res Ctr, Clemson, SC 29634 USA.	jnagato@clemson.edu			NIH-COBRE [P20 GM103444]; Fuji Film Endowment Funds; University of Tokyo Graduate Program for Leaders in Life Innovation (GPLLI)	Contract grant sponsor: NIH-COBRE; contract grant number: P20 GM103444; Contract grant sponsors: Fuji Film Endowment Funds; University of Tokyo Graduate Program for Leaders in Life Innovation (GPLLI)	Ingavle GC, 2014, TISSUE ENG PART B-RE, V20, P277, DOI [10.1089/ten.TEB.2013.0276, 10.1089/ten.teb.2013.0276]; Fromstein JD, 2008, TISSUE ENG PT A, V14, P369, DOI 10.1089/tea.2006.0410; Hofmann A, 2008, BIOMATERIALS, V29, P4217, DOI 10.1016/j.biomaterials.2008.07.024; Sartori S, 2014, J MATER CHEM B, V2, P5128, DOI 10.1039/c4tb00525b; Stover J, 2007, ANN BIOMED ENG, V35, P1585, DOI 10.1007/s10439…	52	0	0	14	14	WILEY-BLACKWELL	HOBOKEN	111 RIVER ST, HOBOKEN 07030-5774, NJ USA	1549-3296	1552-4965		J BIOMED MATER RES A	J. Biomed. Mater. Res. Part A	JAN	2016	104	1
J	del Val, J; Lopez-Cancelos, R; Riveiro, A; Badaoui, A; Lusquinos, F; Quintero, F; Comesana, R; Boutinguiza, M; Pou, J				del Val, J.; Lopez-Cancelos, R.; Riveiro, A.; Badaoui, A.; Lusquinos, F.; Quintero, F.; Comesana, R.; Boutinguiza, M.; Pou, J.			On the fabrication of bioactive glass implants for bone regeneration by laser assisted rapid prototyping based on laser cladding	CERAMICS INTERNATIONAL			English	Article						Laser cladding; Rapid prototyping; Silicate based bioactive glass; Biomedical applications	CALCIUM-PHOSPHATE COATINGS; MECHANICAL-PROPERTIES; OSTEOBLAST ATTACHMENT; IN-VITRO; 45S5; CRYSTALLIZATION; SCAFFOLDS; RECONSTRUCTION; CERAMICS; REPAIR	The processing of bioceramic materials is a topic of great interest for bone regeneration; bioceramic implants are specifically appropriate for low-load applications, such as cranioplasty. In the present study, we investigated the capabilities of rapid prototyping based on laser cladding to generate three-dimensional bioactive glass implants without moulds or preplaced powder bed. 45S5 bioactive …	[del Val, J.; Riveiro, A.; Lusquinos, F.; Quintero, F.; Boutinguiza, M.; Pou, J.] Univ Vigo, Dept Appl Phys, EE Ind, E-36310 Vigo, Spain; [Lopez-Cancelos, R.; Badaoui, A.; Comesana, R.] Univ Vigo, EEI, Dept Mat Engn Appl Mech & Construct, E-36310 Vigo, Spain	Pou, J (reprint author), Univ Vigo, Dept Appl Phys, EE Ind, Lagoas Marcosende 9, E-36310 Vigo, Spain.	jpou@uvigo.es			European Union [MARMED-2011-1/164]; Spanish Government; FEDER [CICYT MAT2006-10481]; Xunta de Galicia [CN2012/292, POS-A/2013/161]	This work was partially funded by the European Union (Project MARMED-2011-1/164), the Spanish Government and FEDER (CICYT MAT2006-10481) and by Xunta de Galicia (CN2012/292, POS-A/2013/161). The aid of Dr. Benito Rodriguez and Dr. Eugenio Solla from CACTI (University of Vigo) is gratefully acknowledged.	Xue L, 2000, J LASER APPL, V12, P160; KOKUBO T, 1991, BIOMATERIALS, V12, P155, DOI 10.1016/0142-9612(91)90194-F; Deliormanli AM, 2012, J EUR CERAM SOC, V32, P3637, DOI 10.1016/j.jeurceramsoc.2012.05.005; Arstila H, 2008, J NON-CRYST SOLIDS, V354, P722, DOI 10.1016/j.jnoncrysol.2007.06.092; Hench LL, 2009, J EUR CERAM SOC, V29, P1257, DOI 10.1016/j.jeurceramsoc.2008.08.002; Chen QZZ, 2006, BIOMATE…	54	0	0	12	12	ELSEVIER SCI LTD	OXFORD	THE BOULEVARD, LANGFORD LANE, KIDLINGTON, OXFORD OX5 1GB, OXON, ENGLAND	0272-8842	1873-3956		CERAM INT	Ceram. Int.	JAN	2016	42	1	B
J	Zhu, M; Zhang, JH; Zhao, SC; Zhu, YF				Zhu, Min; Zhang, Jianhua; Zhao, Shichang; Zhu, Yufang			Three-dimensional printing of cerium-incorporated mesoporous calcium-silicate scaffolds for bone repair	JOURNAL OF MATERIALS SCIENCE			English	Article							BIOACTIVE GLASSES; IN-VITRO; DRUG-DELIVERY; BIOLOGICAL-PROPERTIES; COMPOSITE SCAFFOLDS; CASIO3 CERAMICS; REGENERATION; STRONTIUM; ZINC; GALLIUM	In the study, we developed hierarchical composite scaffolds by 3D printing technique with mesoporous CaSiO3 containing controlled amounts of Ce substitution in Ca-Si system. The scaffolds were porous with 3D interconnected large pores (size similar to 400 mu m) and an overall porosity above 70 %, combined with a relative high compressive strength (similar to 7 MPa). These properties are essential…	[Zhu, Min; Zhang, Jianhua; Zhu, Yufang] Univ Shanghai Sci & Technol, Sch Mat Sci & Engn, Shanghai 200093, Peoples R China; [Zhao, Shichang] Shanghai Jiao Tong Univ, Shanghai Peoples Hosp 6, Dept Orthopaed, Shanghai 200233, Peoples R China	Zhu, M (reprint author), Univ Shanghai Sci & Technol, Sch Mat Sci & Engn, 516 Jungong Rd, Shanghai 200093, Peoples R China.	mzhu@usst.edu.cn; zjf2412@163.com			National Natural Science Foundation of China [51302170]; Innovation Program of Shanghai Municipal Education Commission [14YZ085]; Program for Professor of Special Appointment (Eastern Scholar) at Shanghai Institutions of Higher Learning; Hujiang Foundation of China [B14006]	The authors gratefully acknowledge support by the National Natural Science Foundation of China (no. 51302170), the Innovation Program of Shanghai Municipal Education Commission (14YZ085), the Program for Professor of Special Appointment (Eastern Scholar) at Shanghai Institutions of Higher Learning, the Innovation Program of Shanghai Municipal Education Commission (14YZ085), and the Hujiang Founda…	Manzano M, 2010, J MATER CHEM, V20, P5593, DOI 10.1039/b922651f; Yoo D, 2013, MAT SCI ENG C-MATER, V33, P1759, DOI 10.1016/j.msec.2012.12.092; Zhang JH, 2014, MICROPOR MESOPOR MAT, V197, P244, DOI 10.1016/j.micromeso.2014.06.018; Li X, 2007, J BIOMED MATER RES B, V83B, P431, DOI 10.1002/jbm.b.30813; Wang K, 1997, S AFR J CHEM-S-AFR T, V50, P232; Matsubara T, 2005, J BONE MINER RES, V20, P399, DOI…	34	0	1	83	94	SPRINGER	NEW YORK	233 SPRING ST, NEW YORK, NY 10013 USA	0022-2461	1573-4803		J MATER SCI	J. Mater. Sci.	JAN	2016	51	2
J	Abdal-Hay, A; Hasan, A; Yu-Kyoung; Lee, MH; Hamdy, AS; Khalil, KA				Abdal-hay, Abdalla; Hasan, Anwarul; Yu-Kyoung; Lee, Min-Ho; Hamdy, Abdel Salam; Khalil, Khalil Abdelrazek			Biocorrosion behavior of biodegradable nanocomposite fibers coated layer-by-layer on AM50 magnesium implant	MATERIALS SCIENCE & ENGINEERING C-MATERIALS FOR BIOLOGICAL APPLICATIONS			English	Article						Magnesium alloys; Air jet spinning; Nanofibers; Implant biomaterials; Biodegradable coatings; Nano-hydroxyapatite; Biocorrosion	IN-VIVO CORROSION; HYDROXYAPATITE NANOSTRUCTURES; BIOMEDICAL APPLICATIONS; ALLOYS; COATINGS; DEGRADATION; CYTOCOMPATIBILITY; RESISTANCE; SCAFFOLDS; MATRIX	This article demonstrates the use of hybrid nanofibers to improve the biodegradation rate and biocompatibility of AM50 magnesium alloy. Biodegradable hybrid membrane fiber layers containing nano-hydroxyapatite (nHA) particles and poly(lactide)(PLA) nanofibers were coated layer-by-layer (LbL) on AM50 coupons using a facile single-step air jet spinning (AJS) approach. The corrosion performance of c…	[Abdal-hay, Abdalla] South Valley Univ, Fac Engn, Dept Engn Mat & Mech Design, Qena, Egypt; [Hasan, Anwarul] Amer Univ Beirut, Dept Mech & Biomed Engn, Beirut, Lebanon; [Hasan, Anwarul] Qatar Univ, Coll Engn, Dept Mech & Ind Engn, Doha, Qatar; [Yu-Kyoung; Lee, Min-Ho] Chonbuk Natl Univ, Dept Dent Biomat, Jeon Ju 561756, South Korea; [Yu-Kyoung; Lee, Min-Ho] Chonbuk Natl Univ, Inst Biodegradable M…	Abdal-Hay, A (reprint author), South Valley Univ, Fac Engn, Dept Engn Mat & Mech Design, Qena, Egypt.	abd_55@jbnu.ac.kr; kabdelmawgoud@ksu.edu.sa			Deanship of Scientific Research at King Saud University [RG 1435-001]	The authors would like to extend their sincere appreciation to the Deanship of Scientific Research at King Saud University for its funding this Research Group NO. (RG 1435-001).	Abdal-hay A, 2014, CERAM INT, V40, P2237, DOI 10.1016/j.ceramint.2013.07.142; Abdal-Hay A., 2015, ACS APPL MAT INTERFA; Abdal-haya A, 2013, COLLOID SURFACE B, V102, P635, DOI 10.1016/j.colsurfb.2012.09.017; Gray JE, 2002, J ALLOY COMPD, V336, P88, DOI 10.1016/S0925-8388(01)01899-0; Tavangarian F, 2011, CERAM INT, V37, P2275, DOI 10.1016/j.ceramint.2011.03.022; Mohandes F, 2014, CHEM ENG J, V252, …	43	1	1	19	39	ELSEVIER SCIENCE BV	AMSTERDAM	PO BOX 211, 1000 AE AMSTERDAM, NETHERLANDS	0928-4931	1873-0191		MAT SCI ENG C-MATER	Mater. Sci. Eng. C-Mater. Biol. Appl.	JAN 1	2016	58
J	Nag, S; Sachan, A; Castro, M; Choudhary, V; Feller, JF				Nag, S.; Sachan, A.; Castro, M.; Choudhary, V.; Feller, J. F.			Spray layer-by-layer assembly of POSS functionalized CNT quantum chemo-resistive sensors with tuneable selectivity and ppm resolution to VOC biomarkers	SENSORS AND ACTUATORS B-CHEMICAL			English	Article						Hybrid functional nanomaterials; Quantum resistive sensor; VOC; Anticipated diagnosis; Electronic nose; POSS; CNT; Cancer biomarkers; Moisture	VOLATILE ORGANIC-COMPOUNDS; POLYCYCLIC AROMATIC-HYDROCARBONS; PROSTATE-CANCER PATIENTS; LUNG-CANCER; CARBON NANOTUBES; EXHALED BREATH; ELECTRONIC NOSE; VAPOR SENSORS; GAS SENSORS; ARRAY	The analysis of volatile organic compounds (VOC) emanating from the human body, the volatolome, gives an idea of the metabolic and physiological functions of an individual and can provide non-invasive, cost effective anticipated diagnosis of several diseases including cancer. A novel way to control the disconnection of the nano-junctions of the percolated conducting network in chemo-resistive sen…	[Nag, S.; Sachan, A.; Castro, M.; Feller, J. F.] European Univ Brittany, Smart Plast Grp, LIMATB UBS, Lorient, France; [Nag, S.; Sachan, A.; Choudhary, V.] Indian Inst Technol, Ctr Polymer Sci & Engn, Delhi, India	Feller, JF (reprint author), European Univ Brittany, Smart Plast Grp, LIMATB UBS, Lorient, France.	jean-francois.feller@univ-ubs.fr			University of South Brittany (UBS-Lorient, France); Indian Institute of Technology (IIT-Delhi, India)	This work was supported by the University of South Brittany (UBS-Lorient, France) and the Indian Institute of Technology (IIT-Delhi, India). The authors are also grateful to Isabelle Pillin, Anthony Magueresse,Francoise Peresse and Herve Bellegou for their contributions to this work.	Espinosa EH, 2007, SENSOR ACTUAT B-CHEM, V127, P137, DOI 10.1016/j.snb.2007.07.108; Kumar B, 2012, CARBON, V50, P3627, DOI 10.1016/j.carbon.2012.03.034; Yao CY, 2013, SENSORS-BASEL, V13, P6946, DOI 10.3390/s130606946; Massera E, 2008, SENSOR ACTUAT B-CHEM, V129, P487, DOI 10.1016/j.snb.2007.11.039; Hakim M, 2012, CHEM REV, V112, P5949, DOI 10.1021/cr300174a; Arasaradnam R. P., 2011, Journal of Me…	69	0	0	47	69	ELSEVIER SCIENCE SA	LAUSANNE	PO BOX 564, 1001 LAUSANNE, SWITZERLAND	0925-4005			SENSOR ACTUAT B-CHEM	Sens. Actuator B-Chem.	JAN	2016	222
[truncated: 335 more rows]
[truncated: 12 more columns]
