# Supplementary material for: Scientometric and patentometric analyses to determine the knowledge landscape in innovative technologies: The case of 3D bioprinting
Source: PLoS One. 2017 Jun 29;12(6):e0180375. doi: 10.1371/journal.pone.0180375 (PMC5491216; doi:10.1371/journal.pone.0180375)
Supplement: S2 File — (ZIP) [file pone.0180375.s003.zip › Tab Delimited (Win, UTF-8) 501-1000.txt]

PT	AU	BA	BE	GP	AF	BF	CA	TI	SO	SE	BS	LA	DT	CT	CY	CL	SP	HO	DE	ID	AB	C1	RP	EM	RI	OI	FU	FX	CR	NR	TC	Z9	U1	U2	PU	PI	PA	SN	EI	BN	J9	JI	PD	PY	VL	IS	PN	SU	SI
J	Sayyar, S; Murray, E; Thompson, BC; Chung, J; Officer, DL; Gambhir, S; Spinks, GM; Wallace, GG				Sayyar, S.; Murray, E.; Thompson, B. C.; Chung, J.; Officer, D. L.; Gambhir, S.; Spinks, G. M.; Wallace, G. G.			Processable conducting graphene/chitosan hydrogels for tissue engineering	JOURNAL OF MATERIALS CHEMISTRY B			English	Article							WALLED CARBON NANOTUBES; CHITOSAN FILMS; GRAPHENE OXIDE; BIOMEDICAL APPLICATIONS; MECHANICAL-PROPERTIES; CELLS; ACID; NANOCOMPOSITES; DISPERSIONS; FABRICATION	Composites of graphene in a chitosan-lactic acid matrix were prepared to create conductive hydrogels that are processable, exhibit tunable swelling properties and show excellent biocompatibility. The addition of graphene to the polymer matrix also resulted in significant improvements to the mechanical strength of the hydrogels, with the addition of just 3 wt% graphene resulting in tensile strengt…	[Sayyar, S.; Murray, E.; Thompson, B. C.; Chung, J.; Officer, D. L.; Gambhir, S.; Spinks, G. M.; Wallace, G. G.] Univ Wollongong, Intelligent Polymer Res Inst, AIIM Facil, ARC Ctr Excellence Electromagnet Sci, Wollongong, NSW 2522, Australia; [Murray, E.] Nanyang Technol Univ, Inst Sports Res, Singapore 639798, Singapore; [Thompson, B. C.] Nanyang Technol Univ, Sch Mech & Aerosp Engn, Singapore 6…	Wallace, GG (reprint author), Univ Wollongong, Intelligent Polymer Res Inst, AIIM Facil, ARC Ctr Excellence Electromagnet Sci, Innovat Campus, Wollongong, NSW 2522, Australia.	emurray@ntu.edu.sg; gwallace@uow.edu.au	Wallace, Gordon/H-1123-2011	Wallace, Gordon/0000-0002-0381-7273	Australian Research Council (ARC); Australian National Fabrication Facility (ANFF)	This work has been supported by the Australian Research Council (ARC) under Superscience and Australian Laureate Fellowship funding schemes and the Australian National Fabrication Facility (ANFF). We also acknowledge use of the facilities and the assistance of Mr Tony Romeo at the UOW Electron Microscopy Centre (EMC).	Shi XF, 2006, BIOMACROMOLECULES, V7, P2237, DOI 10.1021/bm060391v; Pimenta MA, 2007, PHYS CHEM CHEM PHYS, V9, P1276, DOI 10.1039/b613962k; Han DL, 2011, CARBOHYD POLYM, V83, P653, DOI 10.1016/j.carbpol.2010.08.038; Chen GP, 2002, MACROMOL BIOSCI, V2, P67, DOI 10.1002/1616-5195(20020201)2:2<67::AID-MABI67>3.3.CO;2-6; KIENZLESTERZER CA, 1982, MAKROMOL CHEM, V183, P1353; Jain S, 2013, BIOMATERIALS, …	45	11	11	14	93	ROYAL SOC CHEMISTRY	CAMBRIDGE	THOMAS GRAHAM HOUSE, SCIENCE PARK, MILTON RD, CAMBRIDGE CB4 0WF, CAMBS, ENGLAND	2050-750X	2050-7518		J MATER CHEM B	J. Mat. Chem. B		2015	3	3
J	Sher, P; Correia, CR; Costa, RR; Mano, JF				Sher, Praveen; Correia, Clara R.; Costa, Rui R.; Mano, Joao F.			Compartmentalized bioencapsulated liquefied 3D macro-construct by perfusion-based layer-by-layer technique	RSC ADVANCES			English	Article							MULTILAYER CAPSULES; CELL MICROENVIRONMENTS; TISSUE CONSTRUCTS; HYDROGELS; ENCAPSULATION; TECHNOLOGIES; BEADS; SHAPE	Self-supporting, millimeter length 3D constructs consisting of individualized liquefied compartments, were produced using cell encapsulated hydrogel beads as building blocks. A perfusion-based layer-by-layer approach was used that allowed bioencapsulated beads to assemble, pattern, hold and attach to produce non-liquefied 3D constructs with controlled shape, displaying the binding feature of a co…	[Sher, Praveen; Correia, Clara R.; Costa, Rui R.; Mano, Joao F.] Univ Minho, Headquarters European Inst Excellence Tissue Engn, Res Grp Biomat Biodegradables & Biomimet 3Bs, P-4806909 Caldas Das Taipas, Guimaraes, Portugal; [Sher, Praveen; Correia, Clara R.; Costa, Rui R.; Mano, Joao F.] PT Govt Associated Lab, ICVS 3Bs, Braga, Guimaraes, Portugal	Sher, P (reprint author), Univ Minho, Headquarters European Inst Excellence Tissue Engn, Res Grp Biomat Biodegradables & Biomimet 3Bs, AvePk, P-4806909 Caldas Das Taipas, Guimaraes, Portugal.	praveen.sher@dep.uminho.pt	Mano, Joao/A-4418-2009; Group, 3Bs/E-4374-2012; Costa, Rui/C-2526-2011; Sher, Praveen/A-2721-2016	Mano, Joao/0000-0002-2342-3765; Costa, Rui/0000-0001-8234-8729; Sher, Praveen/0000-0003-2235-7855	Portuguese Foundation for Science and Technology (FCT) [SFRH/BPD/48948/2008, SFRH/BD/69529/2010, SFRH/BPD/95446/2013]; Operational Human Potential Program (POPH) [PTDC/CTM-BIO/1814/2012]	The authors acknowledge the financial support by the Portuguese Foundation for Science and Technology (FCT) for grants SFRH/BPD/48948/2008, SFRH/BD/69529/2010 and SFRH/BPD/95446/2013, and project PTDC/CTM-BIO/1814/2012, co-financed by the Operational Human Potential Program (POPH) developed under the scope of the National Strategic Reference Framework (QREN) from the European Social Fund (FSE).	Xu T, 2013, BIOMATERIALS, V34, P130, DOI 10.1016/j.biomaterials.2012.09.035; Bowden N, 1997, SCIENCE, V276, P233, DOI 10.1126/science.276.5310.233; Liu JS, 2012, TRENDS CELL BIOL, V22, P683, DOI 10.1016/j.tcb.2012.09.004; Skirtach AG, 2011, CHEM COMMUN, V47, P12736, DOI 10.1039/c1cc13453a; Van Tomme SR, 2008, INT J PHARM, V355, P1, DOI 10.1016/j.ijpharm.2008.01.057; Melchels FPW, 2012, PROG POLYM…	37	3	3	1	15	ROYAL SOC CHEMISTRY	CAMBRIDGE	THOMAS GRAHAM HOUSE, SCIENCE PARK, MILTON RD, CAMBRIDGE CB4 0WF, CAMBS, ENGLAND	2046-2069			RSC ADV	RSC Adv.		2015	5	4
J	Monteiro, IP; Shukla, A; Marques, AP; Reis, RL; Hammond, PT				Monteiro, Isa P.; Shukla, Anita; Marques, Alexandra P.; Reis, Rui L.; Hammond, Paula T.			Spray-assisted layer-by-layer assembly on hyaluronic acid scaffolds for skin tissue engineering	JOURNAL OF BIOMEDICAL MATERIALS RESEARCH PART A			English	Article						spray-assisted layer-by-layer assembly; polyelectrolyte multilayer films; skin tissue engineering; hyaluronic acid	POLYELECTROLYTE MULTILAYER FILMS; CLINICAL-TRIAL; FOOT ULCERS; HYDROGELS; SURFACES; GROWTH; DIFFERENTIATION; POLYSACCHARIDE; KERATINOCYTES; DEPOSITION	Tissue engineering approaches for the development of a single epidermal-dermal scaffold to treat full-thickness skin defects have been limited by difficulties in the fabrication of a bilayer scaffold combining the specific properties of the epidermis and the dermis. Here we present an innovative approach to developing a scaffold that holds promise for skin tissue engineering. We utilize the spray…	[Monteiro, Isa P.; Shukla, Anita; Hammond, Paula T.] MIT, Dept Chem Engn, Cambridge, MA 02139 USA; [Monteiro, Isa P.; Marques, Alexandra P.; Reis, Rui L.] Univ Minho, 3Bs Res Grp, Headquarters European Inst Excellence Tissue Engn, P-4806909 Caldas Das Taipas, Guimaraes, Portugal; [Monteiro, Isa P.; Marques, Alexandra P.; Reis, Rui L.] PT Govt Associate Lab, ICVS 3Bs, Braga, Portugal	Shukla, A (reprint author), Brown Univ, Sch Engn, Ctr Biomed Engn, Inst Mol & Nanoscale Innovat, Providence, RI 02912 USA.	anita_shukla@brown.edu	Reis, Rui L./A-8938-2008; Marques, Alexandra/B-1238-2012; Group, 3Bs/E-4374-2012	Reis, Rui L./0000-0002-4295-6129; Marques, Alexandra/0000-0002-3222-0310;	Portuguese Foundation for Science and Technology [BD/39396/2007]; MIT-Portugal Program; National Science Foundation Graduate Research Fellowship	Contract grant sponsor: Portuguese Foundation for Science and Technology; contract grant number: BD/39396/2007; Contract grant sponsors: MIT-Portugal Program; National Science Foundation Graduate Research Fellowship	Khademhosseini A, 2006, J BIOMED MATER RES A, V79A, P522, DOI 10.1002/jbm.a.30821; Shukla A, 2010, SMALL, V6, P2392, DOI 10.1002/smll.201001150; Xu X, 2012, SOFT MATTER, V8, P3280, DOI 10.1039/c2sm06463d; Hu M, 2003, J BIOMED MATER RES B, V67B, P586, DOI 10.1002/jbm.b.200001; SUN TT, 1979, P NATL ACAD SCI USA, V76, P2813, DOI 10.1073/pnas.76.6.2813; Picart C, 2002, P NATL ACAD SCI USA, V99, P1253…	54	5	6	10	46	WILEY-BLACKWELL	HOBOKEN	111 RIVER ST, HOBOKEN 07030-5774, NJ USA	1549-3296	1552-4965		J BIOMED MATER RES A	J. Biomed. Mater. Res. Part A	JAN	2015	103	1
B	Wohlers, T	Chua, CK; Leong, KF			Wohlers, Terry	Chua, CK; Leong, KF		MEDICAL AND BIOENGINEERING APPLICATIONS	3D PRINTING AND ADDITIVE MANUFACTURING: PRINCIPLES AND APPLICATIONS, THE 4TH EDITION OF RAPID PROTOTYPING: PRINCIPLES AND APPLICATIONS			English	Article; Book Chapter							RAPID PROTOTYPING TECHNIQUES; DRUG-DELIVERY DEVICES; TISSUE-ENGINEERING SCAFFOLDS; OPTICAL COHERENCE TOMOGRAPHY; POLY-EPSILON-CAPROLACTONE; PART 1; BIOMEDICAL DEVICES; COLLAGEN SCAFFOLD; STRUCTURE LIBRARY; FABRICATION		Wohlers Associates Inc, Ft Collins, CO 80525 USA	Wohlers, T (reprint author), Wohlers Associates Inc, Ft Collins, CO 80525 USA.						Adachi J., 1993, P 4 INT C RAP PROT 1, P135; Sudarmadji N, 2011, ACTA BIOMATER, V7, P530, DOI 10.1016/j.actbio.2010.09.024; Leong KF, 2006, INT J ADV MANUF TECH, V31, P483, DOI 10.1007/s00170-005-0217-4; Chua CK, 2011, MRS BULL, V36, P1006, DOI 10.1557/mrs.2011.271; Tan KH, 2003, BIOMATERIALS, V24, P3115, DOI 10.1016/S0142-9612(03)00131-5; Yeong WY, 2007, J BIOMED MATER RES B, V82B, P260, DOI 10.…	70	0	0	0	1	WORLD SCIENTIFIC PUBL CO PTE LTD	SINGAPORE	PO BOX 128 FARRER RD, SINGAPORE 9128, SINGAPORE			978-981-4571-41-8; 978-981-4578-48-6; 978-981-4571-40-1				2015
J	Deng, J; Liu, XY; Ma, L; Cheng, C; Shi, WB; Nie, CX; Zhao, CS				Deng, Jie; Liu, Xinyue; Ma, Lang; Cheng, Chong; Shi, Wenbin; Nie, Chuanxiong; Zhao, Changsheng			Heparin-Mimicking Multilayer Coating on Polymeric Membrane via LbL Assembly of Cyclodextrin-Based Supramolecules	ACS APPLIED MATERIALS & INTERFACES			English	Article						beta-cyclodextrin; star-shaped supramolecules; layer-by-layer assembly; heparin-mimicking multilayer; blood and cell compatibility; polymeric membranes	SURFACE MODIFICATION; BLOOD COMPATIBILITY; CELL-PROLIFERATION; ENDOTHELIAL-CELLS; CATIONIC POLYMERS; MACRO-INTERFACE; GENE DELIVERY; IN-VITRO; LAYER; BIOCOMPATIBILITY	In this study, multifunctional and heparin-mimicking star-shaped supramolecules-deposited 3D porous multilayer films with improved biocompatibility were fabricated via a layer-by-layer (LbL) self-assembly method on polymeric membrane substrates. Star-shaped heparin-mimicking polyanions (including poly(styrenesulfonate-co-sodium acrylate; Star-PSS-AANa) and poly(styrenesulfonate-co-poly(ethylene g…	[Deng, Jie; Liu, Xinyue; Ma, Lang; Cheng, Chong; Shi, Wenbin; Nie, Chuanxiong; Zhao, Changsheng] Sichuan Univ, State Key Lab Polymer Mat Engn, Coll Polymer Sci & Engn, Chengdu 610065, Peoples R China; [Cheng, Chong] Univ Michigan, Dept Biomed Engn, Dept Chem Engn, Ann Arbor, MI 48109 USA; [Zhao, Changsheng] Sichuan Univ, Natl Engn Res Ctr Biomat, Chengdu 610064, Peoples R China	Cheng, C (reprint author), Sichuan Univ, State Key Lab Polymer Mat Engn, Coll Polymer Sci & Engn, Chengdu 610065, Peoples R China.	sagecheng@163.com; zhaochsh70@163.com	Ma, Lang/E-3695-2016		National Natural Science Foundation of China [51225303, 51433007]	Xinyue Liu and Lang Ma contributed equally to this work. This work was financially sponsored by the National Natural Science Foundation of China (Nos. 51225303 and 51433007). We also thank our laboratory members for their generous help and gratefully acknowledge the help of Ms. H. Wang of the Analytical and Testing Center at Sichuan University for SEM.	Mauricio MR, 2011, REACT FUNCT POLYM, V71, P1160, DOI 10.1016/j.reactfunctpolym.2011.09.004; Li JS, 2005, J POLYM SCI POL CHEM, V43, P6345, DOI 10.1002/pola.21058; Cheng C, 2013, J MATER CHEM B, V1, P265, DOI 10.1039/c2tb00025c; Li JS, 2005, TETRAHEDRON LETT, V46, P2227, DOI 10.1016/j.tetlet.2005.02.027; Whitelock JM, 2005, CHEM REV, V105, P2745, DOI 10.1021/cr010213m; Chen J, 2012, COLLOID POLYM…	49	17	17	19	134	AMER CHEMICAL SOC	WASHINGTON	1155 16TH ST, NW, WASHINGTON, DC 20036 USA	1944-8244			ACS APPL MATER INTER	ACS Appl. Mater. Interfaces	DEC 20	2014	6	23
J	Kim, MS; Kim, G				Kim, Min Seong; Kim, GeunHyung			Three-dimensional electrospun polycaprolactone (PCL)/alginate hybrid composite scaffolds	CARBOHYDRATE POLYMERS			English	Article						Alginate; Polycaprolactone; Composite; 3D scaffold; Tissue engineering	TISSUE-ENGINEERING SCAFFOLDS; IN-VITRO; POROUS SCAFFOLDS; FABRICATION; DESIGN; CELLS; GENERATION; HYDROGELS; POROSITY; MATRIX	Micro/nanofibrous scaffolds have been used widely in biomedical applications because the micro/nanoscale fibres resemble natural extracellular matrix and the high surface-to-volume ratio encourages cellular activities (attachment and proliferation). However, poor mechanical properties, low controllability of various shapes and difficulties in obtaining controllable pore structure have been obstac…	[Kim, Min Seong; Kim, GeunHyung] Sungkyunkwan Univ SKKU, Coll Biotechnol & Bioengn, Dept Biomechatron Engn, Suwon 440746, South Korea	Kim, G (reprint author), Sungkyunkwan Univ SKKU, Coll Biotechnol & Bioengn, Dept Biomechatron Engn, Suwon 440746, South Korea.	gkimbme@skku.edu			National Research Foundation of Korea - Ministry of Education, Science, and Technology (MEST) [NRF-2012R1A2A2A01017435]	This study was supported by the National Research Foundation of Korea grant funded by the Ministry of Education, Science, and Technology (MEST) (Grant No. NRF-2012R1A2A2A01017435)	Wang N, 2009, NAT REV MOL CELL BIO, V10, P75, DOI 10.1038/nrm2594; Roosa SMM, 2010, J BIOMED MATER RES A, V92A, P359, DOI 10.1002/jbm.a.32381; Galperin A, 2010, BIOMACROMOLECULES, V11, P2583, DOI 10.1021/bm100521x; Ghosh K, 2007, ADV DRUG DELIVER REV, V59, P1306, DOI 10.1016/j.addr.2007.08.014; Malafaya PB, 2007, ADV DRUG DELIVER REV, V59, P207, DOI 10.1016/j.addr.2007.03.012; KOENIG MF, 1995, PO…	36	10	10	10	175	ELSEVIER SCI LTD	OXFORD	THE BOULEVARD, LANGFORD LANE, KIDLINGTON, OXFORD OX5 1GB, OXON, ENGLAND	0144-8617	1879-1344		CARBOHYD POLYM	Carbohydr. Polym.	DEC 19	2014	114
J	Song, HHG; Park, KM; Gerecht, S				Song, Hyun-Ho Greco; Park, Kyung Min; Gerecht, Sharon			Hydrogels to model 3D in vitro microenvironment of tumor vascularization	ADVANCED DRUG DELIVERY REVIEWS			English	Review						Angiogenesis; Hydrogel; Tumor modeling; Three-dimensional cell culture; ECM remodeling	ENDOTHELIAL PROGENITOR CELLS; PEG-BASED HYDROGELS; EXTRACELLULAR-MATRIX; MICROVASCULAR NETWORKS; ANTIANGIOGENIC THERAPY; SYNTHETIC MATRIX; PROSTATE-CANCER; BIOMEDICAL APPLICATIONS; BIOENGINEERED TUMORS; ANGIOGENESIS ASSAYS	A growing number of failing clinical trials for cancer therapy are substantiating the need to upgrade the current practice in culturing tumor cells and modeling tumor angiogenesis in vitro. Many attempts have been made to engineer vasculature in vitro by utilizing hydrogels, but the application of these tools in simulating in vivo tumor angiogenesis is still very new. In this review, we explore c…	[Gerecht, Sharon] Johns Hopkins Phys Sci Oncol Ctr, Dept Chem & Biomol Engn, Baltimore, MD 21218 USA; Inst NanoBioTechnol, Baltimore, MD 21218 USA	Gerecht, S (reprint author), Johns Hopkins Phys Sci Oncol Ctr, Dept Chem & Biomol Engn, 3400 North Charles St, Baltimore, MD 21218 USA.	gerecht@jhu.edu	Song, Hyun-Ho Greco/Q-2110-2015	Song, Hyun-Ho Greco/0000-0002-6973-3152	National Cancer Institute Physical Sciences-Oncology Network [U54CA143868]	Funding for this work was supported by the National Cancer Institute Physical Sciences-Oncology Network (U54CA143868).	Amaoutova I., 2010, NAT PROTOC, V5, P628; Charoen KM, 2014, BIOMATERIALS, V35, P2264, DOI 10.1016/j.biomaterials.2013.11.038; Cushing MC, 2007, SCIENCE, V316, P1133, DOI 10.1126/science.1140171; Peppas NA, 2006, ADV MATER, V18, P1345, DOI 10.1002/adma.200501612; Bharadwaj AG, 2009, AM J PATHOL, V174, P1027, DOI 10.2353/ajpath.2009.080501; Jain RK, 2012, ADV DRUG DELIVER REV, V64, P353, DOI 10.101…	144	12	12	22	98	ELSEVIER SCIENCE BV	AMSTERDAM	PO BOX 211, 1000 AE AMSTERDAM, NETHERLANDS	0169-409X	1872-8294		ADV DRUG DELIVER REV	Adv. Drug Deliv. Rev.	DEC 15	2014	79-80
J	Lee, CH; Rodeo, SA; Fortier, LA; Lu, CY; Erisken, C; Mao, JJ				Lee, Chang H.; Rodeo, Scott A.; Fortier, Lisa Ann; Lu, Chuanyong; Erisken, Cevat; Mao, Jeremy J.			Protein-releasing polymeric scaffolds induce fibrochondrocytic differentiation of endogenous cells for knee meniscus regeneration in sheep	SCIENCE TRANSLATIONAL MEDICINE			English	Article							MESENCHYMAL STEM-CELLS; BONE-MARROW; TISSUE; TRANSPLANTATION; MODEL; DEFECT; CARTILAGE; DELIVERY; MATRIX; REPAIR	Regeneration of complex tissues, such as kidney, liver, and cartilage, continues to be a scientific and translational challenge. Survival of ex vivo cultured, transplanted cells in tissue grafts is among one of the key barriers. Meniscus is a complex tissue consisting of collagen fibers and proteoglycans with gradient phenotypes of fibrocartilage and functions to provide congruence of the knee jo…	[Lee, Chang H.; Lu, Chuanyong; Erisken, Cevat; Mao, Jeremy J.] Columbia Univ, Med Ctr, Tissue Engn & Regenerat Med Lab, New York, NY 10032 USA; [Rodeo, Scott A.] Hosp Special Surg, Dept Orthopaed Surg, New York, NY 10021 USA; [Fortier, Lisa Ann] Cornell Univ, Coll Vet Med, Dept Clin Sci, Ithaca, NY 14853 USA	Mao, JJ (reprint author), Columbia Univ, Med Ctr, Tissue Engn & Regenerat Med Lab, New York, NY 10032 USA.	jmao@columbia.edu			NIH [AR065023, EB009663]; Arthroscopy Association of North America; Harry M. Zweig Foundation; American Orthopaedic Society for Sports Medicine	NIH grants AR065023 and EB009663 to J.J.M., grants from Arthroscopy Association of North America and American Orthopaedic Society for Sports Medicine to S.A.R., and a Harry M. Zweig Foundation grant to L.A.F.	Vanden Berg-Foels WS, 2014, TISSUE ENG PART B-RE, V20, P28, DOI 10.1089/ten.TEB.2013.0100; Bianco P, 2013, NAT MED, V19, P35, DOI 10.1038/nm.3028; CHEUNG HS, 1987, CONNECT TISSUE RES, V16, P343, DOI 10.3109/03008208709005619; Moutos FT, 2010, TISSUE ENG PT A, V16, P1291, DOI 10.1089/ten.TEA.2009.0480; Richardson TP, 2001, NAT BIOTECHNOL, V19, P1029, DOI 10.1038/nbt1101-1029; Song JJ, 2013, NAT ME…	36	11	11	17	62	AMER ASSOC ADVANCEMENT SCIENCE	WASHINGTON	1200 NEW YORK AVE, NW, WASHINGTON, DC 20005 USA	1946-6234	1946-6242		SCI TRANSL MED	Sci. Transl. Med.	DEC 10	2014	6	266
J	Du, DJ; Asaoka, T; Ushida, T; Furukawa, KS				Du, Dajiang; Asaoka, Teruo; Ushida, Takashi; Furukawa, Katsuko S.			Fabrication and perfusion culture of anatomically shaped artificial bone using stereolithography	BIOFABRICATION			English	Article						bone tissue engineering; rapid prototyping; porous scaffold; bioreactor; cell culture; osteogenesis	MESENCHYMAL STEM-CELLS; MARROW STROMAL CELLS; OSTEOBLAST-LIKE CELLS; TRICALCIUM PHOSPHATE SCAFFOLDS; MINERALIZED MATRIX DEPOSITION; FLOW SHEAR-STRESS; HYDROXYAPATITE SCAFFOLDS; DEPENDENT MANNER; GROWTH-BEHAVIOR; IN-VITRO	Because patient bone defects are usually varied and complicated in geometry, it would be preferred to fabricate custom-made artificial bone grafts that are anatomically specific to individual patient defects. Using a rabbit femoral segment as a bone reconstruction model, we successfully produced customized ceramic scaffolds by stereolithography, which not only had an anatomically correct external…	[Du, Dajiang] Harbin Med Univ, Sino Russian Inst, Dept Orthopaed Surg, Hard Tissue Dev & Regenerat, Harbin, Peoples R China; [Du, Dajiang; Furukawa, Katsuko S.] Univ Tokyo, Dept Bioengn, Bunkyo Ku, Tokyo 1138654, Japan; [Asaoka, Teruo] Tokyo Denki Univ, Dept Engn Mech, Adachi Ku, Tokyo, Japan; [Ushida, Takashi] Univ Tokyo, Ctr Dis Biol & Integrat Med, Bunkyo Ku, Tokyo 1138654, Japan	Du, DJ (reprint author), Harbin Med Univ, Sino Russian Inst, Dept Orthopaed Surg, Hard Tissue Dev & Regenerat, Harbin, Peoples R China.	dudajiang@gmail.com			Funding Program for Next Generation World Leading Researchers [LR010]; National Natural Science Foundation of China [31000433]; Natural Science Foundation of Heilongjiang Province [LC201020]	The authors gracefully acknowledge Mr Yong Fan to assist us with the computer simulation of fluid dynamics. This work was supported by Funding Program for Next Generation World Leading Researchers through project no. LR010, National Natural Science Foundation of China through project no. 31000433 and Natural Science Foundation of Heilongjiang Province through project no. LC201020.	Bancroft GN, 2002, P NATL ACAD SCI USA, V99, P12600, DOI 10.1073/pnas.202296599; Kapur S, 2003, BONE, V32, P241, DOI 10.1016/S8756-3282(02)00979-1; Meinel L, 2004, ANN BIOMED ENG, V32, P112, DOI 10.1023/B:ABME.0000007796.48329.b4; Habibovic P, 2007, J TISSUE ENG REGEN M, V1, P25, DOI 10.1002/term.5; Stiehler M, 2009, J BIOMED MATER RES A, V89A, P96, DOI 10.1002/jbm.a.31967; Chu TMG, 2001, J MATER…	48	2	2	3	17	IOP PUBLISHING LTD	BRISTOL	TEMPLE CIRCUS, TEMPLE WAY, BRISTOL BS1 6BE, ENGLAND	1758-5082	1758-5090		BIOFABRICATION	Biofabrication	DEC	2014	6	4
J	Maas, M; Hess, U; Rezwan, K				Maas, Michael; Hess, Ulrike; Rezwan, Kurosch			The contribution of rheology for designing hydroxyapatite biomaterials	CURRENT OPINION IN COLLOID & INTERFACE SCIENCE			English	Review						Rheology; Hydroxyapatite; Bone; Tissue Engineering; Ceramics; Scaffold; Suspension; Slurry	CALCIUM-PHOSPHATE CEMENT; DRUG-DELIVERY SYSTEMS; MECHANICAL-PROPERTIES; MOLECULAR-WEIGHT; BONE CEMENTS; POLYETHYLENE COMPOSITES; INTERFACIAL RHEOLOGY; MILLING TIME; EGG-WHITE; IN-SITU	As a result of aging populations in the industrialized world, the development of biomaterials for bone tissue engineering is becoming increasingly important. Rheology, which is a key parameter in process engineering, plays a derisive role in designing these biomaterials. As a prime example of biomaterials engineering, this review focuses on formulations that are based on hydroxyapatite (HAp). Mor…	[Maas, Michael; Hess, Ulrike; Rezwan, Kurosch] Univ Bremen, D-28359 Bremen, Germany	Maas, M (reprint author), Univ Bremen, Biol Garten 2, D-28359 Bremen, Germany.	michael.maas@uni-bremen.de	Maas, Michael/N-8544-2015	Maas, Michael/0000-0002-2352-4822			Ahmad M, 2012, SCI WORLD J, V2012, P1; Ahmad M, 2011, KEY ENG MATER, V471-472, P827, DOI 10.4028/www.scientific.net/KEM.471-472.827; Baroud G, 2005, ACTA BIOMATER, V1, P357, DOI 10.1016/j.actbio.2005.01.003; Miller R, 2008, SOFT MATTER, V4, P1141, DOI 10.1039/b802034e; Song W, 2012, J BIOMED MATER RES A, V100A, P3071, DOI 10.1002/jbm.a.34240; Studart AR, 2006, J AM CERAM SOC, V89, P1771, DOI 10.1…	104	1	1	14	63	ELSEVIER SCIENCE LONDON	LONDON	84 THEOBALDS RD, LONDON WC1X 8RR, ENGLAND	1359-0294	1879-0399		CURR OPIN COLLOID IN	Curr. Opin. Colloid Interface Sci.	DEC	2014	19	6
J	Jonusauskas, L; Rekstyte, S; Malinauskas, M				Jonusauskas, Linas; Rekstyte, Sima; Malinauskas, Mangirdas			Augmentation of direct laser writing fabrication throughput for three-dimensional structures by varying focusing conditions	OPTICAL ENGINEERING			English	Article						direct laser writing; laser nanolithography; multiphoton polymerization; three-dimensional microstructures; optofluidics; microfluidics; biofluidics; particle sorters	2-PHOTON POLYMERIZATION TECHNIQUE; MULTIPHOTON POLYMERIZATION; HYDROGEL CONSTRUCTS; MICROLENS ARRAY; MICROFABRICATION; MICROSTRUCTURES; SCAFFOLDS; PULSES; DEVICES; CHIP	We propose a laser fabrication approach for single monolith structure by varying beam focusing lenses (NA(1) = 1.4 and NA(2) = 0.45). With this, we show great improvement of the manufacturing throughput while keeping the desired spatial resolution and feature definition. To quantitatively evaluate its efficiency, we theoretically calculate and experimentally measure the polymerized volume using d…	[Jonusauskas, Linas; Rekstyte, Sima; Malinauskas, Mangirdas] Vilnius State Univ, Fac Phys, Dept Quantum Elect, Laser Res Ctr, LT-10223 Vilnius, Lithuania	Malinauskas, M (reprint author), Vilnius State Univ, Fac Phys, Dept Quantum Elect, Laser Res Ctr, Sauletekio Ave 10, LT-10223 Vilnius, Lithuania.	mangirdas.malinauskas@ff.vu.lt	Malinauskas, Mangirdas/D-7071-2011	Malinauskas, Mangirdas/0000-0002-6937-4284	Research Council of Lithuania [VP1-3.1-SMM-01-V-02-003]; EC's Seventh Framework Programmme (LASERLAB-EUROPE, OPTOBIO) [228334]	L. J. acknowledges support by a project Promotion of Student Scientific Activities (VP1-3.1-SMM-01-V-02-003) from the Research Council of Lithuania. S. R. and M. M. acknowledge financial support by EC's Seventh Framework Programmme (LASERLAB-EUROPE, Grant Agreement No. 228334, OPTOBIO).	Obata K, 2010, OPT EXPRESS, V18, P17193, DOI 10.1364/OE.18.017193; Malinauskas M, 2012, APPL PHYS A-MATER, V108, P751, DOI 10.1007/s00339-012-6965-8; Zukauskas A, 2014, OPT MATER EXPRESS, V4, P1601, DOI 10.1364/OME.4.001601; Matsuo S, 2005, APPL PHYS A-MATER, V80, P683, DOI 10.1007/s00339-004-3108-x; Wu D, 2014, ADV OPT MATER, V2, P751, DOI 10.1002/adom.201400175; Kumi G, 2010, LAB CHIP, V10, P10…	71	3	3	7	25	SPIE-SOC PHOTO-OPTICAL INSTRUMENTATION ENGINEERS	BELLINGHAM	1000 20TH ST, PO BOX 10, BELLINGHAM, WA 98225 USA	0091-3286	1560-2303		OPT ENG	Opt. Eng.	DEC	2014	53	12
J	Dupont-Gillain, CC				Dupont-Gillain, Christine C.			Understanding and controlling type I collagen adsorption and assembly at interfaces, and application to cell engineering	COLLOIDS AND SURFACES B-BIOINTERFACES			English	Article						Collagen; Atomic force microscopy; Protein adsorption; Self-assembly; Biointerfaces	DIP-PEN NANOLITHOGRAPHY; MIXED PEO/PAA BRUSHES; ADSORBED COLLAGEN; SUPRAMOLECULAR ORGANIZATION; SUBSTRATE HYDROPHOBICITY; NANOSCALE ORGANIZATION; PROTEIN ADSORPTION; FORCE MICROSCOPY; LAYERS; ADHESION	Collagen is a large anisotropic and self-assembling extracellular matrix protein. Understanding and controlling its adsorption and assembly at interfaces is expected to increase our general knowledge of protein adsorption as well as to open the way to the development of biointerfaces of interest for biomaterials science and tissue engineering. The work related to type I collagen adsorption perfor…	Catholic Univ Louvain, Inst Condensed Matter & Nanosci, B-1348 Louvain, Belgium	Dupont-Gillain, CC (reprint author), Catholic Univ Louvain, Inst Condensed Matter & Nanosci, Croix Sud 1 L7-04-01, B-1348 Louvain, Belgium.	christine.dupont@uclouvain.be			Belgian National Foundation for Scientific Research (FNRS); BELSPO	I wish to express here my profound gratitude to Professor Paul Rouxhet, who supervised my Ph.D. thesis then always encouraged me and helped me in my quest for new knowledge. The work presented here started under his impulsion, and today, it is still a great pleasure to discuss new results or ideas with him. Many researchers have contributed to this work throughout the years. I thank all of them f…	Li HW, 2003, LANGMUIR, V19, P1963, DOI 10.1021/la0269098; Denis FA, 2002, LANGMUIR, V18, P819, DOI 10.1021/la011011o; Pamula E, 2004, J COLLOID INTERF SCI, V271, P80, DOI 10.1016/j.jcis.2003.11.012; Norde W, 2012, ACS SYM SER, V1120, P1; Dewez JL, 1997, J COLLOID INTERF SCI, V191, P1, DOI 10.1006/jcis.1997.4908; Dupont-Gillain CC, 2001, LANGMUIR, V17, P7261, DOI 10.1021/la010042g; Dupont-Gillain …	50	0	0	10	37	ELSEVIER SCIENCE BV	AMSTERDAM	PO BOX 211, 1000 AE AMSTERDAM, NETHERLANDS	0927-7765	1873-4367		COLLOID SURFACE B	Colloid Surf. B-Biointerfaces	DEC 1	2014	124				SI
J	Moon, BM; Kim, DK; Park, HJ; Ju, HW; Lee, OJ; Kim, JH; Lee, JM; Lee, JS; Park, CH				Moon, Bo Mi; Kim, Dong-Kyu; Park, Hyun Jung; Ju, Hyung Woo; Lee, Ok Joo; Kim, Jung-Ho; Lee, Jung Min; Lee, Joong Seob; Park, Chan Hum			Fabrication and characterization of three-dimensional silk fibroin scaffolds using a mixture of salt/sucrose	MACROMOLECULAR RESEARCH			English	Article						three-dimensional; silk fibroin; scaffold; salt; sucrose; cell	IN-VITRO EVALUATION; GROWTH; CELLS; CARTILAGE; BIOMATERIALS; REGENERATION; ATTACHMENT; POLYMERS; SURFACES; DELIVERY	This study described the preparation of three-dimensional (3-D) silk fibroin (SF) scaffolds, which derived from a mixed salt/sucrose leaching without the process of lyophilization. Compared with the previous method, this fabrication of 3-D SF scaffold is simple and can have more diverse morphological appearances of pores depending on the different salt/sucrose mixing concentrations. The correlati…	[Moon, Bo Mi; Kim, Dong-Kyu; Park, Hyun Jung; Ju, Hyung Woo; Lee, Ok Joo; Kim, Jung-Ho; Lee, Jung Min; Lee, Joong Seob; Park, Chan Hum] Hallym Univ, Coll Med, Nanobio Regenerat Med Inst, Gangwon 200702, South Korea; [Kim, Dong-Kyu; Lee, Joong Seob; Park, Chan Hum] Hallym Univ Coll Med, Chuncheon Sacred Heart Hosp, Dept Otorhinolaryngol Head & Neck Surg, Gangwon 200704, South Korea	Park, CH (reprint author), Hallym Univ, Coll Med, Nanobio Regenerat Med Inst, Gangwon 200702, South Korea.	hlpch@paran.com	이, 옥주/B-8523-2016		Hallym University Research Fund; Bioindustry Technology Development, Ministry for Food, Agriculture, Forestry, and Fisheries, Republic of Korea [112007-05-3-SB010]	This work is financially supported by Hallym University Research Fund and a grant from Bioindustry Technology Development (112007-05-3-SB010), Ministry for Food, Agriculture, Forestry, and Fisheries, Republic of Korea. The authors thank Ju-Suk Nam, Ph.D., College of Medicine, Hallym University, Chuncheon, for providing human chondrocytes.	Hollinger JO, 1996, BIOMATERIALS, V17, P187, DOI 10.1016/0142-9612(96)85763-2; Alcantar NA, 2000, J BIOMED MATER RES, V51, P343, DOI 10.1002/1097-4636(20000905)51:3<343::AID-JBM7>3.0.CO;2-D; Unger RE, 2004, BIOMATERIALS, V25, P5137, DOI 10.1016/j.biomaterials.2003.12.040; Kim UJ, 2005, BIOMATERIALS, V26, P2775, DOI 10.1016/j.biomaterials.2004.07.044; Saul JM, 2007, BIOMATERIALS, V28, P4705, DOI 1…	26	1	1	1	10	POLYMER SOC KOREA	SEOUL	ROOM 601, HATCHON BUILDING, 831 YEOKSAM-DONG, KANGNAM-KU, SEOUL 135-792, SOUTH KOREA	1598-5032	2092-7673		MACROMOL RES	Macromol. Res.	DEC	2014	22	12
J	Cho, YS; Hong, MW; Kim, SY; Lee, SJ; Lee, JH; Kim, YY; Cho, YS				Cho, Yong Sang; Hong, Myoung Wha; Kim, So-Youn; Lee, Seung-Jae; Lee, Jun Hee; Kim, Young Yul; Cho, Young-Sam			Fabrication of dual-pore scaffolds using SLUP (salt leaching using powder) and WNM (wire-network molding) techniques	MATERIALS SCIENCE & ENGINEERING C-MATERIALS FOR BIOLOGICAL APPLICATIONS			English	Article						Tissue engineering; PCL (polycaprolactone); SLUP (salt leaching using powder); WNM (wire-network molding); Dual-pore scaffold	BIODEGRADABLE POLYMER SCAFFOLDS; SOLID FREEFORM FABRICATION; POLYCAPROLACTONE SCAFFOLDS; TISSUE REGENERATION; GELATIN SCAFFOLDS; POLY(D,L-LACTIC-CO-GLYCOLIC ACID); CERAMIC SCAFFOLDS; BONE; POLY(EPSILON-CAPROLACTONE); TECHNOLOGY	In this study, a novel technique was proposed to fabricate dual-pore scaffolds combining both SUP (salt leaching using powder) and WNM (wire-network molding) techniques. This technique has several advantages: solvent-free, no limit on the use of thermoplastic polymers as a raw material, and easiness of fabricating scaffolds with dual-scale pores that are interconnected randomized small pores. To …	[Cho, Yong Sang; Kim, So-Youn; Lee, Seung-Jae; Cho, Young-Sam] Wonkwang Univ, Div Mech & Automot Engn, Coll Engn, Iksan 570749, Jeonbuk, South Korea; [Hong, Myoung Wha; Kim, Young Yul] Catholic Univ Korea, Daejeon St Marys Hosp, Dept Orthoped Sugery, Coll Med, Seoul 137701, South Korea; [Lee, Jun Hee] KIMM, Nano Convergence & Mfg Syst Res Div, Dept Nat Inspired Nano Convergence Syst, Taejon 30534…	Kim, YY (reprint author), Catholic Univ Korea, Daejeon St Marys Hosp, Dept Orthoped Sugery, Coll Med, 222 Banpo Daero, Seoul 137701, South Korea.	kimtwins72@catholic.ac.kr; youngsamcho@wku.ac.kr			Wonkwang University	This article was supported by Wonkwang University in 2014.	Dorj B, 2012, MATER LETT, V73, P119, DOI 10.1016/j.matlet.2011.12.107; Hou QP, 2003, BIOMATERIALS, V24, P1937, DOI 10.1016/S0142-9612(02)00562-8; Tan KH, 2003, BIOMATERIALS, V24, P3115, DOI 10.1016/S0142-9612(03)00131-5; Kang HW, 2009, MICROELECTRON ENG, V86, P941, DOI 10.1016/j.mee.2008.11.054; Oh SH, 2003, BIOMATERIALS, V24, P4011, DOI 10.1016/S0142-9612(03)00284-9; Holy CE, 2000, J BIOMED MATE…	46	2	2	1	8	ELSEVIER SCIENCE BV	AMSTERDAM	PO BOX 211, 1000 AE AMSTERDAM, NETHERLANDS	0928-4931	1873-0191		MAT SCI ENG C-MATER	Mater. Sci. Eng. C-Mater. Biol. Appl.	DEC 1	2014	45
J	Brown, TD; Edin, F; Detta, N; Skelton, AD; Hutmacher, DW; Dalton, PD				Brown, Toby D.; Edin, Fredrik; Detta, Nicola; Skelton, Anthony D.; Hutmacher, Dietmar W.; Dalton, Paul D.			Melt electrospinning of poly(epsilon-caprolactone) scaffolds: Phenomenological observations associated with collection and direct writing	MATERIALS SCIENCE & ENGINEERING C-MATERIALS FOR BIOLOGICAL APPLICATIONS			English	Article						Electrospinning; Fibers; Tissue engineering; 3D printing; Additive manufacturing; Electrohydrodynamic writing	NANOFIBERS; FABRICATION; MORPHOLOGY; DIAMETER; SOLVENT; FIBERS; BONE	Melt electrospinning and its additive manufacturing analogue, melt electrospinning writing (MEW), are two processes which can produce porous materials for applications where solvent toxicity and accumulation in solution electrospinning are problematic. This study explores the melt electrospinning of poly(epsilon-caprolactone) (PCL) scaffolds, specifically for applications in tissue engineering. T…	[Brown, Toby D.; Edin, Fredrik; Detta, Nicola; Skelton, Anthony D.; Hutmacher, Dietmar W.; Dalton, Paul D.] Queensland Univ Technol, Inst Hlth & Biomed Innovat, Kelvin Grove 4059, Australia; [Hutmacher, Dietmar W.] Tech Univ Munich, Inst Adv Study, D-85748 Garching, Germany; [Hutmacher, Dietmar W.] Georgia Inst Technol, George W Woodruff Sch Mech Engn, Atlanta, GA 30332 USA; [Dalton, Paul D.] Uni…	Hutmacher, DW (reprint author), Queensland Univ Technol, Inst Hlth & Biomed Innovat, 60 Musk Ave, Kelvin Grove 4059, Australia.	dietmar.hutmacher@qut.edu.au; daltonlab@gmail.com					Gazzarri M, 2013, J BIOACT COMPAT POL, V28, P492, DOI 10.1177/0883911513494625; SRINIVASAN G, 1995, POLYM INT, V36, P195, DOI 10.1002/pi.1995.210360210; Dalton Paul D., 2006, Biotechnology Journal, V1, P998, DOI 10.1002/biot.200600064; Heikkila P, 2007, POLYM ENG SCI, V47, P2065, DOI 10.1002/pen.20923; Dalton PD, 2005, POLYMER, V46, P611, DOI 10.1016/j.polymer.2004.11.075; Dalton PD, 2007, POLYME…	45	13	13	18	77	ELSEVIER SCIENCE BV	AMSTERDAM	PO BOX 211, 1000 AE AMSTERDAM, NETHERLANDS	0928-4931	1873-0191		MAT SCI ENG C-MATER	Mater. Sci. Eng. C-Mater. Biol. Appl.	DEC 1	2014	45
J	Jardini, AL; Larosa, MA; Maciel, R; Zavaglia, CAD; Bernardes, LF; Lambert, CS; Calderoni, DR; Kharmandayan, P				Jardini, Andre Luiz; Larosa, Maria Aparecida; Maciel Filho, Rubens; de Carvalho Zavaglia, Ceclia Amelia; Bernardes, Luis Fernando; Lambert, Carlos Salles; Calderoni, Davi Reis; Kharmandayan, Paulo			Cranial reconstruction: 3D biomodel and custom-built implant created using additive manufacturing	JOURNAL OF CRANIO-MAXILLOFACIAL SURGERY			English	Article						Additive manufacturing; DMLS; Cranial reconstruction; Titanium alloy; Customized implants	AUSTENITIC STAINLESS-STEELS; BIOMEDICAL APPLICATIONS; DESIGN; CRANIOPLASTY; TI-6AL-4V; SURGERY; MODELS; RP	Additive manufacturing (AM) technology from engineering has helped to achieve several advances in the medical field, particularly as far as fabrication of implants is concerned. The use of AM has made it possible to carry out surgical planning and simulation using a three-dimensional physical model which accurately represents the patient's anatomy. AM technology enables the production of models a…	[Jardini, Andre Luiz; Larosa, Maria Aparecida; Maciel Filho, Rubens; de Carvalho Zavaglia, Ceclia Amelia; Bernardes, Luis Fernando; Lambert, Carlos Salles; Calderoni, Davi Reis; Kharmandayan, Paulo] Natl Inst Biofabricat INCT BIOFABRIS, Campinas, Brazil; [Jardini, Andre Luiz; Larosa, Maria Aparecida; Maciel Filho, Rubens; Bernardes, Luis Fernando] Univ Estadual Campinas, Sch Chem Engn, Campinas, …	Larosa, MA (reprint author), Univ Estadual Campinas, Natl Inst Biofabricat, Sch Chem Engn, Campinas, SP, Brazil.	malarosa@gmail.com	Calderoni, Davi/K-3967-2015; FAPESP, BIOEN/H-6149-2012;	Calderoni, Davi/0000-0002-4670-6936; KHARMANDAYAN, PAULO/0000-0002-2645-3521	Scientific Research Foundation for the State of Sao Paulo (FAPESP) [2008/57860-3, 2010/05321-1]; National Council for Scientific and Technological Development (CNPq) [573661/2008-1]	The authors wish to acknowledge the financial support provided by the Scientific Research Foundation for the State of Sao Paulo (FAPESP - Process 2008/57860-3 and 2010/05321-1) and National Council for Scientific and Technological Development (CNPq - Process 573661/2008-1).	Abramson S., 2004, BIOMATERIALS SCI INT, P67; American Society for Testing and Materials (ASTM), 2011, F136 ASTM; Singare S, 2009, RAPID PROTOTYPING J, V15, P19, DOI 10.1108/13552540910925027; Niinomi M, 2002, METALL MATER TRANS A, V33, P477, DOI 10.1007/s11661-002-0109-2; Salmi M, 2012, RAPID PROTOTYPING J, V18, P209, DOI 10.1108/13552541211218126; Truscott M, 2007, RAPID PROTOTYPING J, V13, P10…	46	10	10	14	30	CHURCHILL LIVINGSTONE	EDINBURGH	JOURNAL PRODUCTION DEPT, ROBERT STEVENSON HOUSE, 1-3 BAXTERS PLACE, LEITH WALK, EDINBURGH EH1 3AF, MIDLOTHIAN, SCOTLAND	1010-5182	1878-4119		J CRANIO MAXILL SURG	J. Cranio-MaxilloFac. Surg.	DEC	2014	42	8
J	Sidambe, AT				Sidambe, Alfred T.			Biocompatibility of Advanced Manufactured Titanium Implants-A Review	MATERIALS			English	Review						CP-Ti; Ti6Al4V; titanium; biocompatibility; powder metallurgy; metal injection moulding; additive manufacturing; 3-D printing; cytotoxicity; implants	BEAM MELTED TI-6AL-4V; MECHANICAL-PROPERTIES; POROUS TITANIUM; BIOMEDICAL APPLICATIONS; POWDER-METALLURGY; MEDICAL DEVICES; BONE RESPONSE; ALLOYS; MICROSTRUCTURE; BIOMATERIALS	Titanium (Ti) and its alloys may be processed via advanced powder manufacturing routes such as additive layer manufacturing (or 3D printing) or metal injection moulding. This field is receiving increased attention from various manufacturing sectors including the medical devices sector. It is possible that advanced manufacturing techniques could replace the machining or casting of metal alloys in …	Univ Sheffield, Sch Clin Dent, Bioengn & Hlth Technol Grp, Sheffield S10 2TA, S Yorkshire, England	Sidambe, AT (reprint author), Univ Sheffield, Sch Clin Dent, Bioengn & Hlth Technol Grp, 19 Claremont Crescent, Sheffield S10 2TA, S Yorkshire, England.	a.t.sidambe@gmail.com	Sidambe, Alfred/K-6219-2013	Sidambe, Alfred/0000-0001-8188-292X	Wellcome Trust through Institutional Strategic Support Fund (ISSF)	The author would like to thank the Wellcome Trust for providing financial support through the Institutional Strategic Support Fund (ISSF) to the University of Sheffield to conduct the present research.	Paschalis EI, 2013, INVEST OPHTH VIS SCI, V54, P3863, DOI 10.1167/iovs.13-11714; [Anonymous], 2011, F288511 ASTM; Wiria FE, 2010, MATER DESIGN, V31, pS101, DOI 10.1016/j.matdes.2009.12.050; Chen H, 2011, BIO-MED MATER ENG, V21, P1, DOI 10.3233/BME-2011-0652; Ebel T, 2011, ADV ENG MATER, V13, pB440, DOI 10.1002/adem.201180017; Froes FH, 2012, ADV MATER PROCESS, V170, P26; [Anonymous], 2014, F29241…	49	6	6	46	197	MDPI AG	BASEL	POSTFACH, CH-4005 BASEL, SWITZERLAND	1996-1944			MATERIALS	Materials	DEC	2014	7	12
J	Kutikov, AB; Reyer, KA; Song, J				Kutikov, Artem B.; Reyer, Kevin A.; Song, Jie			Shape-Memory Performance of Thermoplastic Amphiphilic Triblock Copolymer Poly(D,L-lactic acid-co-ethylene glycol-co-D,L-lactic acid) (PELA)/Hydroxyapatite Composites	MACROMOLECULAR CHEMISTRY AND PHYSICS			English	Article						biodegradable; hydroxyapatite; rapid prototyping; shape-memory polymers; tissue engineering	MULTIBLOCK COPOLYMERS; BIOMEDICAL APPLICATIONS; BLOCK-COPOLYMERS; POLYMERS; DEGRADATION; BONE; NANOCOMPOSITES; POLYETHYLENE; FOAMS; SIZE	Biodegradable polymer/hydroxyapatite (HA) composites are desired for skeletal tissue engineering. When engineered with thermally responsive shape-memory properties, they may be delivered in a minimally invasive temporary shape and subsequently triggered to conform to a tissue defect. Here, the shape-memory properties of thermoplastic amphiphilic poly(D,L-lactic acid-co-ethylene glycol-co-D,L-lact…	[Kutikov, Artem B.; Reyer, Kevin A.; Song, Jie] Univ Massachusetts, Dept Orthoped & Phys Rehabil, Sch Med, Worcester, MA 01655 USA; [Kutikov, Artem B.; Reyer, Kevin A.; Song, Jie] Univ Massachusetts, Dept Cell & Dev Biol, Sch Med, Worcester, MA 01655 USA	Song, J (reprint author), Univ Massachusetts, Dept Orthoped & Phys Rehabil, Sch Med, 55 Lake Ave North, Worcester, MA 01655 USA.	Jie.Song@umassmed.edu		Kutikov, Artem/0000-0001-9444-9156	National Institutes of Health [R01GM088678]; University of Massachusetts Commercial Ventures & Intellectual Property Technology Award; National Center for Research Resources [S10RR021043]	This work was supported in part by the National Institutes of Health grants R01GM088678 and a University of Massachusetts Commercial Ventures & Intellectual Property Technology Award. Core resources supported by the National Center for Research Resources Grant S10RR021043 were used.	Lin GY, 2012, BIOMED MATER, V7, DOI 10.1088/1748-6041/7/2/024107; COHN D, 1988, J BIOMED MATER RES, V22, P993, DOI 10.1002/jbm.820221104; Wischke C, 2014, SMALL, V10, P83, DOI 10.1002/smll.201202213; Lendlein A, 2002, SCIENCE, V296, P1673, DOI 10.1126/science.1066102; Ji W, 2012, BIOMATERIALS, V33, P6604, DOI 10.1016/j.biomaterials.2012.06.018; Agrawal CM, 1997, J BIOMED MATER RES, V38, P105, DOI…	35	5	5	7	43	WILEY-V C H VERLAG GMBH	WEINHEIM	BOSCHSTRASSE 12, D-69469 WEINHEIM, GERMANY	1022-1352	1521-3935		MACROMOL CHEM PHYS	Macromol. Chem. Phys.	DEC	2014	215	24			SI
J	Min, Y; Liu, YD; Poojari, Y; Wu, JC; Hildreth, BE; Rosol, TJ; Epstein, AJ				Min, Yong; Liu, Yidong; Poojari, Yadagari; Wu, Jen-Chieh; Hildreth, Blake Eason, III; Rosol, Thomas J.; Epstein, Arthur J.			Self-doped polyaniline-based interdigitated electrodes for electrical stimulation of osteoblast cell lines	SYNTHETIC METALS			English	Article						Sulfonated polyaniline; Electrical stimulation; Osteoblast; Interdigitated electrode	CONDUCTING POLYMERS; MOLECULAR-WEIGHT; IN-VITRO; SULFONATED POLYANILINE; GROWTH; DIFFERENTIATION; PROLIFERATION; SHAPE	We report a facile method of synthesis and fabrication of self-doped sulfonated polyaniline (SPAN)-based interdigitated electrodes (IDEs) for cell stimulation. In this method, a layer-by-layer of SPAN copolymers was deposited by in situ polymerization on a micropattern printed polyethylene teraphthalate (PET) film. Bone marrow stromal cells (BMSCs) and pre-osteoblast cells (MC3T3-E1) were utilizi…	[Min, Yong; Liu, Yidong] Nanjing Univ Posts & Telecommun, Inst Adv Mat, Nanjing 210046, Jiangsu, Peoples R China; [Min, Yong; Poojari, Yadagari; Wu, Jen-Chieh; Epstein, Arthur J.] Ohio State Univ, Dept Chem, Columbus, OH 43210 USA; [Liu, Yidong] State Key Lab Organ Elect & Informat Displays, Yancheng 224000, Jiangsu, Peoples R China; [Liu, Yidong] Fountain Global Photoelect Technol Co Ltd, Yanche…	Min, Y (reprint author), Nanjing Univ Posts & Telecommun, Inst Adv Mat, Nanjing 210046, Jiangsu, Peoples R China.	iamygmin@njupt.edu.cn; Epstein.2@mps.ohio-state.edu			National Science Foundation	The authors would like to thank Dr. Stephen E. Feinberg, Department of Oral and Maxillofacial Surgery, University of Michigan, Ann Arber, for helpful discussions. Also, thanks to National Science Foundation for financial support.	Durgam H, 2010, J BIOMAT SCI-POLYM E, V21, P1265, DOI 10.1163/092050609X12481751806330; Wang CH, 1999, SYNTHETIC MET, V102, P1313, DOI 10.1016/S0379-6779(98)01006-6; Kolla HS, 2005, J AM CHEM SOC, V127, P16770, DOI 10.1021/ja055327k; O'Brien FJ, 2011, MATER TODAY, V14, P88, DOI 10.1016/S1369-7021(11)70058-X; Zhuang HM, 1997, BIOCHEM BIOPH RES CO, V237, P225, DOI 10.1006/bbrc.1997.7118; Wei XL, 19…	37	0	2	6	24	ELSEVIER SCIENCE SA	LAUSANNE	PO BOX 564, 1001 LAUSANNE, SWITZERLAND	0379-6779			SYNTHETIC MET	Synth. Met.	DEC	2014	198
J	Croisier, F; Atanasova, G; Poumay, Y; Jerome, C				Croisier, Florence; Atanasova, Ganka; Poumay, Yves; Jerome, Christine			Polysaccharide-Coated PCL Nanofibers for Wound Dressing Applications	ADVANCED HEALTHCARE MATERIALS			English	Article							ALIPHATIC POLYESTERS; ELECTROSPUN NANOFIBRES; MULTILAYER FILM; AQUEOUS-MEDIUM; CHITOSAN; POLYOXOMETALATE; NANOPARTICLES; SCAFFOLDS; POLYMERIZATION; ARCHITECTURES	Polysaccharide-based nanofibers with a multilayered structure are prepared by combining electrospinning (ESP) and layer-by-layer (LBL) deposition techniques. Charged nanofibers are firstly prepared by electrospinning poly(e-caprolactone) (PCL) with a block-copolymer bearing carboxylic acid functions. After deprotonation of the acid groups, the layer-by-layer deposition of polyelectrolyte polysacc…	[Croisier, Florence; Jerome, Christine] Univ Liege, Dept Chem, CERM, B-4000 Liege, Belgium; [Atanasova, Ganka; Poumay, Yves] Univ Namur, URPHYM, Cell & Tissue Lab, B-5000 Namur, Belgium	Jerome, C (reprint author), Univ Liege, Dept Chem, CERM, Allee Chimie 3,B6A, B-4000 Liege, Belgium.	c.jerome@ulg.ac.be	Poumay, Yves/G-4525-2016	Poumay, Yves/0000-0001-5200-3367	Belgian "Fonds pour la Formation a la Recherche dans l'Industrie et dans l'Agriculture'' (FRIA); Science Policy Office of the Belgian Federal Government [IAP 7/05]; Walloon Region	F.C. is grateful to the Belgian "Fonds pour la Formation a la Recherche dans l'Industrie et dans l'Agriculture'' (FRIA) for financial support. The present work has been supported by the Science Policy Office of the Belgian Federal Government (IAP 7/05). CERM thanks the Walloon Region for supporting researches on chitosan in the frame of CHITOPOL, TARGETUM and GOCELL projects. GA was a research fe…	Anisha B.S., 2013, CARBOHYD POLYM, V92, P1561; VERT M, 1992, J MATER SCI-MATER M, V3, P432, DOI 10.1007/BF00701240; Prabhakaran MP, 2008, TISSUE ENG PT A, V14, P1787, DOI 10.1089/ten.tea.2007.0393; Ding B, 2005, THIN SOLID FILMS, V491, P23, DOI 10.1016/j.tsf.2005.02.009; Jayakumar R, 2011, BIOTECHNOL ADV, V29, P322, DOI 10.1016/j.biotechadv.2011.01.005; Wang XY, 2004, NANO LETT, V4, P331, DOI 10.…	61	7	7	27	100	WILEY-BLACKWELL	HOBOKEN	111 RIVER ST, HOBOKEN 07030-5774, NJ USA	2192-2640	2192-2659		ADV HEALTHC MATER	Adv. Healthc. Mater.	DEC	2014	3	12			SI
J	Sa, MW; Kim, SE; Yun, YP; Song, HR; Kim, JY				Sa, Min-Woo; Kim, Sung Eun; Yun, Young-Pil; Song, Hae-Ryong; Kim, Jong Young			Fabrication of Hybrid Scaffolds by Polymer Deposition System and Its In-vivo Evaluation with a Rat Tibial Defect Model	TISSUE ENGINEERING AND REGENERATIVE MEDICINE			English	Article						Polymer deposition system (PDS); Scaffold; Polycaprolactone (PCL); Bone morphogenetic protein-2 (BMP-2); Bio-C(composite (HA(30%)/beta-TCP(70%)); Carboxymethyl cellulose (CMC)	TISSUE ENGINEERING APPLICATIONS; FREE-FORM FABRICATION; BONE DEFECTS; GROWTH; PHOSPHATE; REPAIR	The purpose of this study was to investigate the bone regeneration ability of a polycaprolactone (PCL) tube scaffold fabricated by using a polymer deposition system with G-code and to evaluate the biocompatibility of bone graft material with Bio-C (HA (30%)/TCP (70%)), carboxymethyl cellulose (CMC), and bone morphogenetic protein-2(BMP-2). The fabrication of a rapid prototyping-based PCL tube sca…	[Sa, Min-Woo; Kim, Jong Young] Andong Natl Univ, Dept Mech Engn, Andong Si, Gyeongsangbuk D, South Korea; [Kim, Sung Eun; Yun, Young-Pil; Song, Hae-Ryong] Korea Univ, Guro Hosp, Coll Med, Dept Orthoped Surg, Seoul, South Korea; [Kim, Sung Eun; Yun, Young-Pil; Song, Hae-Ryong] Korea Univ, Guro Hosp, Coll Med, Rare Dis Inst, Seoul, South Korea	Song, HR (reprint author), Korea Univ, Guro Hosp, Coll Med, Dept Orthoped Surg, Seoul, South Korea.	songhae@korea.ac.kr; jykim@anu.ac.kr			Korea Health technology R&D Project, Ministry of Health & Welfare, Republic of Korea [HI11C0388]; Basic Science Research Program through the National Research Foundation of Korea (NRF) - Ministry of Education [2013R1A1A4A01010936]	M.-W. S. and S.E.K contributed equally to this work. This study was supported by a grant of the Korea Health technology R&D Project, Ministry of Health & Welfare, Republic of Korea (HI11C0388). In addition, this research was supported by Basic Science Research Program through the National Research Foundation of Korea (NRF) funded by the Ministry of Education (2013R1A1A4A01010936).	Vats A, 2003, CLIN OTOLARYNGOL, V28, P165, DOI 10.1046/j.1365-2273.2003.00686.x; Oest ME, 2007, J ORTHOP RES, V25, P941, DOI 10.1002/jor.20372; Ekaputra AK, 2011, BIOMATERIALS, V32, P8108, DOI 10.1016/j.biomaterials.2011.07.022; Gergely G, 2010, CENT EUR J CHEM, V8, P375, DOI 10.2478/s11532-010-0004-4; Park JK, 2011, ADV FUNCT MATER, V21, P2906, DOI 10.1002/adfm.201100612; Liu FH, 2012, INT J PRE…	28	2	2	5	12	KOREAN TISSUE ENGINEERING REGENERATIVE MEDICINE SOC	JONGRO-GU	199-1, DONGSUNG-DONG,, JONGRO-GU, SEOUL 110-810, SOUTH KOREA	1738-2696			TISSUE ENG REGEN MED	Tissue Eng. Regen. Med.	DEC	2014	11	6
J	Oliveira, MB; Mano, JF				Oliveira, Mariana B.; Mano, Joao F.			High-throughput screening for integrative biomaterials design: exploring advances and new trends	TRENDS IN BIOTECHNOLOGY			English	Review						high-throughput; combinatorial; biomaterials; lab-on-chip testing; arrays	EMBRYONIC STEM-CELLS; LAYER-BY-LAYER; ON-CHIP; CHEMICAL GRADIENTS; COMBINATORIAL; ARRAYS; 3D; FATE; MICROARRAY; PROTEINS	With the increasing need for biomaterials and tissue engineering alternatives, more accurate, rapid, and cost-saving methods and models to study biomaterial cell interactions must be developed. We review the evolution of microarray platforms used for such studies in order to meet the criteria of complex tissue engineering biological environments. Particular aspects regarding biomaterials processi…	[Oliveira, Mariana B.; Mano, Joao F.] Univ Minho, Res Grp Biomat Biodegradables & Biomimet 3Bs, Headquarters European Inst Excellence Tissue Engn, P-4806909 Taipas, Guimaraes, Portugal; [Oliveira, Mariana B.; Mano, Joao F.] ICVS 3Bs PT Govt Associate Lab, Braga, Portugal	Mano, JF (reprint author), Univ Minho, Res Grp Biomat Biodegradables & Biomimet 3Bs, Headquarters European Inst Excellence Tissue Engn, AvePk, P-4806909 Taipas, Guimaraes, Portugal.	jmano@dep.uminho.pt	Mano, Joao/A-4418-2009; Oliveira, Mariana/A-1440-2014; Group, 3Bs/E-4374-2012	Mano, Joao/0000-0002-2342-3765; Oliveira, Mariana/0000-0002-6104-6075;	Fundacao para a Ciencia e a Tecnologia (FCT) [SFRH/BD/71396/2010]; Fundo Europeu de Desenvolvimento Regional (FEDER) through the Competitive Factors Operation Program Programa Operacional Factores de Competitividade (COMPETE); FCT [PTDC/CTM-BIO/1814/2012]	Mariana B. Oliveira acknowledges the Fundacao para a Ciencia e a Tecnologia (FCT) for PhD grant SFRH/BD/71396/2010, Fundo Europeu de Desenvolvimento Regional (FEDER) through the Competitive Factors Operation Program Programa Operacional Factores de Competitividade (COMPETE) and national funds from the FCT in the scope of the project PTDC/CTM-BIO/1814/2012.	Ankam S, 2013, ORGANOGENESIS, V9, P128, DOI 10.4161/org.25425; Anderson DG, 2004, NAT BIOTECHNOL, V22, P863, DOI 10.1038/nbt981; Santos E, 2012, TRENDS BIOTECHNOL, V30, P331, DOI 10.1016/j.tibtech.2012.03.005; Khan F, 2010, BIOMATERIALS, V31, P2216, DOI 10.1016/j.biomaterials.2009.11.101; SCHENA M, 1995, SCIENCE, V270, P467, DOI 10.1126/science.270.5235.467; Oliveira MB, 2013, SMALL, V9, P768, DO…	97	10	10	14	40	ELSEVIER SCIENCE LONDON	LONDON	84 THEOBALDS RD, LONDON WC1X 8RR, ENGLAND	0167-7799			TRENDS BIOTECHNOL	Trends Biotechnol.	DEC	2014	32	12
J	Ramasamy, T; Haidar, ZS; Tran, TH; Choi, JY; Jeong, JH; Shin, BS; Choi, HG; Yong, CS; Kim, JO				Ramasamy, Thiruganesh; Haidar, Ziyad S.; Tran, Tuan Hiep; Choi, Ju Yeon; Jeong, Jee-Heon; Shin, Beom Soo; Choi, Han-Gon; Yong, Chul Soon; Kim, Jong Oh			Layer-by-layer assembly of liposomal nanoparticles with PEGylated polyelectrolytes enhances systemic delivery of multiple anticancer drugs	ACTA BIOMATERIALIA			English	Article						Layer-by-layer; Nanoarchitecture; Doxorubicin; Mitoxantrone; Liposome	POLYMERIC MULTILAYER CAPSULES; SOLID LIPID NANOPARTICLES; CANCER-THERAPY; DOXORUBICIN; MICELLES; CHITOSAN; CORE; NANOCARRIERS; NANOCAPSULES; FORMULATION	Layer-by-layer (LbL)-engineered nanoparticles (NPs) are a promising group of therapeutic carriers used in an increasing number of biomedical applications. The present study uses a controlled LbL process to create a multidrug-loaded nanoplatform capable of promoting blood circulation time, biodistribution profile and controlling drug release in the dynamic systemic environment. LbL assembly is ach…	[Ramasamy, Thiruganesh; Tran, Tuan Hiep; Choi, Ju Yeon; Jeong, Jee-Heon; Yong, Chul Soon; Kim, Jong Oh] Yeungnam Univ, Coll Pharm, Kyongsan 712749, South Korea; [Haidar, Ziyad S.] Univ Limoges, Bone Biomat & BioEngn Lab Excellence BBB Ex, F-87068 Limoges, Limousin, France; [Shin, Beom Soo] Catholic Univ Daegu, Coll Pharm, Gyongsan 712702, South Korea; [Choi, Han-Gon] Hanyang Univ, Coll Pharm, Ins…	Yong, CS (reprint author), Yeungnam Univ, Coll Pharm, 214-1 Dae Dong, Kyongsan 712749, South Korea.	csyong@ynu.ac.kr; jongohkim@yu.ac.kr			National Research Foundation of Korea (NRF) - Ministry of Education, Science and Technology [2012R1A2A2A02044997, 2012R1A1A1039059]	This research was supported by a National Research Foundation of Korea (NRF) grant funded by the Ministry of Education, Science and Technology (No. 2012R1A2A2A02044997 and No. 2012R1A1A1039059).	Cho HJ, 2012, BIOMATERIALS, V33, P1190, DOI 10.1016/j.biomaterials.2011.10.064; Pignatello R, 2001, THERMOCHIM ACTA, V380, P255, DOI 10.1016/S0040-6031(01)00679-7; Poon Z, 2011, ACS NANO, V5, P4284, DOI 10.1021/nn200876f; Zhao LX, 2013, INT J PHARMACEUT, V452, P108, DOI 10.1016/j.ijpharm.2013.04.072; Kim JO, 2009, J CONTROL RELEASE, V138, P197, DOI 10.1016/j.jconrel.2009.04.019; Morra M, 1999, J …	32	15	15	14	69	ELSEVIER SCI LTD	OXFORD	THE BOULEVARD, LANGFORD LANE, KIDLINGTON, OXFORD OX5 1GB, OXON, ENGLAND	1742-7061	1878-7568		ACTA BIOMATER	Acta Biomater.	DEC	2014	10	12
J	Negi, S; Dhiman, S; Sharma, RK				Negi, Sushant; Dhiman, Suresh; Sharma, Rajesh Kumar			Investigating the Surface Roughness of SLS Fabricated Glass-Filled Polyamide Parts Using Response Surface Methodology	ARABIAN JOURNAL FOR SCIENCE AND ENGINEERING			English	Article						Selective laser sintering; Process parameters; Surface roughness; Glass-filled; Polyamide; Response surface methodology	LASER SINTERING PROCESS; OPTIMIZATION; SILICA	Selective laser sintering (SLS) is an additive manufacturing process, which has become popular for the production of full functional end-user parts as well as prototypes. Presently, many sectors particularly aerospace, automotive and biomedical are using 3D solid models (prototypes) for visualization, kinematic testing or to fulfil other functional demands. Therefore, SLS parts should have good s…	[Negi, Sushant; Dhiman, Suresh; Sharma, Rajesh Kumar] Natl Inst Technol Hamirpur, Dept Mech Engn, Hamirpur 177005, Himachal Prades, India	Negi, S (reprint author), Natl Inst Technol Hamirpur, Dept Mech Engn, Hamirpur 177005, Himachal Prades, India.	negiindia@gmail.com					Acherjee B, 2012, OPT LASER TECHNOL, V44, P995, DOI 10.1016/j.optlastec.2011.10.018; Aldahdooh MAA, 2013, MATER DESIGN, V52, P957, DOI 10.1016/j.matdes.2013.06.034; Rossi S, 2004, J MATER PROCESS TECH, V148, P301, DOI 10.1016/j.jmatprotec.2003.02.001; Ning Y, 2005, P I MECH ENG B-J ENG, V219, P15, DOI 10.1243/095440505X7957; Dupin S, 2012, EUR POLYM J, V48, P1611, DOI 10.1016/j.eurpolymj.2012.06.…	32	1	1	2	17	SPRINGER HEIDELBERG	HEIDELBERG	TIERGARTENSTRASSE 17, D-69121 HEIDELBERG, GERMANY	1319-8025	2191-4281		ARAB J SCI ENG	Arab. J. Sci. Eng.	DEC	2014	39	12
J	Shim, JH; Yoon, MC; Jeong, CM; Jang, J; Jeong, SI; Cho, DW; Huh, JB				Shim, Jin-Hyung; Yoon, Min-Chul; Jeong, Chang-Mo; Jang, Jinah; Jeong, Sung-In; Cho, Dong-Woo; Huh, Jung-Bo			Efficacy of rhBMP-2 loaded PCL/PLGA/beta-TCP guided bone regeneration membrane fabricated by 3D printing technology for reconstruction of calvaria defects in rabbit	BIOMEDICAL MATERIALS			English	Article						guided bone regeneration membrane; 3D printing; bone morphogenetic proteins-2 (BMP-2); calvaria defect	MORPHOGENETIC PROTEIN-2; PERI-IMPLANT; SOFT-TISSUE; PORE-SIZE; IN-VIVO; SCAFFOLD; BMP-2; OSTEOGENESIS; PRINCIPLE; DELIVERY	We successfully fabricated a three-dimensional (3D) printing-based PCL/PLGA/beta-TCP guided bone regeneration (GBR) membrane that slowly released rhBMP-2. To impregnate the GBR membrane with intact rhBMP-2, collagen solution encapsulating rhBMP-2 (5 mu g ml(-1)) was infused into pores of a PCL/PLGA/beta-TCP membrane constructed using a 3D printing system with four dispensing heads. In a release p…	[Shim, Jin-Hyung] Korea Polytech Univ, Dept Mech Engn, Siheung Si 429793, Gyeonggi Do, South Korea; [Yoon, Min-Chul; Jeong, Chang-Mo; Huh, Jung-Bo] Pusan Natl Univ, Sch Dent, Dent Res Inst, Dept Prosthodont, Yangsan 626810, Gyeongnam, South Korea; [Jang, Jinah] Pohang Univ Sci & Technol, Div Integrat Biosci & Biotechnol, POSTECH, Pohang 790784, Kyungbuk, South Korea; [Jeong, Sung-In] Korea Atom E…	Shim, JH (reprint author), Korea Polytech Univ, Dept Mech Engn, 237 Sangidaehak Ro, Siheung Si 429793, Gyeonggi Do, South Korea.	neoplasia96@hanmail.net; dwcho@postech.ac.kr			iPET (Korea Institute of Planning and Evaluation for Technology in Food, Agriculture, Forestry and Fisheries), Ministry of Agriculture, Food and Rural Affairs [113043-3]; National Research Foundation of Korea (NRF) - Korea government (MSIP) [2010-0018294, 2011-0030075]; Basic Science Research Program through the national Research Foundation of Korea - Ministry of Education, Science and Technology…	This study was supported by iPET (Korea Institute of Planning and Evaluation for Technology in Food, Agriculture, Forestry and Fisheries), Ministry of Agriculture, Food and Rural Affairs (No. 113043-3). This work was supported by the National Research Foundation of Korea (NRF) grant funded by the Korea government (MSIP) (Nos 2010-0018294 and 2011-0030075). This study was also supported by a grant…	URIST MR, 1965, SCIENCE, V150, P893, DOI 10.1126/science.150.3698.893; Shim JH, 2013, TISSUE ENG PT A, V19, P317, DOI [10.1089/ten.TEA.2011.0730, 10.1089/ten.tea.2011.0730]; Vaidya R, 2007, EUR SPINE J, V16, P1257, DOI 10.1007/s00586-007-0351-9; LINDE A, 1993, J PERIODONTOL, V64, P1116; Mckay WF, 2007, INT ORTHOP, V31, P729, DOI 10.1007/s00264-007-0418-6; DAHLIN C, 1988, PLAST RECONSTR SURG, V81,…	47	7	7	11	48	IOP PUBLISHING LTD	BRISTOL	TEMPLE CIRCUS, TEMPLE WAY, BRISTOL BS1 6BE, ENGLAND	1748-6041	1748-605X		BIOMED MATER	Biomed. Mater.	DEC	2014	9	6
J	Collins, SF				Collins, Scott Forrest			Bioprinting Is Changing Regenerative Medicine Forever	STEM CELLS AND DEVELOPMENT			English	Article							CELLS; STEREOLITHOGRAPHY; TISSUES; ORGANS	3D printing, or solid freeform fabrication, applied to regenerative medicine brings technologies from several industries together to help solve unique challenges in both basic science and tissue engineering. By more finely organizing cells and supporting structures precisely in 3D space, we will gain critical knowledge of cell-cell communications and cell-environment interactions. As we increase …	TeVido BioDevices LLC, Austin, TX 78727 USA	Collins, SF (reprint author), TeVido BioDevices LLC, Austin, TX 78727 USA.	scott@collinsbiomedical.com					Melchels FPW, 2010, BIOMATERIALS, V31, P6121, DOI 10.1016/j.biomaterials.2010.04.050; Lam CXF, 2002, MAT SCI ENG C-BIO S, V20, P49, DOI 10.1016/S0928-4931(02)00012-7; Boland Thomas, 2006, Biotechnology Journal, V1, P910, DOI 10.1002/biot.200600081; Wang XH, 2012, ARTIF ORGANS, V36, P951, DOI 10.1111/j.1525-1594.2012.01499.x; Norotte C, 2009, BIOMATERIALS, V30, P5910, DOI 10.1016/j.biomaterials.20…	27	0	0	7	75	MARY ANN LIEBERT, INC	NEW ROCHELLE	140 HUGUENOT STREET, 3RD FL, NEW ROCHELLE, NY 10801 USA	1547-3287	1557-8534		STEM CELLS DEV	Stem Cells Dev.	DEC 1	2014	23			1
J	Cantu, LAR; Faris, C; Segal, J; Yang, J; Shakesheff, K				Ruiz Cantu, L. A.; Faris, C.; Segal, J.; Yang, J.; Shakesheff, K.			Bio-Printing Mechanically-Strong, Bio-Compatable Tissue Engineered Cell Constructs for Nasal Reconstruction	TISSUE ENGINEERING PART A			English	Meeting Abstract	TERMIS-AM Conference	DEC 13-16, 2014	Washington, DC	TERMIS AM					[Ruiz Cantu, L. A.; Yang, J.; Shakesheff, K.] Univ Nottingham, Tissue Engn Grp, Nottingham NG7 2RD, England; [Faris, C.] Univ Nottingham Hosp, Ear Nose & Throat Dept, Nottingham NG7 2UH, England; [Segal, J.] Univ Nottingham, Dept Mech Mat & Mfg Engn, Nottingham NG7 2RD, England								0	0	0	0	3	MARY ANN LIEBERT, INC	NEW ROCHELLE	140 HUGUENOT STREET, 3RD FL, NEW ROCHELLE, NY 10801 USA	1937-3341	1937-335X		TISSUE ENG PT A	Tissue Eng. Part A	DEC 1	2014	20			1
J	Denry, I; Kelly, JR				Denry, I.; Kelly, J. R.			Emerging Ceramic-based Materials for Dentistry	JOURNAL OF DENTAL RESEARCH			English	Review						zirconia; dental ceramics; glass-ceramics; microwave sintering; spark plasma sintering; additive manufacturing	YTTRIA-STABILIZED ZIRCONIA; FIXED PARTIAL DENTURES; Y-TZP; FRACTURE-TOUGHNESS; RHOMBOHEDRAL PHASE; TETRAGONAL ZIRCONIA; RESIDUAL-STRESSES; FLEXURAL STRENGTH; DENTAL PROSTHESES; GLAZED ZIRCONIA	Our goal is to give an overview of a selection of emerging ceramics and issues for dental or biomedical applications, with emphasis on specific challenges associated with full-contour zirconia ceramics, and a brief synopsis on new machinable glass-ceramics and ceramic-based interpenetrating phase composites. Selected fabrication techniques relevant to dental or biomedical applications such as mic…	[Denry, I.] Univ Iowa, Dept Prosthodont, Iowa City, IA 52242 USA; [Denry, I.] Univ Iowa, Dows Inst Dent Res, Iowa City, IA 52242 USA; [Kelly, J. R.] Univ Connecticut, Ctr Hlth, Ctr Biomat, Dept Reconstruct Sci, Farmington, CT 06030 USA	Denry, I (reprint author), Univ Iowa, Dept Prosthodont, 801 Newton Rd, Iowa City, IA 52242 USA.	Isabelle-Denry@uiowa.edu			National Institutes of Health (NIH)-National Institute of Dental and Craniofacial Research (NIDCR) [R01DE019972]; Vita Zahnfabrik (Bad Sackingen, Germany)	This work was supported by National Institutes of Health (NIH)-National Institute of Dental and Craniofacial Research (NIDCR) Grant R01DE019972 (PI: Denry, Isabelle). J. Robert Kelly acknowledges research support from Vita Zahnfabrik (Bad Sackingen, Germany). The authors declare no potential conflicts of interest with respect to the authorship and/or publication of this article.	Janyavula S, 2013, J PROSTHET DENT, V109, P22, DOI 10.1016/S0022-3913(13)60005-0; STOTO T, 1991, J AM CERAM SOC, V74, P2615, DOI 10.1111/j.1151-2916.1991.tb06809.x; Kontos L, 2013, ACTA ODONTOL SCAND, V71, P482, DOI 10.3109/00016357.2012.696690; Coldea A, 2013, DENT MATER, V29, P419, DOI 10.1016/j.dental.2013.01.002; Clarke IC, 2003, J BONE JOINT SURG AM, V85A, P73; Keuper M, 2013, ACTA BIOMATER,…	70	19	20	17	69	SAGE PUBLICATIONS INC	THOUSAND OAKS	2455 TELLER RD, THOUSAND OAKS, CA 91320 USA	0022-0345	1544-0591		J DENT RES	J. Dent. Res.	DEC	2014	93	12			SI
J	Jin, G; Lee, S; Kim, SH; Kim, M; Jang, JH				Jin, Gyuhyung; Lee, Slgirim; Kim, Seung-Hyun; Kim, Minhee; Jang, Jae-Hyung			Bicomponent electrospinning to fabricate three-dimensional hydrogel-hybrid nanofibrous scaffolds with spatial fiber tortuosity	BIOMEDICAL MICRODEVICES			English	Article						Spatial fiber tortuosity; Tissue engineering scaffolds; Three dimensional fibers; Electrospinning; Hybrid	CELL INFILTRATION; PCL/PVP BLENDS; SPINAL-CORD; STEM-CELLS; REGENERATION; ADSORPTION; MEMBRANES; POROSITY; DELIVERY; MATRICES	Electrospun fibrous mats have emerged as powerful tissue engineering scaffolds capable of providing highly effective and versatile physical guidance, mimicking the extracellular environment. However, electrospinning typically produces a sheet-like structure, which is a major limitation associated with current electrospinning technologies. To address this challenge, highly porous, volumetric hydro…	[Jin, Gyuhyung; Lee, Slgirim; Kim, Seung-Hyun; Kim, Minhee; Jang, Jae-Hyung] Yonsei Univ, Dept Chem & Biomol Engn, Seoul 120749, South Korea	Jang, JH (reprint author), Yonsei Univ, Dept Chem & Biomol Engn, 50 Yonsei Ro, Seoul 120749, South Korea.	j-jang@yonsei.ac.kr			National Research Foundation (NRF) - Ministry of Science, ICT & Future Planning (MSIP) through the Active Polymer Center Pattern Integration [2007-0056091]; Basic Science Research Program [2012R1A1A1003397]; Bio & Medical Technology Development Program [NRF-2013M3A9D3046431]	This work was supported by a National Research Foundation (NRF) funded by the Ministry of Science, ICT & Future Planning (MSIP) through the Active Polymer Center Pattern Integration (No. 2007-0056091), Basic Science Research Program (2012R1A1A1003397) and the Bio & Medical Technology Development Program (NRF-2013M3A9D3046431).	Lee S, 2014, ACS APPL MATER INTER, V6, P1082, DOI 10.1021/am404627r; Xue JX, 2013, BIOMATERIALS, V34, P2624, DOI 10.1016/j.biomaterials.2012.12.011; Kim G, 2007, J BIOMED MATER RES B, V81B, P104, DOI 10.1002/jbm.b.30642; Jang JH, 2006, J BIOMED MATER RES A, V77A, P50, DOI 10.1002/jbm.a.30643; Kim TG, 2008, ACTA BIOMATER, V4, P1611, DOI 10.1016/j.actbio.2008.06.008; Thorvaldsson A, 2008, BIOMACROM…	50	2	3	19	75	SPRINGER	DORDRECHT	VAN GODEWIJCKSTRAAT 30, 3311 GZ DORDRECHT, NETHERLANDS	1387-2176	1572-8781		BIOMED MICRODEVICES	Biomed. Microdevices	DEC	2014	16	6
J	Temple, JP; Hutton, DL; Hung, BP; Huri, PY; Cook, CA; Kondragunta, R; Jia, XF; Grayson, WL				Temple, Joshua P.; Hutton, Daphne L.; Hung, Ben P.; Huri, Pinar Yilgor; Cook, Colin A.; Kondragunta, Renu; Jia, Xiaofeng; Grayson, Warren L.			Engineering anatomically shaped vascularized bone grafts with hASCs and 3D-printed PCL scaffolds	JOURNAL OF BIOMEDICAL MATERIALS RESEARCH PART A			English	Article						3D printing; patient-specific; bone scaffolds; vascularized bone; tissue engineering	STEM-CELLS; HOST VASCULATURE; TISSUE FORMATION; IN-VITRO; RECONSTRUCTION; CONDYLE; ANASTOMOSIS; IMPLANTS; JOINT; VIVO	The treatment of large craniomaxillofacial bone defects is clinically challenging due to the limited availability of transplantable autologous bone grafts and the complex geometry of the bones. The ability to regenerate new bone tissues that faithfully replicate the anatomy would revolutionize treatment options. Advances in the field of bone tissue engineering over the past few decades offer prom…	[Temple, Joshua P.; Hutton, Daphne L.; Hung, Ben P.; Huri, Pinar Yilgor; Cook, Colin A.; Kondragunta, Renu; Grayson, Warren L.] Johns Hopkins Univ, Sch Med, Translat Tissue Engn Ctr, Baltimore, MD 21231 USA; [Temple, Joshua P.; Hutton, Daphne L.; Hung, Ben P.; Huri, Pinar Yilgor; Cook, Colin A.; Kondragunta, Renu; Jia, Xiaofeng; Grayson, Warren L.] Johns Hopkins Univ, Sch Med, Dept Biomed Engn, B…	Grayson, WL (reprint author), Johns Hopkins Univ, Sch Med, Translat Tissue Engn Ctr, Baltimore, MD 21231 USA.	wgrayson@jhmi.edu	Jia, Xiaofeng/B-2145-2008	Jia, Xiaofeng/0000-0003-1445-8525	Department of Defense; Maryland Stem Cell Research Fund; Johns Hopkins Center for Musculoskeletal Research; American Society for Bone and Mineral Research; American Heart Association	Contract grant sponsor: Department of Defense; Contract grant sponsor: Maryland Stem Cell Research Fund; Contract grant sponsor: Johns Hopkins Center for Musculoskeletal Research; Contract grant sponsor: American Society for Bone and Mineral Research (to W. L. G.); Contract grant sponsor: American Heart Association (Pre-Doctoral Fellowship Award to D. L. H.)	Alhadlaq A, 2003, J DENT RES, V82, P951; Rivron NC, 2012, P NATL ACAD SCI USA, V109, P4413, DOI 10.1073/pnas.1117627109; Amos PJ, 2010, TISSUE ENG PT A, V16, P1595, DOI 10.1089/ten.TEA.2009.0616; Woodruff MA, 2010, PROG POLYM SCI, V35, P1217, DOI 10.1016/j.progpolymsci.2010.04.002; Hutton DL, 2013, TISSUE ENG PT A, V19, P2076, DOI [10.1089/ten.TEA.2012.0752, 10.1089/ten.tea.2012.0752]; Shim JH, 2…	37	17	19	26	126	WILEY-BLACKWELL	HOBOKEN	111 RIVER ST, HOBOKEN 07030-5774, NJ USA	1549-3296	1552-4965		J BIOMED MATER RES A	J. Biomed. Mater. Res. Part A	DEC	2014	102	12
J	Trachtenberg, JE; Mountziaris, PM; Miller, JS; Wettergreen, M; Kasper, FK; Mikos, AG				Trachtenberg, Jordan E.; Mountziaris, Paschalia M.; Miller, Jordan S.; Wettergreen, Matthew; Kasper, Fred K.; Mikos, Antonios G.			Open-source three-dimensional printing of biodegradable polymer scaffolds for tissue engineering	JOURNAL OF BIOMEDICAL MATERIALS RESEARCH PART A			English	Article						poly(epsilon-caprolactone); pore architecture; pore gradient; rapid prototyping; scaffold fabrication	MECHANICAL-PROPERTIES; BONE; BIOMATERIALS	The fabrication of scaffolds for tissue engineering requires elements of customization depending on the application and is often limited due to the flexibility of the processing technique. This investigation seeks to address this obstacle by utilizing an open-source three-dimensional printing (3DP) system that allows vast customizability and facilitates reproduction of experiments. The effects of…	[Trachtenberg, Jordan E.; Mountziaris, Paschalia M.; Miller, Jordan S.; Wettergreen, Matthew; Kasper, Fred K.; Mikos, Antonios G.] Rice Univ, Dept Bioengn, Houston, TX 77251 USA	Mikos, AG (reprint author), Rice Univ, Dept Bioengn, Houston, TX 77251 USA.	mikos@rice.edu	Miller, Jordan/P-8755-2014	Miller, Jordan/0000-0002-7931-551X	National Institutes of Health [R01 AR048756, R01 AR057083]; Armed Forces Institute of Regenerative Medicine [W81XWH-08-2-0032]; National Science Foundation Graduate Research Fellowship Program; Howard Hughes Medical Institute	We acknowledge the variety of open-source projects that facilitated this research, including Arduino.cc, RepRap.org, Ultimachine.com, Python.org, Paint.NET, and Fiji.sc. Additionally, we acknowledge that the Python code was modified from a previous version on Thingiverse, entitled "Parametric GCode Starter Kit." We acknowledge support by the National Institutes of Health (R01 AR048756 and R01 AR0…	Schuurman W, 2011, BIOFABRICATION, V3, DOI 10.1088/1758-5082/3/2/021001; Woodfield TBF, 2004, BIOMATERIALS, V25, P4149, DOI 10.1016/j.biomaterials.2003.10.056; Fong ELS, 2012, ADV MATER, V24, P4995, DOI 10.1002/adma.201201762; Kohane DS, 2008, PEDIATR RES, V63, P487, DOI 10.1203/01.pdr.0000305937.26105.e7; Rattanakit P, 2012, INT J PHARMACEUT, V422, P254, DOI 10.1016/j.ijpharm.2011.11.007; Pham Q…	25	5	5	5	40	WILEY-BLACKWELL	HOBOKEN	111 RIVER ST, HOBOKEN 07030-5774, NJ USA	1549-3296	1552-4965		J BIOMED MATER RES A	J. Biomed. Mater. Res. Part A	DEC	2014	102	12
J	Xu, CX; Zhang, ZY; Christensen, K; Huang, Y; Fu, JZ; Markwald, RR				Xu, Changxue; Zhang, Zhengyi; Christensen, Kyle; Huang, Yong; Fu, Jianzhong; Markwald, Roger R.			Freeform Vertical and Horizontal Fabrication of Alginate-Based Vascular-Like Tubular Constructs Using Inkjetting	JOURNAL OF MANUFACTURING SCIENCE AND ENGINEERING-TRANSACTIONS OF THE ASME			English	Article								Organ printing, among different tissue engineering innovations, is a freeform fabrication approach for making three-dimensional (3D) tissue and organ constructs using cellular spheroids or bioinks as building blocks. The capability to fabricate vascular-like tubular constructs is an important indicator of the overall feasibility of envisioned organ printing technology. In this study, vascular-lik…	[Xu, Changxue; Zhang, Zhengyi; Christensen, Kyle; Huang, Yong] Univ Florida, Dept Mech & Aerosp Engn, Gainesville, FL 32611 USA; [Xu, Changxue] Clemson Univ, Dept Mech Engn, Clemson, SC 29634 USA; [Huang, Yong] Univ Florida, Dept Biomed Engn, Gainesville, FL 32611 USA; [Fu, Jianzhong] Zhejiang Univ, Dept Mech Engn, Hangzhou 310027, Zhejiang, Peoples R China; [Markwald, Roger R.] Med Univ S Caroli…	Huang, Y (reprint author), Univ Florida, Dept Mech & Aerosp Engn, Gainesville, FL 32611 USA.	yongh@ufl.edu			National Science Foundation [NSF EPS-0903795, CMMI-1314834]	The work was partially supported by the National Science Foundation (NSF EPS-0903795 and CMMI-1314834).	Lin YF, 2011, J APPL PHYS, V109, DOI 10.1063/1.3569863; Fathi S, 2013, J MANUF SCI E-T ASME, V135, DOI 10.1115/1.4023272; Norotte C, 2009, BIOMATERIALS, V30, P5910, DOI 10.1016/j.biomaterials.2009.06.034; Nishiyama Y, 2009, J BIOMECH ENG-T ASME, V131, DOI 10.1115/1.3002759; Miller JS, 2012, NAT MATER, V11, P768, DOI [10.1038/nmat3357, 10.1038/NMAT3357]; Mironov V, 2003, TRENDS BIOTECHNOL, V21, P1…	27	1	1	6	37	ASME	NEW YORK	TWO PARK AVE, NEW YORK, NY 10016-5990 USA	1087-1357	1528-8935		J MANUF SCI E-T ASME	J. Manuf. Sci. Eng.-Trans. ASME	DEC	2014	136	6			SI
J	Elomaa, L; Kang, YQ; Seppala, JV; Yang, YZ				Elomaa, Laura; Kang, Yunqing; Seppala, Jukka V.; Yang, Yunzhi			Biodegradable Photocrosslinkable Poly(depsipeptide-co-epsilon-caprolactone) for Tissue Engineering: Synthesis, Characterization, and In Vitro Evaluation	JOURNAL OF POLYMER SCIENCE PART A-POLYMER CHEMISTRY			English	Article						crosslinking; photopolymerization; poly(ester amide); ring-opening polymerization; stereolithography	SCAFFOLD FABRICATION; DEGRADABLE POLYMERS; STEREOLITHOGRAPHY; ACID; POLYDEPSIPEPTIDE; COPOLYMERS; CELLS; POLY(EPSILON-CAPROLACTONE); BIOMATERIALS; C3H10T1/2	Stereolithography has become increasingly popular in scaffold fabrication due to automation and well-controlled geometry complexity, and consequently, there is a great need for new suitable biodegradable photocrosslinkable polymers. In this study, a new type of photocrosslinkable poly(ester amide) was synthesized based on epsilon-caprolactone and l-alanine-derived depsipeptide and was applied to …	[Elomaa, Laura; Kang, Yunqing; Yang, Yunzhi] Stanford Univ, Sch Med, Dept Orthopaed Surg, Stanford, CA 94305 USA; [Elomaa, Laura; Seppala, Jukka V.] Aalto Univ, Dept Biotechnol & Chem Technol, Sch Chem Technol, Espoo 02150, Finland; [Yang, Yunzhi] Stanford Univ, Dept Mat Sci & Engn, Sch Engn, Stanford, CA 94305 USA	Yang, YZ (reprint author), Stanford Univ, Sch Med, Dept Orthopaed Surg, 300 Pasteur Dr, Stanford, CA 94305 USA.	ypyang@stanford.edu	Seppala, Jukka/G-7698-2012		Graduate School in Chemical Engineering; American-Scandinavian Foundation; Finnish Foundation for Technology Promotion; Research Foundation of Helsinki University of Technology; NIH [R01AR057837, R01DE021468]; DOD [W81XWH-10-1-0966]; Coulter Translational Research Award	Graduate School in Chemical Engineering (LE), the American-Scandinavian Foundation (LE), Finnish Foundation for Technology Promotion (LE), the Research Foundation of Helsinki University of Technology (LE), NIH R01AR057837 (NIAMS, YY), NIH R01DE021468 (NIDCR, YY), DOD W81XWH-10-1-0966 (PRORP, YY), and Coulter Translational Research Award (YY) are gratefully acknowledged for the funding. Anthony Be…	Melchels FPW, 2010, BIOMATERIALS, V31, P6121, DOI 10.1016/j.biomaterials.2010.04.050; Lin H, 2013, BIOMATERIALS, V34, P331, DOI 10.1016/j.biomaterials.2012.09.048; Bain G, 2003, BIOCHEM BIOPH RES CO, V301, P84, DOI 10.1016/S0006-291X(02)02951-0; Dijkstra PJ, 2000, MACROMOL SYMP, V153, P67, DOI 10.1002/1521-3900(200003)153:1<67::AID-MASY67>3.0.CO;2-F; Khan W, 2011, MACROMOL BIOSCI, V11, P1625, DOI…	30	5	5	8	25	WILEY-BLACKWELL	HOBOKEN	111 RIVER ST, HOBOKEN 07030-5774, NJ USA	0887-624X	1099-0518		J POLYM SCI POL CHEM	J. Polym. Sci. Pol. Chem.	DEC 1	2014	52	23
J	Rajaram, A; Schreyer, D; Chen, D				Rajaram, Ajay; Schreyer, David; Chen, Daniel			Bioplotting Alginate/Hyaluronic Acid Hydrogel Scaffolds with Structural Integrity and Preserved Schwann Cell Viability	3D PRINTING AND ADDITIVE MANUFACTURING			English	Article								Bioplotting is an emerging freeform scaffold fabrication technique useful for creating artificial tissue scaffolds containing living cells. Simultaneous maintenance of scaffold structural integrity and cell viability is a challenging task. In this article, we present strategies developed to bioplot alginate-based three-dimensional tissue scaffolds containing hyaluronic acid and living Schwann cel…	[Rajaram, Ajay; Schreyer, David; Chen, Daniel] Univ Saskatchewan, Div Biomed Engn, Saskatoon, SK, Canada; [Schreyer, David] Univ Saskatchewan, Anat & Cell Biol, Saskatoon, SK, Canada; [Chen, Daniel] Univ Saskatchewan, Mech Engn, Saskatoon, SK, Canada	Rajaram, A (reprint author), Coll Engn, Div Biomed Engn 1A26, 57 Campus Dr, Saskatoon, SK S7N 5A9, Canada.	ajr073@mail.usask.ca			Natural Sciences and Engineering Research Council of Canada; Saskatchewan Health Research Foundation	We acknowledge financial support from the Natural Sciences and Engineering Research Council of Canada and the Saskatchewan Health Research Foundation, and facility support from the Cameco MS Neuroscience Research Center. Peng Zhai provided valuable technical assistance.	Ahn S, 2012, J MATER CHEM, V2, P18735; Andersen T., 2012, SPR CARB CH, V37, P227, DOI DOI 10.1039/9781849732765-00227; Schuurman W, 2011, BIOFABRICATION, V3, DOI 10.1088/1758-5082/3/2/021001; Li MG, 2010, TISSUE ENG PART C-ME, V16, P533, DOI 10.1089/ten.TEC.2009.0178; Marga F, 2012, BIOFABRICATION, V4, DOI 10.1088/1758-5082/4/2/022001; Maher PS, 2009, IFMBE PROC, V22, P2200; Song SJ, 2011, ARTIF …	46	2	2	2	2	MARY ANN LIEBERT, INC	NEW ROCHELLE	140 HUGUENOT STREET, 3RD FL, NEW ROCHELLE, NY 10801 USA	2329-7662	2329-7670		3D PRINT ADDIT MANUF	3D Print. Addit. Manuf.	DEC	2014	1	4
J	Sakina, R; Ali, M				Sakina, Rabeil; Ali, Murtaza			An Appraisal of the Efficacy and Effectiveness of Nanoscaffolds Developed by Different Techniques for Bone Tissue Engineering Applications: Electrospinning A Paradigm Shift	ADVANCES IN POLYMER TECHNOLOGY			English	Review						Bone; Electrospinning; Biofibers; Nanostructure; Scaffold; Biological applications of polymers	PEPTIDE NANOFIBER SCAFFOLDS; SOLID FREEFORM FABRICATION; FREE-FORM FABRICATION; POLYMER NANOFIBERS; PHASE-SEPARATION; MECHANICAL-PROPERTIES; MACROPOROUS SCAFFOLD; COMPOSITE SCAFFOLDS; DRUG-DELIVERY; TEMPLATE	The electrospinning method for scaffold production has emerged as a technique of great versatility within the field of tissue engineering. It is a relatively simple technique that enables scaffolds to be manufactured of the required specifications without much ado. Bone scaffolds are challenging in their requirements for mechanical strength and degradability. Polymeric materials can be most effic…	[Sakina, Rabeil; Ali, Murtaza] Natl Univ Sci & Technol, Sch Mech & Mfg Engn, Dept Biomed Engn & Sci, Islamabad 44000, Pakistan	Ali, M (reprint author), Natl Univ Sci & Technol, Sch Mech & Mfg Engn, Dept Biomed Engn & Sci, Islamabad 44000, Pakistan.	murtaza_bme@hotmail.com					Yan W, 2009, THIN SOLID FILMS, V517, P1794, DOI 10.1016/j.tsf.2008.09.080; Maquet V, 2004, BIOMATERIALS, V25, P4185, DOI 10.1016/j.biomaterials.2003.10.082; Tan KH, 2003, BIOMATERIALS, V24, P3115, DOI 10.1016/S0142-9612(03)00131-5; Yoshimoto H, 2003, BIOMATERIALS, V24, P2077, DOI 10.1016/S0142-9612(02)00635-X; Nam YS, 1999, BIOMATERIALS, V20, P1783, DOI 10.1016/S0142-9612(99)00073-3; Bognitzki M,…	79	0	0	4	45	WILEY-BLACKWELL	HOBOKEN	111 RIVER ST, HOBOKEN 07030-5774, NJ USA	0730-6679	1098-2329		ADV POLYM TECH	Adv. Polym. Technol.	WIN	2014	33	4
J	Ciocca, L; Donati, D; Lesci, IG; Dozza, B; Duchi, S; Mezini, O; Spadari, A; Romagnoli, N; Scotti, R; Roveri, N				Ciocca, L.; Donati, D.; Lesci, I. G.; Dozza, B.; Duchi, S.; Mezini, O.; Spadari, A.; Romagnoli, N.; Scotti, R.; Roveri, N.			Custom-made novel biomimetic composite scaffolds for the bone regenerative medicine	MATERIALS LETTERS			English	Article						Biomaterial engineering; Composite scaffold; Rapid prototyping; Cell seeding		The aim of this pilot study was to test a new customized biomimetic composite scaffolds to restore bone defects using CAD-CAM technology. The new biomaterial was synthesized using biomimetic mineralized collagen, and poly (epsilon-caprolactone) (PCL). The mold used in scaffolding, the surgical guide, and the bony plate used during the surgery, were rapid prototyped (CAD-CAM technology). Our in vi…	[Ciocca, L.; Scotti, R.] Univ Bologna, Alma Mater Studiorum, Dept Biomed & Neuromotor Sci, Bologna, Italy; [Donati, D.; Dozza, B.; Duchi, S.] Univ Bologna, Alma Mater Studiorum, Dept Biomed & Neuromotor Sci, Osteoarticular Regenerat Lab,Rizzoli Orthopaed In, Bologna, Italy; [Lesci, I. G.; Mezini, O.; Roveri, N.] Univ Bologna, Dept Chem G Ciamician, Bologna, Italy; [Spadari, A.; Romagnoli, N.] Uni…	Ciocca, L (reprint author), Univ Bologna, Alma Mater Studiorum, Dept Biomed & Neuromotor Sci, Via S Vitale 59, Bologna, Italy.	leonardo.ciocca@unibo.it	Ciocca, Leonardo/K-4641-2015	Ciocca, Leonardo/0000-0002-2127-484X			Pierini M, 2013, J BONE JOINT SURG AM, V95A, P1101, DOI 10.2106/JBJS.L.00429; Yoo JJ, 2014, CERAM INT, V40, P3079, DOI 10.1016/j.ceramint.2013.09.138; Ciocca L, 2013, BIOMED RES INT, DOI 10.1155/2013/549762; Gabelnick HL, 1983, ADV HUMAN FERTILITY, V2, P149; Ge J, 2007, MAT SCI ENG C-BIO S, V27, P46, DOI 10.1016/j.msec.2006.01.006; HIDALGO DA, 1989, ANN PLAS SURG, V23, P498, DOI 10.1097/00000637-…	6	1	1	1	8	ELSEVIER SCIENCE BV	AMSTERDAM	PO BOX 211, 1000 AE AMSTERDAM, NETHERLANDS	0167-577X	1873-4979		MATER LETT	Mater. Lett.	DEC 1	2014	136
J	Hu, Y; Catchmark, JM; Zhu, YJ; Abidi, N; Zhou, X; Wang, JH; Liang, NY				Hu, Yang; Catchmark, Jeffrey M.; Zhu, Yongjun; Abidi, Noureddine; Zhou, Xin; Wang, Jinhui; Liang, Nuanyi			Engineering of porous bacterial cellulose toward human fibroblasts ingrowth for tissue engineering	JOURNAL OF MATERIALS RESEARCH			English	Article							MECHANICAL-PROPERTIES; MICROBIAL CELLULOSE; COMPOSITES; CELLULASES; SCAFFOLDS; WATER; SIZE	From the view of tissue engineering, the deficiency in porosity has impeded further application of bacterial cellulose (BC) as a super biomaterial. In this study, we used a combination method consisting of acetic acid treatment and freeze-drying operation to improve the porous profile of BC, as well as a simple and fast method to measure the thickness, density, and porosity of BC. Results have sh…	[Hu, Yang; Zhu, Yongjun; Zhou, Xin; Wang, Jinhui; Liang, Nuanyi] Chinese Acad Sci, Shenzhen Inst Adv Technol, Inst Biomed & Biotechnol, Ctr Human Tissue & Organs Degenerat, Shenzhen 518055, Guangdong, Peoples R China; [Hu, Yang; Zhu, Yongjun] Chinese Acad Sci, Shenzhen Inst Adv Technol, Inst Biomed & Biotechnol, Shenzhen Key Lab Marine Biomed Mat, Shenzhen 518055, Guangdong, Peoples R China; [Hu,…	Hu, Y (reprint author), Chinese Acad Sci, Shenzhen Inst Adv Technol, Inst Biomed & Biotechnol, Ctr Human Tissue & Organs Degenerat, Shenzhen 518055, Guangdong, Peoples R China.	yang.hu@siat.ac.cn			Pennsylvania State University Material Research Institute Nano Fabrication Network; National Science Foundation [0335765]; National Nanotechnology Infrastructure Network; Cornell University; National Natural Science Foundation of China [31370978]; Guangdong Natural Science Foundation [S2013040014248]; Development of Strategic Emerging Industries of the Shenzhen Basic Research project [JCYJ2013040…	This work was supported by the Pennsylvania State University Material Research Institute Nano Fabrication Network and the National Science Foundation Cooperative agreement no. 0335765, National Nanotechnology Infrastructure Network, with Cornell University; the National Natural Science Foundation of China, no. 31370978; the Guangdong Natural Science Foundation no. S2013040014248; the Development …	Czaja WK, 2007, BIOMACROMOLECULES, V8, P1, DOI 10.1021/bm060620d; Hu Y, 2011, ACTA BIOMATER, V7, P2835, DOI 10.1016/j.actbio.2011.03.028; Svensson A, 2005, BIOMATERIALS, V26, P419, DOI 10.1016/j.biomaterials.2004.02.049; Peng YC, 2012, CELLULOSE, V19, P91, DOI 10.1007/s10570-011-9630-z; Czaja W, 2006, BIOMATERIALS, V27, P145, DOI 10.1016/j.biomaterials.2005.07.035; Takamuku T, 2007, J PHYS CHEM B…	30	3	3	1	13	CAMBRIDGE UNIV PRESS	NEW YORK	32 AVENUE OF THE AMERICAS, NEW YORK, NY 10013-2473 USA	0884-2914	2044-5326		J MATER RES	J. Mater. Res.	NOV 28	2014	29	22
J	Chen, DD; Wu, MD; Chen, J; Zhang, CQ; Pan, TZ; Zhang, B; Tian, HY; Chen, XS; Sun, JQ				Chen, Dongdong; Wu, Mingda; Chen, Jie; Zhang, Chunqiu; Pan, Tiezheng; Zhang, Bing; Tian, Huayu; Chen, Xuesi; Sun, Junqi			Robust, Flexible, and Bioadhesive Free-Standing Films for the Co-Delivery of Antibiotics and Growth Factors	LANGMUIR			English	Article							POLYELECTROLYTE MULTILAYER FILMS; ASSEMBLED MICROGEL FILMS; BIOMEDICAL APPLICATIONS; DRUG-DELIVERY; LAYER; MEMBRANES; RELEASE; ANTIBACTERIAL; FIBROBLASTS; MOLECULES	Free-standing polymer films that adhere strongly to tissue and can codeliver multiple therapeutic agents in a controlled manner are useful as medical plasters. In this study, a bilayer polymer film comprising a drug reservoir layer and a supporting layer is fabricated by spin-coating poly(lactic-co-glycolic acid) (PLGA) on top of a layer-by-layer assembled film of poly(beta-amino esters) (PAE), a…	[Chen, Dongdong; Wu, Mingda; Zhang, Chunqiu; Pan, Tiezheng; Zhang, Bing; Sun, Junqi] Jilin Univ, State Key Lab Supramol Struct & Mat, Int Joint Res Lab Nanomicro Architecture Chem NMA, Coll Chem, Changchun 130012, Peoples R China; [Chen, Jie; Tian, Huayu; Chen, Xuesi] Chinese Acad Sci, Changchun Inst Appl Chem, Key Lab Polymer Ecomat, Changchun 130022, Peoples R China	Sun, JQ (reprint author), Jilin Univ, State Key Lab Supramol Struct & Mat, Int Joint Res Lab Nanomicro Architecture Chem NMA, Coll Chem, Changchun 130012, Peoples R China.	sun_junqi@jlu.edu.cn			National Natural Science Foundation of China (NSFC) [21225419, 21221063]; National Basic Research Program [2013CB834503]; China Postdoctoral Science Foundation [2014M561282]	This work was supported by the National Natural Science Foundation of China (NSFC Grants 21225419 and 21221063), the National Basic Research Program (2013CB834503) and China Postdoctoral Science Foundation (2014M561282).	Pennakalathil J, 2011, ACS NANO, V5, P9232, DOI 10.1021/nn203490q; Liang HW, 2011, ACS NANO, V5, P8148, DOI 10.1021/nn202789f; Khutoryanskiy VV, 2011, MACROMOL BIOSCI, V11, P748, DOI 10.1002/mabi.201000388; Chen DD, 2012, ACTA CHIM SINICA, V70, P1779, DOI 10.6023/A12050252; Fujie T, 2009, ADV FUNCT MATER, V19, P2560, DOI 10.1002/adfm.200900103; Im AR, 2010, BIOL PHARM BULL, V33, P1268; Cado G, 20…	55	12	12	13	88	AMER CHEMICAL SOC	WASHINGTON	1155 16TH ST, NW, WASHINGTON, DC 20036 USA	0743-7463			LANGMUIR	Langmuir	NOV 25	2014	30	46
J	Wang, H; Zha, GY; Du, H; Gao, LL; Li, XD; Shen, ZQ; Zhu, WP				Wang, Huan; Zha, Guangyu; Du, Hong; Gao, Lilong; Li, Xiaodong; Shen, Zhiquan; Zhu, Weipu			Facile fabrication of ultrathin antibacterial hydrogel films via layer-by-layer "click" chemistry	POLYMER CHEMISTRY			English	Article							MULTILAYER FILMS; POLY(ETHYLENE GLYCOL); RELEASE; ARCHITECTURE; MEMBRANES; DELIVERY; COMPLEX; WATER	We report a facile strategy to fabricate ultrathin hydrogel films via a layer-by-layer (LbL) technique and "click" chemistry. Poly[oligo(ethylene glycol) fumarate]-co-poly[dodecyl bis(2-hydroxyethyl) methylammonium fumarate] (POEGDMAM) containing multi-enes and poly[oligo(ethylene glycol) mercaptosuccinate] (POEGMS) containing multi-thiols were synthesized by polycondensation, which were used as …	[Wang, Huan; Du, Hong; Gao, Lilong; Shen, Zhiquan; Zhu, Weipu] Zhejiang Univ, Dept Polymer Sci & Engn, MOE Key Lab Macromol Synth & Functionalizat, Hangzhou 310027, Zhejiang, Peoples R China; [Zha, Guangyu; Li, Xiaodong] Zhejiang Univ, Sch Med, Affiliated Stomatol Hosp, Dept Oral & Maxillofacial Surg, Hangzhou 310006, Zhejiang, Peoples R China	Li, XD (reprint author), Zhejiang Univ, Sch Med, Affiliated Stomatol Hosp, Dept Oral & Maxillofacial Surg, Hangzhou 310006, Zhejiang, Peoples R China.	cisarli@zju.edu.cn; zhuwp@zju.edu.cn			Major State Basic Research Project [2011CB606001]; National Science-technology Support Plan Project of China [2012BAI07B01]; Fundamental Research Funds for the Central Universities [2012QNA7043]	The authors are grateful for the National Natural Science Foundation of China (21274121 and 51173163), the Major State Basic Research Project (2011CB606001), the National Science-technology Support Plan Project of China (2012BAI07B01) and the Fundamental Research Funds for the Central Universities (2012QNA7043).	Gao LL, 2014, RSC ADV, V4, P4177, DOI 10.1039/c3ra41926f; Such GK, 2006, J AM CHEM SOC, V128, P9318, DOI 10.1021/ja063043+; Wang Y, 2013, SOFT MATTER, V9, P9420, DOI 10.1039/c3sm51496j; Zhu WP, 2012, J MATER CHEM, V22, P11785, DOI 10.1039/c2jm30331k; Zhu WP, 2013, J POLYM SCI POL CHEM, V51, P3667, DOI 10.1002/pola.26768; Kolb HC, 2001, ANGEW CHEM INT EDIT, V40, P2004, DOI 10.1002/1521-3773(200106…	39	12	12	8	74	ROYAL SOC CHEMISTRY	CAMBRIDGE	THOMAS GRAHAM HOUSE, SCIENCE PARK, MILTON RD, CAMBRIDGE CB4 0WF, CAMBS, ENGLAND	1759-9954	1759-9962		POLYM CHEM-UK	Polym. Chem.	NOV 21	2014	5	22
J	Hashimdeen, SH; Miodownik, M; Edirisinghe, MJ				Hashimdeen, Shaikh Hafeez; Miodownik, Mark; Edirisinghe, Mohan J.			The Design and Construction of an Electrohydrodynamic Cartesian Robot for the Preparation of Tissue Engineering Constructs	PLOS ONE			English	Article							CARTILAGE; SCAFFOLDS; FABRICATION; JETS; EAR	In this work we bring together replicating rapid prototyping technology with electrohydrodynamic phenomena to develop a device with the ability to build structures in three-dimensions while simultaneously affording the user a degree of designing versatility and ease that is not seen in conventional computer numerically controlled machines. An attempt at reproducing an actual human ear using polyc…	[Hashimdeen, Shaikh Hafeez; Miodownik, Mark; Edirisinghe, Mohan J.] UCL, Dept Mech Engn, London, England	Edirisinghe, MJ (reprint author), UCL, Dept Mech Engn, London, England.	m.edirisinghe@ucl.ac.uk					Zeleny J., 1917, Physical Review, V10, DOI 10.1103/PhysRev.10.1; Brent B, 1999, PLAST RECONSTR SURG, V104, P319, DOI 10.1097/00006534-199908000-00001; Khalil S, 2005, RAPID PROTOTYPING J, V11, P9, DOI 10.1108/13552540510573347; Park JU, 2008, NANO LETT, V8, P4210, DOI 10.1021/nl801832v; Wang K, 2010, APPL PHYS A-MATER, V99, P763, DOI 10.1007/s00339-010-5701-5; Pham QP, 2006, BIOMACROMOLECULES, V7…	22	3	3	3	9	PUBLIC LIBRARY SCIENCE	SAN FRANCISCO	1160 BATTERY STREET, STE 100, SAN FRANCISCO, CA 94111 USA	1932-6203			PLOS ONE	PLoS One	NOV 18	2014	9	11
J	Chen, QL; Liu, Z; Shum, HC				Chen, Qiu Lan; Liu, Zhou; Shum, Ho Cheung			Three-dimensional printing-based electro-millifluidic devices for fabricating multi-compartment particles	BIOMICROFLUIDICS			English	Article							DRUG-DELIVERY; MICROFLUIDIC DEVICES; BIOMEDICAL APPLICATIONS; DOUBLE EMULSIONS; RECENT PROGRESS; MICROPARTICLES; NANOPARTICLES; FLOW; MICROSPHERES; JANUS	In this work, we demonstrate the use of stereolithographic 3D printing to fabricate millifluidic devices, which are used to engineer particles with multiple compartments. As the 3D design is directly transferred to the actual prototype, this method accommodates 3D millimeter-scaled features that are difficult to achieve by either lithographic-based microfabrication or traditional macrofabrication…	[Shum, Ho Cheung] HKU SIRI, Shenzhen 51800, Guangdong, Peoples R China; Univ Hong Kong, Dept Mech Engn, Pokfulam, Hong Kong, Peoples R China	Shum, HC (reprint author), HKU SIRI, Shenzhen 51800, Guangdong, Peoples R China.	ashum@hku.hk	Shum, Anderson/A-5337-2011	Shum, Anderson/0000-0002-6365-8825	National Natural Science Foundation of China [NSFC51206138/E0605]; Research Grants Council of Hong Kong [HKU707712P, HKU 719813E, 17304514]; University of Hong Kong [201211159090, 201311159105, 201109176165]	This research was supported by the Young Scholar's Program (NSFC51206138/E0605) from the National Natural Science Foundation of China, the Early Career Scheme (HKU707712P), and the General Research Fund (HKU 719813E, 17304514) from the Research Grants Council of Hong Kong, as well as the Seed Funding Program for Basic Research (201211159090, 201311159105), for Applied Research (201309160035) and …	Abubakr N, 2010, ASIA-PAC J CHEM ENG, V5, P804, DOI 10.1002/apj.398; Guo SZ, 2013, SMALL, V9, P4118, DOI 10.1002/smll.201300975; Zhang LL, 2012, EXPERT REV MED DEVIC, V9, P595, DOI [10.1586/erd.12.58, 10.1586/ERD.12.58]; Comina G, 2014, LAB CHIP, V14, P424, DOI 10.1039/c3lc50956g; Baraban L, 2011, LAB CHIP, V11, P4057, DOI 10.1039/c1lc20545e; Roh KH, 2005, NAT MATER, V4, P759, DOI 10.1038/nmat148…	47	2	2	11	54	AMER INST PHYSICS	MELVILLE	1305 WALT WHITMAN RD, STE 300, MELVILLE, NY 11747-4501 USA	1932-1058			BIOMICROFLUIDICS	Biomicrofluidics	NOV	2014	8	6
J	Guo, P; Shi, ZL; Liu, A; Lin, T; Bi, FG; Shi, MM; Yan, SG				Guo, Peng; Shi, Zhong-Li; Liu, An; Lin, Tiao; Bi, Fang-Gang; Shi, Ming-Min; Yan, Shi-Gui			Cartilage Oligomeric Matrix Protein Gene Multilayers Inhibit Osteogenic Differentiation and Promote Chondrogenic Differentiation of Mesenchymal Stem Cells	INTERNATIONAL JOURNAL OF MOLECULAR SCIENCES			English	Article						cartilage oligomeric matrix protein; layer-by-layer self-assembly; gene delivery; mesenchymal stem cells; cell differentiation	BONE MORPHOGENETIC PROTEIN-2; GROWTH-FACTOR BETA-1; POLYELECTROLYTE MULTILAYER; TITANIUM SURFACE; DNA DELIVERY; FILMS; TRANSFECTION; INTEGRIN; ADHESION; CONSTRUCTION	There are still many challenges to acquire the optimal integration of biomedical materials with the surrounding tissues. Gene coatings on the surface of biomaterials may offer an effective approach to solve the problem. In order to investigate the gene multilayers mediated differentiation of mesenchymal stem cells (MSCs), gene functionalized films of hyaluronic acid (HA) and lipid-DNA complex (LD…	[Guo, Peng; Shi, Zhong-Li; Liu, An; Lin, Tiao; Bi, Fang-Gang; Shi, Ming-Min; Yan, Shi-Gui] Zhejiang Univ, Dept Orthopaed Surg, Affiliated Hosp 2, Coll Med, Hangzhou 310009, Zhejiang, Peoples R China	Yan, SG (reprint author), Zhejiang Univ, Dept Orthopaed Surg, Affiliated Hosp 2, Coll Med, 88 Jiefang Rd, Hangzhou 310009, Zhejiang, Peoples R China.	21218130@zju.edu.cn; zlshi78@gmail.com; liuan2013zju@gmail.com; lintiao112009@gmail.com; fanggangbi@gmail.com; shimingmin@gmail.com; zrjwsj@zju.edu.cn			National Natural Science Foundation of China [81101377, 81101345, 81171687, 81371954, 81201414, 81201416]; Zhejiang Provincial Department of science and technology [2011C13033]; Zhejiang Provincial Natural Science Foundation of China [Y2100161, Y2090283]; Zhejiang Provincial Education Department [Y201018936]; Health Department of Zhejiang province [2012RCA032]	This work is supported by the National Natural Science Foundation of China (81101377, 81101345, 81171687, 81371954, 81201414, 81201416), the key project of Zhejiang Provincial Department of science and technology (2011C13033), Zhejiang Provincial Natural Science Foundation of China (Y2100161, Y2090283), Scientific Research Fund of Zhejiang Provincial Education Department (Y201018936) and Fund of …	Keeney M, 2010, BIOMATERIALS, V31, P2893, DOI 10.1016/j.biomaterials.2009.12.041; Larchian WA, 2000, CLIN CANCER RES, V6, P2913; Yang PJ, 2009, TISSUE ENG PART B-RE, V15, P127, DOI 10.1089/ten.teb.2008.0371; Milz S, 2006, J ANAT, V208, P671, DOI 10.1111/j.1469-7580.2006.00552.x; Jiang QH, 2012, J BIOMED MATER RES A, V100A, P2766, DOI 10.1002/jbm.a.34213; Cai KY, 2008, ANGEW CHEM INT EDIT, V47, P7…	45	0	0	3	11	MDPI AG	BASEL	POSTFACH, CH-4005 BASEL, SWITZERLAND	1422-0067			INT J MOL SCI	Int. J. Mol. Sci.	NOV	2014	15	11
J	Park, S; Lee, J; Kim, Y; Kim, J; Kwon, I; Lee, J; Kim, W; Kim, H; Kim, M; Lee, J				Park, SuA; Lee, JungBok; Kim, YangEun; Kim, JiEun; Kwon, IlKeun; Lee, JunHee; Kim, WanDoo; Kim, HyungKeun; Kim, MiEun; Lee, JunSik			Effect of Sodium Hydroxide Treatment on Scaffold by Solid Freeform Fabrication	POLYMER-KOREA			Korean	Article						tissue engineering; polycaprolactone (PCL); solid freeform fabrication (SFF); surface modification	TISSUE; BONE	Scaffolds of tissue engineering should be biocompatible and biodegradable for cell attachment, proliferation and differentiation. In the various scaffold fabrication, 3D printing technique can make the three dimensional scaffold with interconnected pores for cell ingrowth. Polycaprolactone (PCL) is biodegradable polyester with a low melting temperature and has been approved by the Food and Drug A…	[Kim, YangEun; Lee, JunHee; Kim, WanDoo] KIMM, Nano Convergence & Mfg Syst Res Div, Taejon 305343, South Korea; [Park, SuA] Kyung Hee Univ, Sch Dent, Dept Maxillofacial Biomed Engn, Seoul 130701, South Korea; [Kim, JiEun; Kwon, IlKeun] Vanderbilt Univ, Dept Biomed Engn, Nashville, TN 37235 USA; [Lee, JungBok; Kim, HyungKeun] Chonnam Natl Univ Hosp, Cardiovasc Convergence Res Ctr, Kwangju 51757, S…	Park, S (reprint author), Kyung Hee Univ, Sch Dent, Dept Maxillofacial Biomed Engn, Seoul 130701, South Korea.	psa@kimm.re.kr					Dash TK, 2012, J CONTROL RELEASE, V158, P15, DOI 10.1016/j.jconrel.2011.09.064; Jakob F, 2013, MATURITAS, V75, P118, DOI 10.1016/j.maturitas.2013.03.004; Serrano MC, 2005, MACROMOL BIOSCI, V5, P415, DOI 10.1002/mabi.200400214; Yeong WY, 2004, TRENDS BIOTECHNOL, V22, P643, DOI 10.1016/j.tibtech.2004.10.004; Williams JM, 2005, BIOMATERIALS, V26, P4817, DOI 10.1016/j.biomaterials.2004.11.057; Griffi…	9	0	0	5	16	POLYMER SOC KOREA	SEOUL	ROOM 601, HATCHON BUILDING, 831 YEOKSAM-DONG, KANGNAM-KU, SEOUL 135-792, SOUTH KOREA	0379-153X			POLYM-KOREA	Polym.-Korea	NOV	2014	38	6
J	Chen, W; Zeng, W; Wu, YX; Wen, C; Li, L; Liu, G; Shen, L; Yang, MC; Tan, J; Zhu, CH				Chen, Wen; Zeng, Wen; Wu, Yangxiao; Wen, Can; Li, Li; Liu, Ge; Shen, Lei; Yang, Mingcan; Tan, Ju; Zhu, Chuhong			The Construction of Tissue-Engineered Blood Vessels Crosslinked with Adenosine-Loaded Chitosan/beta-Cyclodextrin Nanoparticles using a Layer-by-Layer Assembly Method	ADVANCED HEALTHCARE MATERIALS			English	Article							COLONY-STIMULATING FACTOR; EXTRACELLULAR ADENOSINE; CELL; ANGIOGENESIS; RECEPTORS; RELEASE; GRAFTS		[Chen, Wen; Zeng, Wen; Wu, Yangxiao; Wen, Can; Li, Li; Liu, Ge; Yang, Mingcan; Tan, Ju; Zhu, Chuhong] Third Mil Med Univ, Dept Anat, Natl & Reg Engn Lab Tissue Engn, Key Lab Biomech & Tissue Engn Chongqing, Chongqing 400038, Peoples R China; [Shen, Lei] Qiqihar Med Univ, Dept Anat, Qiqihar 161000, Peoples R China	Zhu, CH (reprint author), Third Mil Med Univ, Dept Anat, Natl & Reg Engn Lab Tissue Engn, Key Lab Biomech & Tissue Engn Chongqing, Chongqing 400038, Peoples R China.	zhuch99@yahoo.com			National Science Foundation of China [31170935]; Natural Science Foundation Project of CQ CSTC [cstc2011jjjq001, cstc2011jjA0657]; Military Twelfth Five-year Key Project [BWS11C056]; National High Technology Research and Development Program 863 [2012AA020504]	W.C. and W.Z. contributed equally to this work. This work was supported by the National Science Foundation of China (No. 31170935), Natural Science Foundation Project of CQ CSTC (cstc2011jjjq001, cstc2011jjA0657), the Military Twelfth Five-year Key Project (BWS11C056), and National High Technology Research and Development Program 863 (2012AA020504).	Trapani A, 2010, EUR J PHARM BIOPHARM, V75, P26, DOI 10.1016/j.ejpb.2010.01.010; Zeng W, 2012, BIOMATERIALS, V33, P473, DOI 10.1016/j.biomaterials.2011.09.066; Zeng W, 2010, BIOMATERIALS, V31, P1636, DOI 10.1016/j.biomaterials.2009.11.037; DUSSEAU JW, 1986, CIRC RES, V59, P163; Wendel HP, 2010, INT J CARDIOL, V145, P115, DOI 10.1016/j.ijcard.2009.06.020; Asahara T, 1997, SCIENCE, V275, P964, DOI …	17	2	2	3	28	WILEY-BLACKWELL	HOBOKEN	111 RIVER ST, HOBOKEN 07030-5774, NJ USA	2192-2640	2192-2659		ADV HEALTHC MATER	Adv. Healthc. Mater.	NOV	2014	3	11
J	Hoch, E; Tovar, GEM; Borchers, K				Hoch, Eva; Tovar, Guenter E. M.; Borchers, Kirsten			Bioprinting of artificial blood vessels: current approaches towards a demanding goal	EUROPEAN JOURNAL OF CARDIO-THORACIC SURGERY			English	Review						Bioprinting; Tissue engineering; Artificial blood vessels	3-DIMENSIONAL FREEFORM FABRICATION; TISSUE ENGINEERING APPLICATIONS; IN-VITRO; MICROVASCULAR NETWORKS; CELL ENCAPSULATION; SCAFFOLDS; CARTILAGE; HYDROGELS; GELATIN; MATRIX	Free-form fabrication techniques, often referred to as '3D printing', are currently tested with regard to the processing of biological and biocompatible materials in general and for fabrication of vessel-like structures in particular. Such computer-controlled methods assemble 3D objects by layer-wise deposition or layer-wise cross-linking of materials. They use, for example, nozzle-based depositi…	[Hoch, Eva; Tovar, Guenter E. M.] Univ Stuttgart, Inst Interfacial Proc Engn & Plasma Technol IGVP, D-70569 Stuttgart, Germany; [Tovar, Guenter E. M.; Borchers, Kirsten] Fraunhofer Inst Interfacial Engn & Biotechnol IGB, D-70569 Stuttgart, Germany	Tovar, GEM (reprint author), Univ Stuttgart, Inst Interfacial Proc Engn & Plasma Technol IGVP, Nobelstr 12, D-70569 Stuttgart, Germany.	guenter.tovar@igvp.uni-stuttgart.de; kirsten.borchers@igb.fraunhofer.de			Fraunhofer Gesellschaft; European Commission [Artivasc 3D GA 263 416]; Peter und Traudl Engelhorn Stiftung	The authors thank the Fraunhofer Gesellschaft, the European Commission (Artivasc 3D GA 263 416), and the Peter und Traudl Engelhorn Stiftung for financial support.	Thonhoff JR, 2008, BRAIN RES, V1187, P42, DOI 10.1016/j.brainres.2007.10.046; Chang CC, 2011, J BIOMED MATER RES B, V98B, P160, DOI 10.1002/jbm.b.31831; Chang CC, 2012, ARTERIOSCL THROM VAS, V32, P5, DOI 10.1161/ATVBAHA.111.238725; Korff T, 2001, FASEB J, V15, P447, DOI 10.1096/fj.00-0139com; Lee W, 2009, BIOMATERIALS, V30, P1587, DOI 10.1016/j.biomaterials.2008.12.009; Cascone I, 2003, J BIOL CH…	77	14	14	37	276	OXFORD UNIV PRESS INC	CARY	JOURNALS DEPT, 2001 EVANS RD, CARY, NC 27513 USA	1010-7940	1873-734X		EUR J CARDIO-THORAC	Eur. J. Cardio-Thorac. Surg.	NOV	2014	46	5
J	Zou, Y; Xie, LX; Carroll, S; Muniz, M; Gibson, H; Wei, WZ; Liu, HP; Mao, GZ				Zou, Yi; Xie, Lingxiao; Carroll, Sean; Muniz, Maria; Gibson, Heather; Wei, Wei-Zen; Liu, Haipeng; Mao, Guangzhao			Layer-by-Layer Films with Bioreducible and Nonbioreducible Polycations for Sequential DNA Release	BIOMACROMOLECULES			English	Article							POLYELECTROLYTE MULTILAYER FILMS; ATOMIC-FORCE MICROSCOPY; CELL-ADHESION; THIN-FILMS; EXPONENTIAL-GROWTH; LINEAR GROWTH; PLASMID DNA; BIOMEDICAL APPLICATIONS; GENE DELIVERY; IN-VITRO	Layer-by-layer (LbL) films containing cationic polyelectrolytes and anionic bioactive molecules such as DNA are promising biomaterials for controlled and localized gene delivery for a number of biomedical applications including cancer DNA vaccine delivery. Bioreducible LbL films made of disulfide-containing poly(amido amine)s (PAAs) and plasmid DNA can be degraded by redox-active membrane protein…	[Zou, Yi; Xie, Lingxiao; Carroll, Sean; Liu, Haipeng; Mao, Guangzhao] Wayne State Univ, Dept Chem Engn & Mat Sci, Detroit, MI 48202 USA; [Muniz, Maria] Wayne State Univ, Dept Biomed Engn, Detroit, MI 48201 USA; [Gibson, Heather; Wei, Wei-Zen] Wayne State Univ, Barbara Ann Karmanos Canc Inst, Detroit, MI 48201 USA	Mao, GZ (reprint author), Wayne State Univ, Dept Chem Engn & Mat Sci, 5050 Anthony Wayne Dr, Detroit, MI 48202 USA.	guangzhao.mao@wayne.edu			National Science Foundation [CBET-0619528]	We acknowledge the financial support from the National Science Foundation (CBET-0619528).	Hersel U, 2003, BIOMATERIALS, V24, P4385, DOI 10.1016/S0142-9612(03)00343-0; Hammond PT, 2011, AICHE J, V57, P2928, DOI 10.1002/aic.12769; Godbey WT, 1999, GENE THER, V6, P1380, DOI 10.1038/sj.gt.3300976; Blacklock J, 2009, BIOMATERIALS, V30, P939, DOI 10.1016/j.biomaterials.2008.10.012; KERN W, 1990, J ELECTROCHEM SOC, V137, P1887, DOI 10.1149/1.2086825; Lefaux CJ, 2004, J POLYM SCI POL PHYS, V4…	60	6	6	7	48	AMER CHEMICAL SOC	WASHINGTON	1155 16TH ST, NW, WASHINGTON, DC 20036 USA	1525-7797	1526-4602		BIOMACROMOLECULES	Biomacromolecules	NOV	2014	15	11
J	Jeffries, EM; Nakamura, S; Lee, KW; Clampffer, J; Ijima, H; Wang, YD				Jeffries, Eric M.; Nakamura, Shintaro; Lee, Kee-Won; Clampffer, Jimmy; Ijima, Hiroyuki; Wang, Yadong			Micropatterning Electrospun Scaffolds to Create Intrinsic Vascular Networks	MACROMOLECULAR BIOSCIENCE			English	Article						3D printing; additive manufacturing; electrospinning; endothelial cells; microcirculation	IN-VITRO; ENGINEERED TISSUES; BIOMEDICAL APPLICATIONS; MICROVASCULAR NETWORKS; MICROCHANNEL NETWORKS; HYDROGELS; FABRICATION; MICROFABRICATION; CONSTRUCTS; GELATIN	Sufficient vascularization is critical to sustaining viable tissue-engineered (TE) constructs after implantation. Despite significant progress, current approaches lack suturability, porosity, and biodegradability, which hinders rapid perfusion and remodeling in vivo. Consequently, TE vascular networks capable of direct anastomosis to host vasculature and immediate perfusion upon implantation stil…	[Jeffries, Eric M.; Lee, Kee-Won; Clampffer, Jimmy; Wang, Yadong] McGowan Inst Regenerat Med, Dept Bioengn, Pittsburgh, PA 15261 USA; [Nakamura, Shintaro; Ijima, Hiroyuki] Kyushu Univ, Grad Sch, Dept Chem Engn, Fac Engn,Nishi Ku, Fukuoka 8190395, Japan	Wang, YD (reprint author), McGowan Inst Regenerat Med, Dept Bioengn, Pittsburgh, PA 15261 USA.	yaw20@pitt.edu	U-ID, Kyushu/C-5291-2016		NHLBI [HL089658]; NSF [DMR-1206589]; University of Pittsburgh	We would like to thank the University of Pittsburgh Center for Biologic Imaging (CBI) for access to SEM. Funding is provided in part by the NHLBI Grant # HL089658, the NSF Grant #DMR-1206589, and the University of Pittsburgh.	Mata A, 2009, BIOMATERIALS, V30, P4610, DOI 10.1016/j.biomaterials.2009.05.023; Shi J, 2009, LANGMUIR, V25, P6015, DOI 10.1021/la900811k; Norotte C, 2009, BIOMATERIALS, V30, P5910, DOI 10.1016/j.biomaterials.2009.06.034; Huang ZC, 2012, BIOMED MICRODEVICES, V14, P873, DOI 10.1007/s10544-012-9667-2; Miller JS, 2012, NAT MATER, V11, P768, DOI [10.1038/nmat3357, 10.1038/NMAT3357]; Morgan JP, 2013, N…	69	4	4	13	78	WILEY-V C H VERLAG GMBH	WEINHEIM	BOSCHSTRASSE 12, D-69469 WEINHEIM, GERMANY	1616-5187	1616-5195		MACROMOL BIOSCI	Macromol. Biosci.	NOV	2014	14	11
J	El-Hajje, A; Kolos, EC; Wang, JK; Maleksaeedi, S; He, ZM; Wiria, FE; Choong, C; Ruys, AJ				El-Hajje, Aouni; Kolos, Elizabeth C.; Wang, Jun Kit; Maleksaeedi, Saeed; He, Zeming; Wiria, Florencia Edith; Choong, Cleo; Ruys, Andrew J.			Physical and mechanical characterisation of 3D-printed porous titanium for biomedical applications	JOURNAL OF MATERIALS SCIENCE-MATERIALS IN MEDICINE			English	Article							ORTHOPEDIC IMPLANT MATERIAL; IN-VIVO; SCAFFOLDS; FABRICATION; POROSITY; TISSUES; BONE	The elastic modulus of metallic orthopaedic implants is typically 6-12 times greater than cortical bone, causing stress shielding: over time, bone atrophies through decreased mechanical strain, which can lead to fracture at the implantation site. Introducing pores into an implant will lower the modulus significantly. Three dimensional printing (3DP) is capable of producing parts with dual porosit…	[El-Hajje, Aouni; Kolos, Elizabeth C.; Ruys, Andrew J.] Univ Sydney, Sch AMME, Sydney, NSW 2006, Australia; [Wang, Jun Kit; Choong, Cleo] Nanyang Technol Univ, Sch Mat Sci & Engn, Singapore 639798, Singapore; [Maleksaeedi, Saeed; He, Zeming; Wiria, Florencia Edith] Singapore Inst Mfg Technol, Singapore 638075, Singapore	Kolos, EC (reprint author), Univ Sydney, Sch AMME, J07, Sydney, NSW 2006, Australia.	elizabeth.kolos@hotmail.com					Abdelaal OA, 2011, WORLD ACAD SCI ENG T, V59, P577; Thelen S, 2004, J BIOMED MATER RES A, V69A, P601, DOI 10.1002/jbm.a.20100; Dewidar M, 2008, J MATER SCI TECHNOL, V24, P931; Dabrowski B, 2010, J BIOMED MATER RES B, V95B, P53, DOI 10.1002/jbm.b.31682; Wiria FE, 2010, MATER DESIGN, V31, pS101, DOI 10.1016/j.matdes.2009.12.050; Ritchie RO, 2009, PHYS TODAY, V62, P41, DOI 10.1063/1.3156332; Brama M…	28	5	7	20	106	SPRINGER	DORDRECHT	VAN GODEWIJCKSTRAAT 30, 3311 GZ DORDRECHT, NETHERLANDS	0957-4530	1573-4838		J MATER SCI-MATER M	J. Mater. Sci.-Mater. Med.	NOV	2014	25	11
J	Prokopovic, VZ; Duschl, C; Volodkin, DV				Prokopovic, Vladimir Z.; Duschl, Claus; Volodkin, Dmitry V.			Hyaluronic acid/poly-L-lysine multilayers coated with gold nanoparticles: cellular response and permeability study	POLYMERS FOR ADVANCED TECHNOLOGIES			English	Article; Proceedings Paper	12th Conference on Polymers for Advanced Technologies (PAT)	2013	Belin, GERMANY			cell adhesion; cell repellent; diffusion; drug delivery; layer by layer	BY-LAYER DEPOSITION; POLYELECTROLYTE MULTILAYER; FILM STIFFNESS; CROSS-LINKING; BIOMEDICAL APPLICATIONS; BUILDUP MECHANISM; DRUG-DELIVERY; ADHESION; GROWTH; ACID	Polyelectrolyte multilayer films have been widely studied over the past decade for bioapplications due to their proven reservoir properties for proteins and peptides, growth factors, nucleic acids, drugs, etc. Thick (micrometer-sized) and soft multilayer films made of biopolymers possess high reservoir capacity but are usually cell repellent. Recently, a new approach has been developed based on p…	[Prokopovic, Vladimir Z.; Duschl, Claus; Volodkin, Dmitry V.] Fraunhofer Inst Biomed Engn, D-14476 Potsdam, Germany	Volodkin, DV (reprint author), Fraunhofer Inst Biomed Engn, D-14476 Potsdam, Germany.	Dmitry.Volodkin@ibmt.fraunhofer.de	Duschl, Claus/G-6106-2016				Volodkin D, 2012, POLYM INT, V61, P673, DOI 10.1002/pi.4182; Schmidt S, 2013, ADV FUNCT MATER, V23, P116, DOI 10.1002/adfm.201201321; Volodkin D, 2010, J CONTROL RELEASE, V148, pE70, DOI 10.1016/j.jconrel.2010.07.031; Uzum C, 2012, BEILSTEIN J NANOTECH, V3, P778, DOI 10.3762/bjnano.3.87; Graf N, 2011, ADV FUNCT MATER, V21, P1666, DOI 10.1002/adfm.201002283; Uhlig K, 2012, SOFT MATTER, V8, P11786,…	56	1	1	5	27	WILEY-BLACKWELL	HOBOKEN	111 RIVER ST, HOBOKEN 07030-5774, NJ USA	1042-7147	1099-1581		POLYM ADVAN TECHNOL	Polym. Adv. Technol.	NOV	2014	25	11			SI
J	Guyot, Y; Papantoniou, I; Chai, YC; Van Bael, S; Schrooten, J; Geris, L				Guyot, Y.; Papantoniou, I.; Chai, Y. C.; Van Bael, S.; Schrooten, J.; Geris, L.			A computational model for cell/ECM growth on 3D surfaces using the level set method: a bone tissue engineering case study	BIOMECHANICS AND MODELING IN MECHANOBIOLOGY			English	Article						Level set method; Curvature based growth; Tissue engineering; Scaffold design	ORGANIC-TISSUES; PORE GEOMETRY; SCAFFOLDS; CELLS; BIOMATERIALS; DYNAMICS; HYBRIDS; GUIDE	Three-dimensional open porous scaffolds are commonly used in tissue engineering (TE) applications to provide an initial template for cell attachment and subsequent cell growth and construct development. The macroscopic geometry of the scaffold is key in determining the kinetics of cell growth and thus in vitro 'tissue' formation. In this study, we developed a computational framework based on the …	[Guyot, Y.; Papantoniou, I.; Chai, Y. C.; Van Bael, S.; Schrooten, J.; Geris, L.] Katholieke Univ Leuven, Div Skeletal Tissue Engn, B-3000 Leuven, Belgium; [Guyot, Y.; Geris, L.] Univ Liege, Biomech Res Unit, B-4000 Liege, Belgium; [Papantoniou, I.; Chai, Y. C.] Katholieke Univ Leuven, Skeletal Biol & Engn Res Ctr, B-3000 Leuven, Belgium; [Schrooten, J.] Katholieke Univ Leuven, Dept Met & Mat Eng…	Guyot, Y (reprint author), Katholieke Univ Leuven, Div Skeletal Tissue Engn, Onderwijs Navorsing 1 8,Herestr 49,PB 813, B-3000 Leuven, Belgium.	yguyot@ulg.ac.be	geris, liesbet/D-2343-2016	geris, liesbet/0000-0002-8180-1445	Belgian National Fund for Scientific Research (FNRS) [FRFC 2.4564.12]; ENDEAVOUR project of the Research Foundation Flanders (FWO Vlaanderen) [G.0982.11N]; European Research Council under European Union [279100]	Y.G. is funded by Belgian National Fund for Scientific Research (FNRS) grant FRFC 2.4564.12. I. P. is funded by the ENDEAVOUR project G.0982.11N of the Research Foundation Flanders (FWO Vlaanderen). The research leading to these results has received funding from the European Research Council under the European Union's Seventh Framework Programme (FP/2007-2013)/ERC Grant Agreement No. 279100. This…	Van Bael S, 2011, MAT SCI ENG A-STRUCT, V528, P7423, DOI 10.1016/j.msea.2011.06.045; Voronov RS, 2013, TISSUE ENG PART C-ME, V19, P327, DOI [10.1089/ten.TEC.2011.0612, 10.1089/ten.tec.2011.0612]; Zeltinger J, 2001, TISSUE ENG, V7, P557, DOI 10.1089/107632701753213183; Zeltinger J, 2001, TISSUE ENG, V7, P9, DOI 10.1089/107632701300003250; Hecht F, 2012, J NUMER MATH, V20, P251, DOI 10.1515/jnum-20…	40	7	7	6	16	SPRINGER HEIDELBERG	HEIDELBERG	TIERGARTENSTRASSE 17, D-69121 HEIDELBERG, GERMANY	1617-7959	1617-7940		BIOMECH MODEL MECHAN	Biomech. Model. Mechanobiol.	NOV	2014	13	6
J	Tang, YW; Zhao, Y; Wang, XG; Lin, T				Tang, Yanwei; Zhao, Yan; Wang, Xungai; Lin, Tong			Layer-by-layer assembly of silica nanoparticles on 3D fibrous scaffolds: Enhancement of osteoblast cell adhesion, proliferation, and differentiation	JOURNAL OF BIOMEDICAL MATERIALS RESEARCH PART A			English	Article						tissue engineering; 3D scaffolds; nanostructured surface; osteoblasts	NANOSTRUCTURED SURFACES; PROGRESSIVE DEVELOPMENT; BONE; TITANIUM; PHENOTYPE; TOPOGRAPHY; ROUGHNESS	Silica nanoparticles were applied onto the fiber surface of an interbonded three-dimensional polycaprolactone fibrous tissue scaffold by an electrostatic layer-by-layer self-assembly technique. The nanoparticle layer was found to improve the fiber wettability and surface roughness. Osteoblast cells were cultured on the fibrous scaffolds to evaluate the biological compatibility. The silica nanopar…	[Tang, Yanwei; Zhao, Yan; Wang, Xungai; Lin, Tong] Deakin Univ, Inst Frontier Mat, Geelong, Vic 3216, Australia	Lin, T (reprint author), Deakin Univ, Inst Frontier Mat, Geelong, Vic 3216, Australia.	tong.lin@deakin.edu.au	Lin, Tong/A-3505-2008	Lin, Tong/0000-0002-1003-0671	Australian Research Council; Advanced Manufacturing Cooperative Research Centre (AMCRC); AMCRC	This study was supported by the Australian Research Council through a Linkage Project and by Advanced Manufacturing Cooperative Research Centre (AMCRC) through a PhD project. AMCRC PhD scholarship to the first author is also gratefully acknowledged.	STOBER W, 1968, J COLLOID INTERF SCI, V26, P62, DOI 10.1016/0021-9797(68)90272-5; Wan YQ, 2005, BIOMATERIALS, V26, P4453, DOI 10.1016/j.biomaterials.2004.11.016; Park JW, 2009, ACTA BIOMATER, V5, P3272, DOI 10.1016/j.actbio.2009.04.038; Lipski AM, 2008, BIOMATERIALS, V29, P3836, DOI 10.1016/j.biomaterials.2008.06.002; Kim CH, 2006, J BIOMED MATER RES B, V78B, P283, DOI 10.1002/jbm.b.30484; Weiner…	35	5	5	4	49	WILEY-BLACKWELL	HOBOKEN	111 RIVER ST, HOBOKEN 07030-5774, NJ USA	1549-3296	1552-4965		J BIOMED MATER RES A	J. Biomed. Mater. Res. Part A	NOV	2014	102	11
J	Qi, W; Cai, P; Yuan, WJ; Wang, H				Qi, Wei; Cai, Peng; Yuan, Wenjing; Wang, Hua			Tunable swelling of polyelectrolyte multilayers in cell culture media for modulating NIH-3T3 cells adhesion	JOURNAL OF BIOMEDICAL MATERIALS RESEARCH PART A			English	Article						swelling; polyelectrolyte multilayer film; layer-by-layer assembly; supporting salt concentration; cell adhesion	IN-VITRO; SURFACE-CHEMISTRY; GENE TRANSFECTION; FOCAL ADHESION; DRUG CARRIERS; THIN-FILMS; SALT; MICROCAPSULES; PROLIFERATION; FABRICATION	For polyelectrolyte multilayers (PEMs) assembled by the layer-by-layer (LbL) assembly technique, their nanostructure and properties can be governed by many parameters during the building process. Here, it was demonstrated that the swelling of the PEMs containing poly(diallyldimethylammonium chloride) (PDDA) and poly(sodium 4-styrenesulfonate) (PSS) in cell culture media could be tuned with changi…	[Qi, Wei; Cai, Peng; Yuan, Wenjing; Wang, Hua] Qufu Normal Univ, Sch Chem & Chem Engn, Key Lab Life Organ Anal, Qufu 273165, Shandong, Peoples R China; [Qi, Wei; Cai, Peng; Yuan, Wenjing; Wang, Hua] Qufu Normal Univ, Sch Chem & Chem Engn, Key Lab Pharmaceut Intermediates & Anal Nat Med, Qufu 273165, Shandong, Peoples R China	Qi, W (reprint author), Qufu Normal Univ, Sch Chem & Chem Engn, Key Lab Life Organ Anal, 57 Jingxuan West Rd, Qufu 273165, Shandong, Peoples R China.	qf_qw@163.com; huawangqfnu@126.com			Shandong Province Promotive Research Foundation for Excellent Young and Middle-Aged Scientists [BS2010CL023]; Student Research Training Program of Qufu Normal University [201210446022, 2012A033]; Taishan Scholar Foundation of Shandong Province, China	Contract grant sponsor: National Nature Science Foundation of China;; contract grant numbers: 21003084, 21271115; Contract grant sponsor: Shandong Province Promotive Research Foundation for Excellent Young and Middle-Aged Scientists; contract grant number: BS2010CL023; Contract grant sponsor: Student Research Training Program of Qufu Normal University; contract grant numbers: 201210446022, 2012A0…	Han LL, 2012, J R SOC INTERFACE, V9, P3455, DOI 10.1098/rsif.2012.0546; Kidambi S, 2007, TISSUE ENG, V13, P2105, DOI 10.1089/ten.2006.0151; Du CL, 2013, ADV HEALTHC MATER, V2, P1246, DOI 10.1002/adhm.201200414; Jaber JA, 2006, J AM CHEM SOC, V128, P2940, DOI 10.1021/ja055892n; Jia Y, 2012, ADV FUNCT MATER, V22, P1446, DOI 10.1002/adfm.201102737; Ryoo SR, 2010, ACS NANO, V4, P6587, DOI 10.1021/nn1…	42	2	2	8	29	WILEY-BLACKWELL	HOBOKEN	111 RIVER ST, HOBOKEN 07030-5774, NJ USA	1549-3296	1552-4965		J BIOMED MATER RES A	J. Biomed. Mater. Res. Part A	NOV	2014	102	11
J	Lipowiecki, M; Ryvolova, M; Tottosi, A; Kolmer, N; Naher, S; Brennan, SA; Vazquez, M; Brabazon, D				Lipowiecki, Marcin; Ryvolova, Marketa; Toettoesi, Akos; Kolmer, Niels; Naher, Sumsun; Brennan, Stephen A.; Vazquez, Mercedes; Brabazon, Dermot			Permeability of rapid prototyped artificial bone scaffold structures	JOURNAL OF BIOMEDICAL MATERIALS RESEARCH PART A			English	Article						permeability; synthetic scaffold; tissue engineering; trabecular bone; rapid prototyping	TISSUE ENGINEERING SCAFFOLDS; FLUID-FLOW; BIODEGRADABLE SCAFFOLDS; BLOOD-VISCOSITY; POROSITY; TRANSPORT; STRENGTH	In this work, various three-dimensional (3D) scaffolds were produced via micro-stereolithography (m-SLA) and 3D printing (3DP) techniques. This work demonstrates the advantages and disadvantages of these two different rapid prototyping methods for production of bone scaffolds. Compared to 3DP, SLA provides for smaller feature production with better dimensional resolution and accuracy. The permeab…	[Lipowiecki, Marcin; Ryvolova, Marketa; Toettoesi, Akos; Kolmer, Niels; Naher, Sumsun; Vazquez, Mercedes; Brabazon, Dermot] Dublin City Univ, Sch Mech & Mfg Engn, Dublin 9, Ireland; [Lipowiecki, Marcin; Ryvolova, Marketa; Toettoesi, Akos; Kolmer, Niels; Naher, Sumsun; Vazquez, Mercedes; Brabazon, Dermot] Dublin City Univ, Adv Proc Technol Res Ctr, Dublin 9, Ireland; [Ryvolova, Marketa] Masaryk Un…	Brabazon, D (reprint author), Dublin City Univ, Sch Mech & Mfg Engn, Dublin 9, Ireland.	dermot.brabazon@dcu.ie	Vaculovicova, Marketa/E-5583-2016		Science Foundation Ireland (SFI) [12/IA/1576, 08/SRC/B1412]; Marie Curie Early Stage Research Training Fellowship [MEST-CT-2005-020621]	Contract grant sponsor: Science Foundation Ireland (SFI); contract grant numbers: 12/IA/1576 and 08/SRC/B1412; Contract grant sponsor: Marie Curie Early Stage Research Training Fellowship; contract grant number: MEST-CT-2005-020621	Sanz-Herrera JA, 2008, J BIOMED MATER RES B, V87B, P42, DOI 10.1002/jbm.b.31065; Agrawal CM, 2000, BIOMATERIALS, V21, P2443, DOI 10.1016/S0142-9612(00)00112-5; Botchwey EA, 2003, J BIOMED MATER RES A, V67A, P357, DOI 10.1002/jbm.a.10111; Kohles SS, 2001, J BIOMECH, V34, P1197, DOI 10.1016/S0021-9290(01)00082-3; Pennella F, 2013, ANN BIOMED ENG, V41, P2027, DOI 10.1007/s10439-013-0815-5; Cheung HY…	37	4	4	5	62	WILEY-BLACKWELL	HOBOKEN	111 RIVER ST, HOBOKEN 07030-5774, NJ USA	1549-3296	1552-4965		J BIOMED MATER RES A	J. Biomed. Mater. Res. Part A	NOV	2014	102	11
J	Zhang, S; Wei, QS; Cheng, LY; Li, S; Shi, YS				Zhang, Sheng; Wei, Qingsong; Cheng, Lingyu; Li, Suo; Shi, Yusheng			Effects of scan line spacing on pore characteristics and mechanical properties of porous Ti6Al4V implants fabricated by selective laser melting	MATERIALS & DESIGN			English	Article						Ti6Al4V; Selective laser melting; Scan line spacing; Mechanical property; Pore; Implant	316L STAINLESS-STEEL; TITANIUM-ALLOY; MELTED TI6AL4V; BONE INGROWTH; MICROSTRUCTURE; BEHAVIOR; DEFORMATION; TI-6AL-4V; SCAFFOLDS; FEATURES	The use of porous structures is gaining popularity in biomedical implant manufacture fields due to its ability to promote increased osseointegration and cell proliferation. Selective laser melting (SLM) is a metal additive manufacturing (MAM) technique capable of producing the porous structure. Adjusting the parameter of scan line spacing is a simple and fast way to gain porous structures in SLM …	[Zhang, Sheng; Wei, Qingsong; Cheng, Lingyu; Li, Suo; Shi, Yusheng] Huazhong Univ Sci & Technol, State Key Lab Mat Proc & Die & Mould Technol, Wuhan 430074, Peoples R China	Wei, QS (reprint author), Huazhong Univ Sci & Technol, State Key Lab Mat Proc & Die & Mould Technol, 1037 Luoyu Rd, Wuhan 430074, Peoples R China.	zhangyufeng198785@163.com; wqs_xn@163.com; cly0129@126.com; lisuo@hust.edu.cn; shiyusheng@hust.edu.cn		Li, Suo/0000-0002-9742-367X	State Key Laboratory of Material Processing and Die & Mould Technology in Huazhong University of Science and Technology, China [2012-P02, 2013-09]; National Key Technology R&D Program of Ministry of Science and Technology of China [2012BAF08B03]; National Natural Science Foundation of China [51375189]	This work has been supported by the founds of State Key Laboratory of Material Processing and Die & Mould Technology in Huazhong University of Science and Technology, China (Grant Nos. 2012-P02 and 2013-09), and National Key Technology R&D Program of Ministry of Science and Technology of China (Grant No. 2012BAF08B03), and National Natural Science Foundation of China (Grant No. 51375189).	Song B, 2012, MATER DESIGN, V35, P120, DOI 10.1016/j.matdes.2011.09.051; Bobyn JD, 1999, J BONE JOINT SURG BR, V81B, P907, DOI 10.1302/0301-620X.81B5.9283; Liao SC, 1998, J MECH PHYS SOLIDS, V46, P2201, DOI 10.1016/S0022-5096(98)00044-1; Krishna BV, 2007, ACTA BIOMATER, V3, P997, DOI 10.1016/j.actbio.2007.03.008; Anselme K, 2005, ACTA BIOMATER, V1, P211, DOI 10.1016/j.actbio.2004.11.009; Vandenbr…	37	13	13	25	140	ELSEVIER SCI LTD	OXFORD	THE BOULEVARD, LANGFORD LANE, KIDLINGTON, OXFORD OX5 1GB, OXON, ENGLAND	0261-3069	1873-4197		MATER DESIGN	Mater. Des.	NOV	2014	63
J	Shin, SR; Aghaei-Ghareh-Bolagh, B; Gao, XG; Nikkhah, M; Jung, SM; Dolatshahi-Pirouz, A; Kim, SB; Kim, SM; Dokmeci, MR; Tang, XW; Khademhosseini, A				Shin, Su Ryon; Aghaei-Ghareh-Bolagh, Behnaz; Gao, Xiguang; Nikkhah, Mehdi; Jung, Sung Mi; Dolatshahi-Pirouz, Alireza; Kim, Sang Bok; Kim, Sun Min; Dokmeci, Mehmet R.; Tang, Xiaowu (Shirley); Khademhosseini, Ali			Layer-by-Layer Assembly of 3D Tissue Constructs with Functionalized Graphene	ADVANCED FUNCTIONAL MATERIALS			English	Article						graphene oxide; poly-L-lysine; layer-by-layer; tissue constructs; cardiac tissue engineering	CARBON NANOTUBES; STEM-CELLS; OXIDE; HYDROGELS; PROLIFERATION; MULTILAYERS; FABRICATION; STRATEGIES; SURFACES; ADHESION	Carbon-based nanomaterials have been considered promising candidates to mimic certain structure and function of native extracellular matrix materials for tissue engineering. Significant progress has been made in fabricating carbon nanoparticle-incorporated cell culture substrates, but only a limited number of studies have been reported on the development of 3D tissue constructs using these nanoma…	[Shin, Su Ryon; Aghaei-Ghareh-Bolagh, Behnaz; Nikkhah, Mehdi; Dolatshahi-Pirouz, Alireza; Kim, Sang Bok; Dokmeci, Mehmet R.; Khademhosseini, Ali] Harvard Univ, Brigham & Womens Hosp, Sch Med, Biomat Innovat Res Ctr,Div Biomed Engn,Dept Med, Cambridge, MA 02139 USA; [Shin, Su Ryon; Aghaei-Ghareh-Bolagh, Behnaz; Nikkhah, Mehdi; Dolatshahi-Pirouz, Alireza; Kim, Sang Bok; Dokmeci, Mehmet R.; Khademho…	Shin, SR (reprint author), Harvard Univ, Brigham & Womens Hosp, Sch Med, Biomat Innovat Res Ctr,Div Biomed Engn,Dept Med, Cambridge, MA 02139 USA.	tangxw@uwaterloo.ca; alik@rics.bwh.harvard.edu	Dolatshahi-Pirouz, Alireza/P-8179-2014;	Dolatshahi-Pirouz, Alireza/0000-0001-6326-0836; Kim, Sang Bok/0000-0002-6880-2662	Institute for Soldier Nanotechnology; National Science Foundation [DMR0847287]; Office of Naval Research Young Investigator award; ONR PECASE Award; National Research Foundation of Korea - Korean Government [NRF-2010-220-D00014]; Danish Council for Independent Research (Technology and Production Sciences) [10-100118]; National Institutes of Health [HL092836, EB02597, AR057837, HL099073]	S. R. Shin and B. Aghaei-Ghareh-Bolagh contributed equally to this work. X. Tang and A. Khademhosseini also contributed equally to this work. This work was supported by the Institute for Soldier Nanotechnology, National Institutes of Health (HL092836, EB02597, AR057837, HL099073), the National Science Foundation (DMR0847287), the Office of Naval Research Young Investigator award and ONR PECASE Aw…	Engelmayr GC, 2008, NAT MATER, V7, P1003, DOI 10.1038/nmat2316; Hosoya H, 2012, BIOCHEM BIOPH RES CO, V419, P32, DOI 10.1016/j.bbrc.2012.01.117; Kim SB, 2012, LAB CHIP, V12, P3976, DOI 10.1039/c2lc40345e; Mooney E, 2012, BIOMATERIALS, V33, P6132, DOI 10.1016/j.biomaterials.2012.05.032; Dvir T, 2011, NAT NANOTECHNOL, V6, P720, DOI [10.1038/nnano.2011.160, 10.1038/NNANO.2011.160]; You JO, 2011, NAN…	45	17	17	24	128	WILEY-V C H VERLAG GMBH	WEINHEIM	BOSCHSTRASSE 12, D-69469 WEINHEIM, GERMANY	1616-301X	1616-3028		ADV FUNCT MATER	Adv. Funct. Mater.	OCT 22	2014	24	39
J	Yeo, M; Kim, G				Yeo, MyungGu; Kim, GeunHyung			Optimal size of cell-laden hydrogel cylindrical struts for enhancing the cellular activities and their application to hybrid scaffolds	JOURNAL OF MATERIALS CHEMISTRY B			English	Article							CROSS-LINKING PROCESS; HIERARCHICAL SCAFFOLDS; TISSUE REGENERATION; FREEFORM FABRICATION; ALGINATE-SCAFFOLDS; PROLIFERATION; PCL	Biomedical scaffolds must be mechanically stable and highly porous three-dimensional (3D) structures to allow efficient cell-to-cell and cell-to-substrate interactions, induce blood vessel formation, and transfer oxygen, nutrients, and metabolic waste. A 3D cell-laden hybrid scaffold consisting of a combination of structural synthetic polymers and a cell-laden hydrogel is an outstanding biomedica…	[Yeo, MyungGu; Kim, GeunHyung] Sungkyunkwan Univ SKKU, Coll Biotechnol & Bioengn, Dept Biomechatron Engn, Suwon, South Korea	Kim, G (reprint author), Sungkyunkwan Univ SKKU, Coll Biotechnol & Bioengn, Dept Biomechatron Engn, Suwon, South Korea.	gkimbme@skku.edu			Korea Healthcare Technology R&D Project, Ministry for Health, Welfare and Family Affairs, Republic of Korea [A084589]; National Research Foundation of Korea - Ministry of Education, Science, and Technology (MEST) [NRF-2012R1A2A2A01017435]	This study was supported by a grant from the Korea Healthcare Technology R&D Project, Ministry for Health, Welfare and Family Affairs, Republic of Korea (Grant no. A084589) and was also supported by the National Research Foundation of Korea grant funded by the Ministry of Education, Science, and Technology (MEST) (Grant no. NRF-2012R1A2A2A01017435).	Barbee KA, 2005, ANN NY ACAD SCI, V1066, P67, DOI 10.1196/annals.1363.006; Ahn S, 2014, J MATER CHEM B, V2, P2773, DOI 10.1039/c4tb00139g; Kim G, 2008, MACROMOL RAPID COMM, V29, P1577, DOI 10.1002/marc.200800277; Pirlo RK, 2012, BIOTECHNOL BIOENG, V109, P262, DOI 10.1002/bit.23295; Mironov V, 2003, TRENDS BIOTECHNOL, V21, P157, DOI 10.1016/S0167-7799(03)00033-7; Cohen DL, 2006, TISSUE ENG, V12, P…	26	6	6	3	14	ROYAL SOC CHEMISTRY	CAMBRIDGE	THOMAS GRAHAM HOUSE, SCIENCE PARK, MILTON RD, CAMBRIDGE CB4 0WF, CAMBS, ENGLAND	2050-750X	2050-7518		J MATER CHEM B	J. Mat. Chem. B	OCT 21	2014	2	39
J	Xia, Y; Cheng, C; Wang, R; Qin, H; Zhang, Y; Ma, L; Tan, H; Gu, ZW; Zhao, CS				Xia, Yi; Cheng, Chong; Wang, Rui; Qin, Hui; Zhang, Yi; Ma, Lang; Tan, Hong; Gu, Zhongwei; Zhao, Changsheng			Surface-engineered nanogel assemblies with integrated blood compatibility, cell proliferation and antibacterial property: towards multifunctional biomedical membranes	POLYMER CHEMISTRY			English	Article							HYDROGEL-SILVER NANOCOMPOSITES; OXYGEN PLASMA TREATMENT; ULTRAFILTRATION MEMBRANES; POLYELECTROLYTE MULTILAYER; OSTEOBLAST FUNCTIONS; PROTEIN ADSORPTION; MACRO-INTERFACE; GRAPHENE OXIDE; HEPARIN; NANOPARTICLES	In this study, novel 3D multifunctional nanolayers are fabricated on biomedical membrane surfaces via layer-by-layer (LBL) self-assembly of nanogels and heparin-like polymers. To integrate long-term antibacterial activity, Ag nanoparticles embedded in nanogels were first prepared. Then, the Ag nanogels were assembled onto membrane surfaces by electrostatic interaction. To obtain a heparin-mimicki…	[Xia, Yi; Cheng, Chong; Wang, Rui; Qin, Hui; Zhang, Yi; Ma, Lang; Tan, Hong; Zhao, Changsheng] Sichuan Univ, Coll Polymer Sci & Engn, State Key Lab Polymer Mat Engn, Chengdu 610065, Peoples R China; [Cheng, Chong] Univ Michigan, Dept Biomed Engn, Dept Chem Engn, Ann Arbor, MI 48109 USA; [Gu, Zhongwei; Zhao, Changsheng] Sichuan Univ, Natl Engn Res Ctr Biomat, Chengdu 610064, Peoples R China	Cheng, C (reprint author), Sichuan Univ, Coll Polymer Sci & Engn, State Key Lab Polymer Mat Engn, Chengdu 610065, Peoples R China.	sagecheng@163.com; zhaochsh70@163.com			National Natural Science Foundation of China [51173119, 51225303]; Program for Changjiang Scholars and Innovative Research Team in University [IRT1163]; China Scholarship Council (CSC)	This work was financially sponsored by the National Natural Science Foundation of China (no. 51173119, and 51225303), and Program for Changjiang Scholars and Innovative Research Team in University (IRT1163). We sincerely acknowledge the financial assistance of visiting research program by the China Scholarship Council (CSC). We should also thank our laboratory members for their generous help, and…	Misra RDK, 2013, ACTA BIOMATER, V9, P6245, DOI 10.1016/j.actbio.2012.12.003; Cheng C, 2013, J MATER CHEM B, V1, P265, DOI 10.1039/c2tb00025c; Zhang PB, 2011, BIOMACROMOLECULES, V12, P2667, DOI 10.1021/bm2004725; Hoshi RA, 2013, BIOMATERIALS, V34, P30, DOI 10.1016/j.biomaterials.2012.09.046; Theapsak S, 2012, ACS APPL MATER INTER, V4, P2474, DOI 10.1021/am300168a; Liang S, 2013, ACS APPL MATER INT…	70	22	22	17	111	ROYAL SOC CHEMISTRY	CAMBRIDGE	THOMAS GRAHAM HOUSE, SCIENCE PARK, MILTON RD, CAMBRIDGE CB4 0WF, CAMBS, ENGLAND	1759-9954	1759-9962		POLYM CHEM-UK	Polym. Chem.	OCT 21	2014	5	20
J	Raman, N; Lee, MR; Palecek, SP; Lynn, DM				Raman, Namrata; Lee, Myung-Ryul; Palecek, Sean P.; Lynn, David M.			Polymer multilayers loaded with antifungal beta-peptides kill planktonic Candida albicans and reduce formation of fungal biofilms on the surfaces of flexible catheter tubes	JOURNAL OF CONTROLLED RELEASE			English	Article						Antifungal; Biofilms; Catheters; Controlled release; Polymer multilayers; Surfaces	HOST-DEFENSE PEPTIDES; IN-VITRO; ANTIMICROBIAL PEPTIDES; BACTERIAL-RESISTANCE; SILICA NANOPARTICLES; MEDICAL DEVICES; INFECTIONS; EFFICACY; RELEASE; UPDATE	Candida albicans is the most common fungal pathogen responsible for hospital-acquired infections. Most C. albicans infections are associated with the implantation of medical devices that act as points of entry for the pathogen and as substrates for the growth of fungal biofilms that are notoriously difficult to eliminate by systemic administration of conventional antifungal agents. In this study,…	[Raman, Namrata; Lee, Myung-Ryul; Palecek, Sean P.; Lynn, David M.] Univ Wisconsin, Dept Chem & Biol Engn, Madison, WI 53706 USA; [Lynn, David M.] Univ Wisconsin, Dept Chem, Madison, WI 53706 USA	Palecek, SP (reprint author), Univ Wisconsin, Dept Chem & Biol Engn, 1415 Engn Dr, Madison, WI 53706 USA.	palecek@engr.wisc.edu; dlynn@engr.wisc.edu					Marsich E, 2013, ACTA BIOMATER, V9, P5088, DOI 10.1016/j.actbio.2012.10.002; Hammond PT, 2011, AICHE J, V57, P2928, DOI 10.1002/aic.12769; Azie N, 2012, DIAGN MICR INFEC DIS, V73, P293, DOI 10.1016/j.diagmicrobio.2012.06.012; Kumamoto CA, 2005, ANNU REV MICROBIOL, V59, P113, DOI 10.1146/annurev.micro.59.030804.121034; Ramage G, 2006, FEMS YEAST RES, V6, P979, DOI 10.1111/j.1567-1364.2006.00117.x;…	65	6	6	10	46	ELSEVIER SCIENCE BV	AMSTERDAM	PO BOX 211, 1000 AE AMSTERDAM, NETHERLANDS	0168-3659	1873-4995		J CONTROL RELEASE	J. Control. Release	OCT 10	2014	191				SI
J	Nune, KC; Misra, RDK; Gaytan, SM; Murr, LE				Nune, K. C.; Misra, R. D. K.; Gaytan, S. M.; Murr, L. E.			Biological Response of Next-Generation of 3D Ti-6Al-4V Biomedical Devices Using Additive Manufacturing of Cellular and Functional Mesh Structures	JOURNAL OF BIOMATERIALS AND TISSUE ENGINEERING			English	Article						Ti-6Al-4V; 3D Printing; Mesh Structure; Osteoblasts Functions	OXIDE NET CHARGE; BONE INGROWTH; POROUS HYDROXYAPATITE; MATRIX DEPOSITION; TITANIUM-ALLOYS; PORE-SIZE; SCAFFOLDS; ATTACHMENT; IMPLANTS; POROSITY	Motivated by the successful fabrication of patient-specific biomedical implants that can potentially replace hard tissue (bone), particularly knee and hip stems and large femoral intramedullary rods, using additive manufacturing by electron beam melting (Murr et al. Phil. Trans. R. Soc. A 2010; 22:1999-2032), we describe here the combined efforts of engineering and biological sciences as a system…	[Nune, K. C.; Misra, R. D. K.] Univ Louisiana Lafayette, Inst Mat Res & Innovat, Ctr Struct & Funct Mat, Biomat & Biomed Engn Res Lab, Lafayette, LA 70504 USA; [Gaytan, S. M.; Murr, L. E.] Univ Texas El Paso, Dept Met & Mat Engn, El Paso, TX 79968 USA; [Gaytan, S. M.; Murr, L. E.] Univ Texas El Paso, WM Keck Ctr Innovat 3D, El Paso, TX 79968 USA	Misra, RDK (reprint author), Univ Louisiana Lafayette, Inst Mat Res & Innovat, Ctr Struct & Funct Mat, Biomat & Biomed Engn Res Lab, POB 44130, Lafayette, LA 70504 USA.						Bancroft GN, 2002, P NATL ACAD SCI USA, V99, P12600, DOI 10.1073/pnas.202296599; Bobyn JD, 1999, J BONE JOINT SURG BR, V81B, P907, DOI 10.1302/0301-620X.81B5.9283; BOBYN JD, 1987, J ORTHOPAED RES, V5, P393, DOI 10.1002/jor.1100050312; CHEN LB, 1978, CELL, V14, P377, DOI 10.1016/0092-8674(78)90123-X; St-Pierre JP, 2005, BIOMATERIALS, V26, P7319, DOI 10.1016/j.biomaterials.2005.05.046; MacDonald DE…	43	6	6	9	34	AMER SCIENTIFIC PUBLISHERS	VALENCIA	26650 THE OLD RD, STE 208, VALENCIA, CA 91381-0751 USA	2157-9083	2157-9091		J BIOMATER TISS ENG	J. Biomater. Tissue Eng.	OCT	2014	4	10
J	Naumenko, EA; Dzamukova, MR; Fakhrullina, GI; Akhatova, FS; Fakhrullin, RF				Naumenko, Ekaterina A.; Dzamukova, Maria R.; Fakhrullina, Goelnur I.; Akhatova, Farida S.; Fakhrullin, Rawil F.			Nano-labelled cells - a functional tool in biomedical applications	CURRENT OPINION IN PHARMACOLOGY			English	Article							IRON-OXIDE NANOPARTICLES; MAGNETIC FORCE; POLYELECTROLYTE SHELL; CELLULAR UPTAKE; MRI TRACKING; NANOENCAPSULATION; MICROCAPSULES; CONSTRUCTION; MULTILAYERS; FABRICATION	Nanotechnology offers an unprecedented number of opportunities for biomedical research, utilizing the unusual functionalities of nanosized materials. Here we describe the recent advances in fabrication and utilization of nanoparticle-labelled cells. We present a brief overview of the most promising techniques, namely layer-by-layer polyelectrolyte assembly on cells and intracellular and extracell…	[Naumenko, Ekaterina A.; Dzamukova, Maria R.; Fakhrullina, Goelnur I.; Akhatova, Farida S.; Fakhrullin, Rawil F.] Kazan Fed Univ, Inst Fundamental Med & Biol, Bionanotechnol Lab, Kazan, Republic Of Tat, Russia	Fakhrullina, GI (reprint author), Kazan Fed Univ, Inst Fundamental Med & Biol, Bionanotechnol Lab, Kazan, Republic Of Tat, Russia.	kazanbio@gmail.com	Fakhrullin, Rawil/E-7629-2012; Naumenko, Ekaterina/D-1064-2014;	Naumenko, Ekaterina/0000-0001-7388-7958; Fakhrullin, Rawil/0000-0003-2015-7649	RFBR [12-04-33290_mol_ved_a]	The work is performed according to the Russian Government Program of Competitive Growth of Kazan Federal University. This work was funded by the subsidy allocated to Kazan Federal University for the state assignment in the sphere of scientific activities. The support by RFBR 12-04-33290_mol_ved_a grant is gratefully acknowledged.	Al H, 2011, DRUG DELIV REV, V63, P772; Neu B, 2001, J MICROENCAPSUL, V18, P385; Zhang L, 2008, CLIN PHARMACOL THER, V83, P761, DOI 10.1038/sj.clpt.6100400; Huang J, 2010, ACS NANO, V4, P7151, DOI 10.1021/nn101643u; Dzamukova MR, 2011, LANGMUIR, V27, P14386, DOI 10.1021/la203839v; Andreas K, 2012, BIOMATERIALS, V33, P4515, DOI 10.1016/j.biomaterials.2012.02.064; Fayol D, 2013, ADV HEALTHC MATER, V…	47	5	5	1	7	ELSEVIER SCI LTD	OXFORD	THE BOULEVARD, LANGFORD LANE, KIDLINGTON, OXFORD OX5 1GB, OXON, ENGLAND	1471-4892	1471-4973		CURR OPIN PHARMACOL	Curr. Opin. Pharmacol.	OCT	2014	18
J	Lueders, C; Jastram, B; Hetzer, R; Schwandt, H				Lueders, Cora; Jastram, Ben; Hetzer, Roland; Schwandt, Hartmut			Rapid manufacturing techniques for the tissue engineering of human heart valves	EUROPEAN JOURNAL OF CARDIO-THORACIC SURGERY			English	Review						3D printing; Rapid manufacturing; Heart valves; Tissue engineering; Polymeric scaffolds	POLYGLYCOLIC ACID SUTURES; UMBILICAL-CORD CELLS; BIODEGRADABLE POLYMERS; POLYLACTIC ACID; IN-VITRO; IMPLANTS; FIBRIN; MYOFIBROBLASTS; POLYURETHANE; GENERATION	Three-dimensional (3D) printing technologies have reached a level of quality that justifies considering rapid manufacturing for medical applications. Herein, we introduce a new approach using 3D printing to simplify and improve the fabrication of human heart valve scaffolds by tissue engineering (TE). Custom-made human heart valve scaffolds are to be fabricated on a selective laser-sintering 3D p…	[Lueders, Cora; Hetzer, Roland] Deutsch Herzzentrum Berlin, Lab Tissue Engn, Berlin, Germany; [Jastram, Ben; Schwandt, Hartmut] Tech Univ Berlin, Inst Math, Fac Math & Nat Sci, Lab 3D, D-10623 Berlin, Germany	Schwandt, H (reprint author), Tech Univ Berlin, Inst Math, Fac 2, MA 6-4,Str 17 Juni 135, D-10623 Berlin, Germany.	schwandt@math.tu-berlin.de			European Regional Development Fund (ERDF) [EFRE 20072013 2/52]; Elisabeth und Rudolph Hirsch Stiftung fur medizinische Forschung	This work is the subject of a third party research project at the 3D Laboratory of the Technical University of Berlin supported by the European Regional Development Fund (ERDF) (grant number EFRE 20072013 2/52) under the administration of the Senatsverwaltung fuer Bildung, Wissenschaft und Forschung of the Federal State of Berlin and carried out in cooperation with the Tissue Engineering Laborato…	Akra B, 2009, IFMBE PROC, V25, P5; Akra B, 2009, IFMBE PROC, V25, P7; Alperin C, 2005, BIOMATERIALS, V26, P7377, DOI 10.1016/j.biomaterials.2005.05.064; Amado A, 2011, SOLID FREEFORM FABRI, V22, P438; Niino T, 2011, BIOFABRICATION, V3, DOI 10.1088/1758-5082/3/3/034104; Zheng YF, 2008, IEEE T MED IMAGING, V27, P1668, DOI 10.1109/TMI.2008.2004421; Schnell AM, 2001, THORAC CARDIOV SURG, V49, P221, D…	79	8	9	25	115	OXFORD UNIV PRESS INC	CARY	JOURNALS DEPT, 2001 EVANS RD, CARY, NC 27513 USA	1010-7940	1873-734X		EUR J CARDIO-THORAC	Eur. J. Cardio-Thorac. Surg.	OCT	2014	46	4
J	Ou, KL; Hosseinkhani, H				Ou, Keng-Liang; Hosseinkhani, Hossein			Development of 3D in Vitro Technology for Medical Applications	INTERNATIONAL JOURNAL OF MOLECULAR SCIENCES			English	Review						biomaterials; tissue engineering; 3D in vitro; polymer; hydrogel	MESENCHYMAL STEM-CELLS; PEPTIDE-AMPHIPHILE NANOFIBERS; TISSUE-ENGINEERING SCAFFOLDS; FIBROBLAST-GROWTH-FACTOR; ECTOPIC BONE-FORMATION; MEDIUM PERFUSION RATE; PLASMID DNA; PROLIFERATION ACTIVITY; CULTURE; MATRIX	In the past few years, biomaterials technologies together with significant efforts on developing biology have revolutionized the process of engineered materials. Three dimensional (3D) in vitro technology aims to develop set of tools that are simple, inexpensive, portable and robust that could be commercialized and used in various fields of biomedical sciences such as drug discovery, diagnostic t…	[Ou, Keng-Liang; Hosseinkhani, Hossein] Taipei Med Univ, Coll Oral Med, Nanomed Res Ctr Taiwan, Taipei 110, Taiwan; [Ou, Keng-Liang; Hosseinkhani, Hossein] Taipei Med Univ, Coll Oral Med, Res Ctr Biomed Devices & Prototyping Prod, Taipei 110, Taiwan; [Ou, Keng-Liang; Hosseinkhani, Hossein] Taipei Med Univ, Coll Oral Med, Res Ctr Biomed Implants & Microsurg Devices, Taipei 110, Taiwan; [Ou, Keng-L…	Hosseinkhani, H (reprint author), Taipei Med Univ, Coll Oral Med, Nanomed Res Ctr Taiwan, Taipei 110, Taiwan.	klou@tmu.edu.tw; hosseinkhani@mail.ntust.edu.tw			National Science Council of Taiwan [NSC 103-2221-E-011-032-]	This study was funded by the National Science Council of Taiwan through research grant NSC 103-2221-E-011-032-.	Alibolandi M, 2014, J FLUORESC, V24, P1519, DOI 10.1007/s10895-014-1437-5; Bancroft GN, 2002, P NATL ACAD SCI USA, V99, P12600, DOI 10.1073/pnas.202296599; Hosseinkhani H, 2006, BIOMATERIALS, V27, P4269, DOI 10.1016/j.biomaterials.2006.02.033; KLOTH S, 1995, FASEB J, V9, P963; Yamaguchi Y, 2000, CELL MOL LIFE SCI, V57, P276, DOI 10.1007/PL00000690; SCHWARTZ RM, 1991, P NATL ACAD SCI USA, V88, P67…	74	4	5	13	44	MDPI AG	BASEL	POSTFACH, CH-4005 BASEL, SWITZERLAND	1422-0067			INT J MOL SCI	Int. J. Mol. Sci.	OCT	2014	15	10
J	Shen, JL; Kim, HC; Mu, CF; Gentile, E; Mai, JH; Wolfram, J; Ji, LN; Ferrari, M; Mao, ZW; Shen, HF				Shen, Jianliang; Kim, Han-Cheon; Mu, Chaofeng; Gentile, Emanuela; Mai, Junhua; Wolfram, Joy; Ji, Liang-nian; Ferrari, Mauro; Mao, Zong-wan; Shen, Haifa			Multifunctional Gold Nanorods for siRNA Gene Silencing and Photothermal Therapy	ADVANCED HEALTHCARE MATERIALS			English	Article						gold nanorods; layer-by-layer assembly; siRNA; photothermal therapy	BIOMEDICAL APPLICATIONS; DELIVERY; NANOPARTICLES; THERAPEUTICS; CELL; RNA	Cancer is a complex disease that usually requires several treatment modalities. A multifunctional nanotherapeutic system is designed, incorporating small interfering RNA (siRNA) and gold nanorods (Au NRs) for photothermal therapy. Surface-engineered Au NRs with polyethylenimine are synthesized using a layer-by-layer assembly and siRNA is absorbed on the surface. The siRNA is efficiently delivered…	[Shen, Jianliang; Ji, Liang-nian; Mao, Zong-wan] Sun Yat Sen Univ, Sch Chem & Chem Engn, MOE Lab Bioinorgan & Synthet Chem, Guangzhou 510275, Guangdong, Peoples R China; [Shen, Jianliang; Kim, Han-Cheon; Mu, Chaofeng; Gentile, Emanuela; Mai, Junhua; Wolfram, Joy; Ferrari, Mauro; Shen, Haifa] Houston Methodist Res Inst, Dept Nanomed, Houston, TX 77030 USA; [Ferrari, Mauro] Weill Cornell Med Coll, …	Mao, ZW (reprint author), Sun Yat Sen Univ, Sch Chem & Chem Engn, MOE Lab Bioinorgan & Synthet Chem, Guangzhou 510275, Guangdong, Peoples R China.	hshen@houstonmethodist.org; hshen@houstonmethodist.org		Mai, Junhua/0000-0001-8374-4352; Wolfram, Joy/0000-0003-0579-9897	Department of Defense [W81XWH-09-1-0212, W81XWH-12-1-0414]; National Institute of Health [U54CA143837, U54CA151668]; CPRIT from the state of Texas [RP121071]; Ernest Cockrell Jr. Distinguished Endowed Chair; National Natural Science Foundation of China [21231007, 21172274, 21121061]; Program for Innovative Research Team in University of China [IRT1298]; Key Project of Chinese Ministry of Educatio…	The authors acknowledge financial support from the following sources: Department of Defense grants W81XWH-09-1-0212 and W81XWH-12-1-0414, National Institute of Health grants U54CA143837 and U54CA151668, the CPRIT grant RP121071 from the state of Texas, the Ernest Cockrell Jr. Distinguished Endowed Chair, the National Natural Science Foundation of China (Nos., 21231007, 21172274, and 21121061), Pr…	Sharp PA, 1999, GENE DEV, V13, P139, DOI 10.1101/gad.13.2.139; Yang XZ, 2012, ACS NANO, V6, P4955, DOI 10.1021/nn300500u; Xie J, 2010, ADV DRUG DELIVER REV, V62, P1064, DOI 10.1016/j.addr.2010.07.009; Goldberg MS, 2012, J EXP MED, V209, P217, DOI 10.1084/jem.20111487; Vigderman L, 2012, ADV MATER, V24, P4811, DOI 10.1002/adma.201201690; Cui ZR, 2005, MOL PHARMACEUT, V2, P22, DOI 10.1021/mp049907k…	29	13	13	8	63	WILEY-BLACKWELL	HOBOKEN	111 RIVER ST, HOBOKEN 07030-5774, NJ USA	2192-2640	2192-2659		ADV HEALTHC MATER	Adv. Healthc. Mater.	OCT	2014	3	10
J	Lima, JMC; Anami, LC; Araujo, RM; Pavanelli, CA				Costa Lima, Julia Magalhaes; Anami, Lilian Costa; Araujo, Rodrigo Maximo; Pavanelli, Carlos A.			Removable Partial Dentures: Use of Rapid Prototyping	JOURNAL OF PROSTHODONTICS-IMPLANT ESTHETIC AND RECONSTRUCTIVE DENTISTRY			English	Article						Prototyping; CAD; CAM; dentistry	COMPUTER-AIDED-DESIGN; CO-CR ALLOY; FRAMEWORKS; MANUFACTURE; FABRICATION; BIOCOMPATIBILITY; COMPOSITES; PROSTHESES	The CAD/CAM technology associated with rapid prototyping (RP) is already widely used in the fabrication of all-ceramic fixed prostheses and in the biomedical area; however, the use of this technology for the manufacture of metal frames for removable dentures is new. This work reports the results of a literature review conducted on the use of CAD/CAM and RP in the manufacture of removable partial …	[Costa Lima, Julia Magalhaes; Anami, Lilian Costa] UNESP Univ Estadual Paulista, Prosthet Dent Unit, Postgrad Program Restorat Dent, Sao Jose dos Campos Dent Sch, Sao Jose Dos Campos, Brazil; [Araujo, Rodrigo Maximo; Pavanelli, Carlos A.] UNESP Univ Estadual Paulista, Dept Dent Mat & Prosthodont, Sao Jose dos Campos Dent Sch, Sao Jose Dos Campos, Brazil	Lima, JMC (reprint author), UNESP Univ Estadual Paulista, Sao Jose Dos Campos, Brazil.	jucostalima@hotmail.com	Anami, Lilian Costa/H-9379-2012	Anami, Lilian Costa/0000-0002-9350-9679			Jevremovic D, 2011, J SERB CHEM SOC, V76, P43, DOI 10.2298/JSC100406014J; Williams RJ, 2006, J PROSTHET DENT, V96, P96, DOI 10.1016/j.prosdent.2006.05.029; Zhang W, 2009, ADV ENG MATER, V11, P1039, DOI 10.1002/adem.200900213; Eggbeer D, 2005, P I MECH ENG H, V219, P195, DOI 10.1243/095441105X9372; Azari A, 2009, RAPID PROTOTYPING J, V15, P216, DOI 10.1108/13552540910961946; Noguera R, 2005, J EUR…	30	3	3	5	20	WILEY-BLACKWELL	HOBOKEN	111 RIVER ST, HOBOKEN 07030-5774, NJ USA	1059-941X	1532-849X		J PROSTHODONT	J. Prosthodont.	OCT	2014	23	7
J	Annenkov, VV; Glyzina, OY; Verkhozina, ON; Danilovtseva, EN				Annenkov, Vadim V.; Glyzina, Ol'ga Yu.; Verkhozina, Ol'ga N.; Danilovtseva, Elena N.			Fluorescent Amines as a New Tool for Study of Siliceous Sponges	SILICON			English	Article						Demospongiae sponge; Silica; Spicules; Fluorescent dyes	SPICULE FORMATION; BIOSILICA; DEPOSITION; DIATOMS; GLASS; BIOFABRICATION; COMPOSITES; ORGANISMS	Siliceous sponges (Hexactinellida and Demospongiae classes) are aquatic invertebrates which are important both for marine and freshwater ecology and also as the source of biologically active compounds. The sponge skeleton consists of spicules - needle-like or branched composite structures based on silicon dioxide. Mechanisms of silicon assimilation and synthesis of high-ordered glass-like structu…	[Annenkov, Vadim V.; Glyzina, Ol'ga Yu.; Verkhozina, Ol'ga N.; Danilovtseva, Elena N.] Russian Acad Sci, Limnol Inst, Siberian Branch, Irkutsk 664033, Russia	Annenkov, VV (reprint author), Russian Acad Sci, Limnol Inst, Siberian Branch, 3 Ulan Batorskaya St,POB 278, Irkutsk 664033, Russia.	annenkov@lin.irk.ru			Russian Foundation for Basic Research [11-04-00707-a]; Russian Academy of Sciences [VI.50.1.3]	The study was partially supported by Project # 11-04-00707-a of the Russian Foundation for Basic Research and projects of the Russian Academy of Sciences #VI.50.1.3 and "Vivaria, collections of cell cultures, unique bacterial strains, microorganisms and plants". We are thankful to the United Instrumental Center (Irkutsk Scientific Center) and the Center of Ultramicroanalysis (Limnological Institu…	Annenkov VV, 2013, PROTOPLASMA; Wang XH, 2012, SOFT MATTER, V8, P9501, DOI 10.1039/c2sm25889g; Schroder HC, 2004, BIOCHEM J, V381, P665, DOI 10.1042/BJ20040463; Kulchin Yu. N., 2009, V47, P315; LI CW, 1989, PROTOPLASMA, V151, P158, DOI 10.1007/BF01403453; Matsunaga S, 2007, CHEMBIOCHEM, V8, P1729, DOI 10.1002/cbic.200700305; Uriz MJ, 2003, PROG MOLEC, V33, P163; Ehrlich H, 2008, J NANOMATER, DOI …	38	3	3	0	9	SPRINGER	DORDRECHT	VAN GODEWIJCKSTRAAT 30, 3311 GZ DORDRECHT, NETHERLANDS	1876-990X	1876-9918		SILICON-NETH	Silicon	OCT	2014	6	4
J	Chimate, C; Koc, B				Chimate, Chetan; Koc, Bahattin			Pressure assisted multi-syringe single nozzle deposition system for manufacturing of heterogeneous tissue scaffolds	INTERNATIONAL JOURNAL OF ADVANCED MANUFACTURING TECHNOLOGY			English	Article						Heterogeneous scaffold; Tissue engineering; Multi-syringe single nozzle deposition	FABRICATION; BONE; HYDROGELS; DESIGN; MATRICES; GROWTH	This research focuses on the development of a layered-based novel fabrication methodology for three-dimensional tissue scaffolds with heterogeneous structure of varying concentrations of drug molecules and/or multiple biomaterials. A pressure assisted multi-syringe single nozzle deposition (MSSND) system has been developed for the scaffold fabrication. A custom-designed nozzle has been developed …	[Chimate, Chetan] Penn State Univ, State Coll, PA USA; [Koc, Bahattin] Sabanci Univ, TR-34956 Istanbul, Turkey	Koc, B (reprint author), Sabanci Univ, FENS G013, TR-34956 Istanbul, Turkey.	bahattinkoc@sabanciuniv.edu					Xiong Z, 2001, SCRIPTA MATER, V45, P773, DOI 10.1016/S1359-6462(01)01094-6; Khalil S, 2007, MAT SCI ENG C-BIO S, V27, P469, DOI 10.1016/j.msec.2006.05.023; Lee KY, 2001, CHEM REV, V101, P1869, DOI 10.1021/cr000108x; Weiss LE, 2005, COMPUT AIDED DESIGN, V37, P1127, DOI 10.1016/j.cad.2005.02.004; Choi JW, 2010, INT J ADV MANUF TECH, V49, P543, DOI 10.1007/s00170-009-2434-8; Masood SH, 2005, INT J A…	32	0	0	0	4	SPRINGER LONDON LTD	LONDON	236 GRAYS INN RD, 6TH FLOOR, LONDON WC1X 8HL, ENGLAND	0268-3768	1433-3015		INT J ADV MANUF TECH	Int. J. Adv. Manuf. Technol.	OCT	2014	75	1-4
J	Silva, JM; Duarte, ARC; Caridade, SG; Picart, C; Reis, RL; Mano, JF				Silva, Joana M.; Duarte, Ana Rita C.; Caridade, Sofia G.; Picart, Catherine; Reis, Rui L.; Mano, Joao F.			Tailored Freestanding Multi layered Membranes Based on Chitosan and Alginate	BIOMACROMOLECULES			English	Article							GENIPIN CROSS-LINKING; BIOMEDICAL APPLICATIONS; CELL-ADHESION; POLYELECTROLYTE MULTILAYERS; OXYGEN GRADIENTS; FILM STIFFNESS; TISSUE; PERMEABILITY; CAPSULES; VASCULARIZATION	Engineering metabolically demanding tissues requires the supply of nutrients, oxygen, and removal of metabolic byproducts, as well as adequate mechanical properties. In this work, we propose the development of chitosan (CHIT)/alginate (ALG) freestanding membranes fabricated by layer-by-layer (LbL) assembly. CHIT/ALG membranes were cross-linked with genipin at a concentration of 1 mg.mL(-1) or 5 m…	[Silva, Joana M.; Duarte, Ana Rita C.; Caridade, Sofia G.; Reis, Rui L.; Mano, Joao F.] Univ Minho, Res Grp Biomat Biodegradables & Biomimet 3Bs, Headquarters European Inst Excellence Tissue Engn, P-4806909 Taipas Guimaraes, Portugal; [Silva, Joana M.; Duarte, Ana Rita C.; Caridade, Sofia G.; Reis, Rui L.; Mano, Joao F.] ICVS 3Bs PT Govt Associate Lab, P-4710243 Braga, Portugal; [Picart, Catherin…	Mano, JF (reprint author), Univ Minho, Res Grp Biomat Biodegradables & Biomimet 3Bs, Headquarters European Inst Excellence Tissue Engn, AvePk, P-4806909 Taipas Guimaraes, Portugal.	jmano@dep.uminho.pt	Reis, Rui L./A-8938-2008; Mano, Joao/A-4418-2009; Group, 3Bs/E-4374-2012; Caridade, Sofia/P-1925-2015; Duarte, Ana Rita/B-9640-2011;	Reis, Rui L./0000-0002-4295-6129; Mano, Joao/0000-0002-2342-3765; Caridade, Sofia/0000-0002-0448-1871; Duarte, Ana Rita/0000-0003-0800-0112; Silva, Joana M./0000-0001-9487-4259; PICART, Catherine/0000-0003-0130-1000	Portuguese Foundation for Science and Technology (FCT) [SFRH/BD/81372/2011, SFRH/BPD/96797/2013]; FCT; European Commission/FP7 programme (ERC) [GA 259370]; North Portugal Regional Operational Programme (ON.2 0 Novo Norte) under the National Strategic Reference Framework (NSRF), through the European Regional Development Fund (ERDF); [PTDC/FIS/115048/2009]	The authors acknowledge the financial support by the Portuguese Foundation for Science and Technology (FCT) through the doctoral and Postdoctoral grants with the reference numbers SFRH/BD/81372/2011 (JMS) and SFRH/BPD/96797/2013 (SGC), respectively. This work was financially supported by the FCT, by the project PTDC/FIS/115048/2009, and by the European Commission/FP7 programme (ERC Starting Grant…	Hammond PT, 2011, AICHE J, V57, P2928, DOI 10.1002/aic.12769; de Villiers MM, 2011, ADV DRUG DELIVER REV, V63, P701, DOI 10.1016/j.addr.2011.05.011; Chu LY, 2004, J CONTROL RELEASE, V97, P43, DOI 10.1016/j.jconrel.2004.02.026; Ren KF, 2008, ADV FUNCT MATER, V18, P1378, DOI 10.1002/adfm.200701297; Malheiro VN, 2010, ACTA BIOMATER, V6, P418, DOI 10.1016/j.actbio.2009.07.012; Couto DS, 2009, J NANOS…	64	12	12	15	76	AMER CHEMICAL SOC	WASHINGTON	1155 16TH ST, NW, WASHINGTON, DC 20036 USA	1525-7797	1526-4602		BIOMACROMOLECULES	Biomacromolecules	OCT	2014	15	10
J	Yoo, DJ				Yoo, Dong-Jin			Recent Trends and Challenges in Computer-Aided Design of Additive Manufacturing-based Biomimetic Scaffolds and Bioartificial Organs	INTERNATIONAL JOURNAL OF PRECISION ENGINEERING AND MANUFACTURING			English	Article						Additive manufacturing; Porous scaffolds; Artificial tissues; Organ printing; Computer-aided tissue engineering	TISSUE ENGINEERING SCAFFOLDS; HOLOGRAPHIC OPTICAL TWEEZERS; INTERNAL ARCHITECTURE DESIGN; SOLID FREEFORM FABRICATION; PERIODIC MINIMAL-SURFACES; MULTI-NOZZLE DEPOSITION; FREE-FORM FABRICATION; MECHANICAL-PROPERTIES; STEM-CELLS; 3-DIMENSIONAL SCAFFOLDS	Advances introduced by additive manufacturing (AM) methods referred to as solid freedom fabrication (SFF) or rapid prototyping (RP) methods have significantly improved the ability to fabricate porous scaffold structures close in architectures to biological tissues. These technologies have led to the development of innovative porous scaffolds and spatially complex artificial tissues. Howevei; the …	Daejin Univ, Dept Comp Aided Mech Design Engn, Pocheon Si 487711, Gyeonggi Do, South Korea	Yoo, DJ (reprint author), Daejin Univ, Dept Comp Aided Mech Design Engn, Pocheon Si 487711, Gyeonggi Do, South Korea.	djyoo@daejin.ac.kr			Daejin University	This work was supported by the Daejin University Research Grants in 2014.	Luo Y, 2004, NAT MATER, V3, P249, DOI 10.1038/nmat1092; Sudarmadji N, 2011, ACTA BIOMATER, V7, P530, DOI 10.1016/j.actbio.2010.09.024; Masuzaki T, 2010, BIOMATERIALS, V31, P3327, DOI 10.1016/j.biomaterials.2010.01.016; Yoo D, 2013, MAT SCI ENG C-MATER, V33, P1759, DOI 10.1016/j.msec.2012.12.092; Nichol JW, 2009, SOFT MATTER, V5, P1312, DOI 10.1039/b814285h; Shishatskaya EI, 2007, B EXP BIOL MED+,…	149	4	4	8	41	KOREAN SOC PRECISION ENG	SEOUL	RM 306, KWANGMYUNG BLDG, 5-4 NONHYUN-DONG, KANGNAM-GU, SEOUL, 135-010, SOUTH KOREA	2234-7593	2005-4602		INT J PRECIS ENG MAN	Int. J. Precis. Eng. Manuf.	OCT	2014	15	10
J	Puppi, D; Zhang, XM; Yang, LK; Chiellini, F; Sun, X; Chiellini, E				Puppi, Dario; Zhang, Xuanmiao; Yang, Likai; Chiellini, Federica; Sun, Xun; Chiellini, Emo			Nano/microfibrous polymeric constructs loaded with bioactive agents and designed for tissue engineering applications: A review	JOURNAL OF BIOMEDICAL MATERIALS RESEARCH PART B-APPLIED BIOMATERIALS			English	Review						tissue engineering; drug delivery; scaffold; nanofibers; microfibers; electrospinning; wet-spinning; additive manufacturing	GROWTH-FACTOR DELIVERY; PEPTIDE-AMPHIPHILE NANOFIBERS; FIBER MESH SCAFFOLDS; CONTROLLED DRUG-DELIVERY; SMOOTH-MUSCLE-CELLS; CONTROLLED-RELEASE; ELECTROSPUN SCAFFOLDS; IN-VITRO; EXTRACELLULAR-MATRIX; PROTEIN DELIVERY	Nano/microfibrous polymeric constructs present various inherent advantages, such as highly porous architecture and high surface to volume ratio, making them attractive for tissue engineering purposes. Electrospinning is the most preferred technique for the fabrication of polymeric nanofibrous assemblies that can mimic the physical functions of native extracellular matrix greatly favoring cells at…	[Puppi, Dario; Chiellini, Federica; Chiellini, Emo] Univ Pisa, Dept Chem & Ind Chem, Lab Bioact Polymer Mat Biomed & Environm Applicat, I-56010 San Piero A Grado, PI, Italy; [Zhang, Xuanmiao; Yang, Likai; Sun, Xun] Sichuan Univ, West China Sch Pharm, Key Lab Drug Targeting & Drug Delivery Syst, Chengdu 610041, Peoples R China	Chiellini, E (reprint author), Univ Pisa, Dept Chem & Ind Chem, Lab Bioact Polymer Mat Biomed & Environm Applicat, I-56010 San Piero A Grado, PI, Italy.	emo.chiellini@unipi.it	Puppi, Dario/I-4008-2012; Chiellini, Federica/F-3233-2010	Puppi, Dario/0000-0002-9251-4388; Chiellini, Federica/0000-0003-4680-9975	EC [PIRSES-GA-2008-230791]	Contract grant sponsor: EC-Funded project "Hyanji Scaffold" in the People Program of the 7FP; contract grant number: PIRSES-GA-2008-230791	Abarrategi A, 2012, PLOS ONE, V7, DOI 10.1371/journal.pone.0034117; Maquet V, 2003, J BIOMED MATER RES A, V66A, P335, DOI 10.1002/jbm.a.10587; Denkbas EB, 2000, J MEMBRANE SCI, V172, P33, DOI 10.1016/S0376-7388(00)00314-8; Schuurman W, 2011, BIOFABRICATION, V3, DOI 10.1088/1758-5082/3/2/021001; Maretschek S, 2008, J CONTROL RELEASE, V127, P180, DOI 10.1016/j.jconrel.2008.01.011; del Barrio J, 201…	201	9	9	14	104	WILEY-BLACKWELL	HOBOKEN	111 RIVER ST, HOBOKEN 07030-5774, NJ USA	1552-4973	1552-4981		J BIOMED MATER RES B	J. Biomed. Mater. Res. Part B	OCT	2014	102	7
J	Yang, N; Zhou, KT				Yang, Nan; Zhou, Kuntao			Effective method for multi-scale gradient porous scaffold design and fabrication	MATERIALS SCIENCE & ENGINEERING C-MATERIALS FOR BIOLOGICAL APPLICATIONS			English	Article						Functional gradient porous scaffold; Multi-scale structure; Function-based method; Additive manufacturing	DISTANCE FIELD	Function-based modeling is a highly flexible porous scaffold design approach for use in tissue engineering. It was recently proposed as a valid tool for constructing cellular structures by providing a compact representation of complex structures. However, current approaches have some limitations with regard to combining multiple function-based substructures. In this short communication, we propos…	[Yang, Nan] Tianjin Univ Technol, Tianjin Key Lab Control Theory & Applicat Complic, Tianjin 300384, Peoples R China; [Zhou, Kuntao] Tianjin Univ Technol, Engn Training Ctr, Tianjin 300384, Peoples R China	Yang, N (reprint author), Tianjin Univ Technol, Tianjin Key Lab Control Theory & Applicat Complic, Binshuixi Rd 391, Tianjin 300384, Peoples R China.	y79nzw@163.com			China Post-doctoral Foundation [2012M520572]; Tianjin Municipal Education Commission [20120401]; Tianjin Municipal Science and Technology Commission Key [14JCZDJC39500]	This work was supported by China Post-doctoral Foundation No. 2012M520572, Tianjin Municipal Education Commission Grant No. 20120401, and Tianjin Municipal Science and Technology Commission Key Grant No. 14JCZDJC39500.	Yoo D, 2013, MAT SCI ENG C-MATER, V33, P1759, DOI 10.1016/j.msec.2012.12.092; Yoo DJ, 2011, BIOMATERIALS, V32, P7741, DOI 10.1016/j.biomaterials.2011.07.019; Giannitelli SM, 2014, ACTA BIOMATER, V10, P580, DOI 10.1016/j.actbio.2013.10.024; Melchels FPW, 2010, BIOMATERIALS, V31, P6909, DOI 10.1016/j.biomaterials.2010.05.068; Pasko A, 2011, GRAPH MODELS, V73, P165, DOI 10.1016/j.gmod.2011.03.001; F…	9	4	4	2	17	ELSEVIER SCIENCE BV	AMSTERDAM	PO BOX 211, 1000 AE AMSTERDAM, NETHERLANDS	0928-4931	1873-0191		MAT SCI ENG C-MATER	Mater. Sci. Eng. C-Mater. Biol. Appl.	OCT 1	2014	43
J	Kadkhodapour, J; Montazerian, H; Raeisi, S				Kadkhodapour, J.; Montazerian, H.; Raeisi, S.			Investigating internal architecture effect in plastic deformation and failure for TPMS-based scaffolds using simulation methods and experimental procedure	MATERIALS SCIENCE & ENGINEERING C-MATERIALS FOR BIOLOGICAL APPLICATIONS			English	Article						Bone tissue engineering; TPMS based scaffolds; Failure mechanism; Deformation procedure	TISSUE ENGINEERING SCAFFOLDS; MECHANICAL-PROPERTIES; GEOMETRY; DESIGN; PORES; BONE	Rapid prototyping (RP) has been a promising technique for producing tissue engineering scaffolds which mimic the behavior of host tissue as properly as possible. Biodegradability, agreeable feasibility of cell growth, and migration parallel to mechanical properties, such as strength and energy absorption, have to be considered in design procedure. In order to study the effect of internal architec…	[Kadkhodapour, J.; Montazerian, H.; Raeisi, S.] Shahid Rajaee Teacher Training Univ, Dept Mech Engn, Tehran 16758136, Iran	Kadkhodapour, J (reprint author), Shahid Rajaee Teacher Training Univ, Dept Mech Engn, Tehran 16758136, Iran.	javad.kad@gmail.com					Alkhader M., 2007, RAST 07 3 INT C 2007, P136; Amirkhani S, 2012, J BIOMECH, V45, P2866, DOI 10.1016/j.jbiomech.2012.08.029; Yoo DJ, 2011, BIOMATERIALS, V32, P7741, DOI 10.1016/j.biomaterials.2011.07.019; Melchels FPW, 2010, BIOMATERIALS, V31, P6909, DOI 10.1016/j.biomaterials.2010.05.068; Truscello S, 2012, ACTA BIOMATER, V8, P1648, DOI 10.1016/j.actbio.2011.12.021; Ashby MF, 2006, PHILOS T R SO…	20	5	5	1	9	ELSEVIER SCIENCE BV	AMSTERDAM	PO BOX 211, 1000 AE AMSTERDAM, NETHERLANDS	0928-4931	1873-0191		MAT SCI ENG C-MATER	Mater. Sci. Eng. C-Mater. Biol. Appl.	OCT 1	2014	43
J	Jia, J; Richards, DJ; Pollard, S; Tan, Y; Rodriguez, J; Visconti, RP; Trusk, TC; Yost, MJ; Yao, H; Markwald, RR; Mei, Y				Jia, Jia; Richards, Dylan J.; Pollard, Samuel; Tan, Yu; Rodriguez, Joshua; Visconti, Richard P.; Trusk, Thomas C.; Yost, Michael J.; Yao, Hai; Markwald, Roger R.; Mei, Ying			Engineering alginate as bioink for bioprinting	ACTA BIOMATERIALIA			English	Article						Oxidized alginate; Adipose-derived stem cells; Bioink; Hydrogel scaffold; Bioprinting	BOVINE ARTICULAR CHONDROCYTES; MOLECULAR-WEIGHT DISTRIBUTION; HUMAN ADIPOSE-TISSUE; EXTRACELLULAR-MATRIX; HYDROGEL SCAFFOLDS; LIVING CELLS; STEM-CELLS; BIOFABRICATION; DEGRADATION; SHAPE	Recent advances in three-dimensional (3-D) printing offer an excellent opportunity to address critical challenges faced by current tissue engineering approaches. Alginate hydrogels have been used extensively as bioinks for 3-D bioprinting. However, most previous research has focused on native alginates with limited degradation. The application of oxidized alginates with controlled degradation in …	[Jia, Jia; Richards, Dylan J.; Pollard, Samuel; Tan, Yu; Rodriguez, Joshua; Yao, Hai; Mei, Ying] Clemson Univ, Dept Bioengn, Clemson, SC 29634 USA; [Visconti, Richard P.; Trusk, Thomas C.; Yost, Michael J.; Yao, Hai; Markwald, Roger R.; Mei, Ying] Med Univ S Carolina, Dept Regenerat Med & Cell Biol, Charleston, SC 29425 USA	Mei, Y (reprint author), Clemson Univ, Dept Bioengn, Clemson, SC 29634 USA.	mei@clemson.edu			National Science Foundation United States [NSF-EPS-0903795]; startup funds from Clemson University; National Institutes of Health [8P20 GM103444]; NIH-NIGMS [P30 GM103342]; NSF-REU program	This work is supported by the National Science Foundation United States (NSF-EPS-0903795), the startup funds from Clemson University, and the National Institutes of Health (8P20 GM103444). This study used the services of the Morphology, Imaging and Instrumentation Core, which is supported by NIH-NIGMS P30 GM103342 to the South Carolina COBRE for Developmentally Based Cardiovascular Diseases. The …	Gimble JM, 2007, CIRC RES, V100, P1249, DOI 10.1161/01.RES.0000265074.83288.09; Lin H, 2013, BIOMATERIALS, V34, P331, DOI 10.1016/j.biomaterials.2012.09.048; Lin HR, 2004, J BIOMED MATER RES B, V71B, P52, DOI 10.1002/b.30065; ALSHAMKHANI A, 1995, J BIOACT COMPAT POL, V10, P4; Rowley JA, 1999, BIOMATERIALS, V20, P45, DOI 10.1016/S0142-9612(98)00107-0; Fedorovich NE, 2011, TRENDS BIOTECHNOL, V29, P…	57	12	12	14	90	ELSEVIER SCI LTD	OXFORD	THE BOULEVARD, LANGFORD LANE, KIDLINGTON, OXFORD OX5 1GB, OXON, ENGLAND	1742-7061	1878-7568		ACTA BIOMATER	Acta Biomater.	OCT	2014	10	10
J	Liu, FH				Liu, Fwu-Hsing			Fabrication of Bioceramic Bone Scaffolds for Tissue Engineering	JOURNAL OF MATERIALS ENGINEERING AND PERFORMANCE			English	Article						additive manufacturing; bioceramic; biomaterial; scaffold; sintering; tissue engineering	PHOSPHATE COMPOSITE SCAFFOLDS; IN-VITRO; MECHANICAL-PROPERTIES; HYDROXYAPATITE; PROLIFERATION; DEPOSITION; HYDROGEL; COATINGS; ADHESION; DESIGN	In this study, microhydroxyapatite and nanosilica sol were used as the raw materials for fabrication of bioceramic bone scaffold using selective laser sintering technology in a self-developed 3D Printing apparatus. When the fluidity of ceramic slurry is matched with suitable laser processing parameters, a controlled pore size of porous bone scaffold can be fabricated under a lower laser energy. R…	Lunghwa Univ Sci & Technol, Dept Mech Engn, Guishan Township, Taoyuan County, Taiwan	Liu, FH (reprint author), Lunghwa Univ Sci & Technol, Dept Mech Engn, Guishan Township, Taoyuan County, Taiwan.	fhliu@mail.lhu.edu.tw			National Science Council of Taiwan [NSC 102-2221-E-262-005.]	The author would like to thank all students who contributed to this study. The author would like to acknowledge Prof. Yung-Kang Shen for his help in cell culture. The author also would like to thank the National Science Council of Taiwan (Grant No. NSC 102-2221-E-262-005.) for its financial supports.	Liu FH, 2012, J SOL-GEL SCI TECHN, V64, P704, DOI 10.1007/s10971-012-2905-5; Deligianni DD, 2001, BIOMATERIALS, V22, P87, DOI 10.1016/S0142-9612(00)00174-5; Zeltinger J, 2001, TISSUE ENG, V7, P557, DOI 10.1089/107632701753213183; Dorozhkin SV, 2010, BIOMATERIALS, V31, P1465, DOI 10.1016/j.biomaterials.2009.11.050; Xiong Z, 2001, SCRIPTA MATER, V45, P773, DOI 10.1016/S1359-6462(01)01094-6; [Anonym…	37	2	3	7	102	SPRINGER	NEW YORK	233 SPRING ST, NEW YORK, NY 10013 USA	1059-9495	1544-1024		J MATER ENG PERFORM	J. Mater. Eng. Perform.	OCT	2014	23	10
J	Borges, J; Rodrigues, LC; Reis, RL; Mano, JF				Borges, Joao; Rodrigues, Luisa C.; Reis, Rui L.; Mano, Joao F.			Layer-by-Layer Assembly of Light-Responsive Polymeric Multilayer Systems	ADVANCED FUNCTIONAL MATERIALS			English	Article						LbL multilayer assemblies; smart systems; photoresponsive surfaces; biomaterials; drug delivery; polymeric systems	CONSECUTIVELY ALTERNATING ADSORPTION; SURFACE-INITIATED POLYMERIZATION; CATIONIC BIPOLAR AMPHIPHILES; DAWSON-TYPE POLYOXOMETALATE; KEGGIN-TYPE POLYOXOMETALATE; POLYELECTROLYTE THIN-FILMS; INDUCED CELL DETACHMENT; SOL-GEL PROCESS; DRUG-DELIVERY; BIOMEDICAL APPLICATIONS	Layer-by-Layer (LbL) assembly is a simple and highly versatile method to modify surfaces and fabricate robust and highly-ordered nanostructured coatings over almost any type of substrate. Such versatility enables the incorporation of a plethora of building blocks, including materials exhibiting switchable properties, in a single device through a multitude of complementary intermolecular interacti…	[Borges, Joao; Rodrigues, Luisa C.; Reis, Rui L.; Mano, Joao F.] Univ Minho, Headquarters European Inst Excellence Tissue Engn, Res Grp Biomat Biodegradables & Biomimet 3Bs, P-4806909 Caldas Das Taipas, Guimaraes, Portugal; [Borges, Joao; Rodrigues, Luisa C.; Reis, Rui L.; Mano, Joao F.] ICVS 3Bs PT Govt Associate Lab, Braga, Portugal	Borges, J (reprint author), Univ Minho, Headquarters European Inst Excellence Tissue Engn, Res Grp Biomat Biodegradables & Biomimet 3Bs, AvePark, P-4806909 Caldas Das Taipas, Guimaraes, Portugal.	joao.borges@dep.uminho.pt; jmano@dep.uminho.pt	Borges, Joao/H-3764-2013; Mano, Joao/A-4418-2009; Reis, Rui L./A-8938-2008; Group, 3Bs/E-4374-2012; Rodrigues, Luisa/I-7159-2013	Borges, Joao/0000-0003-0126-8482; Mano, Joao/0000-0002-2342-3765; Reis, Rui L./0000-0002-4295-6129; Rodrigues, Luisa/0000-0001-8582-2465	European Union [REGPOT-CT2012-316331-POLARIS]; QREN [ON.2 - NORTE-01-0124-FEDER-000016]; FEDER through the Competitive Factors Operational Program (COMPETE); National funds through the Portuguese Foundation for Science and Technology (FCT) [PTDC/FIS/115048/2009, PTDC/CTM-BIO/1814/2012]	The research leading to this work has received funding from the European Union's Seventh Framework Programme (FP7/2007-2013) under grant agreement no REGPOT-CT2012-316331-POLARIS, and from QREN (ON.2 - NORTE-01-0124-FEDER-000016). The research was also funded by FEDER through the Competitive Factors Operational Program (COMPETE) and by National funds through the Portuguese Foundation for Science …	Ahmad NM, 2010, J MACROMOL SCI A, V47, P571, DOI 10.1080/10601321003741966; Ai SF, 2007, J NANOSCI NANOTECHNO, V7, P2534, DOI 10.1166/jnn.2007.448; Anders C. M., 2010, J AM CHEM SOC, V132, P14496; Ochs M, 2013, ANGEW CHEM INT EDIT, V52, P695, DOI 10.1002/anie.201206696; Hammond PT, 2011, AICHE J, V57, P2928, DOI 10.1002/aic.12769; Iost RM, 2012, BIOSENS BIOELECTRON, V31, P1, DOI 10.1016/j.bios.20…	512	19	19	33	229	WILEY-V C H VERLAG GMBH	WEINHEIM	BOSCHSTRASSE 12, D-69469 WEINHEIM, GERMANY	1616-301X	1616-3028		ADV FUNCT MATER	Adv. Funct. Mater.	SEP 24	2014	24	36
J	Farzadi, A; Solati-Hashjin, M; Asadi-Eydivand, M; Abu Osman, NA				Farzadi, Arghavan; Solati-Hashjin, Mehran; Asadi-Eydivand, Mitra; Abu Osman, Noor Azuan			Effect of Layer Thickness and Printing Orientation on Mechanical Properties and Dimensional Accuracy of 3D Printed Porous Samples for Bone Tissue Engineering	PLOS ONE			English	Article							SOLID FREEFORM FABRICATION; CALCIUM-PHOSPHATE; 3-DIMENSIONAL SCAFFOLDS; HYDROXYAPATITE; PRINTABILITY; REGENERATION; SUBSTITUTES; CERAMICS; PURPOSES; POWDERS	Powder-based inkjet 3D printing method is one of the most attractive solid free form techniques. It involves a sequential layering process through which 3D porous scaffolds can be directly produced from computer-generated models. 3D printed products' quality are controlled by the optimal build parameters. In this study, Calcium Sulfate based powders were used for porous scaffolds fabrication. The…	[Farzadi, Arghavan; Solati-Hashjin, Mehran; Asadi-Eydivand, Mitra; Abu Osman, Noor Azuan] Univ Malaya, Dept Biomed Engn, Fac Engn, Kuala Lumpur, Malaysia; [Solati-Hashjin, Mehran] Amirkabir Univ Technol, Biomat Ctr Excellence, Tehran, Iran	Farzadi, A (reprint author), Univ Malaya, Dept Biomed Engn, Fac Engn, Kuala Lumpur, Malaysia.	arghavan@um.edu.my	ABU OSMAN, NOOR AZUAN/B-9265-2010; Solati-Hashjin, Mehran/A-5535-2010	ABU OSMAN, NOOR AZUAN/0000-0002-2853-4421; Solati-Hashjin, Mehran/0000-0002-1187-1237	High Impact Research UM/MOHE/HIR Project [D000010-16001]	This study was supported by High Impact Research UM/MOHE/HIR Project no. D000010-16001. AAO received this funding for completing this project. www.hir.um.edu.my. The funder had no role in study design, and preparation of the manuscript.	Chumnanklang R, 2007, MAT SCI ENG C-BIO S, V27, P914, DOI 10.1016/j.msec.2006.11.004; Vorndran E, 2008, ADV ENG MATER, V10, pB67, DOI 10.1002/adem.200800179; Butscher A, 2013, ACTA BIOMATER, V9, P5369, DOI 10.1016/j.actbio.2012.10.009; Shanjani Y, 2011, ACTA BIOMATER, V7, P1788, DOI 10.1016/j.actbio.2010.12.017; Castilho M, 2014, BIOFABRICATION, V6, DOI 10.1088/1758-5082/6/1/015006; Kumar S, 2010…	41	7	9	16	88	PUBLIC LIBRARY SCIENCE	SAN FRANCISCO	1160 BATTERY STREET, STE 100, SAN FRANCISCO, CA 94111 USA	1932-6203			PLOS ONE	PLoS One	SEP 18	2014	9	9
J	Slotwinski, JA; Garboczi, EJ; Hebenstreit, KM				Slotwinski, John A.; Garboczi, Edward J.; Hebenstreit, Keith M.			Porosity Measurements and Analysis for Metal Additive Manufacturing Process Control	JOURNAL OF RESEARCH OF THE NATIONAL INSTITUTE OF STANDARDS AND TECHNOLOGY			English	Article						additive manufacturing; Archimedes; cobalt-chrome; Direct Metal Laser Sintering; porosity; powder bed fusion; ultrasonic NDT; X-ray computed tomography	ELASTIC-MODULI; ULTRASONIC VELOCITY; CERAMICS; PARTICLES; DENSITY	Additive manufacturing techniques can produce complex, high-value metal parts, with potential applications as critical metal components such as those found in aerospace engines and as customized biomedical implants. Material porosity in these parts is undesirable for aerospace parts - since porosity could lead to premature failure - and desirable for some biomedical implants - since surface-break…	[Slotwinski, John A.] NIST, Engn Lab Intelligent Syst Div, Addit Mfg Mat Project, Prod Syst Grp, Gaithersburg, MD 20899 USA; [Garboczi, Edward J.] NIST, Boulder Site Appl Chem & Mat Div, Gaithersburg, MD 20899 USA; [Hebenstreit, Keith M.] SUNY Binghamton, Binghamton, NY 13902 USA	Slotwinski, JA (reprint author), NIST, Engn Lab Intelligent Syst Div, Addit Mfg Mat Project, Prod Syst Grp, Gaithersburg, MD 20899 USA.	John.Slotwinski@jhuapl.edu; edward.garboczi@nist.gov					Spierings AB, 2011, RAPID PROTOTYPING J, V17, P380, DOI 10.1108/13552541111156504; Garboczi EJ, 2006, MECH MATER, V38, P786, DOI 10.1016/j.mechmat.2005.06.012; Chang LS, 2000, MATER CHARACT, V45, P221, DOI 10.1016/S1044-5803(00)00081-4; van Noort R, 2012, DENT MATER, V28, P3, DOI 10.1016/j.dental.2011.10.014; Quintanilla J, 1997, J CHEM PHYS, V106, P2741, DOI 10.1063/1.473414; Boccaccini DN, 1997…	31	3	3	19	32	US GOVERNMENT PRINTING OFFICE	WASHINGTON	SUPERINTENDENT DOCUMENTS,, WASHINGTON, DC 20402-9325 USA	1044-677X			J RES NATL INST STAN	J. Res. Natl. Inst. Stand. Technol.	SEP 16	2014	119
J	Hoque, ME; Meng, TTH; Chuan, YL; Chowdhury, M; Prasad, RGSV				Hoque, M. Enamul; Meng, Terrence Teh Hooi; Chuan, Y. Leng; Chowdhury, Moniruddin; Prasad, R. G. S. V.			Fabrication and characterization of hybrid PCL/PEG 3D scaffolds for potential tissue engineering applications	MATERIALS LETTERS			English	Article						Hybrid; Scaffold; Tissue engineering; Rapid prototyping; Polycaprolactone (PCL); Polyethylene glycol (PEG)		This research aims to fabricate hybrid 3D scaffolds for potential tissue engineering (TE) applications. The 3D scaffolds were fabricated with the hybrid polymeric materials of polycaprolactone (PCL) and polyethylene glycol (PEG) using an in-house built desktop robot based rapid prototyping (DRBRP) system. The fabricated scaffolds were characterized morphologically and mechanically investigating t…	[Hoque, M. Enamul; Meng, Terrence Teh Hooi] Univ Nottingham, Dept Mech Mat & Mfg Engn, Bioengn Res Grp, Semenyih, Malaysia; [Chuan, Y. Leng] Taylors Univ, Dept Mech Engn, Selangor, Malaysia; [Chowdhury, Moniruddin] Univ Tunku Abdul Rahman, Dept Med, Bandar Sungai Long, Malaysia; [Prasad, R. G. S. V.] Biomed & Pharmaceut Technol Res Grp, Bangalore, Karnataka, India	Hoque, ME (reprint author), Univ Nottingham, Dept Mech Mat & Mfg Engn, Bioengn Res Grp, Malaysia Campus, Semenyih, Malaysia.	enamul.hoque@nottingham.edu.my			Faculty of Engineering, University of Nottingham Malaysia Campus	The authors would like to thank the Faculty of Engineering, University of Nottingham Malaysia Campus for the financial support to conduct this research.	Maher PS, 2009, IFMBE PROC, V22, P2200; Woodruff MA, 2010, PROG POLYM SCI, V35, P1217, DOI 10.1016/j.progpolymsci.2010.04.002; Maher PS, 2009, RAPID PROTOTYPING J, V15, P204, DOI 10.1108/13552540910960307; Hutmacher DW, 2008, VIRTUAL PROTOTYPING & BIO MANUFACTURING IN MEDICAL APPLICATIONS, P261, DOI 10.1007/978-0-387-68831-2_12; Holzwarth JM, 2011, BIOMATERIALS, V32, P9622, DOI 10.1016/j.biomater…	10	2	2	2	23	ELSEVIER SCIENCE BV	AMSTERDAM	PO BOX 211, 1000 AE AMSTERDAM, NETHERLANDS	0167-577X	1873-4979		MATER LETT	Mater. Lett.	SEP 15	2014	131
J	Engstrom, DS; Porter, B; Pacios, M; Bhaskaran, H				Engstrom, D. S.; Porter, B.; Pacios, M.; Bhaskaran, H.			Additive nanomanufacturing - A review	JOURNAL OF MATERIALS RESEARCH			English	Review							DIP-PEN NANOLITHOGRAPHY; ATOMIC-FORCE MICROSCOPE; TISSUE ENGINEERING APPLICATIONS; SCANNING TUNNELING MICROSCOPE; BLOCK-COPOLYMER LITHOGRAPHY; NEAR-FIELD PHOTOLITHOGRAPHY; CARBON NANOTUBES; CONTROLLED MANIPULATION; POLYMERIC NANOFIBERS; INVISIBILITY CLOAK	Additive manufacturing has provided a pathway for inexpensive and flexible manufacturing of specialized components and one-off parts. At the nanoscale, such techniques are less ubiquitous. Manufacturing at the nanoscale is dominated by lithography tools that are too expensive for small-and medium-sized enterprises (SMEs) to invest in. Additive nanomanufacturing (ANM) empowers smaller facilities t…	[Engstrom, D. S.; Porter, B.; Pacios, M.; Bhaskaran, H.] Univ Oxford, Dept Mat, Oxford OX1 3PH, England	Bhaskaran, H (reprint author), Univ Oxford, Dept Mat, Parks Rd, Oxford OX1 3PH, England.	harish.bhaskaran@materials.ox.ac.uk	Pacios, Merce/M-7634-2015;	Pacios, Merce/0000-0002-3559-4561; Bhaskaran, Harish/0000-0003-0774-8110	EPSRC [EP/J018694/1]	This review was made possible by an EPSRC Manufacturing Fellowship "Additive nanomanufacturing via probe-based pick-and-place nanoparticle assembly," Grant EP/J018694/1.	Tong LM, 2010, NANO LETT, V10, P268, DOI 10.1021/nl9034434; BINNIG G, 1986, PHYS REV LETT, V56, P930, DOI 10.1103/PhysRevLett.56.930; Zheng YH, 2011, ANGEW CHEM INT EDIT, V50, P4398, DOI 10.1002/anie.201006991; Jang Y, 2013, APPL PHYS LETT, V102, DOI 10.1063/1.4798332; Rohrig M, 2012, SMALL, V8, P3009, DOI 10.1002/smll.201200308; Kawata S, 2001, NATURE, V412, P697, DOI 10.1038/35089130; Giannatsi…	174	6	6	29	184	CAMBRIDGE UNIV PRESS	NEW YORK	32 AVENUE OF THE AMERICAS, NEW YORK, NY 10013-2473 USA	0884-2914	2044-5326		J MATER RES	J. Mater. Res.	SEP 14	2014	29	17			SI
J	Ulanova, LS; Isapour, G; Maleki, A; Fanaian, S; Zhu, KZ; Hoenen, A; Xu, C; Evensen, O; Griffiths, G; Nystrom, B				Ulanova, Lilia S.; Isapour, Golnaz; Maleki, Atoosa; Fanaian, Shirin; Zhu, Kaizheng; Hoenen, Antje; Xu, Cheng; Evensen, Oystein; Griffiths, Gareth; Nystrom, Bo			Development of Methods for Encapsulation of Viruses into Polymeric Nano- and Microparticles for Aquaculture Vaccines	JOURNAL OF APPLIED POLYMER SCIENCE			English	Article						biocompatibility; biodegradable; biomaterials; biopolymers & renewable polymers; microscopy	FLOUNDER PARALICHTHYS-OLIVACEUS; SALMON-ANEMIA-VIRUS; WILD-TYPE CHALLENGE; CHITOSAN NANOPARTICLES; BIODEGRADABLE MICROPARTICLES; BIOMEDICAL APPLICATIONS; ORAL IMMUNIZATION; SUSTAINED-RELEASE; DELIVERY-SYSTEMS; MOLECULAR-WEIGHT	To meet an urgent need for improved vaccines against viral diseases in aquaculture, encapsulating the viruses into biodegradable and biocompatible polymers was suggested to protect viral antigens from premature degradation and gradually expose them to the immune system. We used water-in-oil-in-water emulsion to first encapsulate model red fluorescent polystyrene (PS) particles and then infectious…	[Ulanova, Lilia S.; Hoenen, Antje; Griffiths, Gareth] Univ Oslo, Dept Mol Biosci, N-0316 Oslo, Norway; [Isapour, Golnaz; Maleki, Atoosa; Fanaian, Shirin; Zhu, Kaizheng; Nystrom, Bo] Univ Oslo, Dept Chem, N-0315 Oslo, Norway; [Xu, Cheng; Evensen, Oystein] Norwegian Sch Vet Sci, Dept Basic Sci & Aquat Med, Oslo, Norway	Nystrom, B (reprint author), Univ Oslo, Dept Chem, N-0315 Oslo, Norway.	b.o.g.nystrom@kjemi.uio.no	Evensen, Oystein/O-3011-2015	Evensen, Oystein/0000-0002-4856-3043	Inven2; FORNY program ("Nanobead vaccine delivery platform for aquaculture") through Norwegian Research Council [208297/O30]	This research project was supported by Inven2 and the FORNY program ("Nanobead vaccine delivery platform for aquaculture", project no. 208297/O30) through the Norwegian Research Council. Authors acknowledge the Electron Microscopy Facility at University of Oslo for providing the opportunity of EM imaging.	Altun S., 2011, KAFKAS U VET FAK SB, V16, P211; Wittaya-areekul S, 2006, INT J PHARM, V312, P113, DOI 10.1016/j.ijpharm.2006.01.003; Biering E., 2005, V121, P97; Rinaudo M, 2008, POLYM INT, V57, P397, DOI 10.1002/pi.2378; Sukhorukov GB, 2000, J MICROENCAPSUL, V17, P177; Gaumet M, 2010, INT J PHARMACEUT, V390, P45, DOI 10.1016/j.ijpharm.2009.10.008; Ramos EA, 2005, MAR BIOTECHNOL, V7, P89, DOI 10.…	75	1	1	4	45	WILEY-BLACKWELL	HOBOKEN	111 RIVER ST, HOBOKEN 07030-5774, NJ USA	0021-8995	1097-4628		J APPL POLYM SCI	J. Appl. Polym. Sci.	SEP 5	2014	131	17
J	El Assal, R; Guven, S; Gurkan, UA; Gozen, I; Shafiee, H; Dalbeyler, S; Abdalla, N; Thomas, G; Fuld, W; Illigens, BMW; Estanislau, J; Khoory, J; Kaufman, R; Zylberberg, C; Lindeman, N; Wen, Q; Ghiran, I; Demirci, U				El Assal, Rami; Guven, Sinan; Gurkan, Umut Atakan; Gozen, Irep; Shafiee, Hadi; Dalbeyler, Sedef; Abdalla, Noor; Thomas, Gawain; Fuld, Wendy; Illigens, Ben M. W.; Estanislau, Jessica; Khoory, Joseph; Kaufman, Richard; Zylberberg, Claudia; Lindeman, Neal; Wen, Qi; Ghiran, Ionita; Demirci, Utkan			Bio-Inspired Cryo-Ink Preserves Red Blood Cell Phenotype and Function During Nanoliter Vitrification	ADVANCED MATERIALS			English	Article						bio-inspired materials; cryoprotective agents; nanoliter vitrification; bio-printing; red blood cell cryopreservation	LIQUID-NITROGEN; STORED RBCS; CRYOPRESERVATION; STORAGE; TRANSFUSION; DEFORMABILITY; REVERSIBILITY; ERYTHROCYTES; EXPRESSION; OXIDATION		[El Assal, Rami; Guven, Sinan; Demirci, Utkan] Stanford Univ, Dept Radiol, Bioacoust MEMS Med BAMM Lab, Canary Ctr Stanford Canc Early Detect,Sch Med, Palo Alto, CA 94304 USA; [El Assal, Rami; Guven, Sinan; Gurkan, Umut Atakan; Gozen, Irep; Shafiee, Hadi; Dalbeyler, Sedef; Abdalla, Noor; Demirci, Utkan] Harvard Univ, Brigham & Womens Hosp, Bioacoust MEMS Med BAMM Lab,Med Sch, Div Biomed Engn,Div …	Demirci, U (reprint author), Stanford Univ, Dept Radiol, Bioacoust MEMS Med BAMM Lab, Canary Ctr Stanford Canc Early Detect,Sch Med, Palo Alto, CA 94304 USA.	utkan@stanford.edu			Dr. Demirci's NSF Career Award [1150733]; NIH [R21-HL095960, R01-EB015776, R01-HL096795, U54EB15408]; Swedish Research Council-Vetenskapsradet	This work was performed at the Bio-Acoustic MEMS in Medicine (BAMM) Labs at the HST-BWH, Harvard Medical School. The authors would like to acknowledge their appreciation to the late Dr. Aida Nureddin for her significant contributions to this project. She was instrumental in the design, execution, and interpretation of this data. Dr. Nureddin's intellect and pleasant demeanor will be sorely missed…	Song YS, 2010, P NATL ACAD SCI USA, V107, P4596, DOI 10.1073/pnas.0914059107; Ohboshi S, 1997, ANIM REPROD SCI, V48, P27, DOI 10.1016/S0378-4320(97)00034-1; BESSIS M, 1972, NOUV REV FR HEMATOL, V12, P721; Asghar W, 2014, BIOTECHNOL J, V9, P895, DOI 10.1002/biot.201300074; Scott KL, 2005, TRANSFUS MED REV, V19, P127, DOI 10.1016/j.tmrv.2004.11.004; Mohandas N, 2008, BLOOD, V112, P3939, DOI 10.1182…	62	6	6	3	27	WILEY-V C H VERLAG GMBH	WEINHEIM	BOSCHSTRASSE 12, D-69469 WEINHEIM, GERMANY	0935-9648	1521-4095		ADV MATER	Adv. Mater.	SEP 3	2014	26	33
J	Shah, NJ; Hyder, MN; Quadir, MA; Courchesne, NMD; Seeherman, HJ; Nevins, M; Spector, M; Hammond, PT				Shah, Nisarg J.; Hyder, Md. Nasim; Quadir, Mohiuddin A.; Courchesne, Noemie-Manuelle Dorval; Seeherman, Howard J.; Nevins, Myron; Spector, Myron; Hammond, Paula T.			Adaptive growth factor delivery from a polyelectrolyte coating promotes synergistic bone tissue repair and reconstruction	PROCEEDINGS OF THE NATIONAL ACADEMY OF SCIENCES OF THE UNITED STATES OF AMERICA			English	Article						regenerative medicine; layer-by-layer; biomaterial; controlled drug release; wound healing	REGENERATION; DEGRADATION; SCAFFOLDS; MAXILLARY; DNA	Traumatic wounds and congenital defects that require large-scale bone tissue repair have few successful clinical therapies, particularly for craniomaxillofacial defects. Although bioactive materials have demonstrated alternative approaches to tissue repair, an optimized materials system for reproducible, safe, and targeted repair remains elusive. We hypothesized that controlled, rapid bone format…	[Shah, Nisarg J.; Hyder, Md. Nasim; Quadir, Mohiuddin A.; Courchesne, Noemie-Manuelle Dorval; Hammond, Paula T.] MIT, Dept Chem Engn, Cambridge, MA 02139 USA; [Shah, Nisarg J.; Hyder, Md. Nasim; Quadir, Mohiuddin A.; Courchesne, Noemie-Manuelle Dorval; Hammond, Paula T.] MIT, David H Koch Inst Integrat Canc Res, Cambridge, MA 02139 USA; [Seeherman, Howard J.] Restituo LLC, Cambridge, MA 02138 USA…	Hammond, PT (reprint author), MIT, Dept Chem Engn, Cambridge, MA 02139 USA.	hammond@mit.edu			National Institutes of Health [R01 AG029601, R01 EB010246, P30 CA014051]; Natural Sciences and Engineering Research Council of Canada	We thank the Koch Institute Swanson Biotechnology Center for assistance and Pfizer Inc. for supplying BMP-2. This work was funded by the National Institutes of Health through Grants R01 AG029601, R01 EB010246, and P30 CA014051. M.N.H. and N.-M.D.C. acknowledge fellowships from the Natural Sciences and Engineering Research Council of Canada. P. T. H. acknowledges the David H. Koch (1962) Chair Pro…	Spicer PP, 2012, NAT PROTOC, V7, P1918, DOI 10.1038/nprot.2012.113; Will J, 2008, J MATER SCI-MATER M, V19, P2781, DOI 10.1007/s10856-007-3346-5; Lin CC, 2009, PHARM RES-DORD, V26, P631, DOI 10.1007/s11095-008-9801-2; Murphy CM, 2010, BIOMATERIALS, V31, P461, DOI 10.1016/j.biomaterials.2009.09.063; MIKOS AG, 1994, POLYMER, V35, P1068, DOI 10.1016/0032-3861(94)90953-9; DeMuth PC, 2013, NAT MATER, …	33	12	12	5	35	NATL ACAD SCIENCES	WASHINGTON	2101 CONSTITUTION AVE NW, WASHINGTON, DC 20418 USA	0027-8424			P NATL ACAD SCI USA	Proc. Natl. Acad. Sci. U. S. A.	SEP 2	2014	111	35
J	Seol, YJ; Kang, HW; Lee, SJ; Atala, A; Yoo, JJ				Seol, Young-Joon; Kang, Hyun-Wook; Lee, Sang Jin; Atala, Anthony; Yoo, James J.			Bioprinting technology and its applications	EUROPEAN JOURNAL OF CARDIO-THORACIC SURGERY			English	Review						Bioprinting; Reconstruction; Regenerative medicine	SOLID FREEFORM FABRICATION; CELL-DIFFERENTIATION; PRINTING TECHNOLOGY; VALVE CONDUITS; STEM-CELLS; TISSUE; SCAFFOLDS; HYDROGELS; BIOFABRICATION; REGENERATION	Bioprinting technology has emerged as a powerful tool for building tissue and organ structures in the field of tissue engineering. This technology allows precise placement of cells, biomaterials and biomolecules in spatially predefined locations within confined three-dimensional (3D) structures. Various bioprinting technologies have been developed and utilized for applications in life sciences, r…	[Seol, Young-Joon; Kang, Hyun-Wook; Lee, Sang Jin; Atala, Anthony; Yoo, James J.] Wake Forest Sch Med, Wake Forest Inst Regenerat Med, Winston Salem, NC 27157 USA	Yoo, JJ (reprint author), Wake Forest Sch Med, Wake Forest Inst Regenerat Med, Med Ctr Blvd, Winston Salem, NC 27157 USA.	jyoo@wakehealth.edu					Macchiarini P, 2008, LANCET, V372, P2023, DOI 10.1016/S0140-6736(08)61598-6; Xu T, 2009, BIOFABRICATION, V1, DOI 10.1088/1758-5082/1/3/035001; Lee SJ, 2008, BIOMED MICRODEVICES, V10, P233, DOI 10.1007/s10544-007-9129-4; Chang CC, 2011, J BIOMED MATER RES B, V98B, P160, DOI 10.1002/jbm.b.31831; Boland Thomas, 2006, Biotechnology Journal, V1, P910, DOI 10.1002/biot.200600081; Gaebel R, 2011, BIOMAT…	64	21	21	28	162	OXFORD UNIV PRESS INC	CARY	JOURNALS DEPT, 2001 EVANS RD, CARY, NC 27513 USA	1010-7940	1873-734X		EUR J CARDIO-THORAC	Eur. J. Cardio-Thorac. Surg.	SEP	2014	46	3
J	Zhang, W; Deng, L; Wang, GC; Guo, XR; Li, QJ; Zhang, JF; Khashab, NM				Zhang, Wei; Deng, Lin; Wang, Guangchao; Guo, Xianrong; Li, Qiujin; Zhang, Jianfei; Khashab, Niveen M.			Low-Magnetization Magnetic Microcapsules: A Synergistic Theranostic Platform for Remote Cancer Cells Therapy and Imaging	PARTICLE & PARTICLE SYSTEMS CHARACTERIZATION			English	Article							IRON-OXIDE NANOPARTICLES; CONTRAST AGENTS; STEM-CELLS; POLYELECTROLYTE MICROCAPSULES; DRUG-DELIVERY; BREAST-CANCER; BIOMEDICAL APPLICATIONS; CONTROLLED-RELEASE; CELLULAR UPTAKE; MRI CONTRAST	Multifunctional magnetic microcapsules (MMCs) for the combined cancer cells hyperthermia and chemotherapy in addition to MR imaging are successfully developed. A classical layer-by-layer technique of oppositely charged polyelectrolytes (poly(allylamine hydrochloride) (PAH) and poly(4-styrene sulfonate sodium) (PSS)) is used as it affords great controllability over the preparation together with en…	[Zhang, Wei; Li, Qiujin; Zhang, Jianfei] Tianjin Polytech Univ, Sch Text, Tianjin 300387, Peoples R China; [Zhang, Wei; Li, Qiujin; Zhang, Jianfei] Tianjin Polytech Univ, Minist Educ, Key Lab Adv Text Composites, Tianjin 300387, Peoples R China; [Zhang, Wei; Deng, Lin; Khashab, Niveen M.] King Abdullah Univ Sci & Technol, Phys Sci & Engn Div, Adv Membranes & Porous Mat Ctr, Thuwal 239556900, Saud…	Zhang, W (reprint author), Tianjin Polytech Univ, Sch Text, Tianjin 300387, Peoples R China.	niveen.khashab@kaust.edu.sa		khashab, niveen/0000-0003-2728-0666; Deng, Lin/0000-0001-8954-5610	King Abdullah University of Science and Technology (KAUST); Natural Science Foundation of China [NSFC-21006072]; Natural Science Foundation of Tianjin [11JCYBJC04400]	This work was supported by King Abdullah University of Science and Technology (KAUST), the Natural Science Foundation of China (NSFC-21006072), and Natural Science Foundation of Tianjin (No. 11JCYBJC04400).	Saritas EU, 2013, J MAGN RESON, V229, P116, DOI 10.1016/j.jmr.2012.11.029; Zebli B, 2005, LANGMUIR, V21, P4262, DOI 10.1021/la0502286; Huh YM, 2005, J AM CHEM SOC, V127, P12387, DOI 10.1021/ja052337c; An ZH, 2009, COLLOID SURFACE B, V70, P114, DOI 10.1016/j.colsurfb.2008.12.022; Na HB, 2009, ADV MATER, V21, P2133, DOI 10.1002/adma.200802366; Senpan A, 2009, ACS NANO, V3, P3917, DOI 10.1021/nn9008…	74	5	6	3	19	WILEY-V C H VERLAG GMBH	WEINHEIM	BOSCHSTRASSE 12, D-69469 WEINHEIM, GERMANY	0934-0866	1521-4117		PART PART SYST CHAR	Part. Part. Syst. Charact.	SEP	2014	31	9
J	Choi, JS; Choi, YC; Kim, JD; Kim, EJ; Lee, HY; Kwon, IC; Cho, YW				Choi, Ji Suk; Choi, Young Chan; Kim, Jae Dong; Kim, Eun Ji; Lee, Hee Young; Kwon, Ick Chan; Cho, Yong Woo			Adipose tissue: A valuable resource of biomaterials for soft tissue engineering	MACROMOLECULAR RESEARCH			English	Review						adipose tissue; extracellular matrix; decellularization; scaffold; soft tissue engineering	EXTRACELLULAR-MATRIX SCAFFOLDS; SMALL-INTESTINE SUBMUCOSA; BLADDER ACELLULAR MATRIX; STEM-CELL SHAPE; IN-VITRO; REGENERATIVE MEDICINE; MECHANICAL-PROPERTIES; DECELLULARIZED MATRIX; IMMUNE-RESPONSE; DRUG-DELIVERY	Extracellular matrices (ECMs), isolated through decellularization of mammalian tissues, have been successfully used in a variety of tissue engineering and regenerative medicine applications. The composition and spatial structure of ECMs provide not only specific instructive cues for the growth, migration, and differentiation of various cells in vitro, but afford ideal substrates for in vivo tissu…	[Choi, Ji Suk; Choi, Young Chan; Kim, Jae Dong; Kim, Eun Ji; Cho, Yong Woo] Hanyang Univ, Dept Chem Engn, Gyeonggi 426791, South Korea; [Lee, Hee Young] Kangnam Plast Surg Clin, Seoul 51213, South Korea; [Kwon, Ick Chan; Cho, Yong Woo] Korea Inst Sci & Technol, Biomed Res Inst, Ctr Theragnosis, Seoul 136791, South Korea	Cho, YW (reprint author), Hanyang Univ, Dept Chem Engn, Gyeonggi 426791, South Korea.	ywcho7@hanyang.ac.kr			Basic Science Research Program through the National Research Foundation of Korea (NRF) - Ministry of Education, Science and Technology [NRF-2012R1A1A3008294, NRF-2013R1A1A2011993]	This research was supported by Basic Science Research Program through the National Research Foundation of Korea (NRF) funded by the Ministry of Education, Science and Technology (NRF-2012R1A1A3008294 and NRF-2013R1A1A2011993).	Park H, 2007, MACROMOL RES, V15, P238; Gee AO, 2012, CELL TISSUE RES, V347, P803, DOI 10.1007/s00441-011-1308-1; Chen JM, 2009, EXPERT REV MED DEVIC, V6, P61, DOI 10.1586/17434440.6.1.61; Tanzer ML, 2006, J ORTHOP SCI, V11, P326, DOI 10.1007/s00776-006-1012-2; Spiegel JH, 2004, DERMATOL SURG, V30, P1486, DOI 10.1111/j.1524-4725.2004.30507.x; Daley WP, 2008, J CELL SCI, V121, P255, DOI 10.1242/jcs…	137	1	1	4	16	SPRINGER	DORDRECHT	VAN GODEWIJCKSTRAAT 30, 3311 GZ DORDRECHT, NETHERLANDS	1598-5032	2092-7673		MACROMOL RES	Macromol. Res.	SEP	2014	22	9
J	Ostrowska, B; Jaroszewicz, J; Zaczynska, E; Tomaszewski, W; Swieszkowski, W; Kurzydlowski, KJ				Ostrowska, B.; Jaroszewicz, J.; Zaczynska, E.; Tomaszewski, W.; Swieszkowski, W.; Kurzydlowski, K. J.			Evaluation of 3D hybrid microfiber/nanofiber scaffolds for bone tissue engineering	BULLETIN OF THE POLISH ACADEMY OF SCIENCES-TECHNICAL SCIENCES			English	Article						rapid prototyping (RP); Electrospinning (ESP); Hybrid scaffolds	NANOFIBERS; DEPOSITION; REGENERATION; FABRICATION; CARTILAGE; DESIGN	Fabrication of scaffolds for tissue engineering (TE) applications becomes a very important research topic in present days. The aim of the study was to create and evaluate a hybrid polymeric 3D scaffold consisted of nano and microfibers, which could be used for bone tissue engineering. Hybrid structures were fabricated using rapid prototyping (RP) and electrospinning (ES) methods. Electrospun nano…	[Ostrowska, B.; Jaroszewicz, J.; Swieszkowski, W.; Kurzydlowski, K. J.] Warsaw Univ Technol, Fac Mat Sci & Engn, Mat Design Div, PL-02507 Warsaw, Poland; [Zaczynska, E.] Polish Acad Sci, Inst Immunol & Expt Therapy, PL-53114 Wroclaw, Poland; [Tomaszewski, W.] Inst Biopolymers & Chem Fibres, PL-90570 Lodz, Poland	Ostrowska, B (reprint author), Warsaw Univ Technol, Fac Mat Sci & Engn, Mat Design Div, 141 Woloska St, PL-02507 Warsaw, Poland.	bostrowska@gmail.com			European Regional Development Fund within the Innovative Operational Program [POIG.01.01.02-00-022/09]; [PBZ/MNiSW-01/II/2007]	This work was supported by the European Regional Development Fund within the Innovative Operational Program in the frame of the project BIO-IMPLANT (Grant No. POIG.01.01.02-00-022/09) and by the Grant No. PBZ/MNiSW-01/II/2007.	Woodfield TBF, 2004, BIOMATERIALS, V25, P4149, DOI 10.1016/j.biomaterials.2003.10.056; Kim G, 2008, MACROMOL RAPID COMM, V29, P1577, DOI 10.1002/marc.200800277; Tomaszewski W, 2012, J APPL POLYM SCI, V125, P4261, DOI 10.1002/app.36569; Dabrowski B, 2010, J BIOMED MATER RES B, V95B, P53, DOI 10.1002/jbm.b.31682; Bouta EM, 2011, ACTA BIOMATER, V7, P1104, DOI 10.1016/j.actbio.2010.10.016; Landers R,…	27	0	0	4	38	POLSKA AKAD NAUK, POLISH ACAD SCI, DIV IV TECHNICAL SCIENCES PAS	WARSZAWA	PL DEFILAD 1, WARSZAWA, 00-901, POLAND	0239-7528	2300-1917		B POL ACAD SCI-TECH	Bull. Pol. Acad. Sci.-Tech. Sci.	SEP	2014	62	3
J	Fuller, SM; Butz, DR; Vevang, CB; Makhlouf, MV				Fuller, Sam M.; Butz, Daniel R.; Vevang, Curt B.; Makhlouf, Mansour V.			Application of 3-Dimensional Printing in Hand Surgery for Production of a Novel Bone Reduction Clamp	JOURNAL OF HAND SURGERY-AMERICAN VOLUME			English	Article						3-Dimensional printing; instrument design; rapid prototyping; reduction clamp	TECHNOLOGIES; FUTURE	Three-dimensional printing is being rapidly incorporated in the medical field to produce external prosthetics for improved cosmesis and fabricated molds to aid in presurgical planning. Biomedically engineered products from 3-dimensional printers are also utilized as implantable devices for knee arthroplasty, airway orthoses, and other surgical procedures. Although at first expensive and conceptua…	Univ Chicago Med, Sect Plast & Reconstruct Surg, Chicago, IL USA; Univ Illinois, Div Plast Reconstruct & Cosmet Surg, Chicago, IL USA	Makhlouf, MV (reprint author), Univ Illinois, Div Plast Retonstruct & Cosmet Surg, 9301 Golf Rd,Suite 110, Des Plaines, IL 60016 USA.	vince@enhancedform.com					Aesculap, 2013, SURG INSTR, P1; Fedorovich NE, 2011, TRENDS BIOTECHNOL, V29, P601, DOI 10.1016/j.tibtech.2011.07.001; Banks J, 2013, IEEE PULSE, V4, P22, DOI 10.1109/MPUL.2013.2279617; Gerstle TL, 2014, PLAST RECONSTR SURG, V133, P446, DOI 10.1097/01.prs.0000436844.92623.d3; Santos EC, 2006, INT J MACH TOOL MANU, V46, P1459, DOI 10.1016/j.ijmachtools.2005.09.005; Levy GN, 2003, CIRP ANN-MANUF TEC…	16	2	2	1	18	W B SAUNDERS CO-ELSEVIER INC	PHILADELPHIA	1600 JOHN F KENNEDY BOULEVARD, STE 1800, PHILADELPHIA, PA 19103-2899 USA	0363-5023	1531-6564		J HAND SURG-AM	J. Hand Surg.-Am. Vol.	SEP	2014	39	9
J	Matsusaki, M; Akashi, M				Matsusaki, Michiya; Akashi, Mitsuru			Control of extracellular microenvironments using polymer/protein nanofilms for the development of three-dimensional human tissue chips	POLYMER JOURNAL			English	Review						cell; layer-by-layer; nanofilms; tissue engineering	HIERARCHICAL CELL MANIPULATION; MULTILAYER THIN-FILMS; BY-LAYER NANOFILMS; NITRIC-OXIDE; HEPATOCYTE SPHEROIDS; SENSOR PARTICLES; ULTRATHIN FILMS; CONSTRUCTION; SURFACE; MATRIX	Cell functions, such as adhesion, migration, proliferation, differentiation, organization, protein expression and death, are dynamically regulated at the surface of cell membranes by the interaction between a ligand molecule of the cellular microenvironments and the membrane protein receptors. Furthermore, physical signals of cellular microenvironments, stiffness, elasticity and hydration, are al…	[Matsusaki, Michiya; Akashi, Mitsuru] Osaka Univ, Grad Sch Engn, Dept Appl Chem, Suita, Osaka 5650871, Japan	Akashi, M (reprint author), Osaka Univ, Grad Sch Engn, Dept Appl Chem, 2-1 Yamadaoka, Suita, Osaka 5650871, Japan.	akashi@chem.eng.osaka-u.ac.jp			NEDO of Japan [06B44017a]; MEXT of Japan [21106514]; Noguchi Institute Fund; JSPS [LR026]; SENTAN-JST program [13A1204]	We thank all our colleagues and collaborators on this research project. This work was supported mainly by PRESTO-JST and partly by an Industrial Technology Research Grant Program in 2006 (06B44017a) from NEDO of Japan, a Grant-in-Aid for Scientific Research on Innovative Areas (21106514) from MEXT of Japan, the Noguchi Institute Fund, the NEXT Program from JSPS (LR026) and the SENTAN-JST program …	Neu B, 2001, J MICROENCAPSUL, V18, P385; Otsuka H, 2004, CHEMBIOCHEM, V5, P850, DOI 10.1002/cbic.200300822; Ngankam AP, 2004, LANGMUIR, V20, P3362, DOI 10.1021/la035479y; Michelini E, 2010, ANAL BIOANAL CHEM, V398, P227, DOI 10.1007/s00216-010-3933-z; Zhu Y, 2011, SOFT MATTER, V7, P5805, DOI 10.1039/c1sm05047h; BOURDILLON C, 1995, J AM CHEM SOC, V117, P11499, DOI 10.1021/ja00151a013; Rajagopalan …	83	2	2	1	17	NATURE PUBLISHING GROUP	NEW YORK	75 VARICK ST, 9TH FLR, NEW YORK, NY 10013-1917 USA	0032-3896	1349-0540		POLYM J	Polym. J.	SEP	2014	46	9
J	Moreira, R; Gesche, VN; Hurtado-Aguilar, LG; Schmitz-Rode, T; Frese, J; Jockenhoevel, S; Mela, P				Moreira, Ricardo; Gesche, Valentine N.; Hurtado-Aguilar, Luis G.; Schmitz-Rode, Thomas; Frese, Julia; Jockenhoevel, Stefan; Mela, Petra			TexMi: Development of Tissue-Engineered Textile-Reinforced Mitral Valve Prosthesis	TISSUE ENGINEERING PART C-METHODS			English	Article							VALVULAR HEART-DISEASE; SUBVALVULAR APPARATUS; CARDIAC-SURGERY; REPLACEMENT; REPAIR; ADULT; OUTCOMES; SOCIETY; CHOICE	Mitral valve regurgitation together with aortic stenosis is the most common valvular heart disease in Europe and North America. Mechanical and biological prostheses available for mitral valve replacement have significant limitations such as the need of a long-term anticoagulation therapy and failure by calcifications. Both types are unable to remodel, self-repair, and adapt to the changing hemody…	[Moreira, Ricardo; Hurtado-Aguilar, Luis G.; Schmitz-Rode, Thomas; Frese, Julia; Jockenhoevel, Stefan; Mela, Petra] Rhein Westfal TH Aachen, Helmholtz Inst, Inst Appl Med Engn, Dept Tissue Engn & Text Implants, D-52074 Aachen, Germany; [Gesche, Valentine N.; Jockenhoevel, Stefan] Rhein Westfal TH Aachen, Inst Text Tech, D-52074 Aachen, Germany	Mela, P (reprint author), Rhein Westfal TH Aachen, Helmholtz Inst, Inst Appl Med Engn, Dept Tissue Engn & Text Implants, Pauwelsstr 20, D-52074 Aachen, Germany.	jockenhoevel@hia.rwth-aachen.de; mela@hia.rwth-aachen.de			Max-Buchner-Forschungsstiftung; People Programme (Marie Curie Actions) of the European Union's Seventh Framework Programme FP7 under REA [317512]	The authors gratefully acknowledge the financial support of the Max-Buchner-Forschungsstiftung. The research leading to these results has received funding from the People Programme (Marie Curie Actions) of the European Union's Seventh Framework Programme FP7/2007-2013/under REA grant agreement 317512.	Iung B, 2011, NAT REV CARDIOL, V8, P162, DOI 10.1038/nrcardio.2010.202; Bloomfield P, 2002, HEART, V87, P583, DOI 10.1136/heart.87.6.583; Butcher JT, 2011, ADV DRUG DELIVER REV, V63, P242, DOI 10.1016/j.addr.2011.01.008; Mol A, 2009, EXPERT REV MED DEVIC, V6, P259, DOI [10.1586/erd.09.12, 10.1586/ERD.09.12]; Iung B, 2003, EUR HEART J, V24, P1231, DOI 10.1016/S0195-668X(03)00201-X; David TE, 2005,…	38	3	3	4	17	MARY ANN LIEBERT, INC	NEW ROCHELLE	140 HUGUENOT STREET, 3RD FL, NEW ROCHELLE, NY 10801 USA	1937-3384	1937-3392		TISSUE ENG PART C-ME	Tissue Eng. Part C-Methods	SEP	2014	20	9
J	Costa, PF; Vaquette, C; Baldwin, J; Chhaya, M; Gomes, ME; Reis, RL; Theodoropoulos, C; Hutmacher, DW				Costa, Pedro F.; Vaquette, Cedryck; Baldwin, Jeremy; Chhaya, Mohit; Gomes, Manuela E.; Reis, Rui L.; Theodoropoulos, Christina; Hutmacher, Dietmar W.			Biofabrication of customized bone grafts by combination of additive manufacturing and bioreactor knowhow	BIOFABRICATION			English	Article						additive manufacturing; bioreactor; tissue engineering; biofabrication; custom-made scaffolds	TISSUE-ENGINEERING APPLICATIONS; MINERALIZED MATRIX DEPOSITION; 3D PERFUSION CULTURE; IN-VITRO; SEEDING DENSITY; SCAFFOLDS; FLOW; SYSTEM; CONSTRUCTS; INCREASES	This study reports on an original concept of additive manufacturing for the fabrication of tissue engineered constructs (TEC), offering the possibility of concomitantly manufacturing a customized scaffold and a bioreactor chamber to any size and shape. As a proof of concept towards the development of anatomically relevant TECs, this concept was utilized for the design and fabrication of a highly …	[Costa, Pedro F.; Gomes, Manuela E.; Reis, Rui L.] Univ Minho, Headquarters European Inst Excellence Tissue Engn, Res Grp Biomat Biodegradables & Biomimet 3Bs, Guimaraes, Portugal; [Costa, Pedro F.; Gomes, Manuela E.; Reis, Rui L.] ICVS 3Bs PT Govt Associate Lab, Braga, Portugal; [Vaquette, Cedryck; Baldwin, Jeremy; Chhaya, Mohit; Theodoropoulos, Christina; Hutmacher, Dietmar W.] Queensland Univ …	Costa, PF (reprint author), Univ Minho, Headquarters European Inst Excellence Tissue Engn, Res Grp Biomat Biodegradables & Biomimet 3Bs, Guimaraes, Portugal.	dietmar.hutmacher@qut.edu.au	Group, 3Bs/E-4374-2012; Gomes, Manuela/B-6282-2009; Reis, Rui L./A-8938-2008	Gomes, Manuela/0000-0002-2036-6291; Reis, Rui L./0000-0002-4295-6129	NHMRC; Australian Research Council; Hans Fischer Senior Fellowship, IAS-TUM; Portuguese Foundation for Science and Technology [SFRH/BD/62452/2009]	This work was supported by the NHMRC, the Australian Research Council and Hans Fischer Senior Fellowship, IAS-TUM. Pedro Costa acknowledges the Portuguese Foundation for Science and Technology for his PhD grant (SFRH/BD/62452/2009).	Bancroft GN, 2002, P NATL ACAD SCI USA, V99, P12600, DOI 10.1073/pnas.202296599; Vaquette C, 2006, BIO-MED MATER ENG, V16, pS131; Janssen FW, 2006, BIOMATERIALS, V27, P315, DOI 10.1016/j.biomaterials.2005.07.044; Meinel L, 2004, ANN BIOMED ENG, V32, P112, DOI 10.1023/B:ABME.0000007796.48329.b4; Reichert JC, 2011, INT ORTHOP, V35, P1229, DOI 10.1007/s00264-010-1146-x; Cartmell SH, 2003, TISSUE ENG…	35	8	8	3	28	IOP PUBLISHING LTD	BRISTOL	TEMPLE CIRCUS, TEMPLE WAY, BRISTOL BS1 6BE, ENGLAND	1758-5082	1758-5090		BIOFABRICATION	Biofabrication	SEP	2014	6	3
J	Rogers, CM; Morris, GE; Gould, TWA; Bail, R; Toumpaniari, S; Harrington, H; Dixon, JE; Shakesheff, KM; Segal, J; Rose, FRAJ				Rogers, Catherine M.; Morris, Gavin E.; Gould, Toby W. A.; Bail, Robert; Toumpaniari, Sotiria; Harrington, Helen; Dixon, James E.; Shakesheff, Kevin M.; Segal, Joel; Rose, Felicity R. A. J.			A novel technique for the production of electrospun scaffolds with tailored three-dimensional micro-patterns employing additive manufacturing	BIOFABRICATION			English	Article						electrospinning; rapid prototyping; additive manufacturing; 3D geometry; cell adhesion	UNIAXIALLY ALIGNED ARRAYS; STEM-CELLS; NANOFIBERS; DIFFERENTIATION; MIGRATION; POLYMER; FIBERS	Electrospinning is a common technique used to fabricate fibrous scaffolds for tissue engineering applications. There is now growing interest in assessing the ability of collector plate design to influence the patterning of the fibres during the electrospinning process. In this study, we investigate a novel method to generate hybrid electrospun scaffolds consisting of both random fibres and a defi…	[Rogers, Catherine M.; Morris, Gavin E.; Gould, Toby W. A.; Toumpaniari, Sotiria; Harrington, Helen; Dixon, James E.; Shakesheff, Kevin M.; Rose, Felicity R. A. J.] Univ Nottingham, Sch Pharm, Ctr Biomol Sci, Div Drug Delivery & Tissue Engn, Nottingham NG7 2RD, England; [Bail, Robert; Segal, Joel] Univ Nottingham, Fac Engn, Mfg Res Div, Nottingham NG7 2RD, England	Rogers, CM (reprint author), Univ Nottingham, Sch Pharm, Ctr Biomol Sci, Div Drug Delivery & Tissue Engn, Nottingham NG7 2RD, England.	felicity.rose@nottingham.ac.uk		Shakesheff, Kevin/0000-0003-3236-2439	Engineering and Physical Sciences Research Council [EP/H028277/1]; European Research Council under European Community	The research leading to these results was supported by the Engineering and Physical Sciences Research Council (grant number EP/H028277/1) and carried out within the EPSRC Centre for Innovative Manufacturing in Regenerative Medicine. In addition, the work was supported by the European Research Council under the European Community's Seventh Framework Programme (FP7/2007-2013)/ERC grant agreement.	Li D, 2005, NANO LETT, V5, P913, DOI 10.1021/nl0504235; Reneker DH, 1996, NANOTECHNOLOGY, V7, P216, DOI 10.1088/0957-4484/7/3/009; Vats A, 2003, CLIN OTOLARYNGOL, V28, P165, DOI 10.1046/j.1365-2273.2003.00686.x; Neves NM, 2007, INT J NANOMED, V2, P433; Bisht GS, 2011, NANO LETT, V11, P1831, DOI 10.1021/nl2006164; Xin XJ, 2007, BIOMATERIALS, V28, P316, DOI 10.1016/j.biomaterials.2006.08.042; Chang…	31	8	8	9	74	IOP PUBLISHING LTD	BRISTOL	TEMPLE CIRCUS, TEMPLE WAY, BRISTOL BS1 6BE, ENGLAND	1758-5082	1758-5090		BIOFABRICATION	Biofabrication	SEP	2014	6	3
J	Zhao, Y; Yao, R; Ouyang, LL; Ding, HX; Zhang, T; Zhang, KT; Cheng, SJ; Sun, W				Zhao, Yu; Yao, Rui; Ouyang, Liliang; Ding, Hongxu; Zhang, Ting; Zhang, Kaitai; Cheng, Shujun; Sun, Wei			Three-dimensional printing of Hela cells for cervical tumor model in vitro	BIOFABRICATION			English	Article						3D cell printing; bioprinting; tumor models; in vitro tumor model; cancer model	MATRIX METALLOPROTEINASES; MULTICELLULAR SPHEROIDS; CULTURE MODELS; CANCER; TISSUE; FABRICATION; CONSTRUCTS; GENERATION; RESISTANCE; INHIBITORS	Advances in three-dimensional (3D) printing have enabled the direct assembly of cells and extracellular matrix materials to form in vitro cellular models for 3D biology, the study of disease pathogenesis and new drug discovery. In this study, we report a method of 3D printing for Hela cells and gelatin/alginate/fibrinogen hydrogels to construct in vitro cervical tumor models. Cell proliferation, …	[Zhao, Yu; Yao, Rui; Ouyang, Liliang; Ding, Hongxu; Zhang, Ting; Sun, Wei] Tsinghua Univ, Dept Mech Engn, Biomfg Ctr, Beijing 100084, Peoples R China; [Zhao, Yu; Yao, Rui; Ouyang, Liliang; Ding, Hongxu; Zhang, Ting; Sun, Wei] Biomfg & Rapid Forming Technol Key Lab, Beijing, Peoples R China; [Zhang, Kaitai; Cheng, Shujun] Peking Union Med Coll, Canc Inst Hosp, State Key Lab Mol Oncol, Beijing Key …	Sun, W (reprint author), Tsinghua Univ, Dept Mech Engn, Biomfg Ctr, Beijing 100084, Peoples R China.	weisun@tsinghua.edu.cn			National High Technology Research and Development Program of China (863) [2012AA020506]; Chinese National Natural Science Foundation [51235006]; National Science Foundation [NSF-CMMI-1030520]	The authors acknowledge the funding support of the National High Technology Research and Development Program of China (863) through project no 2012AA020506 and the Chinese National Natural Science Foundation through project no 51235006. WS also acknowledges the funding support, in part, from the National Science Foundation through grant no NSF-CMMI-1030520. The authors also acknowledge the valuab…	Tibbitt MW, 2009, BIOTECHNOL BIOENG, V103, P655, DOI 10.1002/bit.22361; Loessner D, 2010, BIOMATERIALS, V31, P8494, DOI 10.1016/j.biomaterials.2010.07.064; Kim JB, 2005, SEMIN CANCER BIOL, V15, P365, DOI 10.1016/j.semcancer.2005.05.002; Ridky TW, 2010, NAT MED, V16, P1450, DOI 10.1038/nm.2265; Yao R, 2013, BIOMED MATER, V8, DOI 10.1088/1748-6041/8/4/045005; Jang SH, 2003, PHARM RES-DORDR, V20, P1…	53	26	28	19	95	IOP PUBLISHING LTD	BRISTOL	TEMPLE CIRCUS, TEMPLE WAY, BRISTOL BS1 6BE, ENGLAND	1758-5082	1758-5090		BIOFABRICATION	Biofabrication	SEP	2014	6	3
J	Shimomura, K; Moriguchi, Y; Ando, W; Nansai, R; Fujie, H; Hart, DA; Gobbi, A; Kita, K; Horibe, S; Shino, K; Yoshikawa, H; Nakamura, N				Shimomura, Kazunori; Moriguchi, Yu; Ando, Wataru; Nansai, Ryosuke; Fujie, Hiromichi; Hart, David A.; Gobbi, Alberto; Kita, Keisuke; Horibe, Shuji; Shino, Konsei; Yoshikawa, Hideki; Nakamura, Norimasa			Osteochondral Repair Using a Scaffold-Free Tissue-Engineered Construct Derived from Synovial Mesenchymal Stem Cells and a Hydroxyapatite-Based Artificial Bone	TISSUE ENGINEERING PART A			English	Article							ARTICULAR-CARTILAGE REPAIR; AUTOLOGOUS CHONDROCYTE IMPLANTATION; INTERCONNECTED POROUS HYDROXYAPATITE; COMPOSITE MULTILAYERED BIOMATERIAL; FULL-THICKNESS DEFECTS; SUBCHONDRAL BONE; IN-VITRO; KNEE ARTHROSCOPIES; PERIOSTEAL GRAFTS; CLUSTER FORMATION	For an ideal osteochondral repair, it is important to facilitate zonal restoration of the subchondral bone and the cartilage, layer by layer. Specifically, restoration of the osteochondral junction and secure integration with adjacent cartilage could be considered key factors. The purpose of the present study was to investigate the feasibility of a combined material comprising a scaffold-free tis…	[Shimomura, Kazunori; Moriguchi, Yu; Kita, Keisuke; Yoshikawa, Hideki; Nakamura, Norimasa] Osaka Univ, Grad Sch Med, Dept Orthopaed, Suita, Osaka, Japan; [Ando, Wataru] Kansai Rosai Hosp, Dept Orthopaed, Amagasaki, Hyogo, Japan; [Nansai, Ryosuke; Fujie, Hiromichi] Kogakuin Univ, Dept Mech Engn, Biomech Lab, Hachioji, Tokyo, Japan; [Fujie, Hiromichi] Tokyo Metropolitan Univ, Fac Syst Design, Div H…	Nakamura, N (reprint author), Osaka Hlth Sci Univ, Inst Med Sci Sports, Kita Ku, 1-9-27 Tenma, Osaka 5300043, Japan.	norimasa.nakamura@ohsu.ac.jp			New Energy and Industrial Technology Development Organization, Japan; Japan Society for the Promotion of Science, Japan	This study was supported by a grant from the New Energy and Industrial Technology Development Organization, Japan, and Grant in Aid for Scientific Research (B), Japan Society for the Promotion of Science, Japan.	Nooeaid P, 2012, J CELL MOL MED, V16, P2247, DOI 10.1111/j.1582-4934.2012.01571.x; Alhadlaq A, 2005, J BONE JOINT SURG AM, V87A, P936, DOI 10.2106/JBJS.D.02104; Miot S, 2006, J ORTHOP RES, V24, P1078, DOI 10.1002/jor.20098; Kon E, 2011, ARTHROSCOPY, V27, P1490, DOI 10.1016/j.arthro.2011.05.011; Shen C, 2009, KNEE SURG SPORT TR A, V17, P1406, DOI 10.1007/s00167-009-0726-z; Shimomura K, 2010, BIOMA…	67	10	10	3	20	MARY ANN LIEBERT, INC	NEW ROCHELLE	140 HUGUENOT STREET, 3RD FL, NEW ROCHELLE, NY 10801 USA	1937-3341	1937-335X		TISSUE ENG PT A	Tissue Eng. Part A	SEP	2014	20	17-18
J	Li, DW; Wu, T; He, NF; Wang, J; Chen, WM; He, LP; Huang, C; EI-Hamshary, HA; Al-Deyab, SS; Ke, QF; Mo, XM				Li, Dawei; Wu, Tong; He, Nanfei; Wang, Jing; Chen, Weiming; He, Liping; Huang, Chen; EI-Hamshary, Hany A.; Al-Deyab, Salem S.; Ke, Qinfei; Mo, Xiumei			Three-dimensional polycaprolactone scaffold via needleless electrospinning promotes cell proliferation and infiltration	COLLOIDS AND SURFACES B-BIOINTERFACES			English	Article						Disc-electrospinning; Needleless electrospinning; Three-dimensional scaffold; PCL; Porous surface	SURFACE MODIFICATION; PROTEIN ADSORPTION; TISSUE; FABRICATION; ATTACHMENT; NANOFIBERS	Electrospinning has been widely used in fabrication of tissue engineering scaffolds. Currently, most of the electrospun nanofibers performed like a conventional two-dimensional (2D) membrane, which hindered their further applications. Moreover, the low production rate of the traditional needle-electrospinning (NE) also limited the commercialization. In this article, disc-electrospinning (DE) was …	[Li, Dawei; He, Nanfei; Huang, Chen; Ke, Qinfei; Mo, Xiumei] Donghua Univ, Engn Res Ctr Tech Text, Shanghai 201620, Peoples R China; [Li, Dawei; Wu, Tong; Wang, Jing; Chen, Weiming; He, Liping; Mo, Xiumei] Donghua Univ, Coll Chem Chem Engn & Biotechnol, Shanghai 201620, Peoples R China; [Ke, Qinfei] Shanghai Normal Univ, Shanghai 200234, Peoples R China; [EI-Hamshary, Hany A.; Al-Deyab, Salem S.]…	Ke, QF (reprint author), Donghua Univ, Engn Res Ctr Tech Text, Shanghai 201620, Peoples R China.	kqf@dhu.edu.cn; xmm@dhu.edu.cn	mo, xiumei/C-9340-2013		National Natural Science Foundation of China [31070871, 31271035]; Science and Technology Commission of Shanghai Municipality Program [11nm0506200]; King Saud University; Fundamental Research Funds for the Central Universities; [PGR-VPP-089]	This research was supported by National Natural Science Foundation of China (31070871, 31271035), Science and Technology Commission of Shanghai Municipality Program (11nm0506200), Research grant No. PGR-VPP-089, Visiting Professor Program of King Saud University and the Fundamental Research Funds for the Central Universities.	Wang X, 2009, POLYM ENG SCI, V49, P1582, DOI 10.1002/pen.21377; Woo KM, 2003, J BIOMED MATER RES A, V67A, P531, DOI 10.1002/jbm.a.10098; Yoshimoto H, 2003, BIOMATERIALS, V24, P2077, DOI 10.1016/S0142-9612(02)00635-X; Kim TG, 2008, ACTA BIOMATER, V4, P1611, DOI 10.1016/j.actbio.2008.06.008; MIKOS AG, 1994, POLYMER, V35, P1068, DOI 10.1016/0032-3861(94)90953-9; Bashur CA, 2009, TISSUE ENG PT A, V15…	27	6	7	14	93	ELSEVIER SCIENCE BV	AMSTERDAM	PO BOX 211, 1000 AE AMSTERDAM, NETHERLANDS	0927-7765	1873-4367		COLLOID SURFACE B	Colloid Surf. B-Biointerfaces	SEP 1	2014	121
J	Hendrikson, WJ; van Blitterswijk, CA; Verdonschot, N; Moroni, L; Rouwkema, J				Hendrikson, W. J.; van Blitterswijk, C. A.; Verdonschot, N.; Moroni, L.; Rouwkema, J.			Modeling Mechanical Signals on the Surface of mu CT and CAD Based Rapid Prototype Scaffold Models to Predict (Early Stage) Tissue Development	BIOTECHNOLOGY AND BIOENGINEERING			English	Article						finite element analysis; modelling; scaffold; computational fluid dynamics; mechanobiology; tissue engineering	FINITE-ELEMENT; ENGINEERING SCAFFOLDS; CELL-DIFFERENTIATION; BIOPHYSICAL STIMULI; SIMULATION; STRESS; ARCHITECTURE	In the field of tissue engineering, mechano-regulation theories have been applied to help predict tissue development in tissue engineering scaffolds in the past. For this, finite element models (FEMs) were used to predict the distribution of strains within a scaffold. However, the strains reported in these studies are volumetric strains of the material or strains developed in the extracellular ma…	[Hendrikson, W. J.; van Blitterswijk, C. A.; Moroni, L.] Univ Twente, Dept Tissue Regenerat, NL-7500 AE Enschede, Overijssel, Netherlands; [Verdonschot, N.; Rouwkema, J.] Univ Twente, Dept Biomech Engn, NL-7500 AE Enschede, Overijssel, Netherlands; [Verdonschot, N.] Radboud Nijmegen Med Ctr, Orthopead Res Lab, NL-6500 HB Nijmegen, Netherlands	Rouwkema, J (reprint author), Univ Twente, Dept Biomech Engn, Drienerlolaan 5, NL-7500 AE Enschede, Overijssel, Netherlands.	j.rouwkema@utwente.nl	Verdonschot, N.J.J./H-8104-2014; Moroni, Lorenzo/D-2826-2014;	Moroni, Lorenzo/0000-0003-1298-6025; van Blitterswijk, Clemens/0000-0003-2371-4615	Netherlands Institute of Regenerative Medicine [FES0908]; VENI fellowship from the Dutch Technology Foundation STW; Netherlands Organisation For Scientific Research (NWO)	Contract grant sponsor: Netherlands Institute of Regenerative Medicine; Contract grant number: FES0908; Contract grant sponsor: VENI fellowship from the Dutch Technology Foundation STW; Contract grant sponsor: Netherlands Organisation For Scientific Research (NWO)	Sandino C, 2011, BIOMECH MODEL MECHAN, V10, P565, DOI 10.1007/s10237-010-0256-0; Yuan HP, 2010, P NATL ACAD SCI USA, V107, P13614, DOI 10.1073/pnas.1003600107; Bacabac RG, 2005, J BIOMECH, V38, P159, DOI 10.1016/j.jbiomech.2004.03.020; Lacroix D, 2006, BIOMATERIALS, V27, P5326, DOI 10.1016/j.biomaterials.2006.06.009; Melchels FPW, 2010, BIOMATERIALS, V31, P6909, DOI 10.1016/j.biomaterials.2010.05…	29	7	8	1	8	WILEY-BLACKWELL	HOBOKEN	111 RIVER ST, HOBOKEN 07030-5774, NJ USA	0006-3592	1097-0290		BIOTECHNOL BIOENG	Biotechnol. Bioeng.	SEP	2014	111	9
J	Lee, VK; Lanzi, AM; Ngo, H; Yoo, SS; Vincent, PA; Dai, GH				Lee, Vivian K.; Lanzi, Alison M.; Ngo, Haygan; Yoo, Seung-Schik; Vincent, Peter A.; Dai, Guohao			Generation of Multi-scale Vascular Network System Within 3D Hydrogel Using 3D Bio-printing Technology	CELLULAR AND MOLECULAR BIOENGINEERING			English	Article						3D bio-printing; Capillary; Vasculogenesis; Angiogenesis; Vascular lumen; Hydrogel	3-DIMENSIONAL FREEFORM FABRICATION; ENDOTHELIAL LUMEN FORMATION; TUBES IN-VITRO; MOLECULAR-MECHANISMS; BLOOD-VESSELS; HUMAN SKIN; ANGIOGENESIS; CELLS; COLLAGEN; TISSUES	Although 3D bio-printing technology has great potential in creating complex tissues with multiple cell types and matrices, maintaining the viability of thick tissue construct for tissue growth and maturation after the printing is challenging due to lack of vascular perfusion. Perfused capillary network can be a solution for this issue; however, construction of a complete capillary network at sing…	[Lee, Vivian K.; Lanzi, Alison M.; Ngo, Haygan; Dai, Guohao] Rensselaer Polytech Inst, Dept Biomed Engn, Troy, NY 12180 USA; [Vincent, Peter A.] Albany Med Coll, Ctr Cardiovasc Sci, Albany, NY 12208 USA; [Yoo, Seung-Schik] Harvard Univ, Sch Med, Brigham & Womens Hosp, Dept Radiol, Boston, MA 02115 USA	Dai, GH (reprint author), Rensselaer Polytech Inst, Dept Biomed Engn, 110 8th St, Troy, NY 12180 USA.	daig@rpi.edu			NSF [CBET-1263455, CBET-1350240]; New York Capital Region Research Alliance grant; [NIHR01HL118245]	This work was supported by NIHR01HL118245, NSF CBET-1263455, CBET-1350240 and New York Capital Region Research Alliance grant.	Grinnell F, 2003, TRENDS CELL BIOL, V13, P264, DOI 10.1016/S0962-8924(03)00057-6; Conway EM, 2001, CARDIOVASC RES, V49, P507, DOI 10.1016/S0008-6363(00)00281-9; Iruela-Arispe ML, 2009, DEV CELL, V16, P222, DOI 10.1016/j.devcel.2009.01.013; Wong KHK, 2012, ANNU REV BIOMED ENG, V14, P205, DOI [10.1146/annurev-bioeng-071811-150052, 10.1146/annurev.bioeng-071811-150052]; Kachgal S, 2011, ANGIOGENESIS…	55	13	15	24	167	SPRINGER	NEW YORK	233 SPRING ST, NEW YORK, NY 10013 USA	1865-5025	1865-5033		CELL MOL BIOENG	Cell. Mol. Bioeng.	SEP	2014	7	3
J	Wieding, J; Wolf, A; Bader, R				Wieding, Jan; Wolf, Andreas; Bader, Rainer			Numerical optimization of open-porous bone scaffold structures to match the elastic properties of human cortical bone	JOURNAL OF THE MECHANICAL BEHAVIOR OF BIOMEDICAL MATERIALS			English	Article						Optimization; Open-porous scaffolds; Biomechanical loading; Femoral bone; Design variations; Strut thickness; Pore size	FINITE-ELEMENT; TITANIUM SCAFFOLDS; BIOMEDICAL APPLICATIONS; MECHANICAL-PROPERTIES; ARCHITECTURE DESIGN; STRUCTURE LIBRARY; PART 1; IMPLANTS; ALLOYS; FABRICATION	Treatment of large segmental bone defects, especially in load bearing areas, is a complex procedure in orthopedic surgery. The usage of additive manufacturing processes enables the creation of customized bone implants with arbitrary open-porous structure satisfying both the mechanical and the biological requirements for a sufficient bone ingrowth. Aim of the present numerical study was to optimiz…	[Wieding, Jan; Wolf, Andreas; Bader, Rainer] Univ Med Rostock, Dept Orthopaed, Biomech & Implant Technol Res Lab, D-189571805 Rostock, Germany	Wieding, J (reprint author), Univ Med Rostock, Dept Orthopaed, Biomech & Implant Technol Res Lab, Doberaner Str 142, D-189571805 Rostock, Germany.	jan.wieding@med.uni-rostock.de			Ministry of Economic Affairs, Employment and Tourism of Mecklenburg-Vorpommern, Germany; European Union	The authors gratefully thank the Ministry of Economic Affairs, Employment and Tourism of Mecklenburg-Vorpommern, Germany and the European Union for financial support within the project "TiFoBone". Furthermore, we would like to thank the collegues from the Institue for Polymer Technologies e.V. for the cooperation on the development of the open-porous structures.	Almeida HD, 2010, MED ENG PHYS, V32, P775, DOI 10.1016/j.medengphy.2010.05.001; Suansuwan N, 2001, J ORAL REHABIL, V28, P133, DOI 10.1046/j.1365-2842.2001.00642.x; Kuiper JH, 1997, J BIOMECH ENG-T ASME, V119, P166, DOI 10.1115/1.2796076; Harrysson OLA, 2008, MAT SCI ENG C-BIO S, V28, P366, DOI 10.1016/j.msec.2007.04.022; Donachie M, 1998, ADV MATER PROCESS, V154, P63; Long M, 1998, BIOMATERIALS, …	63	18	18	2	36	ELSEVIER SCIENCE BV	AMSTERDAM	PO BOX 211, 1000 AE AMSTERDAM, NETHERLANDS	1751-6161	1878-0180		J MECH BEHAV BIOMED	J. Mech. Behav. Biomed. Mater.	SEP	2014	37
J	Lode, A; Meissner, K; Luo, YX; Sonntag, F; Glorius, S; Nies, B; Vater, C; Despang, F; Hanke, T; Gelinsky, M				Lode, Anja; Meissner, Katrin; Luo, Yongxiang; Sonntag, Frank; Glorius, Stefan; Nies, Berthold; Vater, Corina; Despang, Florian; Hanke, Thomas; Gelinsky, Michael			Fabrication of porous scaffolds by three-dimensional plotting of a pasty calcium phosphate bone cement under mild conditions	JOURNAL OF TISSUE ENGINEERING AND REGENERATIVE MEDICINE			English	Article						rapid prototyping; free form fabrication; bone tissue engineering; mesenchymal stem cells; bone marrow stromal cells; calcium phosphate cement; scaffold	TISSUE-ENGINEERING APPLICATIONS; HYDROXYAPATITE SCAFFOLDS; DEPOSITION; STRENGTH; MATRICES; DESIGN	The major advantage of hydroxyapatite (HA)-forming calcium phosphate cements (CPCs) used as bone replacement materials is their setting under physiological conditions without the necessity for thermal treatment that allows the incorporation of biological factors. In the present study, we have combined the biocompatible consolidation of CPCs with the potential of rapid prototyping (RP) techniques …	[Lode, Anja; Luo, Yongxiang; Vater, Corina; Despang, Florian; Gelinsky, Michael] Tech Univ Dresden, Ctr Translat Bone Joint & Soft Tissue Res, Univ Hosp Carl Gustav Carus, D-01307 Dresden, Germany; [Lode, Anja; Luo, Yongxiang; Vater, Corina; Despang, Florian; Gelinsky, Michael] Tech Univ Dresden, Fac Med, D-01307 Dresden, Germany; [Lode, Anja; Luo, Yongxiang; Vater, Corina; Despang, Florian; Hank…	Lode, A (reprint author), Tech Univ Dresden, Ctr Translat Bone Joint & Soft Tissue Res, Univ Hosp Carl Gustav Carus, Fetscherstr 74, D-01307 Dresden, Germany.	anja.lode@tu-dresden.de	Gelinsky, Michael/A-9680-2012	Gelinsky, Michael/0000-0001-9075-5121	German AIF [IGF 306 ZBR]; China Scholarship Council (CSC)	The authors thank German AIF for financial support (Project No. IGF 306 ZBR) and Professor Dr. M. Bornhaeuser and his co-workers (Medical Clinic I, University Hospital Carl Gustav Carus, Dresden) for providing hMSCs. InnoTERE provided the P-CPC as well as the P/L-CPC. Yongxiang Luo wishes to thank the China Scholarship Council (CSC) for a grant. We are grateful to Mrs U. Porstendoerfer and Mrs S.…	Martinez-Vazquez FJ, 2010, ACTA BIOMATER, V6, P4361, DOI 10.1016/j.actbio.2010.05.024; FERNANDEZ E, 1995, J MATER SCI LETT, V14, P4, DOI 10.1007/BF02565267; Schumacher M, 2010, J MATER SCI-MATER M, V21, P3119, DOI 10.1007/s10856-010-4166-6; Miranda P, 2006, ACTA BIOMATER, V2, P457, DOI 10.1016/j.actbio.2006.02.004; Athanasiou KA, 2000, TISSUE ENG, V6, P361, DOI 10.1089/107632700418083; Khairoun I…	34	16	17	7	36	WILEY-BLACKWELL	HOBOKEN	111 RIVER ST, HOBOKEN 07030-5774, NJ USA	1932-6254	1932-7005		J TISSUE ENG REGEN M	J. Tissue Eng. Regen. Med.	SEP	2014	8	9
J	Shukla, A; Almeida, B				Shukla, Anita; Almeida, Bethany			Advances in cellular and tissue engineering using layer-by-layer assembly	WILEY INTERDISCIPLINARY REVIEWS-NANOMEDICINE AND NANOBIOTECHNOLOGY			English	Review							POLYELECTROLYTE MULTILAYER FILMS; MESENCHYMAL STEM-CELLS; THIN-FILMS; BIOMEDICAL APPLICATIONS; DRUG-DELIVERY; PROTEIN ADSORPTION; PLASMID DNA; LBL FILMS; RELEASE; SURFACES	Layer-by-layer (LbL) assembly is a self-assembly technique used to develop multilayer films based on complementary interactions between film components. These multilayer films have had a significant impact on the fields of cellular and tissue engineering. The aim of cellular engineering is to understand and control cell behavior, which not only impacts applications in regenerative medicine but al…	[Shukla, Anita; Almeida, Bethany] Brown Univ, Sch Engn, Inst Mol & Nanoscale Innovat, Ctr Biomed Engn, Providence, RI 02912 USA	Shukla, A (reprint author), Brown Univ, Sch Engn, Inst Mol & Nanoscale Innovat, Ctr Biomed Engn, Providence, RI 02912 USA.	anita_shukla@brown.edu					Agarwal A, 1863, ADV FUNCT MATER, V2011, P21; Shukla A, 2010, SMALL, V6, P2392, DOI 10.1002/smll.201001150; Schlenoff JB, 2000, LANGMUIR, V16, P9968, DOI 10.1021/la001312i; Jewell CM, 2008, CURR OPIN COLLOID IN, V13, P395, DOI 10.1016/j.cocis.2008.03.005; Ding ZB, 2009, POLYMER, V50, P4205, DOI 10.1016/j.polymer.2009.07.001; Kim J, 2013, BIOMATERIALS, V34, P7257, DOI 10.1016/j.biomaterials.2013.0…	86	7	7	3	59	WILEY-BLACKWELL	HOBOKEN	111 RIVER ST, HOBOKEN 07030-5774, NJ USA	1939-5116	1939-0041		WIRES NANOMED NANOBI	Wiley Interdiscip. Rev.-Nanomed. Nanobiotechnol.	SEP-OCT	2014	6	5
J	Lee, VK; Kim, DY; Ngo, HG; Lee, Y; Seo, L; Yoo, SS; Vincent, PA; Dai, GH				Lee, Vivian K.; Kim, Diana Y.; Ngo, Haygan; Lee, Young; Seo, Lan; Yoo, Seung-Schik; Vincent, Peter A.; Dai, Guohao			Creating perfused functional vascular channels using 3D bio-printing technology	BIOMATERIALS			English	Article						Vascular channels; 3D bio-printing; Perfused vascularized tissue; Hydrogel	3-DIMENSIONAL FREEFORM FABRICATION; TUBES IN-VITRO; ENDOTHELIAL-CELLS; LUMEN FORMATION; GENE-EXPRESSION; SHEAR-STRESS; HUMAN SKIN; ANGIOGENESIS; HYDROGELS; NETWORKS	We developed a methodology using 3D bio-printing technology to create a functional in vitro vascular channel with perfused open lumen using only cells and biological matrices. The fabricated vasculature has a tight, confluent endothelium lining, presenting barrier function for both plasma protein and high-molecular weight dextran molecule. The fluidic vascular channel is capable of supporting the…	[Lee, Vivian K.; Kim, Diana Y.; Ngo, Haygan; Dai, Guohao] Rensselaer Polytech Inst, Dept Biomed Engn, Troy, NY 12180 USA; [Lee, Vivian K.; Kim, Diana Y.; Ngo, Haygan; Dai, Guohao] Rensselaer Polytech Inst, CBIS, Troy, NY 12180 USA; [Lee, Young] Korea Adv Inst Sci & Technol, Dept Bio & Brain Engn, Taejon 305701, South Korea; [Seo, Lan] Rensselaer Polytech Inst, Dept Biol Sci, Troy, NY 12180 USA; […	Dai, GH (reprint author), Rensselaer Polytech Inst, CBIS, Room 3123,110 8th St, Troy, NY 12180 USA.	daig@rpi.edu			NIH [R01HL118245]; NSF [CBET-1263455, CBET-1350240]; New York Capital Region Research Alliance grant	This work was supported by NIH R01HL118245, NSF CBET-1263455, CBET-1350240 and New York Capital Region Research Alliance grant.	Iruela-Arispe ML, 2009, DEV CELL, V16, P222, DOI 10.1016/j.devcel.2009.01.013; Lee W, 2009, BIOMATERIALS, V30, P1587, DOI 10.1016/j.biomaterials.2008.12.009; Nakatsu MN, 2003, MICROVASC RES, V66, P102, DOI 10.1016/S0026-2862(03)00045-1; Gilbertson RJ, 2007, NAT REV CANCER, V7, P733, DOI 10.1038/nrc2246; Nakatsu MN, 2008, METHOD ENZYMOL, V443, P65, DOI 10.1016/S0076-6879(08)02004-1; Langer RS, 199…	52	26	27	21	200	ELSEVIER SCI LTD	OXFORD	THE BOULEVARD, LANGFORD LANE, KIDLINGTON, OXFORD OX5 1GB, OXON, ENGLAND	0142-9612	1878-5905		BIOMATERIALS	Biomaterials	SEP	2014	35	28
J	Jensen, J; Rolfing, JHD; Le, DQS; Kristiansen, AA; Nygaard, JV; Hokland, LB; Bendtsen, M; Kassem, M; Lysdahl, H; Bunger, CE				Jensen, Jonas; Rolfing, Jan Hendrik Duedal; Le, Dang Quang Svend; Kristiansen, Asger Albaek; Nygaard, Jens Vinge; Hokland, Lea Bjerre; Bendtsen, Michael; Kassem, Moustapha; Lysdahl, Helle; Bunger, Cody Eric			Surface-modified functionalized polycaprolactone scaffolds for bone repair: In vitro and in vivo experiments	JOURNAL OF BIOMEDICAL MATERIALS RESEARCH PART A			English	Article						poly-epsilon-caprolactone; biodegradation; scaffold; bone tissue engineering; foreign body giant cell	CORALLINE HYDROXYAPATITE SCAFFOLDS; BMP-INDUCED OSTEOGENESIS; COMPOSITE SCAFFOLDS; MORPHOGENETIC PROTEIN-2; POLYMER DEGRADATION; STROMAL CELLS; PORE-SIZE; TISSUE; DIFFERENTIATION; EXPRESSION	A porcine calvaria defect study was carried out to investigate the bone repair potential of three-dimensional (3D)-printed poly-epsilon-caprolactone (PCL) scaffolds embedded with nanoporous PCL. A microscopic grid network was created by rapid prototyping making a 3D-fused deposition model (FDM-PCL). Afterward, the FDM-PCL scaffolds were infused with a mixture of PCL, water, and 1,4-dioxane and un…	[Jensen, Jonas; Rolfing, Jan Hendrik Duedal; Le, Dang Quang Svend; Hokland, Lea Bjerre; Bendtsen, Michael; Lysdahl, Helle; Bunger, Cody Eric] Aarhus Univ Hosp, Orthopaed Res Lab, DK-8000 Aarhus, Denmark; [Kristiansen, Asger Albaek; Nygaard, Jens Vinge] Aarhus Univ, Interdisciplinary Nanosci Ctr iNANO, Aarhus, Denmark; [Nygaard, Jens Vinge] Aarhus Univ, Dept Engn, Aarhus, Denmark; [Kassem, Moustap…	Jensen, J (reprint author), Aarhus Univ Hosp, Orthopaed Res Lab, DK-8000 Aarhus, Denmark.	jj@ki.au.dk	Kassem, Moustapha/J-7688-2013; Nygaard, Jens/B-5373-2012	Nygaard, Jens/0000-0003-2442-1443	Individualized Musculoskeletal Regeneration and Reconstruction Network [8415]; Levoss Aps, Copenhagen, Denmark	Contract grant sponsor: Individualized Musculoskeletal Regeneration and Reconstruction Network; contract grant number: 8415 (to CEB); Contract grant sponsor: Levoss Aps, Copenhagen, Denmark (to LBH, JVN, and CEB)	KANATANI M, 1995, J BONE MINER RES, V10, P1681; Simonsen JL, 2002, NAT BIOTECHNOL, V20, P592, DOI 10.1038/nbt0602-592; Jensen ED, 2010, J CELL BIOCHEM, V109, P672, DOI 10.1002/jcb.22462; Gopferich A, 1996, BIOMATERIALS, V17, P103, DOI 10.1016/0142-9612(96)85755-3; Schantz JT, 2003, TISSUE ENG, V9, pS113; Bessa PC, 2008, J TISSUE ENG REGEN M, V2, P81, DOI 10.1002/term.74; Shin H, 2003, BIOMATERIAL…	38	9	9	7	85	WILEY-BLACKWELL	HOBOKEN	111 RIVER ST, HOBOKEN 07030-5774, NJ USA	1549-3296	1552-4965		J BIOMED MATER RES A	J. Biomed. Mater. Res. Part A	SEP	2014	102	9
J	Rosa, RG; Joazeiro, PP; Bianco, J; Kunz, M; Weber, JF; Waldman, SD				Rosa, Renata G.; Joazeiro, Paulo P.; Bianco, Juares; Kunz, Manuela; Weber, Joanna F.; Waldman, Stephen D.			Growth Factor Stimulation Improves the Structure and Properties of Scaffold-Free Engineered Auricular Cartilage Constructs	PLOS ONE			English	Article							SMOOTH-MUSCLE-CELLS; ARTICULAR-CARTILAGE; IN-VITRO; ELASTIC CARTILAGE; GENE-EXPRESSION; TISSUE; CHONDROCYTES; INSULIN; RECONSTRUCTION; CULTURE	The reconstruction of the external ear to correct congenital deformities or repair following trauma remains a significant challenge in reconstructive surgery. Previously, we have developed a novel approach to create scaffold-free, tissue engineering elastic cartilage constructs directly from a small population of donor cells. Although the developed constructs appeared to adopt the structural appe…	[Rosa, Renata G.; Bianco, Juares; Kunz, Manuela; Weber, Joanna F.; Waldman, Stephen D.] Kingston Gen Hosp, Human Mobil Res Ctr, Kingston, ON K7L 2V7, Canada; [Rosa, Renata G.; Bianco, Juares; Kunz, Manuela; Weber, Joanna F.; Waldman, Stephen D.] Queens Univ, Kingston, ON, Canada; [Rosa, Renata G.; Joazeiro, Paulo P.; Bianco, Juares] Univ Estadual Campinas, UNICAMP, Inst Biol, Dept Histol & Embryo…	Waldman, SD (reprint author), Kingston Gen Hosp, Human Mobil Res Ctr, Kingston, ON K7L 2V7, Canada.	swaldman@ryerson.ca	Bianco, Juares/G-7543-2012				Shieh SJ, 2004, BIOMATERIALS, V25, P1545, DOI 10.1016/S0142-9612(03)00501-5; Yanaga H, 2012, TISSUE ENG PT A, V18, P2020, DOI [10.1089/ten.TEA.2011.0370, 10.1089/ten.tea.2011.0370]; JENSEN DE, 1995, J BIOL CHEM, V270, P6555; Cigan AD, 2013, TISSUE ENG PT A, V19, P1941, DOI [10.1089/ten.TEA.2012.0596, 10.1089/ten.tea.2012.0596]; Goldring MB, 2006, J CELL BIOCHEM, V97, P33, DOI 10.1002/jcb.20652; N…	58	2	2	7	14	PUBLIC LIBRARY SCIENCE	SAN FRANCISCO	1160 BATTERY STREET, STE 100, SAN FRANCISCO, CA 94111 USA	1932-6203			PLOS ONE	PLoS One	AUG 15	2014	9	8
J	Choi, M; Hong, J				Choi, Moonhyun; Hong, Jinkee			Ink-jet printing based high-throughput layer-by-layer assembly for biomedical applications	ABSTRACTS OF PAPERS OF THE AMERICAN CHEMICAL SOCIETY			English	Meeting Abstract	248th National Meeting of the American-Chemical-Society (ACS)	AUG 10-14, 2014	San Francisco, CA	Amer Chem Soc			STEREOCOMPLEX; MULTILAYERS; FABRICATION; DEPOSITION; PROTEINS; RELEASE; FILMS		[Choi, Moonhyun; Hong, Jinkee] Chung Ang Univ, Sch Chem Engn & Mat Sci, Seoul 156756, South Korea		mhchoi.cau@gmail.com					Schlenoff JB, 2000, LANGMUIR, V16, P9968, DOI 10.1021/la001312i; Akagi T, 2012, ANGEW CHEM INT EDIT, V51, P5493, DOI 10.1002/anie.201201586; Andres CM, 2010, J AM CHEM SOC, V132, P14496, DOI 10.1021/ja104735a; Hong J, 2012, ACS NANO, V6, P81, DOI 10.1021/nn202607r; Akagi T, 2014, LANGMUIR, V30, P1669, DOI 10.1021/la404162h; Bo Q, 2008, MACROMOLECULES, V41, P3562, DOI 10.1021/ma8003289; Decher G, …	15	0	0	2	3	AMER CHEMICAL SOC	WASHINGTON	1155 16TH ST, NW, WASHINGTON, DC 20036 USA	0065-7727			ABSTR PAP AM CHEM S	Abstr. Pap. Am. Chem. Soc.	AUG 10	2014	248
J	Zhang, PP; Xia, JF; Wang, ZB; Guan, JJ				Zhang, Peipei; Xia, Junfei; Wang, Zhibin; Guan, Jingjiao			Gold nanoparticle-packed microdisks for multiplex Raman labelling of cells	NANOSCALE			English	Article							DRUG-DELIVERY; PLASMONIC VESICLES; SINGLE CELLS; LIVING CELLS; THIN-FILMS; FABRICATION; SCATTERING; MICROPARTICLES; TRACKING; CANCER	Micro/nanoparticles containing densely packed gold nanoparticles (AuNPs) possess unique properties potentially useful for various biomedical applications. The micro/nanopartictes are conventionally produced by the bottom-up methods, which have limited capability for controlling the particle size, shape and structure. This article reports development of a top-down method that integrates layer-by-l…	[Zhang, Peipei; Xia, Junfei; Wang, Zhibin; Guan, Jingjiao] Florida State Univ, Dept Chem & Biomed Engn, FAMU FSU Coll Engn, Tallahassee, FL 32310 USA; [Guan, Jingjiao] Florida State Univ, Tallahassee, FL 32306 USA	Guan, JJ (reprint author), Florida State Univ, Dept Chem & Biomed Engn, FAMU FSU Coll Engn, 2525 Pottsdamer St, Tallahassee, FL 32310 USA.	guan@eng.fsu.edu			Florida State University Startup Fund; National Science Foundation [1300447]	This work was funded by the Florida State University Startup Fund and the National Science Foundation award 1300447.	Ahmed A, 2001, BIOMED MICRODEVICES, V3, P89, DOI 10.1023/A:1011489907820; Zhang PP, 2013, ADV HEALTHC MATER, V2, P540, DOI 10.1002/adhm.201200200; Dreaden EC, 2012, CHEM SOC REV, V41, P2740, DOI 10.1039/c1cs15237h; Zhang PP, 2011, SMALL, V7, P2998, DOI 10.1002/smll.201101238; Liu XO, 2007, COLLOID SURFACE B, V58, P3, DOI 10.1016/j.colsurfb.2006.08.005; Yashchenok AM, 2012, ANN PHYS-BERLIN, V524, …	31	3	4	5	32	ROYAL SOC CHEMISTRY	CAMBRIDGE	THOMAS GRAHAM HOUSE, SCIENCE PARK, MILTON RD, CAMBRIDGE CB4 0WF, CAMBS, ENGLAND	2040-3364	2040-3372		NANOSCALE	Nanoscale	AUG 7	2014	6	15
J	Femmer, T; Kuehne, AJC; Wessling, M				Femmer, Tim; Kuehne, Alexander J. C.; Wessling, Matthias			Print your own membrane: direct rapid prototyping of polydimethylsiloxane	LAB ON A CHIP			English	Article							MICROFLUIDIC DEVICES; SOFT LITHOGRAPHY; MANUFACTURE; TECHNOLOGY; CHEMISTRY	Polydimethylsiloxane is a translucent and biologically inert silicone material used in sealants, biomedical implants and microscale lab-on-a-chip devices. Furthermore, in membrane technology, polydimethylsiloxane represents a material for separation barriers as it has high permeabilities for various gases. The facile handling of two component formulations with a silicone base material, a catalyst…	[Femmer, Tim; Wessling, Matthias] Rhein Westfal TH Aachen, D-52064 Aachen, Germany; [Femmer, Tim; Kuehne, Alexander J. C.; Wessling, Matthias] Rhein Westfal TH Aachen, DWI Leibniz Inst Interact Mat, D-52074 Aachen, Germany	Kuehne, AJC (reprint author), Rhein Westfal TH Aachen, DWI Leibniz Inst Interact Mat, Forckenbeckstr 50, D-52074 Aachen, Germany.	manuscripts.cvt@avt.rwth-aachen.de; kuehne@dwi.rwth-aachen.de	Kuehne, Alexander/L-1333-2015;	Femmer, Tim/0000-0002-7982-4699; Wessling, Matthias/0000-0002-7874-5315	Alexander-von-Humboldt Professorship; EU; federal state of North Rhine-Westphalia [EFRE 30 00 883 02]; I<SUP>3</SUP>TM Seed Fund Program; EnvisionTEC GmbH	The authors thank M. Mueller and A.J. Benitez for support with elasticity measurements. M.W. acknowledges the support through an Alexander-von-Humboldt Professorship. This work was performed in part at the Center for Chemical Polymer Technology CPT, which is supported by the EU and the federal state of North Rhine-Westphalia (grant no. EFRE 30 00 883 02). The authors also acknowledge funding by t…	Ajhar M., 2011, THESIS RWTH AACHEN U; Melchels FPW, 2010, BIOMATERIALS, V31, P6121, DOI 10.1016/j.biomaterials.2010.04.050; Tsougeni K, 2007, MICROELECTRON ENG, V84, P1104, DOI 10.1016/j.mee.2007.01.011; Torgersen J, 2013, ADV FUNCT MATER, V23, P4542, DOI 10.1002/adfm.201203880; Rosen DW, 2008, MEMS REF SHELF, P175, DOI 10.1007/978-0-387-46283-7_7; de Jong J, 2006, LAB CHIP, V6, P1125, DOI 10.103…	30	12	12	21	90	ROYAL SOC CHEMISTRY	CAMBRIDGE	THOMAS GRAHAM HOUSE, SCIENCE PARK, MILTON RD, CAMBRIDGE CB4 0WF, CAMBS, ENGLAND	1473-0197	1473-0189		LAB CHIP	Lab Chip	AUG 7	2014	14	15
J	Amini, H; Lee, W; Di Carlo, D				Amini, Hamed; Lee, Wonhee; Di Carlo, Dino			Inertial microfluidic physics	LAB ON A CHIP			English	Review							FINITE-REYNOLDS-NUMBER; PLANE POISEUILLE FLOW; SHEAR-FLOW; LATERAL MIGRATION; RECTANGULAR MICROCHANNEL; CONTINUOUS SEPARATION; PARTICLE SEPARATION; SPIRAL MICROCHANNEL; 2ND-ORDER FLUID; CELL-SEPARATION	Microfluidics has experienced massive growth in the past two decades, and especially with advances in rapid prototyping researchers have explored a multitude of channel structures, fluid and particle mixtures, and integration with electrical and optical systems towards solving problems in healthcare, biological and chemical analysis, materials synthesis, and other emerging areas that can benefit …	[Amini, Hamed; Di Carlo, Dino] Univ Calif Los Angeles, Dept Bioengn, Los Angeles, CA 90095 USA; [Amini, Hamed; Di Carlo, Dino] Calif NanoSyst Inst, Los Angeles, CA 90095 USA; [Lee, Wonhee] Korea Adv Inst Sci & Technol, Grad Sch Nanosci & Technol, Taejon, South Korea	Di Carlo, D (reprint author), Univ Calif Los Angeles, Dept Bioengn, 420 Westwood Plaza,5121 Engn V,POB 951600, Los Angeles, CA 90095 USA.	dicarlo@seas.ucla.edu	Lee, Wonhee/G-2718-2011				Amini H, 2013, NAT COMMUN, V4, DOI 10.1038/ncomms2841; Mach AJ, 2010, BIOTECHNOL BIOENG, V107, P302, DOI 10.1002/bit.22833; Nunes JK, 2014, ADV MATER, V26, P3712, DOI 10.1002/adma.201400268; Xiang N, 2013, BIOMICROFLUIDICS, V7, DOI 10.1063/1.4818445; Gossett DR, 2010, ANAL BIOANAL CHEM, V397, P3249, DOI 10.1007/s00216-010-3721-9; Stroock AD, 2002, SCIENCE, V295, P647, DOI 10.1126/science.1066238;…	112	64	64	23	145	ROYAL SOC CHEMISTRY	CAMBRIDGE	THOMAS GRAHAM HOUSE, SCIENCE PARK, MILTON RD, CAMBRIDGE CB4 0WF, CAMBS, ENGLAND	1473-0197	1473-0189		LAB CHIP	Lab Chip	AUG 7	2014	14	15
J	Murphy, SV; Atala, A				Murphy, Sean V.; Atala, Anthony			3D bioprinting of tissues and organs	NATURE BIOTECHNOLOGY			English	Review							STEM-CELL LINES; IN-VITRO; ENGINEERED CONSTRUCTS; DEVELOPMENTAL BIOLOGY; PRINTING APPLICATIONS; FREEFORM FABRICATION; BIOASSEMBLY TOOL; MAMMALIAN-CELLS; SMALL MOLECULES; CONTRAST AGENT	Additive manufacturing, otherwise known as three-dimensional (3D) printing, is driving major innovations in many areas, such as engineering, manufacturing, art, education and medicine. Recent advances have enabled 3D printing of biocompatible materials, cells and supporting components into complex 3D functional living tissues. 3D bioprinting is being applied to regenerative medicine to address th…	[Murphy, Sean V.; Atala, Anthony] Wake Forest Univ, Bowman Gray Sch Med, Wake Forest Inst Regenerat Med, Winston Salem, NC 27106 USA	Atala, A (reprint author), Wake Forest Univ, Bowman Gray Sch Med, Wake Forest Inst Regenerat Med, Winston Salem, NC 27106 USA.	aatala@wakehealth.edu					Allard T., 2005, 6 INT S VIRT REAL AR; AMBESIIMPIOMBATO FS, 1980, P NATL ACAD SCI-BIOL, V77, P3455, DOI 10.1073/pnas.77.6.3455; Ananthanarayanan A, 2011, TRENDS BIOTECHNOL, V29, P110, DOI 10.1016/j.tibtech.2010.10.006; Hersel U, 2003, BIOMATERIALS, V24, P4385, DOI 10.1016/S0142-9612(03)00343-0; DIMRI GP, 1995, P NATL ACAD SCI USA, V92, P9363, DOI 10.1073/pnas.92.20.9363; Horn Timothy J., 2012, Sc…	158	232	243	314	884	NATURE PUBLISHING GROUP	NEW YORK	75 VARICK ST, 9TH FLR, NEW YORK, NY 10013-1917 USA	1087-0156	1546-1696		NAT BIOTECHNOL	Nat. Biotechnol.	AUG	2014	32	8
J	Zhuk, I; Jariwala, F; Attygalle, AB; Wu, Y; Libera, MR; Sukhishvili, SA				Zhuk, Iryna; Jariwala, Freneil; Attygalle, Athula B.; Wu, Yong; Libera, Matthew R.; Sukhishvili, Svetlana A.			Self-Defensive Layer-by-Layer Films with Bacteria-Triggered Antibiotic Release	ACS NANO			English	Article						layer-by-layer films; drug release; bacteria-responsive films; antibacterial coatings; antibiotic delivery; tannic acid; pH-triggered release	HYDROGEN-BONDED MULTILAYERS; POLYELECTROLYTE MULTILAYERS; WEAK POLYELECTROLYTES; ANTIBACTERIAL AGENTS; MOLECULAR-WEIGHT; POLYMER-FILMS; TANNIC-ACID; IN-VITRO; COATINGS; SURFACES	We report on highly efficient, bioresponsive, controlled-release antibacterial coatings constructed by direct assembly of tannic acid (TA) with one of several cationic antibiotics (tobromycin, gentamicin, and polymyxin B) using the layer-by-layer (LbL) technique. These films exhibit a distinct "self-defense" behavior triggered by acidification of the immediate environment by pathogenic bacteria, …	[Zhuk, Iryna; Jariwala, Freneil; Attygalle, Athula B.; Sukhishvili, Svetlana A.] Stevens Inst Technol, Dept Chem Chem Biol & Biomed Engn, Hoboken, NJ 07030 USA; [Wu, Yong; Libera, Matthew R.] Stevens Inst Technol, Dept Chem Engn & Mat Sci, Hoboken, NJ 07030 USA	Sukhishvili, SA (reprint author), Stevens Inst Technol, Dept Chem Chem Biol & Biomed Engn, Hoboken, NJ 07030 USA.	ssukhish@stevens.edu			Army Research Office [W911NF-12-1-0331]	This research project has been partially supported by the Army Research Office through Grant #W911NF-12-1-0331. We are grateful to C. Agresti for her help with the cell culture preparations. The authors would also like to acknowledge A. Zhuk for his help with confocal imaging and Y. Wang for his help with the SEM imaging.	Shukla A, 2010, SMALL, V6, P2392, DOI 10.1002/smll.201001150; Lao LL, 2009, J BIOMED MATER RES A, V90A, P1054, DOI 10.1002/jbm.a.32171; Kharlampieva E, 2007, LANGMUIR, V23, P175, DOI 10.1021/la061652p; Cado G, 2013, ADV FUNCT MATER, V23, P4801, DOI 10.1002/adfm.201300416; Park KD, 1998, BIOMATERIALS, V19, P851; Chiarelli PA, 2001, ADV MATER, V13, P1167, DOI 10.1002/1521-4095(200108)13:15<1167::AI…	68	28	28	30	147	AMER CHEMICAL SOC	WASHINGTON	1155 16TH ST, NW, WASHINGTON, DC 20036 USA	1936-0851	1936-086X		ACS NANO	ACS Nano	AUG	2014	8	8
J	Polak, R; Crouzier, T; Lim, RM; Ribbeck, K; Beppu, MM; Pitombo, RNM; Cohen, RE; Rubner, MF				Polak, Roberta; Crouzier, Thomas; Lim, Rosanna M.; Ribbeck, Katharina; Beppu, Marisa M.; Pitombo, Ronaldo N. M.; Cohen, Robert E.; Rubner, Michael F.			Sugar-Mediated Disassembly of Mucin/Lectin Multi layers and Their Use as pH-Tolerant, On-Demand Sacrificial Layers	BIOMACROMOLECULES			English	Article							POLYELECTROLYTE MULTILAYERS; LECTIN INTERACTIONS; FILM FORMATION; MUCIN; MEMBRANES; NANOSTRUCTURES; CONSTRUCTION; STABILITY; CHITOSAN; ARRAYS	The layer-by-layer (LbL) assembly of thin films on surfaces has proven to be an extremely useful technology for uses ranging from optics to biomedical applications. Releasing these films from the substrate to generate so-called free-standing multilayer films opens a new set of applications. Current approaches to generating such materials are limited because they can be cytotoxic, difficult to sca…	[Polak, Roberta; Pitombo, Ronaldo N. M.] Univ Sao Paulo, Sch Pharmaceut Sci, BR-05508000 Sao Paulo, Brazil; [Crouzier, Thomas; Ribbeck, Katharina] MIT, Dept Biol Engn, Cambridge, MA 02139 USA; [Lim, Rosanna M.; Cohen, Robert E.] MIT, Dept Chem Engn, Cambridge, MA 02139 USA; [Beppu, Marisa M.] Univ Estadual Campinas, UNICAMP, Sch Chem Engn, BR-13083852 Campinas, SP, Brazil; [Rubner, Michael F.] MI…	Rubner, MF (reprint author), MIT, Dept Mat Sci & Engn, Cambridge, MA 02139 USA.	rubner@mit.edu	BEPPU, MARISA/E-1057-2012;	Crouzier, Thomas/0000-0002-1981-3736	MRSEC Program of the National Science Foundation [DMR - 0819762]; FAPESP (Sao Paulo Research Foundation) [2010/51066-3, 2011/21326-6]; Chyn Duog Shiah Memorial Fellowship; Marie Curie International Outgoing Fellowship "BIOMUC"	This work was supported in part by the MRSEC Program of the National Science Foundation under award number DMR - 0819762. R. Polak is supported by FAPESP (Sao Paulo Research Foundation) Fellowships 2010/51066-3 and 2011/21326-6 and R. Lim by the Chyn Duog Shiah Memorial Fellowship. T. Crouzier is supported by Marie Curie International Outgoing Fellowship "BIOMUC". We would like to thank Professor…	Andrianifahanana M, 2006, BBA-REV CANCER, V1765, P189, DOI 10.1016/j.bbcan.2006.01.002; Becker AL, 2010, MACROMOL BIOSCI, V10, P488, DOI 10.1002/mabi.200900347; Pennakalathil J, 2011, ACS NANO, V5, P9232, DOI 10.1021/nn203490q; Lundin M, 2009, J COLLOID INTERF SCI, V336, P30, DOI 10.1016/j.jcis.2009.03.061; Barthes J, 2012, LANGMUIR, V28, P13550, DOI 10.1021/la302550q; Lee H, 2013, ACS MACRO LETT…	43	8	8	10	35	AMER CHEMICAL SOC	WASHINGTON	1155 16TH ST, NW, WASHINGTON, DC 20036 USA	1525-7797	1526-4602		BIOMACROMOLECULES	Biomacromolecules	AUG	2014	15	8
J	Authimoolam, SP; Vasilakes, AL; Shah, NM; Puleo, DA; Dziubla, TD				Authimoolam, Sundar P.; Vasilakes, Andrew L.; Shah, Nihar M.; Puleo, David A.; Dziubla, Thomas D.			Synthetic Oral Mucin Mimic from Polymer Micelle Networks	BIOMACROMOLECULES			English	Article							BLOCK-COPOLYMER MICELLES; INTERFACIAL INSTABILITIES; BIOMEDICAL APPLICATIONS; GASTROINTESTINAL MUCUS; THERAPEUTIC ENZYME; SALIVARY MUCINS; DRUG-DELIVERY; LAYER; FILMS; MORPHOLOGIES	Mucin networks are formed in the oral cavity by complexation of glycoproteins with other salivary proteins, yielding a hydrated lubricating barrier. The function of these networks is linked to their structural, chemical, and mechanical properties. Yet, as these properties are interdependent, it is difficult to tease out their relative importance. Here, we demonstrate the ability to recreate the f…	[Authimoolam, Sundar P.; Vasilakes, Andrew L.; Shah, Nihar M.; Dziubla, Thomas D.] Univ Kentucky, Coll Engn, Dept Chem & Mat Engn, Lexington, KY 40506 USA; [Puleo, David A.] Univ Kentucky, Coll Engn, Dept Biomed Engn, Wenner Gren Lab, Lexington, KY 40506 USA	Dziubla, TD (reprint author), Univ Kentucky, Coll Engn, Dept Chem & Mat Engn, 177 F Paul Anderson Tower, Lexington, KY 40506 USA.	dziubla@engr.uky.edu			National Institutes of Health [R03 DE019496]	This work was funded by National Institutes of Health (Grant R03 DE019496). Authors would like to acknowledge James G. Begley and Cindy Meier for performing confocal laser scanning measurements, and Dr. Bradley Berron and Leila Safazadeh for their help with the goniometer-contact angle measurements. Authors also thank Dr. Paritosh Wattamwar for insightful discussions.	Simone EA, 2007, BIOMACROMOLECULES, V8, P3914, DOI 10.1021/bm700888h; Simone EA, 2009, BIOMACROMOLECULES, V10, P1324, DOI 10.1021/bm900189x; Cone RA, 2009, ADV DRUG DELIVER REV, V61, P75, DOI 10.1016/j.addr.2008.09.008; Johansson MEV, 2008, P NATL ACAD SCI USA, V105, P15064, DOI 10.1073/pnas.0803124105; Olmsted SS, 2001, BIOPHYS J, V81, P1930; Kim Y, 2005, NANOTECHNOLOGY, V16, pS484, DOI 10.1088/…	61	4	4	7	35	AMER CHEMICAL SOC	WASHINGTON	1155 16TH ST, NW, WASHINGTON, DC 20036 USA	1525-7797	1526-4602		BIOMACROMOLECULES	Biomacromolecules	AUG	2014	15	8
J	Cui, HT; Wang, Y; Cui, LG; Zhang, PB; Wang, XH; Wei, Y; Chen, XS				Cui, Haitao; Wang, Yu; Cui, Liguo; Zhang, Peibiao; Wang, Xianhong; Wei, Yen; Chen, Xuesi			In Vitro Studies on Regulation of Osteogenic Activities by Electrical Stimulus on Biodegradable Electroactive Polyelectrolyte Multilayers	BIOMACROMOLECULES			English	Article							PERCUTANEOUS INTRAMUSCULAR ELECTRODES; MESENCHYMAL STROMAL CELLS; TISSUE REGENERATION; MYOBLAST DIFFERENTIATION; BIOMEDICAL APPLICATIONS; EXPONENTIAL-GROWTH; CONDUCTING POLYMER; CARBON NANOTUBES; HUMAN MSCS; STIMULATION	In this study, a novel electroactive tetreaniline-containing degradable polyelectrolyte multilayer film (PEM) coating [(poly(L-glutamic acid)-graft-tetreaniline/poly(L-lysine)-graft-tetreaniline)(n), (PGA-g-TA/PLL-g-TA)(n)] was designed and fabricated by layer-by-layer (LbL) assembly method. Compared with the nongrafted PEMs, the tetreaniline-grafted PEMs showed higher roughness and stiffness in …	[Cui, Haitao; Wang, Yu; Cui, Liguo; Zhang, Peibiao; Wang, Xianhong; Chen, Xuesi] Chinese Acad Sci, Changchun Inst Appl Chem, Key Lab Polymer Ecomat, Changchun 130022, Peoples R China; [Cui, Haitao] Univ Chinese Acad Sci, Beijing 100039, Peoples R China; [Wei, Yen] Tsinghua Univ, Dept Chem, Beijing 100084, Peoples R China	Wei, Y (reprint author), Tsinghua Univ, Dept Chem, Beijing 100084, Peoples R China.	weiyen@tsinghua.edu.cn; xschen@ciac.ac.cn	Wei, Yen/H-5329-2012		National Natural Science Foundation of China [51103149, 51233004, 51203152, 51390484, 51321062]; Ministry of Science and Technology of China [2011DFR51090]	This research was financially supported by National Natural Science Foundation of China (Projects 51103149, 51233004, 51203152, 51390484, and 51321062), Ministry of Science and Technology of China (International Cooperation and Communication Program 2011DFR51090).	Guo BL, 2010, BIOMACROMOLECULES, V11, P855, DOI 10.1021/bm9011248; Ding JX, 2013, J MATER CHEM B, V1, P69, DOI 10.1039/c2tb00063f; Guo BL, 2013, PROG POLYM SCI, V38, P1263, DOI 10.1016/j.progpolymsci.2013.06.003; Guo BL, 2012, ACTA BIOMATER, V8, P144, DOI 10.1016/j.actbio.2011.09.027; Cui HT, 2013, BIOMACROMOLECULES, V14, P1904, DOI 10.1021/bm4002766; Mooney E, 2012, BIOMATERIALS, V33, P6132, DOI…	53	9	9	18	93	AMER CHEMICAL SOC	WASHINGTON	1155 16TH ST, NW, WASHINGTON, DC 20036 USA	1525-7797	1526-4602		BIOMACROMOLECULES	Biomacromolecules	AUG	2014	15	8
J	Paulraj, T; Feoktistova, N; Velk, N; Uhlig, K; Duschl, C; Volodkin, D				Paulraj, Thomas; Feoktistova, Natalia; Velk, Natalia; Uhlig, Katja; Duschl, Claus; Volodkin, Dmitry			Microporous Polymeric 3D Scaffolds Templated by the Layer-by-Layer Self-Assembly	MACROMOLECULAR RAPID COMMUNICATIONS			English	Article						calcium carbonate; cell adhesion; drug delivery; microcapsule; multilayers	CELL-ADHESION; POLYELECTROLYTE MICROCAPSULES; BIOMEDICAL APPLICATIONS; FILMS; MULTILAYERS; DELIVERY; DESIGN; GROWTH; BIOMATERIALS; FABRICATION	Polymeric scaffolds serve as valuable supports for biological cells since they offer essential features for guiding cellular organization and tissue development. The main challenges for scaffold fabrication are i) to tune an internal structure and ii) to load bio-molecules such as growth factors and control their local concentration and distribution. Here, a new approach for the design of hollow …	[Paulraj, Thomas; Feoktistova, Natalia; Velk, Natalia; Uhlig, Katja; Duschl, Claus; Volodkin, Dmitry] Fraunhofer Inst Cell Therapy & Immunol, BranchBioanalyt & Bioproc IZI BB, D-14476 Potsdam, Germany	Volodkin, D (reprint author), Fraunhofer Inst Cell Therapy & Immunol, BranchBioanalyt & Bioproc IZI BB, Muhlenberg 13, D-14476 Potsdam, Germany.	Dmitry.Volodkin@ibmt.fraunhofer.de	Duschl, Claus/G-6106-2016		Alexander von Humboldt Foundation (Sofja Kovalevskaja Program); DFG [VO 1716/2-1]	The work has been supported by Alexander von Humboldt Foundation (Sofja Kovalevskaja Program) and by the DFG grant VO 1716/2-1. The authors thank Susann Weichold, Rona Pitschke for SEM imaging and Prof. H. Moehwald for fruitful discussions.	Aggarwal N, 2013, MACROMOL BIOSCI, V13, P1327, DOI 10.1002/mabi.201300153; Anderegg F, 2011, PLOS ONE, V6, DOI 10.1371/journal.pone.0028583; Volodkin D, 2012, POLYM INT, V61, P673, DOI 10.1002/pi.4182; Schmidt S, 2013, ADV FUNCT MATER, V23, P116, DOI 10.1002/adfm.201201321; Uhlig K, 2012, SOFT MATTER, V8, P11786, DOI 10.1039/c2sm26500a; Jaklenec A, 2008, BIOMATERIALS, V29, P185, DOI 10.1016/j.bio…	42	4	4	14	86	WILEY-V C H VERLAG GMBH	WEINHEIM	BOSCHSTRASSE 12, D-69469 WEINHEIM, GERMANY	1022-1336	1521-3927		MACROMOL RAPID COMM	Macromol. Rapid Commun.	AUG	2014	35	16
J	Yoo, DJ				Yoo, Dong-Jin			Advanced Porous Scaffold Design using Multi-Void Triply Periodic Minimal Surface Models with High Surface Area to Volume Ratios	INTERNATIONAL JOURNAL OF PRECISION ENGINEERING AND MANUFACTURING			English	Article						Surface area to volume ratio; Conventional TPMS scaffolds; Multi-void TPMS scaffolds; Multi-material TPMS tissue models; Additive manufacture; Organ printing	TISSUE ENGINEERING SCAFFOLDS; INTERNAL ARCHITECTURE DESIGN; DISTANCE FIELD; FREEFORM FABRICATION; STRUCTURE LIBRARY; PROJECTION; RECONSTRUCTION; COMPLEX; STEREOLITHOGRAPHY; MICROSTEREOLITHOGRAPHY	Creating biophysically and biologically desirable porous scaffolds has always been one of the greatest challenges in tissue engineering (TE). Advanced additive manufacture (AM) methods such as three-dimensional (3D) printing techniques have established remarkable improvements in the fabrication of porous scaffolds and structures close in architecture to biological tissue. Such fabrication techniq…	Daejin Univ, Dept Comp Aided Mech Design Engn, Pochon 487711, South Korea	Yoo, DJ (reprint author), Daejin Univ, Dept Comp Aided Mech Design Engn, Pochon 487711, South Korea.	djyoo@daejin.ac.kr			Basic Science Research Program through the National Research Foundation of Korea (NRF) - Ministry of Education [2013-R1A1A-2058320]	This research was supported by Basic Science Research Program through the National Research Foundation of Korea (NRF) funded by the Ministry of Education (No. 2013-R1A1A-2058320).	Baerentzen JA, 2005, IEEE T VIS COMPUT GR, V11, P243, DOI 10.1109/TVCG.2005.49; Sudarmadji N, 2011, ACTA BIOMATER, V7, P530, DOI 10.1016/j.actbio.2010.09.024; Yoo D, 2013, MAT SCI ENG C-MATER, V33, P1759, DOI 10.1016/j.msec.2012.12.092; Yoo DJ, 2011, INT J PRECIS ENG MAN, V12, P61, DOI 10.1007/s12541-011-0008-9; Yoo DJ, 2011, BIOMATERIALS, V32, P7741, DOI 10.1016/j.biomaterials.2011.07.019; Yoo D…	50	3	3	4	26	KOREAN SOC PRECISION ENG	SEOUL	RM 306, KWANGMYUNG BLDG, 5-4 NONHYUN-DONG, KANGNAM-GU, SEOUL, 135-010, SOUTH KOREA	2234-7593	2005-4602		INT J PRECIS ENG MAN	Int. J. Precis. Eng. Manuf.	AUG	2014	15	8
J	Sa, MW; Kim, JY				Sa, Min-Woo; Kim, Jong Young			Fabrication and Characteristic Evaluation of Three-dimensional beta-Tricalcium Phosphate/Polycaprolactone Scaffold for Bone Regeneration	TISSUE ENGINEERING AND REGENERATIVE MEDICINE			Korean	Article						beta-tricalcium phosphate; Polycaprolactone; Scaffold; Solidfree-form fabrication; MG63 cells	SOLID FREEFORM FABRICATION; ORTHOPEDIC APPLICATIONS; MECHANICAL-PROPERTIES; PHOSPHATE SCAFFOLDS; CALCIUM-PHOSPHATE; TISSUE; BIOCOMPATIBILITY; COMPRESSION; SYSTEM; SALT	Polycaprolactone (PCL) and beta-tricalcium phosphate (beta-TCP) are widely used for the regeneration of defective models in the field of orthopedics. PCL is a good biocompatibility and appropriate compressive strength, and beta -TCP is an osteoconductivity bioceramics used to regenerate bone tissue. In this study, a multi-head scaffold fabrication system (MSFS) is based on a solid free-form fabri…	[Sa, Min-Woo; Kim, Jong Young] Andong Natl Univ, Dept Mech Engn, Andong 760749, Gyungbuk, South Korea	Kim, JY (reprint author), Andong Natl Univ, Dept Mech Engn, Andong 760749, Gyungbuk, South Korea.	jykim@anu.ac.kr					Hou QP, 2003, BIOMATERIALS, V24, P1937, DOI 10.1016/S0142-9612(02)00562-8; Sous M, 1998, BIOMATERIALS, V19, P2147, DOI 10.1016/S0142-9612(98)00118-5; Miranda P, 2006, ACTA BIOMATER, V2, P457, DOI 10.1016/j.actbio.2006.02.004; Moutos FT, 2007, NAT MATER, V6, P162, DOI 10.1038/nmat1822; Lee JS, 2012, J BIOMED MATER RES A, V100A, P1846, DOI 10.1002/jbm.a.34149; Chung H, 2010, J MECH SCI TECHNOL, V24…	27	0	0	7	18	KOREAN TISSUE ENGINEERING REGENERATIVE MEDICINE SOC	JONGRO-GU	199-1, DONGSUNG-DONG,, JONGRO-GU, SEOUL 110-810, SOUTH KOREA	1738-2696			TISSUE ENG REGEN MED	Tissue Eng. Regen. Med.	AUG	2014	11			2
J	Wolinsky, H				Wolinsky, Howard			Printing organs cell-by-cell 3-D printing is growing in popularity, but how should we regulate the application of this new technology to health care?	EMBO REPORTS			English	Editorial Material											howard.wolinsky@gmail.com						0	0	0	4	21	WILEY-BLACKWELL	HOBOKEN	111 RIVER ST, HOBOKEN 07030-5774, NJ USA	1469-221X	1469-3178		EMBO REP	EMBO Rep.	AUG	2014	15	8
J	Jo, IH; Ahn, MK; Moon, YW; Koh, YH; Kim, HE				Jo, In-Hwan; Ahn, Min-Kyung; Moon, Young-Wook; Koh, Young-Hag; Kim, Hyoun-Ee			Novel rapid direct deposition of ceramic paste for porous biphasic calcium phosphate (BCP) scaffolds with tightly controlled 3-D macrochannels	CERAMICS INTERNATIONAL			English	Article						Extrusion; Porosity; Strength; Biomedical applications	SOLID FREEFORM FABRICATION; HYDROXYAPATITE IMPLANTS; ALUMINA; ORTHOPHOSPHATES; STRENGTH; REPAIR	We herein propose a novel way of creating porous biphasic calcium phosphate (BCP) scaffolds with tightly controlled 3-D macrochannels using rapid direct deposition of ceramic paste (RDD-C). This newly developed RDD-C technique can rapidly solidify deposited green BCP filaments through the precipitation of a methylcellulose (MC) polymer used as the binder in aqueous BCP paste via solvent extractio…	[Jo, In-Hwan; Ahn, Min-Kyung; Moon, Young-Wook; Koh, Young-Hag] Korea Univ, Dept Dent Lab Sci & Engn, Seoul 136703, South Korea; [Koh, Young-Hag] Korea Univ, Med Ctr, Guro Hosp, Dept Orthopaed, Seoul 152703, South Korea; [Kim, Hyoun-Ee] Seoul Natl Univ, Dept Mat Sci & Engn, Seoul 151742, South Korea	Koh, YH (reprint author), Korea Univ, Dept Dent Lab Sci & Engn, Seoul 136703, South Korea.	kohyh@korea.ac.kr			Korea Science and Engineering Foundation (KOSEF) - Korea government (MEST) [NRF-2012R1A1B3003128]	This work was supported by the Korea Science and Engineering Foundation (KOSEF) grant funded by the Korea government (MEST) (NRF-2012R1A1B3003128).	Soon YM, 2011, J EUR CERAM SOC, V31, P13, DOI 10.1016/j.jeurceramsoc.2010.09.008; Chu TMG, 2001, J MATER SCI-MATER M, V12, P471, DOI 10.1023/A:1011203226053; Fu Q, 2011, ACTA BIOMATER, V7, P3547, DOI 10.1016/j.actbio.2011.06.030; Dorozhkin SV, 2007, J MATER SCI, V42, P1061, DOI 10.1007/s10853-006-1467-8; Gibson LJ, 2005, J BIOMECH, V38, P377, DOI 10.1016/j.jbiomech.2004.09.027; Yang SF, 2008, MAT…	25	4	4	0	12	ELSEVIER SCI LTD	OXFORD	THE BOULEVARD, LANGFORD LANE, KIDLINGTON, OXFORD OX5 1GB, OXON, ENGLAND	0272-8842	1873-3956		CERAM INT	Ceram. Int.	AUG	2014	40	7	B
J	Matsusaki, M; Case, CP; Akashi, M				Matsusaki, Michiya; Case, Charles Patrick; Akashi, Mitsuru			Three-dimensional cell culture technique and pathophysiology	ADVANCED DRUG DELIVERY REVIEWS			English	Review						3D constructs; Human-tissue model; Layer-by-layer assembly; Vasculature; Extracellular matrix; Nano-films	IN-VITRO; MANIPULATION TECHNIQUE; EXTRACELLULAR-MATRIX; HEPATOCYTE SPHEROIDS; ENDOTHELIAL-CELLS; SENSOR PARTICLES; TISSUE; FABRICATION; MODEL; SCAFFOLDS	Three-dimensional (3D) tissue constructs consisting of human cells have opened a new avenue for tissue engineering, pharmaceutical and pathophysiological applications, and have great potential to estimate the dynamic pharmacological effects of drug candidates, metastasis processes of cancer cells, and toxicity expression of nano-materials, as a 3D-human tissue model instead of in vivo animal expe…	[Matsusaki, Michiya; Akashi, Mitsuru] Osaka Univ, Grad Sch Engn, Dept Appl Chem, Suita, Osaka 5650871, Japan; [Case, Charles Patrick] Clin Sci North Bristol Univ Bristol, Bristol Musculoskeletal Res Unit, Southmead Hosp, Avon Orthopaed Ctr, Bristol BS10 5NB, Avon, England	Akashi, M (reprint author), Osaka Univ, Grad Sch Engn, Dept Appl Chem, 2-1 Yamadaoka, Suita, Osaka 5650871, Japan.	akashi@chem.eng.osaka-u.ac.jp			PRESTO-JST; Industrial Technology Research Grant Program from NEDO of Japan [06B44017a]; MEXT of Japan [21106514]; Noguchi Institute Fund; JSPS [LR026]	This work was supported mainly by PRESTO-JST, and partly by an Industrial Technology Research Grant Program in 2006 (06B44017a) from NEDO of Japan, a Grant-in-Aid for Scientific Research on Innovative Areas (21106514) from MEXT of Japan, the Noguchi Institute Fund, and by NEXT Program from JSPS (LR026).	Otsuka H, 2004, CHEMBIOCHEM, V5, P850, DOI 10.1002/cbic.200300822; FOLKMAN J, 1980, NATURE, V288, P551, DOI 10.1038/288551a0; Matsunaga YT, 2011, ADV MATER, V23, pH90, DOI 10.1002/adma.201004375; Inamura M, 2011, MOL THER, V19, P400, DOI 10.1038/mt.2010.241; Michelini E, 2010, ANAL BIOANAL CHEM, V398, P227, DOI 10.1007/s00216-010-3933-z; Hosoya H, 2012, BIOCHEM BIOPH RES CO, V419, P32, DOI 10.101…	65	13	15	6	45	ELSEVIER SCIENCE BV	AMSTERDAM	PO BOX 211, 1000 AE AMSTERDAM, NETHERLANDS	0169-409X	1872-8294		ADV DRUG DELIVER REV	Adv. Drug Deliv. Rev.	JUL 30	2014	74
J	Kim, MS; Kim, G				Kim, Min Seong; Kim, GeunHyung			Electrohydrodynamic Jet Process for Pore-Structure-Controlled 3D Fibrous Architecture As a Tissue Regenerative Material: Fabrication and Cellular Activities	LANGMUIR			English	Article							BIOMEDICAL APPLICATIONS; NANOFIBROUS SCAFFOLDS; POLYMER NANOFIBERS; ACID) NANOFIBERS; ELECTROSPUN; MATRICES	In this study, we propose a new scaffold fabrication method, "direct electro-hydrodynamic jet process," using the initial jet of an electrospinning process and ethanol media as a target. The fabricated three-dimensional (3D) fibrous structure was configured with multilayered microsized struts consisting of randomly entangled micro/nanofibrous architecture, similar to that of native extracellular …	[Kim, Min Seong; Kim, GeunHyung] Sungkyunkwan Univ, Dept Biomechatron Engn, Coll Biotechnol & Bioengn, Suwon 440746, South Korea	Kim, G (reprint author), Sungkyunkwan Univ, Dept Biomechatron Engn, Coll Biotechnol & Bioengn, Suwon 440746, South Korea.	gkimbme@skku.edu			National Research Foundation of Korea - Ministry of Education, Science, and Technology (MEST) [NRF-2012R1A2A2A01017435]	This research was financially supported by the National Research Foundation of Korea grant funded by the Ministry of Education, Science, and Technology (MEST) (Grant No. NRF-2012R1A2A2A01017435).	Wang SG, 2012, COLLOID SURFACE B, V89, P254, DOI 10.1016/j.colsurfb.2011.09.029; Kim G, 2007, J BIOMED MATER RES B, V81B, P104, DOI 10.1002/jbm.b.30642; Yokoyama Y, 2009, MATER LETT, V63, P754, DOI 10.1016/j.matlet.2008.12.042; Yoshimoto H, 2003, BIOMATERIALS, V24, P2077, DOI 10.1016/S0142-9612(02)00635-X; Cukierman E, 2002, CURR OPIN CELL BIOL, V14, P633, DOI 10.1016/S0955-0674(02)00364-2; Cai S…	22	11	12	4	32	AMER CHEMICAL SOC	WASHINGTON	1155 16TH ST, NW, WASHINGTON, DC 20036 USA	0743-7463			LANGMUIR	Langmuir	JUL 22	2014	30	28
J	Przekora, A; Palka, K; Ginalska, G				Przekora, Agata; Palka, Krzysztof; Ginalska, Grazyna			Chitosan/beta-1,3-glucan/calcium phosphate ceramics composites-Novel cell scaffolds for bone tissue engineering application	JOURNAL OF BIOTECHNOLOGY			English	Article						Biomaterials; Biocompatibility; Cell culture; Mechanical properties; Young's modulus; Compressive strength		Bone tissue engineering put emphasis on fabrication three-dimensional biodegradable porous scaffolds that possess ability to enhance adhesion, proliferation and differentiation of osteoblast cells, therefore supporting bone regeneration and functional bone tissue formation. The aim of this work was to fabricate novel tri-component scaffolds composed of chitosan, beta-1,3-glucan, and bioceramics a…	[Przekora, Agata; Ginalska, Grazyna] Med Univ Lublin, Dept Biochem & Biotechnol, PL-20093 Lublin, Poland; [Palka, Krzysztof] Lublin Univ Technol, Dept Mat Engn, PL-20618 Lublin, Poland	Przekora, A (reprint author), Med Univ Lublin, Dept Biochem & Biotechnol, Chodzki 1, PL-20093 Lublin, Poland.	agata.przekora@umlub.pl	Palka, Krzysztof/A-7077-2015	Palka, Krzysztof/0000-0003-4920-4613	DS MNd 2 project	Financial assistance was provided by DS MNd 2 project. The paper was developed using the equipment purchased within the agreement No. PORPW.01.03.00-06-010/09-00 Operational Program Development of Eastern Poland 2007-2013, Priority Axis I, Modern Economy, Operations 1.3. Innovations Promotion. The authors would like to thank Tomasz Piersiak from Department of Biochemistry and Biotechnology, Medic…	[Anonymous], 2009, 1099352009E ISO; Qi XN, 2014, J BIOMED MATER RES A, V102, P366, DOI 10.1002/jbm.a.34710; Venkatesan J, 2012, INT J BIOL MACROMOL, V51, P1033, DOI 10.1016/j.ijbiomac.2012.08.020; Prabaharan M, 2007, J BIOMED MATER RES B, V81B, P427, DOI 10.1002/jbm.b.30680; Przekora A, 2014, CENT EUR J BIOL, V9, P277, DOI 10.2478/s11535-013-0261-2; Jin HH, 2012, INT J BIOL MACROMOL, V51, P1079, …	14	5	5	2	24	ELSEVIER SCIENCE BV	AMSTERDAM	PO BOX 211, 1000 AE AMSTERDAM, NETHERLANDS	0168-1656	1873-4863		J BIOTECHNOL	J. Biotechnol.	JUL 20	2014	182
J	Cuomo, F; Ceglie, A; Piludu, M; Miguel, MG; Lindman, B; Lopez, F				Cuomo, Francesca; Ceglie, Andrea; Piludu, Marco; Miguel, Maria G.; Lindman, Bjorn; Lopez, Francesco			Loading and Protection of Hydrophilic Molecules into Liposome-Templated Polyelectrolyte Nanocapsules	LANGMUIR			English	Article							DRUG-DELIVERY; NUCLEOTIDE-MONOPHOSPHATES; RELEASE; MICROCAPSULES; SYSTEMS; DOXORUBICIN; TRANSPORT; CAPSULES; HOLLOW	Compartmentalized systems produced via the layer-by-layer (LbL) self-assembly method have been produced by alternatively depositing alginate and chitosan layers onto cores of liposomes. The combination of dynamic light scattering (DLS), zeta potential, and transmission electron microscopy (TEM) techniques provides detailed information on the stability, dimensions, charge, and wall thickness of th…	[Cuomo, Francesca; Ceglie, Andrea; Lopez, Francesco] Univ Molise, Dipartimento Agr Ambiente Alimenti DIAAA, I-86100 Campobasso, Italy; [Cuomo, Francesca; Ceglie, Andrea; Lopez, Francesco] Univ Molise, CSGI, I-86100 Campobasso, Italy; [Piludu, Marco] Univ Cagliari, Dipartimento Citomorfol, I-09042 Monserrato, CA, Italy; [Miguel, Maria G.; Lindman, Bjorn] Univ Coimbra, Dept Chem, P-3004535 Coimbra,…	Cuomo, F (reprint author), Univ Molise, Dipartimento Agr Ambiente Alimenti DIAAA, Via Sanctis, I-86100 Campobasso, Italy.	francesca.cuomo@unimol.it; lopez@unimol.it	Ceglie, Andrea/F-2849-2011; Cuomo, Francesca/F-1176-2011; Lopez, Francesco/F-1282-2011;	Ceglie, Andrea/0000-0002-8712-2259; Lopez, Francesco/0000-0003-4807-831X; Cuomo, Francesca/0000-0002-1166-6970	MIUR (PRIN) [2010BJ23MN]; CSGI	This work was financially supported by MIUR (PRIN 2010, 2010BJ23MN) and CSGI.	Koutsopoulos S, 2009, P NATL ACAD SCI USA, V106, P4623, DOI 10.1073/pnas.0807506106; LANGER R, 1990, SCIENCE, V249, P1527, DOI 10.1126/science.2218494; Antipov AA, 2004, ADV COLLOID INTERFAC, V111, P49, DOI 10.1016/j.cis.2004.07.006; Mangiapia G, 2012, BIOMATERIALS, V33, P3770, DOI 10.1016/j.biomaterials.2012.01.057; Strydom SJ, 2014, POWDER TECHNOL, V256, P470, DOI 10.1016/j.powtec.2014.01.088; …	46	2	2	7	70	AMER CHEMICAL SOC	WASHINGTON	1155 16TH ST, NW, WASHINGTON, DC 20036 USA	0743-7463			LANGMUIR	Langmuir	JUL 15	2014	30	27
J	Wu, YJ; Lin, XK; Wu, ZG; Mohwald, H; He, Q				Wu, Yingjie; Lin, Xiankun; Wu, Zhiguang; Moehwald, Helmuth; He, Qiang			Self-Propelled Polymer Multilayer Janus Capsules for Effective Drug Delivery and Light-Triggered Release	ACS APPLIED MATERIALS & INTERFACES			English	Article						layer-by-layer; autonomous motor; Janus capsules; biocatalysis; remote release	AUTONOMOUS MOVEMENT; MOTORS; CELLS	We present herein a novel hybrid, polymer-based motor that was fabricated by the template-assisted polyelectrolyte layer-by-layer (LbL) deposition of a thin gold layer on one side, followed by chemical immobilization of a catalytic enzyme. Such Janus capsule motors can self-propel at 0.1% peroxide fuel concentration at physiological temperature and have a higher speed as compared to Pt-based synt…	[Wu, Yingjie; Lin, Xiankun; Wu, Zhiguang; He, Qiang] Harbin Inst Technol, State Key Lab Urban Water Resource & Environm HIT, Micro Nanotechnol Res Ctr, Harbin 150080, Peoples R China; [Moehwald, Helmuth] Max Planck Inst Colloids & Interfaces, D-14424 Potsdam, Germany	Lin, XK (reprint author), Harbin Inst Technol, State Key Lab Urban Water Resource & Environm HIT, Micro Nanotechnol Res Ctr, Harbin 150080, Peoples R China.	xiankunlin@hit.edu.cn; qianghe@hit.edu.cn	Mohwald, Helmuth/B-8265-2014; Lin, Xiankun/B-7812-2012; he, qiang/G-5520-2011	Mohwald, Helmuth/0000-0001-7833-3786; Lin, Xiankun/0000-0001-6936-4812;	National Nature Science Foundation of China [91027045, 21103034]; 100-Talent Program of HIT, New Century Excellent Talent Program [NCET-11-0800]; State Key Lab of Urban Water Resource and Environment in HIT [ESK201302]	We thank Prof. J. B. Li for helpful discussion. This work was supported by the National Nature Science Foundation of China (91027045 and 21103034), 100-Talent Program of HIT, New Century Excellent Talent Program (NCET-11-0800), and State Key Lab of Urban Water Resource and Environment in HIT (no. ESK201302).	Sinani VA, 2003, NANO LETT, V3, P1177, DOI 10.1021/nl0255045; Wilson DA, 2012, NAT CHEM, V4, P268, DOI 10.1038/nchem.1281; Kloxin AM, 2009, SCIENCE, V324, P59, DOI 10.1126/science.1169494; Paxton WF, 2004, J AM CHEM SOC, V126, P13424, DOI 10.1021/ja047697z; Sundararajan S, 2008, NANO LETT, V8, P1271, DOI 10.1021/nl072275j; Tong WJ, 2012, CHEM SOC REV, V41, P6103, DOI 10.1039/c2cs35088b; Ebbens SJ…	37	23	24	9	80	AMER CHEMICAL SOC	WASHINGTON	1155 16TH ST, NW, WASHINGTON, DC 20036 USA	1944-8244			ACS APPL MATER INTER	ACS Appl. Mater. Interfaces	JUL 9	2014	6	13
J	Nazeruddin, GM; Prasad, NR; Prasad, SR; Garadkar, KM; Nayak, AK				Nazeruddin, G. M.; Prasad, N. R.; Prasad, S. R.; Garadkar, K. M.; Nayak, Arpan Kumar			In-vitro bio-fabrication of silver nanoparticle using Adhathoda vasica leaf extract and its anti-microbial activity	PHYSICA E-LOW-DIMENSIONAL SYSTEMS & NANOSTRUCTURES			English	Article						Green synthesis; Ag Nanoparticle; XRD; SEM; Antimicrobial activity		It is well known that on treating the metallic salt solution with some plant extracts, a rapid reduction occurs leading to the formation of highly stable metal nanoparticles. Extracellular synthesis of metal nanoparticles using extracts of plants like Azadirachta indica (Neem), and Zingi her officinale (Ginger) has been reported to be successfully carried out In this study we have developed a nov…	[Nazeruddin, G. M.; Prasad, N. R.] Poona Coll Arts Commerce & Sci, Pune, Maharashtra, India; [Prasad, N. R.; Garadkar, K. M.] Shivaji Univ, Dept Chem, Solid State Res Lab, Kolhapur 416004, Maharashtra, India; [Prasad, S. R.] Walchand Coll Engn, Sangli, India; [Nayak, Arpan Kumar] Indian Inst Technol, Dept Mat Sci, Kharagpur 721302, W Bengal, India	Prasad, NR (reprint author), Shivaji Univ, Dept Chem, Solid State Res Lab, Dept Nanosci & Technol, Kolhapur 416004, Maharashtra, India.	neeraj_prasad21@rediffmail.com					Aland G.R., 2006, THESIS U PUNE; Bar H, 2009, COLLOID SURFACE A, V339, P134, DOI 10.1016/j.colsurfa.2009.02.008; Prathna TC, 2011, COLLOID SURFACE B, V82, P152, DOI 10.1016/j.colsurfb.2010.08.036; Mallick K, 2005, MATER CHEM PHYS, V90, P221, DOI 10.1016/j.matchemphys.2004.10.030; Raja K, 2012, SPECTROCHIM ACTA A, V97, P490, DOI 10.1016/j.saa.2012.06.038; Yin BS, 2003, J PHYS CHEM B, V107, P8898, …	19	5	6	2	10	ELSEVIER SCIENCE BV	AMSTERDAM	PO BOX 211, 1000 AE AMSTERDAM, NETHERLANDS	1386-9477	1873-1759		PHYSICA E	Physica E	JUL	2014	61
J	Chen, CH; Lee, MY; Shyu, VBH; Chen, YC; Chen, CT; Chen, JP				Chen, Chih-Hao; Lee, Ming-Yih; Shyu, Victor Bong-Hang; Chen, Yi-Chieh; Chen, Chien-Tzung; Chen, Jyh-Ping			Surface modification of polycaprolactone scaffolds fabricated via selective laser sintering for cartilage tissue engineering	MATERIALS SCIENCE & ENGINEERING C-MATERIALS FOR BIOLOGICAL APPLICATIONS			English	Article						Selective laser sintering; Gelatin; Collagen; Chondrocytes; Cartilage tissue engineering; Immersion coating	CELL-ADHESION; II COLLAGEN; POROUS SCAFFOLDS; CHONDROCYTES; DESIGN; PCL; POLY(CAPROLACTONE); BIOCOMPATIBILITY; OPTIMIZATION; REGENERATION	Surface modified porous polycaprolactone scaffolds fabricated via rapid prototyping techniques were evaluated for cartilage tissue engineering purposes. Polycaprolactone scaffolds manufactured by selective laser sintering (SLS) were surface modified through immersion coating with either gelatin or collagen. Three groups of scaffolds were created and compared for both mechanical and biological pro…	[Chen, Chih-Hao; Chen, Jyh-Ping] Chang Gung Univ, Dept Chem & Mat Engn, Taoyuan 333, Taiwan; [Chen, Chih-Hao; Shyu, Victor Bong-Hang; Chen, Yi-Chieh; Chen, Chien-Tzung] Chang Gung Univ, Craniofacial Res Ctr, Chang Gung Mem Hosp, Dept Plast & Reconstruct Surg, Taoyuan 333, Taiwan; [Lee, Ming-Yih] Chang Gung Univ, Grad Inst Med Mechatron, Taoyuan 333, Taiwan; [Chen, Jyh-Ping] Chang Gong Univ Sci & …	Chen, JP (reprint author), Chang Gung Univ, Dept Chem & Mat Engn, Taoyuan 333, Taiwan.	jpchen@mail.cgu.edu.tw		Chen, Jyh-Ping/0000-0001-6527-4801	National Science Council, ROC; Chang Gung Memorial Hospital [CMRPD1B0241, CMRPD1B0242]	This work was supported by the National Science Council, ROC and Chang Gung Memorial Hospital (CMRPD1B0241, CMRPD1B0242).	Sudarmadji N, 2011, ACTA BIOMATER, V7, P530, DOI 10.1016/j.actbio.2010.09.024; Ma ZW, 2005, BIOMATERIALS, V26, P1253, DOI 10.1016/j.biomaterials.2004.04.031; Eshraghi S, 2010, ACTA BIOMATER, V6, P2467, DOI 10.1016/j.actbio.2010.02.002; Kuo YC, 2011, COLLOID SURFACE B, V82, P624, DOI 10.1016/j.colsurfb.2010.10.032; Partee B, 2006, J MANUF SCI E-T ASME, V128, P531, DOI 10.1115/1.2162589; DURR J, 19…	36	6	6	3	38	ELSEVIER SCIENCE BV	AMSTERDAM	PO BOX 211, 1000 AE AMSTERDAM, NETHERLANDS	0928-4931	1873-0191		MAT SCI ENG C-MATER	Mater. Sci. Eng. C-Mater. Biol. Appl.	JUL 1	2014	40
J	Neto, AI; Cibrao, AC; Correia, CR; Carvalho, RR; Luz, GM; Ferrer, GG; Botelho, G; Picart, C; Alves, NM; Mano, JF				Neto, Ana I.; Cibrao, Ana C.; Correia, Clara R.; Carvalho, Rita R.; Luz, Gisela M.; Ferrer, Gloria G.; Botelho, Gabriela; Picart, Catherine; Alves, Natalia M.; Mano, Joao F.			Nanostructured Polymeric Coatings Based on Chitosan and Dopamine-Modified Hyaluronic Acid for Biomedical Applications	SMALL			English	Article							MULTILAYER FILMS; SURFACE MODIFICATION; QCM-D; LAYER; ADHESIVE; ADSORPTION; HYDROGELS; FUNCTIONALIZATION; BIOACTIVITY; ATTACHMENT	In a marine environment, specific proteins are secreted by mussels and used as a bioglue to stick to a surface. These mussel proteins present an unusual amino acid 3,4-dihydroxyphenylalanine (known as DOPA). The outstanding adhesive properties of these materials in the sea harsh conditions have been attributed to the presence of the catechol groups present in DOPA. Inspired by the structure and c…	[Neto, Ana I.; Cibrao, Ana C.; Correia, Clara R.; Carvalho, Rita R.; Luz, Gisela M.; Alves, Natalia M.; Mano, Joao F.] Univ Minho, Res Grp Biomat Biodegradables & Biomimet 3Bs, Taipas, Guimaraes, Portugal; [Neto, Ana I.; Cibrao, Ana C.; Correia, Clara R.; Carvalho, Rita R.; Luz, Gisela M.; Alves, Natalia M.; Mano, Joao F.] ICVS, PT Govt Associate Lab 3Bs, Braga, Portugal; [Ferrer, Gloria G.] Univ…	Alves, NM (reprint author), Univ Minho, Res Grp Biomat Biodegradables & Biomimet 3Bs, AvePk 4806-90, Taipas, Guimaraes, Portugal.	nalves@dep.uminho.pt	Mano, Joao/A-4418-2009; Botelho, Gabriela/M-4538-2013; Group, 3Bs/E-4374-2012; Gallego-Ferrer, Gloria/H-6690-2015; Alves, Natalia/I-5459-2015;	Mano, Joao/0000-0002-2342-3765; Botelho, Gabriela/0000-0002-4680-0834; Gallego-Ferrer, Gloria/0000-0002-2428-0903; PICART, Catherine/0000-0002-4854-6366; PICART, Catherine/0000-0003-0130-1000	Fundacao para a Ciencia e para a Tecnologia [SFRH/BD/73119/2010, SFRH/BD/69529/2010]; Spanish Ministry of Science and Innovation [JC2008-00135]	The authors want to acknowledge the COST Action TD0906 - Biological adhesives: from biology to biomimetics. The authors also acknowledge the financial support from the Fundacao para a Ciencia e para a Tecnologia through the Ph.D. grants with the references SFRH/BD/73119/2010 and SFRH/BD/69529/2010. G. G. Ferrer acknowledges the support of the Spanish Ministry of Science and Innovation for the mob…	Etienne O, 2005, BIOMACROMOLECULES, V6, P726, DOI 10.1021/bm049425u; Voinova MV, 1999, PHYS SCRIPTA, V59, P391, DOI 10.1238/Physica.Regular.059a00391; Lee H, 2007, SCIENCE, V318, P426, DOI 10.1126/science.1147241; Lee YH, 2008, ADV MATER, V20, P4154, DOI 10.1002/adma.200800756; Liu YX, 2005, COLLOID SURFACE B, V46, P117, DOI 10.1016/j.colsurfb.2005.09.005; Serizawa T, 2000, BIOMACROMOLECULES, V1,…	51	14	14	19	168	WILEY-V C H VERLAG GMBH	WEINHEIM	BOSCHSTRASSE 12, D-69469 WEINHEIM, GERMANY	1613-6810	1613-6829		SMALL	Small	JUN 25	2014	10	12
J	Xiong, ZC; Ji, YS; Fang, CL; Zhang, QQ; Zhang, LY; Ye, ML; Zhang, WB; Zou, HF				Xiong, Zhichao; Ji, Yongsheng; Fang, Chunli; Zhang, Quanqing; Zhang, Lingyi; Ye, Mingliang; Zhang, Weibing; Zou, Hanfa			Facile Preparation of Core-Shell Magnetic Metal-Organic Framework Nanospheres for the Selective Enrichment of Endogenous Peptides	CHEMISTRY-A EUROPEAN JOURNAL			English	Article						core-shell structures; magnetic properties; metal-organic frameworks; nanoparticles; peptides	MESOPOROUS SILICA MICROSPHERES; TOF MS ANALYSIS; MASS-SPECTROMETRY; CHROMATOGRAPHIC-SEPARATION; BIOMEDICAL APPLICATIONS; NANOPARTICLES DESIGN; SIO2 SHELL; SERUM; HYBRID; EXTRACTION	Facile preparation of core-shell magnetic metal-organic framework nanospheres by a layer-by-layer approach is presented. The nanospheres have high surface area (285.89 cm(2)g(-1)), large pore volume (0.18 cm(3)g(-1)), two kinds of mesopores (2.50 and 4.72 nm), excellent magnetic responsivity (55.65 emu g(-1)), structural stability, and good dispersibility. The combination of porosity, hydrophobic…	[Xiong, Zhichao; Zhang, Lingyi; Zhang, Weibing] E China Univ Sci & Technol, Shanghai Key Lab Funct Mat Chem, Dept Chem & Mol Engn, Shanghai 200237, Peoples R China; [Xiong, Zhichao; Ji, Yongsheng; Fang, Chunli; Zhang, Quanqing; Ye, Mingliang; Zhang, Weibing; Zou, Hanfa] Chinese Acad Sci, Dalian Inst Chem Phys, Key Lab Separat Sci Analyt Chem, Natl Chromatog R&A Ctr, Dalian 116023, Peoples R China…	Zhang, WB (reprint author), E China Univ Sci & Technol, Shanghai Key Lab Funct Mat Chem, Dept Chem & Mol Engn, 130 Meilong Rd, Shanghai 200237, Peoples R China.	weibingzhang@ecust.edu.cn; hanfazou@dicp.ac.cn			National Natural Sciences Foundation of China [21235006]; Science and Technology Commission of Shanghai Municipality [12JG0500200]; NSFC [2132106]; National Key Scientific Instrument and Equipment Development Project [2012YQ120044]; China State Key Basic Research Program [2013CB911202, 2012CB910601, 2012CB-910101]; MOST [2012M030900]; DICP	Financial support is gratefully acknowledged from the National Natural Sciences Foundation of China (21235006), the Science and Technology Commission of Shanghai Municipality (12JG0500200), the Creative Research Group Project by NSFC (2132106), the National Key Scientific Instrument and Equipment Development Project (2012YQ120044), the China State Key Basic Research Program Grant (2013CB911202, 2…	Zhu GT, 2012, J CHROMATOGR A, V1224, P11, DOI 10.1016/j.chroma.2011.12.045; Tammen H, 2005, PROTEOMICS, V5, P3414, DOI 10.1002/pmic.200401219; Reddy LH, 2012, CHEM REV, V112, P5818, DOI 10.1021/cr300068p; Silvestre ME, 2013, ADV FUNCT MATER, V23, P1210, DOI 10.1002/adfm.201202078; Lu J, 2011, NANOSCALE, V3, P1225, DOI 10.1039/c0nr00896f; Qian K, 2012, SMALL, V8, P231, DOI 10.1002/smll.201101770; …	54	13	13	21	133	WILEY-V C H VERLAG GMBH	WEINHEIM	BOSCHSTRASSE 12, D-69469 WEINHEIM, GERMANY	0947-6539	1521-3765		CHEM-EUR J	Chem.-Eur. J.	JUN 10	2014	20	24
J	Cui, XF; Gao, GF; Yonezawa, T; Dai, GH				Cui, Xiaofeng; Gao, Guifang; Yonezawa, Tomo; Dai, Guohao			Human Cartilage Tissue Fabrication Using Three-dimensional Inkjet Printing Technology	JOVE-JOURNAL OF VISUALIZED EXPERIMENTS			English	Article						Bioengineering; Issue 88; cartilage; inkjet printing; chondrocytes; hydrogel; photopolymerization; tissue engineering	BIOPRINTING TECHNOLOGY; ZONAL ORGANIZATION; CHONDROCYTES; PRINTHEAD; CELLS	Bioprinting, which is based on thermal inkjet printing, is one of the most attractive enabling technologies in the field of tissue engineering and regenerative medicine. With digital control cells, scaffolds, and growth factors can be precisely deposited to the desired two-dimensional (2D) and three-dimensional (3D) locations rapidly. Therefore, this technology is an ideal approach to fabricate t…	[Cui, Xiaofeng; Dai, Guohao] Rensselaer Polytech Inst, Dept Biomed Engn, Troy, NY 12181 USA; [Cui, Xiaofeng; Gao, Guifang] Stemorgan Inc, Morgan Hill, CA USA; [Cui, Xiaofeng] Tech Univ Munich, Inst Adv Study, D-80290 Munich, Germany; [Gao, Guifang] Wuhan Univ, Sch Med, Inst Virol, Wuhan, Peoples R China; [Yonezawa, Tomo] Scripps Res Inst, Dept Mol & Expt Med, La Jolla, CA USA; [Yonezawa, Tomo] To…	Cui, XF (reprint author), Rensselaer Polytech Inst, Dept Biomed Engn, Troy, NY 12181 USA.	xfc.cui@gmail.com; daig@rpi.edu			New York Capital Region Research Alliance Grant	The authors would like to acknowledge the support from the New York Capital Region Research Alliance Grant.	HARMON JP, 1988, HEWLETT-PACKARD J, V39, P62; Cui X, 2011, OSTEOARTHR CARTILAGE, V19, pS47; Cui XF, 2013, BIOTECHNOL LETT, V35, P315, DOI 10.1007/s10529-012-1087-0; Cui XF, 2012, TISSUE ENG PT A, V18, P1304, DOI [10.1089/ten.TEA.2011.0543, 10.1089/ten.tea.2011.0543]; Cui XF, 2010, BIOTECHNOL BIOENG, V106, P963, DOI 10.1002/bit.22762; Cui XF, 2012, BIOTECHNOL BIOENG, V109, P2357, DOI 10.1002/bit.2…	16	10	10	15	44	JOURNAL OF VISUALIZED EXPERIMENTS	CAMBRIDGE	1 ALEWIFE CENTER, STE 200, CAMBRIDGE, MA 02140 USA	1940-087X			JOVE-J VIS EXP	J. Vis. Exp.	JUN	2014		88
J	Banerjee, S; Kulesha, G; Kester, M; Mont, MA				Banerjee, Samik; Kulesha, Gene; Kester, Mark; Mont, Michael A.			Emerging Technologies in Arthroplasty: Additive Manufacturing	JOURNAL OF KNEE SURGERY			English	Article						arthroplasty; technology; manufacturing	RAPID PROTOTYPING TECHNIQUES; TOTAL KNEE ARTHROPLASTY; MODELS; IMPLANTS; RECONSTRUCTION; REPLACEMENT; TEMPLATE; SURGERY	Additive manufacturing is an industrial technology whereby three-dimensional visual computer models are fabricated into physical components by selectively curing, depositing, or consolidating various materials in consecutive layers. Although initially developed for production of simulated models, the technology has undergone vast improvements and is currently increasingly being used for the produ…	[Banerjee, Samik; Mont, Michael A.] Sinai Hosp, Rubin Inst Adv Orthoped, Ctr Joint Preservat & Replacement, Dept Orthopaed Surg, Baltimore, MD 21215 USA; [Kulesha, Gene; Kester, Mark] Stryker Orthopaed, Mahwah, NJ USA	Mont, MA (reprint author), Rubin Inst Adv Orthoped, Ctr Joint Preservat & Replacement, 2401 W Belvedere Ave, Baltimore, MD 21215 USA.	mmont@lifebridgehealth.org					Akiba T, 2013, ANN THORAC CARDIOVAS; Horn Timothy J., 2012, Science Progress, V95, P255, DOI 10.3184/003685012X13420984463047; Brown GA, 2003, J BONE JOINT SURG AM, V85A, P49; Bullock P, 2013, INT J ORAL MAX SURG, V42, P970, DOI 10.1016/j.ijom.2013.04.019; Krishna BV, 2007, ACTA BIOMATER, V3, P997, DOI 10.1016/j.actbio.2007.03.008; Murr LE, 2011, J MECH BEHAV BIOMED, V4, P1396, DOI 10.1016/j.jmbb…	40	2	2	3	18	GEORG THIEME VERLAG KG	STUTTGART	RUDIGERSTR 14, D-70469 STUTTGART, GERMANY	1538-8506	1938-2480		J KNEE SURG	J. Knee Surg.	JUN	2014	27	3
J	Zhou, K; Thouas, G; Bernard, C; Forsythe, JS				Zhou, Kun; Thouas, George; Bernard, Claude; Forsythe, John S.			3D presentation of a neurotrophic factor for the regulation of neural progenitor cells	NANOMEDICINE			English	Article						brain-derived neurotrophic factor; immobilization; layer-by-layer; neural tissue engineering; polyelectolyte; self-assembly nanofiber	BY-LAYER DEPOSITION; STEM-CELLS; PROTEIN ADSORPTION; POLYELECTROLYTE MULTILAYERS; ELECTROSPUN NANOFIBERS; AXONAL GROWTH; DIFFERENTIATION; SCAFFOLDS; CHITOSAN; BDNF	Background: Adequate cell-scaffold interactions and neurotrophin support are essential factors for neural regeneration. Aim: To provide insight into the biofunctionalization of complex 3D scaffolds with nanoscale precision, as well as the effect of spatial distribution of brain-derived neurotrophic factor (BDNF) and its prolonged stimulation in combination with enhanced cell affinity of nanofibro…	[Zhou, Kun; Forsythe, John S.] Monash Univ, Dept Mat Engn, Clayton, Vic 3800, Australia; [Zhou, Kun; Bernard, Claude] Monash Univ, Australian Regenerat Med Inst, Clayton, Vic 3800, Australia; [Thouas, George] Univ Melbourne, Dept Zool, Melbourne, Vic 3010, Australia	Forsythe, JS (reprint author), Monash Univ, Dept Mat Engn, Clayton, Vic 3800, Australia.	john.forsythe@monash.edu			Australian Research Council [DP0985433]; Eva and Les ErdiAUSiMED Fellowship in Neurological Diseases; National Health and Medical Research Council of Australia; Australian Research Council	This work was supported by the Australian Research Council (DP0985433), the Eva and Les ErdiAUSiMED Fellowship in Neurological Diseases and the National Health and Medical Research Council of Australia. This research used equipment funded by the Australian Research Council grant. The authors have no other relevant affiliations or financial involvement with any organization or entity with a financ…	VAZQUEZ G, 1995, J CHEM ENG DATA, V40, P611, DOI 10.1021/je00019a016; Islam O, 2009, CURR NEUROVASC RES, V6, P42; Crompton KE, 2007, BIOMATERIALS, V28, P441, DOI 10.1016/j.biomaterials.2006.08.044; Xie JW, 2010, NANOSCALE, V2, P35, DOI 10.1039/b9nr00243j; Yu LMY, 2010, BIOMATERIALS, V31, P6987, DOI 10.1016/j.biomaterials.2010.05.070; Fang F, 2001, BIOPHYS J, V80, P2568; Nagappan G, 2005, TRENDS N…	39	2	2	0	13	FUTURE MEDICINE LTD	LONDON	UNITEC HOUSE, 3RD FLOOR, 2 ALBERT PLACE, FINCHLEY CENTRAL, LONDON, N3 1QB, ENGLAND	1743-5889	1748-6963		NANOMEDICINE-UK	Nanomedicine	JUN	2014	9	8
J	Douglas, TS				Douglas, T. S.			Additive manufacturing: From implants to organs	SAMJ SOUTH AFRICAN MEDICAL JOURNAL			English	Editorial Material								Additive manufacturing (AM) constructs 3D objects layer by layer under computer control from 3D models. 3D printing is one example of this kind of technology. AM offers geometric flexibility in its products and therefore allows customisation to suit individual needs. Clinical success has been shown with models for surgical planning, implants, assistive devices and scaffold-based tissue engineerin…	[Douglas, T. S.] Univ Cape Town, Fac Hlth Sci, ZA-7700 Rondebosch, South Africa; [Douglas, T. S.] Univ Cape Town, ZA-7700 Rondebosch, South Africa	Douglas, TS (reprint author), Univ Cape Town, Fac Hlth Sci, ZA-7700 Rondebosch, South Africa.	tania.douglas@uct.ac.za		Douglas, Tania/0000-0003-2024-4179			Burg T, 2010, PHILOS T R SOC A, V368, P1839, DOI 10.1098/rsta.2010.0002; Giannatsis J, 2009, INT J ADV MANUF TECH, V40, P116, DOI 10.1007/s00170-007-1308-1; Domingos M, 2013, BIOFABRICATION, V5, DOI 10.1088/1758-5082/5/4/045004; Melchels FPW, 2012, PROG POLYM SCI, V37, P1079, DOI 10.1016/j.progpolymsci.2011.11.007; Banks J, 2013, IEEE PULSE, V4, P22, DOI 10.1109/MPUL.2013.2279617; Moscatiello F, …	13	3	3	7	51	SA MEDICAL ASSOC	PRETORIA	BLOCK F CASTLE WALK CORPORATE PARK, NOSSOB STREET, ERASMUSKLOOF EXT3, PRETORIA, 0002, SOUTH AFRICA	0256-9574	2078-5135		SAMJ S AFR MED J	SAMJ S. Afr. Med. J.	JUN	2014	104	6
J	Asano, Y; Nishiguchi, A; Matsusaki, M; Okano, D; Saito, E; Akashi, M; Shimoda, H				Asano, Yoshiya; Nishiguchi, Akihiro; Matsusaki, Michiya; Okano, Daisuke; Saito, Erina; Akashi, Mitsuru; Shimoda, Hiroshi			Ultrastructure of blood and lymphatic vascular networks in three-dimensional cultured tissues fabricated by extracellular matrix nanofilm-based cell accumulation technique	MICROSCOPY			English	Article						tissue engineering; vascular network; cell accumulation technique; electron microscopy; blood vessel; lymphatic vessel	MORPHOGENESIS; CONSTRUCTION; GENERATION; LIVER; MODEL	Cell accumulation technique is an extracellular matrix (ECM) nanofilm-based tissue-constructing method that enables formation of multilayered hybrid culture tissues. In this method, ECM-nanofilm is constructed using layer-by-layer assembly of fibronectin and gelatin on culture cells. The ECM-nanofilm promotes cell-to-cell interaction; then the three-dimensional (3D) multilayered tissue can be con…	[Asano, Yoshiya; Okano, Daisuke; Saito, Erina; Shimoda, Hiroshi] Hirosaki Univ, Grad Sch Med, Dept Neuroanat Cell Biol & Histol, Hirosaki, Aomori 0368562, Japan; [Nishiguchi, Akihiro; Matsusaki, Michiya; Akashi, Mitsuru] Osaka Univ, Grad Sch Engn, Dept Appl Chem, Suita, Osaka 5650871, Japan	Asano, Y (reprint author), Hirosaki Univ, Grad Sch Med, Dept Neuroanat Cell Biol & Histol, Hirosaki, Aomori 0368562, Japan.	asanoy@cc.hirosaki-u.ac.jp; hshimoda@cc.hirosaki-u.ac.jp					Takebe T, 2013, NATURE, V499, P481, DOI 10.1038/nature12271; Huh D, 2012, LAB CHIP, V12, P2156, DOI 10.1039/c2lc40089h; Matsusaki M, 2011, ANGEW CHEM INT EDIT, V50, P7557, DOI 10.1002/anie.201008204; Huh D, 2010, SCIENCE, V328, P1662, DOI 10.1126/science.1188302; Schulte-Merker S, 2011, J CELL BIOL, V193, P607, DOI 10.1083/jcb.201012094; Hudon V, 2003, BRIT J DERMATOL, V148, P1094, DOI 10.1046/j.…	19	6	6	1	8	OXFORD UNIV PRESS	OXFORD	GREAT CLARENDON ST, OXFORD OX2 6DP, ENGLAND	0022-0744	1477-9986		MICROSCOPY-JPN	Microscopy	JUN	2014	63	3
J	Wu, ZG; Lin, XK; Wu, YJ; Si, TY; Sun, JM; He, Q				Wu, Zhiguang; Lin, Xiankun; Wu, Yingjie; Si, Tieyan; Sun, Jianmin; He, Qiang			Near-Infrared Light-Triggered "On/Off" Motion of Polymer Multi layer Rockets	ACS NANO			English	Article						layer-by-layer; autonomous motion; synthetic motor; recognition; photothermal effect	AUTONOMOUS MOVEMENT; CATALYTIC MICROENGINES; PROPELLED MICROMOTORS; CONTROLLED PROPULSION; JANUS MICROMOTORS; NANOPARTICLES; NANOMOTORS; NANOROBOTS; OBJECTS; MOTORS	We describe an approach to modulating the on-demand motion of catalytic polymer-based microengines via near-infrared (NIR) laser irradiation. The polymer multilayer motor was fabricated by the template-assisted layer-by-layer assembly and subsequently deposition of platinum nanoparticles inside and a thin gold shell outside. Then a mixed monolayer of a tumor-targeted peptide and an antifouling po…	[Wu, Zhiguang; Lin, Xiankun; Wu, Yingjie; Si, Tieyan; Sun, Jianmin; He, Qiang] Harbin Inst Technol, State Key Lab Robot & Syst HIT, Acad Fundamental & Interdisciplinary Sci, Harbin 150080, Peoples R China	Si, TY (reprint author), Harbin Inst Technol, State Key Lab Robot & Syst HIT, Acad Fundamental & Interdisciplinary Sci, Harbin 150080, Peoples R China.	tieyansi@hit.edu.cn; qianghe@hit.edu.cn	Lin, Xiankun/B-7812-2012; he, qiang/G-5520-2011	Lin, Xiankun/0000-0001-6936-4812;	National Nature Science Foundation of China [91027045, 21103034]; New Century Excellent Talent Program [NCET-11-0800]; State Key Laboratory of Robotics and System (HIT)	We thank Prof. J. B. Li (ICCAS, Beijing) for support. This work was supported by the National Nature Science Foundation of China (91027045 and 21103034), New Century Excellent Talent Program (NCET-11-0800), and State Key Laboratory of Robotics and System (HIT).	Liu ZQ, 2013, NANOSCALE, V5, P1345, DOI 10.1039/c2nr32494f; Kolesnikova TA, 2012, ACS NANO, V6, P9585, DOI 10.1021/nn302891u; Peyer KE, 2013, NANOSCALE, V5, P1259, DOI 10.1039/c2nr32554c; Wilson DA, 2012, NAT CHEM, V4, P268, DOI 10.1038/nchem.1281; Paxton WF, 2004, J AM CHEM SOC, V126, P13424, DOI 10.1021/ja047697z; Gao W, 2013, J AM CHEM SOC, V135, P998, DOI 10.1021/ja311455k; Petit T, 2012, NAN…	63	40	40	23	128	AMER CHEMICAL SOC	WASHINGTON	1155 16TH ST, NW, WASHINGTON, DC 20036 USA	1936-0851	1936-086X		ACS NANO	ACS Nano	JUN	2014	8	6
J	Baldino, L; Cardea, S; De Marco, I; Reverchon, E				Baldino, L.; Cardea, S.; De Marco, I.; Reverchon, E.			Chitosan scaffolds formation by a supercritical freeze extraction process	JOURNAL OF SUPERCRITICAL FLUIDS			English	Article						Chitosan; Scaffold; Supercritical carbon dioxide; Cells cultivation	LIQUID-PHASE-SEPARATION; TISSUE ENGINEERING APPLICATIONS; FLUID ASSISTED PROCESS; CELL TRANSPLANTATION; COMPOSITE SCAFFOLDS; MEMBRANE FORMATION; CARTILAGE TISSUE; PLGA SCAFFOLDS; SYSTEM; CO2	A crucial step of Tissue Engineering (TE) approach is the fabrication of 3-D biodegradable scaffolds. It has been achieved using various techniques, such as gas foaming, fiber bonding, solvent casting/particulate leaching, phase separation and 3D-printing. Each technique presents specific advantages and disadvantages; but, all of them share the difficulty to obtain simultaneously the macro, micro…	[Baldino, L.; Cardea, S.; De Marco, I.; Reverchon, E.] Univ Salerno, Dept Ind Engn, I-84084 Fisciano, SA, Italy; [Reverchon, E.] Univ Salerno, NANO MATES, Res Ctr Nanomat & Nanotechnol, I-84084 Fisciano, SA, Italy	Cardea, S (reprint author), Univ Salerno, Dept Ind Engn, Via Giovanni Paolo II,132, I-84084 Fisciano, SA, Italy.	scardea@unisa.it	Cardea, Stefano/M-1320-2015;	Cardea, Stefano/0000-0002-5415-4828; De Marco, Iolanda/0000-0002-8975-6861			Aimin C., 1999, CLIN ORTHOP RELAT R, V366, P239, DOI 10.1097/00003086-199909000-00031; Duarte ARC, 2009, J SUPERCRIT FLUID, V49, P279, DOI 10.1016/j.supflu.2008.12.008; Duarte ARC, 2009, EUR POLYM J, V45, P141, DOI 10.1016/j.eurpolymj.2008.10.004; Cardea S, 2014, J MATER SCI-MATER M, V25, P355, DOI 10.1007/s10856-013-5069-0; Seol YJ, 2004, BIOTECHNOL LETT, V26, P1037, DOI 10.1023/B:BILE.000003296…	45	14	14	13	49	ELSEVIER SCIENCE BV	AMSTERDAM	PO BOX 211, 1000 AE AMSTERDAM, NETHERLANDS	0896-8446	1872-8162		J SUPERCRIT FLUID	J. Supercrit. Fluids	JUN	2014	90
J	Krasnogor, N				Krasnogor, N.			Executable biology for rapid model prototyping in synthetic biology: implications for regenerative medicine and tissue engineering	JOURNAL OF TISSUE ENGINEERING AND REGENERATIVE MEDICINE			English	Meeting Abstract									[Krasnogor, N.] Newcastle Univ, Sch Comp Sci, Newcastle Upon Tyne NE1 7RU, Tyne & Wear, England; [Krasnogor, N.] Newcastle Univ, Ctr Synthet Biol & BioExploitat, Newcastle Upon Tyne NE1 7RU, Tyne & Wear, England							Priami C, 2009, COMMUN ACM, V52, P80, DOI 10.1145/1506409.1506427; Blakes J., 2014, ACS SYNTHET IN PRESS; Blakes J, 2011, BIOINFORMATICS, V27, P3323, DOI 10.1093/bioinformatics/btr571; Fisher C., 2007, NAT BIOTECHNOL, V25, P1239	4	0	0	0	2	WILEY-BLACKWELL	HOBOKEN	111 RIVER ST, HOBOKEN 07030-5774, NJ USA	1932-6254	1932-7005		J TISSUE ENG REGEN M	J. Tissue Eng. Regen. Med.	JUN	2014	8			1	SI
J	Hernandez-Cordova, R; Ceballos-Villanueva, A; Carrillo-Escalante, HJ; Hernandez-Sanchez, F; Hidalgo-Bastida, LA				Hernandez-Cordova, R.; Ceballos-Villanueva, A.; Carrillo-Escalante, H. J.; Hernandez-Sanchez, F.; Hidalgo-Bastida, L. A.			Perfused seeding of an indirect rapid prototyped polyurethane urea scaffold for cardiac tissue engineering	JOURNAL OF TISSUE ENGINEERING AND REGENERATIVE MEDICINE			English	Meeting Abstract									[Hernandez-Cordova, R.; Ceballos-Villanueva, A.; Carrillo-Escalante, H. J.; Hernandez-Sanchez, F.] CICY, Merida, Mexico; [Hidalgo-Bastida, L. A.] Manchester Metropoliyan Univ, Sch Healthcare Sci, Manchester, Lancs, England							May-Hernandez L, 2011, J APPL POLYM SCI, V119, P2093, DOI 10.1002/app.32929	1	0	0	1	6	WILEY-BLACKWELL	HOBOKEN	111 RIVER ST, HOBOKEN 07030-5774, NJ USA	1932-6254	1932-7005		J TISSUE ENG REGEN M	J. Tissue Eng. Regen. Med.	JUN	2014	8			1	SI
J	Attia, UM; Marson, S; Alcock, JR				Attia, Usama M.; Marson, Silvia; Alcock, Jeffrey R.			Design and fabrication of a three-dimensional microfluidic device for blood separation using micro-injection moulding	PROCEEDINGS OF THE INSTITUTION OF MECHANICAL ENGINEERS PART B-JOURNAL OF ENGINEERING MANUFACTURE			English	Article						Microfluidics design; micro-manufacturing; three-dimensional; blood separation; lamination; micro-injection moulding	QUALITY; REPLICATION; CHIP	Micro-manufacturing is a fast developing area due to the increasing demand for components and systems of high precision and small dimensions. A number of challenges are yet to be overcome before the full potential of such techniques is realised. Examples of such challenges include limitations in component geometry, material selection and suitability for mass production. Some micro-manufacturing t…	[Attia, Usama M.; Marson, Silvia; Alcock, Jeffrey R.] Mfg & Mat Dept, Cranfield, Beds, England; [Attia, Usama M.] Mfg Technol Ctr Ltd MTC, Coventry CV7 9JU, W Midlands, England; [Marson, Silvia] Xaar Ltd, Cambridge, England	Attia, UM (reprint author), Mfg Technol Ctr Ltd MTC, Ansty Business Pk,Pilot Way, Coventry CV7 9JU, W Midlands, England.	usama.attia@the-mtc.org			UK Engineering and Physical Sciences Research Council (EPSRC) through the Grand Challenge Project '3D-Mintegration' [EP/C534212/1]	This work was supported by the UK Engineering and Physical Sciences Research Council (EPSRC) through the Grand Challenge Project '3D-Mintegration', ref. EP/C534212/1.	Alting L, 2003, CIRP ANN-MANUF TECHN, V52, P635, DOI 10.1016/S0007-8506(07)60208-X; Zhang HL, 2008, INT J ADV MANUF TECH, V37, P1105, DOI 10.1007/s00170-007-1060-6; Attia UM, 2009, MICROSYST TECHNOL, V15, P1861, DOI 10.1007/s00542-009-0923-1; Attia UM, 2009, MICROFLUID NANOFLUID, V7, P1, DOI 10.1007/s10404-009-0421-x; Ahn CH, 2004, P IEEE, V92, P154, DOI 10.1109/JPROC.2003.820548; Faivre M, 2006,…	34	0	0	2	28	SAGE PUBLICATIONS LTD	LONDON	1 OLIVERS YARD, 55 CITY ROAD, LONDON EC1Y 1SP, ENGLAND	0954-4054	2041-2975		P I MECH ENG B-J ENG	Proc. Inst. Mech. Eng. Part B-J. Eng. Manuf.	JUN	2014	228	6
J	Masoumi, N; Howell, MC; Johnson, KL; Niesslein, MJ; Gerber, G; Engelmayr, GC				Masoumi, Nafiseh; Howell, M. Christian; Johnson, Katherine L.; Niesslein, Matthew J.; Gerber, Gene; Engelmayr, George C., Jr.			Design and testing of a cyclic stretch and flexure bioreactor for evaluating engineered heart valve tissues based on poly(glycerol sebacate) scaffolds	PROCEEDINGS OF THE INSTITUTION OF MECHANICAL ENGINEERS PART H-JOURNAL OF ENGINEERING IN MEDICINE			English	Article						Artificial tissue; biodegradable materials; biomaterials; biomechanical testing/analysis; biomimetics; cardiovascular prostheses; rapid prototyping; scaffold development; tissue culture techniques	IN-VITRO; INTERSTITIAL CELL; NONINVASIVE ASSESSMENT; MECHANICAL-PROPERTIES; PULSATILE BIOREACTOR; LEAFLET REPLACEMENT; RADIAL STRETCH; DEFORMATION; MODEL; ANISOTROPY	Cyclic flexure and stretch are essential to the function of semilunar heart valves and have demonstrated utility in mechanically conditioning tissue-engineered heart valves. In this study, a cyclic stretch and flexure bioreactor was designed and tested in the context of the bioresorbable elastomer poly(glycerol sebacate). Solid poly(glycerol sebacate) membranes were subjected to cyclic stretch, a…	[Masoumi, Nafiseh; Howell, M. Christian; Johnson, Katherine L.; Niesslein, Matthew J.; Gerber, Gene; Engelmayr, George C., Jr.] Penn State Univ, Dept Bioengn, University Pk, PA 16802 USA	Engelmayr, GC (reprint author), Humacyte Inc, 7020 Kit Creek Rd,Suite 110, Res Triangle Pk, NC 27709 USA.	engelmayr@humacyte.com			Department of Bioengineering at the Pennsylvania State University	Funding for this work was provided by startup funds from the Department of Bioengineering at the Pennsylvania State University to G.C.E. This research received no specific grant from any funding agency in the public, commercial, or not-for-profit sectors.	Huang SY, 2014, COMPUT METHOD BIOMEC, V17, P1696, DOI 10.1080/10255842.2013.763937; Merryman WD, 2007, CARDIOVASC PATHOL, V16, P268, DOI 10.1016/j.carpath.2007.03.006; Ninh C, 2013, BIOMACROMOLECULES, V14, P2162, DOI 10.1021/bm4002602; Lewinsohn AD, 2011, P I MECH ENG H, V225, P821, DOI 10.1177/0954411911406340; Engelmayr GC, 2008, NAT MATER, V7, P1003, DOI 10.1038/nmat2316; Gould RA, 2012, ACTA …	69	1	1	2	17	SAGE PUBLICATIONS LTD	LONDON	1 OLIVERS YARD, 55 CITY ROAD, LONDON EC1Y 1SP, ENGLAND	0954-4119	2041-3033		P I MECH ENG H	Proc. Inst. Mech. Eng. Part H-J. Eng. Med.	JUN	2014	228	6
J	Chang, JW; Park, SA; Park, JK; Choi, JW; Kim, YS; Shin, YS; Kim, CH				Chang, Jae Won; Park, Su A.; Park, Ju-Kyeong; Choi, Jae Won; Kim, Yoo-Suk; Shin, Yoo Seob; Kim, Chul-Ho			Tissue-Engineered Tracheal Reconstruction Using Three-Dimensionally Printed Artificial Tracheal Graft: Preliminary Report	ARTIFICIAL ORGANS			English	Article						Three-dimensional printing; Tracheal regeneration; Fibrin; Tissue engineering; Mesenchymal stem cell; Ciliary function	MESENCHYMAL STEM-CELLS; FIBRIN/HYALURONAN COMPOSITE GEL; IN-VIVO IMPLANTATION; STROMAL CELLS; SUBGLOTTIC STENOSIS; CARTILAGE; REPAIR; AIRWAY; TRANSPLANTATION; CHONDROCYTES	Three-dimensional printing has come into the spotlight in the realm of tissue engineering. We intended to evaluate the plausibility of 3D-printed (3DP) scaffold coated with mesenchymal stem cells (MSCs) seeded in fibrin for the repair of partial tracheal defects. MSCs from rabbit bone marrow were expanded and cultured. A half-pipe-shaped 3DP polycaprolactone scaffold was coated with the MSCs seed…	[Chang, Jae Won; Park, Ju-Kyeong; Kim, Yoo-Suk; Shin, Yoo Seob; Kim, Chul-Ho] Ajou Univ, Sch Med, Dept Otolaryngol, Suwon 442749, South Korea; [Park, Ju-Kyeong; Choi, Jae Won; Kim, Chul-Ho] Ajou Univ, Sch Med, Dept Mol Sci & Technol, Suwon 442749, South Korea; [Park, Su A.] Korea Inst Machinery & Mat, Nano Convergence & Mfg Syst Res Div, Nature Inspired Mech Syst Team, Taejon, South Korea	Shin, YS (reprint author), Ajou Univ, Sch Med, Dept Otolaryngol Mol Sci & Technol, 164 Worldcup St, Suwon 442749, South Korea.	ostium@ajou.ac.kr			Basic Science Research Program through the National Research Foundation of Korea (NRF) - Ministry of Education, Science and Technology [2012R1A1A1038861]	This work was supported by Basic Science Research Program through the National Research Foundation of Korea (NRF) funded by the Ministry of Education, Science and Technology (2012R1A1A1038861).	Phinney DG, 2007, STEM CELLS, V25, P2896, DOI 10.1634/stemcells.2007-0637; Dash TK, 2012, J CONTROL RELEASE, V158, P15, DOI 10.1016/j.jconrel.2011.09.064; Panadero JA, 2013, J MECH BEHAV BIOMED, V28, P55, DOI 10.1016/j.jmbbm.2013.07.011; Schumann D, 2006, BIO-MED MATER ENG, V16, pS37; Schmidt CE, 2000, BIOMATERIALS, V21, P2215, DOI 10.1016/S0142-9612(00)00148-4; Kojima K, 2004, J THORAC CARDIOV S…	42	15	16	11	54	WILEY-BLACKWELL	HOBOKEN	111 RIVER ST, HOBOKEN 07030-5774, NJ USA	0160-564X	1525-1594		ARTIF ORGANS	Artif. Organs	JUN	2014	38	6
J	Bertassoni, LE; Cardoso, JC; Manoharan, V; Cristino, AL; Bhise, NS; Araujo, WA; Zorlutuna, P; Vrana, NE; Ghaemmaghami, AM; Dokmeci, MR; Khademhosseini, A				Bertassoni, Luiz E.; Cardoso, Juliana C.; Manoharan, Vijayan; Cristino, Ana L.; Bhise, Nupura S.; Araujo, Wesleyan A.; Zorlutuna, Pinar; Vrana, Nihal E.; Ghaemmaghami, Amir M.; Dokmeci, Mehmet R.; Khademhosseini, Ali			Direct-write bioprinting of cell-laden methacrylated gelatin hydrogels	BIOFABRICATION			English	Article						bioprinting; hydrogels; GelMA; direct-write; tissue engineering	MICROSCALE ORGANIZATION; TISSUE; SCAFFOLDS; TECHNOLOGIES	Fabrication of three dimensional (3D) organoids with controlled microarchitectures has been shown to enhance tissue functionality. Bioprinting can be used to precisely position cells and cell-laden materials to generate controlled tissue architecture. Therefore, it represents an exciting alternative for organ fabrication. Despite the rapid progress in the field, the development of printing proces…	[Bertassoni, Luiz E.] Univ Sydney, Biomat Res Unit, Fac Dent, Sydney, NSW 2010, Australia; [Bertassoni, Luiz E.; Cardoso, Juliana C.; Manoharan, Vijayan; Cristino, Ana L.; Bhise, Nupura S.; Araujo, Wesleyan A.; Zorlutuna, Pinar; Vrana, Nihal E.; Dokmeci, Mehmet R.; Khademhosseini, Ali] Harvard Univ, Sch Med, Brigham & Womens Hosp, Ctr Biomed Engn,Dept Med, Boston, MA 02139 USA; [Bertassoni, Luiz …	Dokmeci, MR (reprint author), Harvard Univ, Sch Med, Brigham & Womens Hosp, Ctr Biomed Engn,Dept Med, Boston, MA 02139 USA.	mdokmeci@rics.bwh.harvard.edu; alik@rics.bwh.harvard.edu	Bhise, Nupura/P-1718-2014; Zorlutuna, Pinar/A-7208-2015; Cardoso, Juliana/C-3161-2013; Manoharan, Vijayan/B-9474-2016	Manoharan, Vijayan/0000-0002-0170-3125	National Institutes of Health [AI081534, AR057837, DE021468, EB02597, GM095906, NIH-HL099073]; Defense Threat Reduction Agency (DTRA); Australian Research Council [DP120104837]; CNPq; Sciences without Borders program; Presidential Early Career Award for Scientists and Engineers (PECASE)	The authors acknowledge funding from National Institutes of Health (NIH-HL099073, AI081534, AR057837, DE021468, EB02597, GM095906) and the Presidential Early Career Award for Scientists and Engineers (PECASE) to AK. The authors gratefully acknowledge funding by the Defense Threat Reduction Agency (DTRA). The content is solely the responsibility of the authors and does not necessarily represent th…	Hutson CB, 2011, TISSUE ENG PT A, V17, P1713, DOI [10.1089/ten.TEA.2010.0666, 10.1089/ten.tea.2010.0666]; Chang CC, 2011, J BIOMED MATER RES B, V98B, P160, DOI 10.1002/jbm.b.31831; Wu JH, 2011, BIOMATERIALS, V32, P841, DOI 10.1016/j.biomaterials.2010.09.026; Zorlutuna P, 2012, ADV MATER, V24, P1782, DOI 10.1002/adma.201104631; Miller ED, 2011, BIOMATERIALS, V32, P2775, DOI 10.1016/j.biomaterials.…	34	30	30	18	133	IOP PUBLISHING LTD	BRISTOL	TEMPLE CIRCUS, TEMPLE WAY, BRISTOL BS1 6BE, ENGLAND	1758-5082	1758-5090		BIOFABRICATION	Biofabrication	JUN	2014	6	2
J	Cornock, R; Beirne, S; Thompson, B; Wallace, GG				Cornock, R.; Beirne, S.; Thompson, B.; Wallace, G. G.			Coaxial additive manufacture of biomaterial composite scaffolds for tissue engineering	BIOFABRICATION			English	Article						additive fabrication; additive biofabrication; co-axial extrusion; tissue engineering; cell encapsulation; alginate; polycaprolactone	IN-VITRO; ALGINATE HYDROGELS; POLYCAPROLACTONE; BLENDS	An inherent difficulty associated with the application of suitable bioscaffolds for tissue engineering is the incorporation of adequate mechanical characteristics into the materials which recapitulate that of the native tissue, whilst maintaining cell proliferation and nutrient transfer qualities. Biomaterial composites fabricated using rapid prototyping techniques can potentially improve the fun…	[Cornock, R.; Beirne, S.; Thompson, B.; Wallace, G. G.] Univ Wollongong, ARC Ctr Excellence Electromat Sci, Intelligent Polymer Res Inst, Wollongong, NSW 2522, Australia	Cornock, R (reprint author), Univ Wollongong, ARC Ctr Excellence Electromat Sci, Intelligent Polymer Res Inst, Wollongong, NSW 2522, Australia.	gwallace@uow.edu.au	Wallace, Gordon/H-1123-2011	Wallace, Gordon/0000-0002-0381-7273	Australian Research Council Centre of Excellence for Electromaterials Science (ACES)	The authors acknowledge the Australian Research Council Centre of Excellence for Electromaterials Science (ACES) for funding this research, the Australian National Fabrication Facility (ANFF) for provision of materials and equipment access, the use of facilities and assistance of Mr Tony Romeo at the UOW Electron Microscopy Centre, as well as the contributions of Mr Fletcher Thompson to this rese…	Schuurman W, 2011, BIOFABRICATION, V3, DOI 10.1088/1758-5082/3/2/021001; Xie WY, 2009, POLYM DEGRAD STABIL, V94, P1040, DOI 10.1016/j.polymdegradstab.2009.04.005; Van de Velde K, 2002, POLYM TEST, V21, P433, DOI 10.1016/S0142-9418(01)00107-6; Drury JL, 2004, BIOMATERIALS, V25, P3187, DOI 10.1016/j.biomaterials.2003.10.002; Harley BA, 2007, PRINCIPLES OF TISSUE ENGINEERING, 3RD EDITION, P219, DOI …	37	3	3	4	53	IOP PUBLISHING LTD	BRISTOL	TEMPLE CIRCUS, TEMPLE WAY, BRISTOL BS1 6BE, ENGLAND	1758-5082	1758-5090		BIOFABRICATION	Biofabrication	JUN	2014	6	2
J	Diogo, GS; Gaspar, VM; Serra, IR; Fradique, R; Correia, IJ				Diogo, G. S.; Gaspar, V. M.; Serra, I. R.; Fradique, R.; Correia, I. J.			Manufacture of beta-TCP/alginate scaffolds through a Fab@home model for application in bone tissue engineering	BIOFABRICATION			English	Article						rapid prototyping; bone tissue engineering; biopolymers; 3D plotter; hybrid materials	OF-THE-ART; PLASMID DNA; ALGINATE; REGENERATION; COMPOSITE; BIOMATERIALS; CHALLENGES; DESIGN; CELLS	The growing need to treat bone-related diseases in an elderly population compels the development of novel bone substitutes to improve patient quality of life. In this context, the advent of affordable and effective rapid prototyping equipment, such as the Fab@home plotter, has contributed to the development of novel scaffolds for bone tissue engineering. In this study, we report for the first tim…	[Diogo, G. S.; Gaspar, V. M.; Serra, I. R.; Fradique, R.; Correia, I. J.] Univ Beira Interior, CICS UBI Hlth Sci Res Ctr, P-6200506 Covilha, Portugal	Diogo, GS (reprint author), Univ Beira Interior, CICS UBI Hlth Sci Res Ctr, Av Infante D Henrique, P-6200506 Covilha, Portugal.	icorreia@ubi.pt		Gaspar, Vitor/0000-0002-0372-2493; Fradique, Ricardo/0000-0001-6331-2034; Correia, ilidio/0000-0003-1613-9675	Portuguese Foundation for Science and Technology (FCT) [PTDC/EBB-BIO/114320/2009, PEst-C/SAU/UI0709/2011 COMPETE]; FCT [SFRH/BD/80402/2011]	The authors would like to thank to Eng. Ana Paula for her help with the acquisition of SEM data. This work was supported by the Portuguese Foundation for Science and Technology (FCT), (PTDC/EBB-BIO/114320/2009 and PEst-C/SAU/UI0709/2011 COMPETE). VMG acknowledges a PhD fellowship from FCT (SFRH/BD/80402/2011).	Andersen T, 2012, CARBOHYDRATE CHEM; Shalumon KT, 2011, INT J BIOL MACROMOL, V48, P571, DOI 10.1016/j.ijbiomac.2011.01.020; Matsuno T, 2008, DENT MATER J, V27, P827; Valente JFA, 2012, MAT SCI ENG C-MATER, V32, P2596, DOI 10.1016/j.msec.2012.08.001; Torres AL, 2013, MAT SCI ENG C-MATER, V33, P4460, DOI 10.1016/j.msec.2013.07.003; Pathak TS, 2008, J POLYM ENVIRON, V16, P198, DOI 10.1007/s10924-008…	47	9	9	5	51	IOP PUBLISHING LTD	BRISTOL	TEMPLE CIRCUS, TEMPLE WAY, BRISTOL BS1 6BE, ENGLAND	1758-5082	1758-5090		BIOFABRICATION	Biofabrication	JUN	2014	6	2
J	Lee, JS; Hong, JM; Jung, JW; Shim, JH; Oh, JH; Cho, DW				Lee, Jung-Seob; Hong, Jung Min; Jung, Jin Woo; Shim, Jin-Hyung; Oh, Jeong-Hoon; Cho, Dong-Woo			3D printing of composite tissue with complex shape applied to ear regeneration	BIOFABRICATION			English	Article						3D printing; ear; sacrificial layer; cell-printed structure; ear-shaped structure; ear regeneration	SOLID FREEFORM FABRICATION; STEM-CELLS; 3-DIMENSIONAL SCAFFOLDS; CARTILAGE; DIFFERENTIATION; DESIGN; TECHNOLOGY; MODEL; RECONSTRUCTION; CHALLENGES	In the ear reconstruction field, tissue engineering enabling the regeneration of the ear's own tissue has been considered to be a promising technology. However, the ear is known to be difficult to regenerate using traditional methods due to its complex shape and composition. In this study, we used three-dimensional (3D) printing technology including a sacrificial layer process to regenerate both …	[Lee, Jung-Seob; Hong, Jung Min; Jung, Jin Woo; Shim, Jin-Hyung; Cho, Dong-Woo] POSTECH, Dept Mech Engn, Pohang, South Korea; [Oh, Jeong-Hoon] Catholic Univ Korea, Coll Med, Dept Otolaryngol Head & Neck Surg, Seoul, South Korea	Cho, DW (reprint author), POSTECH, Dept Mech Engn, Pohang, South Korea.	dwcho@postech.ac.kr			National Research Foundation of Korea (NRF) - Korea government (MSIP) [2010-0018294, 2011-0030075]	This work was supported by the National Research Foundation of Korea (NRF) grant funded by the Korea government (MSIP) (no. 2010-0018294 and no. 2011-0030075).	Liu Y, 2010, BIOMATERIALS, V31, P2176, DOI 10.1016/j.biomaterials.2009.11.080; Wang YZ, 2005, BIOMATERIALS, V26, P7082, DOI 10.1016/j.biomaterials.2005.05.022; Yoo DJ, 2011, INT J PRECIS ENG MAN, V12, P61, DOI 10.1007/s12541-011-0008-9; Sterodimas A, 2009, J PLAST RECONSTR AES, V62, P447, DOI 10.1016/j.bjps.2008.11.046; Fu YC, 2005, J LIPID RES, V46, P1369, DOI 10.1194/jlr.M400373-JLR200; Woodfie…	43	27	29	20	113	IOP PUBLISHING LTD	BRISTOL	TEMPLE CIRCUS, TEMPLE WAY, BRISTOL BS1 6BE, ENGLAND	1758-5082	1758-5090		BIOFABRICATION	Biofabrication	JUN	2014	6	2
J	Park, JH; Jung, JW; Kang, HW; Cho, DW				Park, Jeong Hun; Jung, Jin Woo; Kang, Hyun-Wook; Cho, Dong-Woo			Indirect three-dimensional printing of synthetic polymer scaffold based on thermal molding process	BIOFABRICATION			English	Article						scaffold fabrication; three-dimensional printing (3DP); projection-based micro-stereolithography (pMSTL); injection molding system (IMS); thermal molding process	FREE-FORM FABRICATION; TISSUE; STEREOLITHOGRAPHY; SYSTEMS; DESIGN; MODEL	One of the major issues in tissue engineering has been the development of three-dimensional (3D) scaffolds, which serve as a structural template for cell growth and extracellular matrix formation. In scaffold-based tissue engineering, 3D printing (3DP) technology has been successfully applied for the fabrication of complex 3D scaffolds by using both direct and indirect techniques. In principle, d…	[Park, Jeong Hun; Jung, Jin Woo; Cho, Dong-Woo] Pohang Univ Sci & Technol POSTECH, Dept Mech Engn, Pohang, South Korea; [Kang, Hyun-Wook] Wake Forest Sch Med, Wake Forest Inst Regenerat Med, Winston Salem, NC USA	Park, JH (reprint author), Pohang Univ Sci & Technol POSTECH, Dept Mech Engn, Pohang, South Korea.	dwcho@postech.ac.kr			National Research Foundation of Korea (NRF) - Korea government (MSIP) [2010-0018294, 2011-0030075]	This work was supported by the National Research Foundation of Korea (NRF) grant funded by the Korea government (MSIP) (No. 2010-0018294 and 2011-0030075).	Melchels FPW, 2010, BIOMATERIALS, V31, P6121, DOI 10.1016/j.biomaterials.2010.04.050; Schumacher M, 2010, J MATER SCI-MATER M, V21, P3119, DOI 10.1007/s10856-010-4166-6; Kang HW, 2012, SENSOR ACTUAT A-PHYS, V178, P223, DOI 10.1016/j.sna.2012.01.016; Lee JS, 2012, J BIOMED MATER RES A, V100A, P1846, DOI 10.1002/jbm.a.34149; Kolan KCR, 2011, BIOFABRICATION, V3, DOI 10.1088/1758-5082/3/2/025004; Joo…	24	7	7	11	46	IOP PUBLISHING LTD	BRISTOL	TEMPLE CIRCUS, TEMPLE WAY, BRISTOL BS1 6BE, ENGLAND	1758-5082	1758-5090		BIOFABRICATION	Biofabrication	JUN	2014	6	2
J	Park, SH; Koh, UH; Kim, M; Yang, DY; Suh, KY; Shin, JH				Park, Suk-Hee; Koh, Ung Hyun; Kim, Mina; Yang, Dong-Yol; Suh, Kahp-Yang; Shin, Hyunjong			Hierarchical multilayer assembly of an ordered nanofibrous scaffold via thermal fusion bonding	BIOFABRICATION			English	Article						nanofibers; electrospinning; thermal fusion; scaffold; myoblast	BIODEGRADABLE POLYMER SCAFFOLDS; TISSUE ENGINEERING APPLICATIONS; ELECTROSPUN NANOFIBERS; CARDIAC TISSUE; FABRICATION; ALIGNMENT; DESIGN; DIFFERENTIATION; TOPOGRAPHY; DEPOSITION	A major challenge in muscle tissue engineering is mimicking the ordered nanostructure of native collagen fibrils in muscles. Electrospun nanofiber constructs have been proposed as promising candidate alternatives to natural extracellular matrix. Here, we introduce a novel method to fabricate a two-dimension (2D) sheet-type and three-dimensionally integrated nanofibrous scaffolds by combining elec…	[Park, Suk-Hee] Korea Inst Ind Technol, Micro Mfg Syst Technol Ctr, Ansan 426910, Gyeonggi Do, South Korea; [Koh, Ung Hyun; Kim, Mina; Yang, Dong-Yol; Shin, Hyunjong] Korea Adv Inst Sci & Technol, Sch Mech Engn & Aerosp Syst, Taejon 305701, South Korea; [Suh, Kahp-Yang] Seoul Natl Univ, Dept Mech & Aerosp Engn, Seoul 151742, South Korea	Suh, KY (reprint author), Seoul Natl Univ, Dept Mech & Aerosp Engn, Seoul 151742, South Korea.	sky4u@snu.ac.kr; j_shin@kaist.ac.kr	Yang, Dong-Yol/C-1609-2011; Shin, Jennifer/C-1647-2011	Shin, Jennifer/0000-0001-8448-6236	National Research Foundation of Korea (NRF) - Korean Government [2013R1A2A2A01017014]	This work was supported by the National Research Foundation of Korea (NRF) grant funded by the Korean Government (2013R1A2A2A01017014). We thank Dae-Won Cho for technical support about flow 3D analysis.	Prabhakaran MP, 2009, ACTA BIOMATER, V5, P2884, DOI 10.1016/j.actbio.2009.05.007; Woodfield TBF, 2004, BIOMATERIALS, V25, P4149, DOI 10.1016/j.biomaterials.2003.10.056; Marga F, 2012, BIOFABRICATION, V4, DOI 10.1088/1758-5082/4/2/022001; Tan KH, 2003, BIOMATERIALS, V24, P3115, DOI 10.1016/S0142-9612(03)00131-5; Ma PX, 2001, J BIOMED MATER RES, V56, P469, DOI 10.1002/1097-4636(20010915)56:4<469::A…	44	4	4	1	16	IOP PUBLISHING LTD	BRISTOL	TEMPLE CIRCUS, TEMPLE WAY, BRISTOL BS1 6BE, ENGLAND	1758-5082	1758-5090		BIOFABRICATION	Biofabrication	JUN	2014	6	2
J	Shevach, M; Soffer-Tsur, N; Fleischer, S; Shapira, A; Dvir, T				Shevach, Michal; Soffer-Tsur, Neta; Fleischer, Sharon; Shapira, Assaf; Dvir, Tal			Fabrication of omentum-based matrix for engineering vascularized cardiac tissues	BIOFABRICATION			English	Article						cardiac tissue engineering; decellularization; myocardial infarction; omentum; scaffolds	MESENCHYMAL STEM-CELLS; EXTRACELLULAR-MATRIX; MYOCARDIAL-INFARCTION; HEART; REPAIR; SCAFFOLDS; GRAFTS; OMENTECTOMY; IMPROVES; PLATFORM	Fabricating three-dimensional, biocompatible microenvironments to support functional tissue assembly remains a key challenge in cardiac tissue engineering. We hypothesized that since the omentum can be removed from patients by minimally invasive procedures, the obtained underlying matrices can be manipulated to serve as autologous scaffolds for cardiac patches. Here we initially characterized the…	[Shevach, Michal; Soffer-Tsur, Neta; Fleischer, Sharon; Shapira, Assaf; Dvir, Tal] Tel Aviv Univ, George S Wise Fac Life Sci, Lab Tissue Engn & Regenerat Med, Dept Mol Microbiol & Biotechnol, IL-69978 Tel Aviv, Israel; [Shevach, Michal; Fleischer, Sharon; Dvir, Tal] Tel Aviv Univ, Ctr Nanosci & Nanotechnol, IL-69978 Tel Aviv, Israel; [Soffer-Tsur, Neta] Tel Aviv Univ, George S Wise Fac Life Sci, …	Shevach, M (reprint author), Tel Aviv Univ, George S Wise Fac Life Sci, Lab Tissue Engn & Regenerat Med, Dept Mol Microbiol & Biotechnol, IL-69978 Tel Aviv, Israel.	tdvir@post.tau.ac.il			European Union; Alon Fellowship; Nicholas and Elizabeth Slezak Super Center for Cardiac Research and Biomedical Engineering at Tel Aviv University; Marian Gertner Institute for Medical Nanosystems Fellowship	TD acknowledges support from the European Union FP7 program, Alon Fellowship, and the Nicholas and Elizabeth Slezak Super Center for Cardiac Research and Biomedical Engineering at Tel Aviv University. MS thanks the Marian Gertner Institute for Medical Nanosystems Fellowship. The work is part of the doctoral thesis of MS at Tel-Aviv University. We would like to thank Professor Lior Gepstein for th…	Abe Tomoyuki, 2012, Int J Surg Case Rep, V3, P100, DOI 10.1016/j.ijscr.2011.11.004; Garcia-Gomez I, 2005, NEUROL RES, V27, P807, DOI 10.1179/016164105X63674; Hynes RO, 2009, SCIENCE, V326, P1216, DOI 10.1126/science.1176009; Engelmayr GC, 2008, NAT MATER, V7, P1003, DOI 10.1038/nmat2316; McFetridge PS, 2004, J BIOMED MATER RES A, V70A, P224, DOI 10.1002/jbm.a.30060; Dvir T, 2011, NAT NANOTECHNOL,…	62	8	8	1	19	IOP PUBLISHING LTD	BRISTOL	TEMPLE CIRCUS, TEMPLE WAY, BRISTOL BS1 6BE, ENGLAND	1758-5082	1758-5090		BIOFABRICATION	Biofabrication	JUN	2014	6	2
J	Tan, Y; Richards, DJ; Trusk, TC; Visconti, RP; Yost, MJ; Kindy, MS; Drake, CJ; Argraves, WS; Markwald, RR; Mei, Y				Tan, Yu; Richards, Dylan J.; Trusk, Thomas C.; Visconti, Richard P.; Yost, Michael J.; Kindy, Mark S.; Drake, Christopher J.; Argraves, William Scott; Markwald, Roger R.; Mei, Ying			3D printing facilitated scaffold-free tissue unit fabrication	BIOFABRICATION			English	Article						3D printing; alginate; hydrogel; tissue fabrication	UNILUMINAL VASCULAR SPHEROIDS; ALGINATE HYDROGELS; GROWTH-FACTOR; CELL; FUSION; CALCIUM; DESIGN	Tissue spheroids hold great potential in tissue engineering as building blocks to assemble into functional tissues. To date, agarose molds have been extensively used to facilitate fusion process of tissue spheroids. As a molding material, agarose typically requires low temperature plates for gelation and/or heated dispenser units. Here, we proposed and developed an alginate-based, direct 3D mold-…	[Tan, Yu; Richards, Dylan J.; Mei, Ying] Clemson Univ, Dept Bioengn, Clemson, SC 29634 USA; [Tan, Yu; Richards, Dylan J.; Trusk, Thomas C.; Visconti, Richard P.; Yost, Michael J.; Drake, Christopher J.; Argraves, William Scott; Markwald, Roger R.; Mei, Ying] Med Univ S Carolina, Dept Regenerat Med & Cell Biol, Charleston, SC 29425 USA; [Kindy, Mark S.] Med Univ S Carolina, Dept Neurosci, Charlest…	Tan, Y (reprint author), Clemson Univ, Dept Bioengn, Clemson, SC 29634 USA.	mei@clemson.edu			National Science Foundation [NSF-EPS-0903795]; National Institutes of Health [8P20 GM103444]; NIH-NIGMS [P30 GM103342]; Clemson University	The work is supported by the National Science Foundation (NSF-EPS-0903795), the startup funds from Clemson University and the National Institutes of Health (8P20 GM103444). This study used the services of the Morphology, Imaging and Instrumentation Core, which is supported by NIH-NIGMS P30 GM103342 to the South Carolina COBRE for Developmentally Based Cardiovascular Diseases. We would like to tha…	Stevens KR, 2009, TISSUE ENG PT A, V15, P1211, DOI 10.1089/ten.tea.2008.0151; Kuo CK, 2001, BIOMATERIALS, V22, P511, DOI 10.1016/S0142-9612(00)00201-5; Boland T, 2003, ANAT REC PART A, V272A, P497, DOI 10.1002/ar.a.10059; Rowley JA, 1999, BIOMATERIALS, V20, P45, DOI 10.1016/S0142-9612(98)00107-0; Norotte C, 2009, BIOMATERIALS, V30, P5910, DOI 10.1016/j.biomaterials.2009.06.034; Miller JS, 2012, N…	38	6	6	15	105	IOP PUBLISHING LTD	BRISTOL	TEMPLE CIRCUS, TEMPLE WAY, BRISTOL BS1 6BE, ENGLAND	1758-5082	1758-5090		BIOFABRICATION	Biofabrication	JUN	2014	6	2
J	Abbah, SA; Lam, WMR; Hu, T; Goh, J; Wong, HK				Abbah, Sunny-Akogwu; Lam, Wing Moon Raymond; Hu, Tao; Goh, James; Wong, Hee-Kit			Sequestration of rhBMP-2 into Self-Assembled Polyelectrolyte Complexes Promotes Anatomic Localization of New Bone in a Porcine Model of Spinal Reconstructive Surgery	TISSUE ENGINEERING PART A			English	Article							LUMBAR-INTERBODY-FUSION; FIBROBLAST-GROWTH-FACTOR; ANTERIOR CERVICAL-SPINE; LARGE-ANIMAL-MODEL; MORPHOGENETIC PROTEIN-2; IN-VIVO; HEPARIN; CELLS; OSTEOGENESIS; PERFORMANCE	Efficient and therapeutically safe delivery of recombinant human bone morphogenetic protein 2 (rhBMP-2) continues to be a central issue in bone tissue engineering. Recent evidence indicates that layer-by-layer self-assembly of polyelectrolyte complexes (PECs) can be used to recreate synthetic matrix environments that would act as tuneable reservoirs for delicate biomolecules and cells. Although p…	[Abbah, Sunny-Akogwu; Lam, Wing Moon Raymond; Hu, Tao; Goh, James; Wong, Hee-Kit] Natl Univ Singapore, Yong Loo Lin Sch Med, Dept Orthopaed Surg, Singapore 119228, Singapore; [Abbah, Sunny-Akogwu] Natl Univ Ireland, Network Excellence Funct Biomat, Galway, Ireland; [Goh, James] Natl Univ Singapore, Fac Engn, Dept Bioengn, Singapore 117548, Singapore; [Goh, James; Wong, Hee-Kit] Natl Univ Singapor…	Wong, HK (reprint author), Natl Univ Singapore, Yong Loo Lin Sch Med, Dept Orthopaed Surg, NUHS Tower Block,1E Kent Ridge Rd, Singapore 119228, Singapore.	heekit_wong@nuhs.edu.sg		Abbah, Sunny/0000-0001-6053-6673	Biomedical Research Council (BMRC) A*Star Singapore	The authors would like to thank Chan Wai Kam, Julee, Ramruttun Amit Kumarsing, and Khoo Hock Hee for their assistance with specimen preparation and technical support. This work was supported by a grant from the Biomedical Research Council (BMRC) A*Star Singapore. S.-A.A., J.G., and H.-K.W. designed research; S.-A.A. and W. M. R. L. performed research and analyzed data; and S.-A.A. and W. M. R. L.…	Schwarz C, 2013, TISSUE ENG PT A, V19, P247, DOI [10.1089/ten.TEA.2012.0265, 10.1089/ten.tea.2012.0265]; Shields LBE, 2006, SPINE, V31, P542, DOI 10.1097/01.brs.0000201424.27509.72; Jeon O, 2006, BIOMATERIALS, V27, P1598, DOI 10.1016/j.biomaterials.2005.08.030; de Vos P, 2012, BIOMATERIALS, V33, P5552, DOI 10.1016/j.biomaterials.2012.04.039; Smucker JD, 2006, SPINE, V31, P2813, DOI 10.1097/01.brs…	32	5	5	1	9	MARY ANN LIEBERT, INC	NEW ROCHELLE	140 HUGUENOT STREET, 3RD FL, NEW ROCHELLE, NY 10801 USA	1937-3341	1937-335X		TISSUE ENG PT A	Tissue Eng. Part A	JUN	2014	20	11-12
J	Costa, RR; Girotti, A; Santos, M; Arias, FJ; Mano, JF; Rodriguez-Cabello, JC				Costa, Rui R.; Girotti, Alessandra; Santos, Mercedes; Javier Arias, F.; Mano, Joao F.; Carlos Rodriguez-Cabello, J.			Cellular uptake of multilayered capsules produced with natural and genetically engineered biomimetic macromolecules	ACTA BIOMATERIALIA			English	Article						Cellular uptake; Multilayer capsules; Layer-by-layer; Biomaterials	INTRACELLULAR DRUG-DELIVERY; MESENCHYMAL STEM-CELLS; POLYELECTROLYTE MICROCAPSULES; BIOMEDICAL APPLICATIONS; PROTEIN ENCAPSULATION; POLYMERIC MICELLES; BONE-FORMATION; CANCER-CELLS; PARTICLES; CHITOSAN	Multilayered microcapsules of chitosan and biomimetic elastin-like recombinamers (ELRs) were prepared envisaging the intracellular delivery of active agents. Two ELRs containing either a bioactive RGD sequence or a scrambled non-functional RDG were used to construct two types of functionalized polymeric microcapsules, both of spherical shape 4 pm in diameter. Cell viability studies with human mes…	[Costa, Rui R.; Mano, Joao F.] Univ Minho, Headquarters European Inst Excellence Tissue Engn, Res Grp Biomat Biodegradables & Biomimet 3Bs, P-4806909 Caldas Das Taipas Guimar, Portugal; [Costa, Rui R.; Mano, Joao F.] PT Govt Associated Lab, ICVS 3Bs, Braga, Portugal; [Girotti, Alessandra; Santos, Mercedes; Javier Arias, F.; Carlos Rodriguez-Cabello, J.] Univ Valladolid, GIR Bioforge, E-47011 Vall…	Mano, JF (reprint author), Univ Minho, Headquarters European Inst Excellence Tissue Engn, Res Grp Biomat Biodegradables & Biomimet 3Bs, AvePk, P-4806909 Caldas Das Taipas Guimar, Portugal.	jmano@dep.uminho.pt	Mano, Joao/A-4418-2009; Girotti, Alessandra/D-4325-2012; Group, 3Bs/E-4374-2012; Costa, Rui/C-2526-2011; Arias, Javier/A-2640-2012	Mano, Joao/0000-0002-2342-3765; Girotti, Alessandra/0000-0003-4754-7022; Costa, Rui/0000-0001-8234-8729;	Fundacao para a Ciencia e Tecnologia [SFRH/BD/61126/2009]; Fundo Social Europeu; EU 7th Framework Programme [REGPOT-CT2012-316331-POLARIS]; EU through the European Regional Development Fund (ERDF); MINECO [MAT-2010-15982, MAT2010-15310, PRI-PI-BAR-2011-1403, MAT2012-38043]; JCyL [VA049A11, VA152A12, VA155A12]; CIBER-BBN; Instituto de Salud Carlos III under the "Network Center of Regenerative Medi…	The authors acknowledge financial support from Fundacao para a Ciencia e Tecnologia (Grant SFRH/BD/61126/2009), "Fundo Social Europeu", "Programa Diferencial de Potencial Humano", EU 7th Framework Programme (No. REGPOT-CT2012-316331-POLARIS), the EU through the European Regional Development Fund (ERDF), from the MINECO (MAT-2010-15982, MAT2010-15310, PRI-PI-BAR-2011-1403 and MAT2012-38043), the J…	Shukla A, 2010, SMALL, V6, P2392, DOI 10.1002/smll.201001150; Angelatos AS, 2006, SOFT MATTER, V2, P18, DOI 10.1039/b511930h; Rivera-Gil P, 2009, NANO LETT, V9, P4398, DOI 10.1021/nl902697j; Volodkin DV, 2004, BIOMACROMOLECULES, V5, P1962, DOI 10.1021/bm049669e; Uccelli A, 2008, NAT REV IMMUNOL, V8, P726, DOI 10.1038/nri2395; Costa RR, 2013, NANOMED-NANOTECHNOL, V9, P895, DOI 10.1016/j.nano.2013.…	58	10	10	3	41	ELSEVIER SCI LTD	OXFORD	THE BOULEVARD, LANGFORD LANE, KIDLINGTON, OXFORD OX5 1GB, OXON, ENGLAND	1742-7061	1878-7568		ACTA BIOMATER	Acta Biomater.	JUN	2014	10	6
J	Hong, YF; Zhou, JG; Yao, DG				Hong, Yifeng; Zhou, Jack G.; Yao, Donggang			Porogen Templating Processes: An Overview	JOURNAL OF MANUFACTURING SCIENCE AND ENGINEERING-TRANSACTIONS OF THE ASME			English	Article							SOLID FREEFORM FABRICATION; BIODEGRADABLE POLYMER SCAFFOLDS; TISSUE-ENGINEERING SCAFFOLDS; POLY(L-LACTIC ACID) SCAFFOLDS; ICE PARTICULATE TEMPLATE; CALCIUM PHOSPHATE SCAFFOLDS; PERIODONTAL-LIGAMENT CELLS; INDUCED PHASE-SEPARATION; SALT-LEACHING METHOD; IN-VIVO EVALUATION	Porous materials with well-defined pore shapes, sizes and distributions are highly desired in many emerging applications, particularly for biomedical materials and devices. However, conventional methods for processing porous materials only demonstrated limited capability in morphological control. One promising solution is the porogen templating process, where a structured porogen pattern is creat…	[Hong, Yifeng; Yao, Donggang] Georgia Inst Technol, Sch Mat Sci & Engn, Atlanta, GA 30332 USA; [Zhou, Jack G.] Drexel Univ, Dept Mech Engn & Mech, Philadelphia, PA 19104 USA	Yao, DG (reprint author), Georgia Inst Technol, Sch Mat Sci & Engn, Atlanta, GA 30332 USA.	yao@gatech.edu	Yao, Donggang/B-4444-2014				Ahn S, 2011, BIOPROC BIOSYST ENG, V34, P903, DOI 10.1007/s00449-011-0541-z; Garg T, 2012, CRIT REV THER DRUG, V29, P1; Hidalgo-Bastida LA, 2007, ACTA BIOMATER, V3, P457, DOI 10.1016/j.actbio.2006.12.006; Lee SJ, 2008, BIOMED MICRODEVICES, V10, P233, DOI 10.1007/s10544-007-9129-4; Ko YG, 2010, J BIOACT COMPAT POL, V25, P360, DOI 10.1177/0883911510370002; Roosa SMM, 2010, J BIOMED MATER RES A, V92A…	158	4	4	3	31	ASME	NEW YORK	TWO PARK AVE, NEW YORK, NY 10016-5990 USA	1087-1357	1528-8935		J MANUF SCI E-T ASME	J. Manuf. Sci. Eng.-Trans. ASME	JUN	2014	136	3
J	Lee, V; Singh, G; Trasatti, JP; Bjornsson, C; Xu, XW; Tran, TN; Yoo, SS; Dai, GH; Karande, P				Lee, Vivian; Singh, Gurtej; Trasatti, John P.; Bjornsson, Chris; Xu, Xiawei; Thanh Nga Tran; Yoo, Seung-Schik; Dai, Guohao; Karande, Pankaj			Design and Fabrication of Human Skin by Three-Dimensional Bioprinting	TISSUE ENGINEERING PART C-METHODS			English	Article							RECONSTRUCTED HUMAN EPIDERMIS; TISSUE-ENGINEERING SCAFFOLDS; TRANSCUTANEOUS IMMUNIZATION; PENETRATION ENHANCERS; FREEFORM FABRICATION; LANGERHANS CELLS; IN-VITRO; KERATINOCYTES; CULTURE; MODELS	Three-dimensional (3D) bioprinting, a flexible automated on-demand platform for the free-form fabrication of complex living architectures, is a novel approach for the design and engineering of human organs and tissues. Here, we demonstrate the potential of 3D bioprinting for tissue engineering using human skin as a prototypical example. Keratinocytes and fibroblasts were used as constituent cells…	[Lee, Vivian; Dai, Guohao] Rensselaer Polytech Inst, Dept Biomed Engn, Troy, NY 12180 USA; [Lee, Vivian; Singh, Gurtej; Trasatti, John P.; Dai, Guohao; Karande, Pankaj] Rensselaer Polytech Inst, Ctr Biotechnol & Interdisciplinary Studies, Troy, NY 12180 USA; [Singh, Gurtej; Karande, Pankaj] Rensselaer Polytech Inst, Howard P Isermann Dept Chem & Biol Engn, Troy, NY 12180 USA; [Trasatti, John P.] …	Dai, GH (reprint author), Rensselaer Polytech Inst, Dept Biomed Engn, Troy, NY 12180 USA.	daig@rpi.edu					Ali N, 2012, BRIT J DERMATOL, V166, pe19; Aloor H, 2013, J INVEST DERMATOL, V133, pS3; Lee W, 2009, NEUROREPORT, V20, P798, DOI 10.1097/WNR.0b013e32832b8be4; Lee W, 2009, BIOMATERIALS, V30, P1587, DOI 10.1016/j.biomaterials.2008.12.009; Karande P, 2002, PHARMACEUT RES, V19, P655, DOI 10.1023/A:1015362230726; Bouwstra JA, 1997, COLLOID SURFACE A, V123, P403, DOI 10.1016/S0927-7757(96)03819-8; Fran…	50	24	28	26	180	MARY ANN LIEBERT, INC	NEW ROCHELLE	140 HUGUENOT STREET, 3RD FL, NEW ROCHELLE, NY 10801 USA	1937-3384	1937-3392		TISSUE ENG PART C-ME	Tissue Eng. Part C-Methods	JUN 1	2014	20	6
J	Ghorbanian, S; Qasaimeh, MA; Akbari, M; Tamayol, A; Juncker, D				Ghorbanian, Setareh; Qasaimeh, Mohammad A.; Akbari, Mohsen; Tamayol, Ali; Juncker, David			Microfluidic direct writer with integrated declogging mechanism for fabricating cell-laden hydrogel constructs	BIOMEDICAL MICRODEVICES			English	Article						Microfluidic coaxial flow; Direct writing; Cell-laden constructs; Calcium alginate; Tissue engineering; 3D cell scaffold	TISSUE ENGINEERING SCAFFOLDS; REGENERATIVE MEDICINE; POROUS SCAFFOLDS; ALGINATE; MICROFIBERS; 3D; MORPHOGENESIS; BIOMATERIALS; CARTILAGE; DELIVERY	Cell distribution and nutrient supply in 3D cell-laden hydrogel scaffolds are critical and should mimic the in vivo cellular environment, but been difficult to control with conventional fabrication methods. Here, we present a microfluidic direct writer (MFDW) to construct 3D cell-laden hydrogel structures with openings permitting media exchange. The MFDW comprises a monolithic microfluidic head, …	[Ghorbanian, Setareh; Akbari, Mohsen; Tamayol, Ali; Juncker, David] McGill Univ, Dept Biomed Engn, Montreal, PQ, Canada; [Ghorbanian, Setareh; Akbari, Mohsen; Tamayol, Ali; Juncker, David] McGill Univ, Genome Quebec Innovat Ctr, Montreal, PQ, Canada; [Qasaimeh, Mohammad A.] New York Univ Abu Dhabi, Div Engn, Abu Dhabi, U Arab Emirates; [Juncker, David] McGill Univ, Dept Neurol & Neurosurg, Montre…	Juncker, D (reprint author), McGill Univ, Dept Biomed Engn, Montreal, PQ, Canada.	david.juncker@mcgill.ca	Juncker, David/C-2351-2009	Juncker, David/0000-0002-7313-1162	Natural Sciences and Engineering Research Council of Canada (NSERC); Canadian Institutes of Health Research (CIHR); Certified Human Resources Professional (CHRP); Genome Canada; Genome Quebec; Canada Foundation for Innovation (CFI.); Alexander Graham Bell Canada Graduate Scholarship (CGSD); NSERC Postdoctoral fellowships; Canada Research Chair	We acknowledge funding from Natural Sciences and Engineering Research Council of Canada (NSERC), The Canadian Institutes of Health Research (CIHR), Certified Human Resources Professional (CHRP), Genome Canada, Genome Quebec, and Canada Foundation for Innovation (CFI.) M. A. Q. acknowledges Alexander Graham Bell Canada Graduate Scholarship (CGSD), M. A and A. T. acknowledge NSERC Postdoctoral fell…	Kang E, 2011, NAT MATER, V10, P877, DOI [10.1038/nmat3108, 10.1038/NMAT3108]; Ho MH, 2004, BIOMATERIALS, V25, P129, DOI 10.1016/S0142-9612(03)00483-6; Harris LD, 1998, J BIOMED MATER RES, V42, P396, DOI 10.1002/(SICI)1097-4636(19981205)42:3<396::AID-JBM7>3.0.CO;2-E; Schiavone P, 2009, MED IMAGE ANAL, V13, P673, DOI 10.1016/j.media.2009.04.001; Moroni L, 2008, J BIOMAT SCI-POLYM E, V19, P543, DOI …	50	11	11	13	50	SPRINGER	DORDRECHT	VAN GODEWIJCKSTRAAT 30, 3311 GZ DORDRECHT, NETHERLANDS	1387-2176	1572-8781		BIOMED MICRODEVICES	Biomed. Microdevices	JUN	2014	16	3
J	Szyk-Warszynska, L; Kilan, K; Socha, RP				Szyk-Warszynska, Lilianna; Kilan, Katarzyna; Socha, Robert P.			Characterization of casein and poly-L-arginine multilayer films	JOURNAL OF COLLOID AND INTERFACE SCIENCE			English	Article						Casein; Layer-by-layer; Protein adsorption; Multilayers; Ellipsometry; QCM-D; Viscoelastic properties; Calcium binding	QUARTZ-CRYSTAL MICROBALANCE; POLYELECTROLYTE MULTILAYERS; FORCE MEASUREMENTS; CROSS-LINKING; DOUBLE-LAYER; BETA-CASEIN; ADSORPTION; THICKNESS; GOLD; ELLIPSOMETRY	Thin films containing casein appear to be a promising material for coatings used in the medical area to promote biomineralization. alpha- and beta-casein and poly-L-arginine multilayer films were formed by the layer-by layer technique and their thickness and mass were analyzed by ellipsometry and quartz crystal microbalance with dissipation monitoring (QCM-D). (PLArg/casein) films deposited in 0.…	[Szyk-Warszynska, Lilianna; Kilan, Katarzyna; Socha, Robert P.] Polish Acad Sci, Jerzy Haber Inst Catalysis & Surface Chem, PL-30238 Krakow, Poland	Szyk-Warszynska, L (reprint author), Polish Acad Sci, Jerzy Haber Inst Catalysis & Surface Chem, Niezapominajek 8, PL-30238 Krakow, Poland.	ncszyk@cyf-kr.edu.pl	Socha, Robert/J-4307-2012	Socha, Robert/0000-0003-4072-2393	National Science Centre (NCN) project [NN 204 546 639]; Marian Smoluchowski Krakow Research Consortium - a Leading National Research Centre KNOW - Ministry of Science and Higher Education; COST Action [CM1101]	This work was partially supported by the National Science Centre (NCN) project NN 204 546 639, by the Marian Smoluchowski Krakow Research Consortium - a Leading National Research Centre KNOW supported by the Ministry of Science and Higher Education and the COST Action CM1101.	Abu Diak O, 2007, FOOD BIOPROD PROCESS, V85, P284, DOI 10.1205/fbp07030; Sahu A, 2008, BIOMACROMOLECULES, V9, P2905, DOI 10.1021/bm800683f; Voinova MV, 1999, PHYS SCRIPTA, V59, P391, DOI 10.1238/Physica.Regular.059a00391; Schonhoff M, 2007, COLLOID SURFACE A, V303, P14, DOI 10.1016/j.colsurfa.2007.02.054; Dubas ST, 1999, MACROMOLECULES, V32, P8153, DOI 10.1021/ma981927a; Porcel C, 2006, LANGMUIR,…	50	3	3	9	47	ACADEMIC PRESS INC ELSEVIER SCIENCE	SAN DIEGO	525 B ST, STE 1900, SAN DIEGO, CA 92101-4495 USA	0021-9797	1095-7103		J COLLOID INTERF SCI	J. Colloid Interface Sci.	JUN 1	2014	423
J	Wang, JT; Coburn, J; Liang, CP; Woolsey, N; Ramella-Roman, JC; Chen, Y; Pfefer, TJ				Wang, Jianting; Coburn, James; Liang, Chia-Pin; Woolsey, Nicholas; Ramella-Roman, Jessica C.; Chen, Yu; Pfefer, T. Joshua			Three-dimensional printing of tissue phantoms for biophotonic imaging	OPTICS LETTERS			English	Article							OPTICAL-PROPERTIES; IN-VITRO	We have investigated the potential of tissue phantoms fabricated with thermosoftening- and photopolymerization-based three-dimensional (3D) printers for use in evaluation of biophotonic imaging systems. The optical properties of printed polymer samples were measured and compared to biological tissues. Phantoms with subsurface channels as small as 0.2 mm in diameter were fabricated and imaged with…	[Wang, Jianting; Liang, Chia-Pin; Woolsey, Nicholas; Chen, Yu] Univ Maryland, Fischell Dept Bioengn, College Pk, MD 20742 USA; [Ramella-Roman, Jessica C.] Florida Int Univ, Dept Biomed Engn, Miami, FL 33174 USA	Pfefer, TJ (reprint author), US FDA, Ctr Devices & Radiol Hlth, Silver Spring, MD 20993 USA.	joshua.pfefer@fda.hhs.gov			National Science Foundation's FDA Scholar-in-Residence program (NSF) [CBET-1238407]; University of Maryland Center for Excellence in Regulatory Science and Innovation (CERSI)	The authors acknowledge support from the National Science Foundation's FDA Scholar-in-Residence program (NSF, CBET-1238407) and the University of Maryland Center for Excellence in Regulatory Science and Innovation (CERSI). The authors would also like to thank Dr. Maureen Dreher for her help with micro-CT imaging. The mention of commercial products, their sources, or their use in connection with m…	Ramella-Roman JC, 2008, OPT EXPRESS, V16, P6170, DOI 10.1364/OE.16.006170; Pogue BW, 2006, J BIOMED OPT, V11, DOI 10.1117/1.2335429; Nguyen TTA, 2012, BIOMED OPT EXPRESS, V3, P1200, DOI 10.1364/BOE.3.001200; Long RQ, 2011, BIOMED OPT EXPRESS, V2, P1877, DOI 10.1364/BOE.2.001877; Burfeindt MJ, 2012, IEEE ANTENN WIREL PR, V11, P1610, DOI 10.1109/LAWP.2012.2236293; HAMMER M, 1995, PHYS MED BIOL, V40…	17	10	10	5	28	OPTICAL SOC AMER	WASHINGTON	2010 MASSACHUSETTS AVE NW, WASHINGTON, DC 20036 USA	0146-9592	1539-4794		OPT LETT	Opt. Lett.	MAY 15	2014	39	10
J	Xiang, T; Wang, R; Zhao, WF; Sun, SD; Zhao, CS				Xiang, Tao; Wang, Rui; Zhao, Wei-Feng; Sun, Shu-Dong; Zhao, Chang-Sheng			Covalent Deposition of Zwitterionic Polymer and Citric Acid by Click Chemistry-Enabled Layer-by-Layer Assembly for Improving the Blood Compatibility of Polysulfone Membrane	LANGMUIR			English	Article							TRANSFER RADICAL POLYMERIZATION; SURFACE-INITIATED ATRP; PLATELET-ADHESION; POLYETHERSULFONE MEMBRANES; PROTEIN ADSORPTION; BLOCK-COPOLYMERS; ULTRAFILTRATION MEMBRANES; ANTIFOULING PROPERTY; PHOSPHOLIPID POLYMER; ACTIVATION	Development of blood compatible membranes is critical for biomedical applications. Zwitterionic polymers have been proved to be resistant to nonspecific protein adsorption and platelet adhesion. In this work, two kinds of zwitterionic copolymers bearing alkynyl and azide groups are synthesized by atom transfer radical polymerization (ATRP) and subsequent reactions, namely alkynyl-poly(sulfobetain…	[Xiang, Tao; Wang, Rui; Zhao, Wei-Feng; Sun, Shu-Dong; Zhao, Chang-Sheng] Sichuan Univ, State Key Lab Polymer Mat Engn, Coll Polymer Sci & Engn, Chengdu 610065, Peoples R China; [Zhao, Chang-Sheng] Sichuan Univ, Natl Engn Res Ctr Biomat, Chengdu 610064, Peoples R China	Zhao, CS (reprint author), Sichuan Univ, State Key Lab Polymer Mat Engn, Coll Polymer Sci & Engn, Chengdu 610065, Peoples R China.	zhaochsh70@163.com	Zhao, Weifeng/B-4401-2015		Natural Science Foundation of China [51173119, 51225303]; Program for Changjiang Scholars and Innovative Research Team in University [IRT1163]	This work was financially sponsored by the Natural Science Foundation of China (No. 51173119 and 51225303) and Program for Changjiang Scholars and Innovative Research Team in University (IRT1163). We also thank the help of Ms. Hui. Wang for the SEM.	Zhang Z, 2008, BIOMATERIALS, V29, P4285, DOI 10.1016/j.biomaterials.2008.07.039; Li LL, 2012, J MEMBRANE SCI, V405, P261, DOI 10.1016/j.memsci.2012.03.015; Tsai WB, 1999, J BIOMED MATER RES, V44, P130, DOI 10.1002/(SICI)1097-4636(199902)44:2<130::AID-JBM2>3.0.CO;2-9; Such GK, 2006, J AM CHEM SOC, V128, P9318, DOI 10.1021/ja063043+; Zhao CS, 2013, PROG MATER SCI, V58, P76, DOI 10.1016/j.pmatsci.20…	59	16	16	17	105	AMER CHEMICAL SOC	WASHINGTON	1155 16TH ST, NW, WASHINGTON, DC 20036 USA	0743-7463			LANGMUIR	Langmuir	MAY 13	2014	30	18
J	Wang, XH; Schroder, HC; Muller, WEG				Wang, Xiaohong; Schroeder, Heinz C.; Mueller, Werner E. G.			Biocalcite, a multifunctional inorganic polymer: Building block for calcareous sponge spicules and bioseed for the synthesis of calcium phosphate-based bone	BEILSTEIN JOURNAL OF NANOTECHNOLOGY			English	Review						biocalcite; bioprinting; bone; bone formation; calcareous spicules; sponge	CARBONIC-ANHYDRASE-II; CELL-LINE CAPAN-1; BIO-SILICA; IN-VITRO; THERAPEUTIC APPLICATIONS; SUBERITES-DOMUNCULA; CRYSTAL MORPHOLOGY; CHLORIDE TRANSPORT; SAOS-2 CELLS; SCAFFOLDS	Calcium carbonate is the material that builds up the spicules of the calcareous sponges. Recent results revealed that the calcium carbonate/biocalcite-based spicular skeleton of these animals is formed through an enzymatic mechanism, such as the skeleton of the siliceous sponges, evolutionarily the oldest animals that consist of biosilica. The enzyme that mediates the calcium carbonate deposition…	[Wang, Xiaohong; Schroeder, Heinz C.; Mueller, Werner E. G.] Johannes Gutenberg Univ Mainz, Univ Med Ctr, Inst Physiol Chem, ERC Adv Investigator Grant Res Grp, D-55128 Mainz, Germany	Wang, XH (reprint author), Johannes Gutenberg Univ Mainz, Univ Med Ctr, Inst Physiol Chem, ERC Adv Investigator Grant Res Grp, Duesbergweg 6, D-55128 Mainz, Germany.	wang013@uni-mainz.de			ERC Advanced Investigator ("BIOSILICA") [268476]; ERC Proof-of-Concept ("Si-Bone-PoC") [324564]; Deutsche Forschungsgemeinschaft [277/10-3]; European Commission (Industry-Academia Partnerships and Pathways "CoreShell"; "MarBioTec*EU-CN*;" Bio-Scaffolds"; "BlueGenics") [268476, 286059, 604036, 311848]; International Human Frontier Science Program, as well as the BiomaTiCS research initiative of th…	W. E. G. M. is a holder of an ERC Advanced Investigator Grant (No. 268476 "BIOSILICA") and of an ERC Proof-of-Concept Grant (No. 324564 "Si-Bone-PoC"). This work was supported by grants from the Deutsche Forschungsgemeinschaft (Schr 277/10-3), the European Commission (Industry-Academia Partnerships and Pathways "CoreShell": No. 286059; "MarBioTec*EU-CN*": No. 268476; " Bio-Scaffolds": No. 604036;…	Wang XH, 2012, SOFT MATTER, V8, P9501, DOI 10.1039/c2sm25889g; Cha JN, 1999, P NATL ACAD SCI USA, V96, P361, DOI 10.1073/pnas.96.2.361; Krasko A, 2000, EUR J BIOCHEM, V267, P4878, DOI 10.1046/j.1432-1327.2000.01547.x; SLY WS, 1995, ANNU REV BIOCHEM, V64, P375, DOI 10.1146/annurev.bi.64.070195.002111; Mukherjee A, 2009, J CELL SCI, V122, P716, DOI 10.1242/jcs.042770; Meldrum FC, 2008, CHEM REV, V1…	78	7	7	7	75	BEILSTEIN-INSTITUT	FRANKFURT AM MAIN	TRAKEHNER STRASSE 7-9, FRANKFURT AM MAIN, 60487, GERMANY	2190-4286			BEILSTEIN J NANOTECH	Beilstein J. Nanotechnol.	MAY 12	2014	5
J	Cho, YS; Hong, MW; Kim, YY; Cho, YS				Cho, Yong Sang; Hong, Myoung Wha; Kim, Young Yul; Cho, Young-Sam			Assessment of Cell Proliferation in Salt-Leaching Using Powder ( SLUP) Scaffolds with Penetrated Macro-Pores	JOURNAL OF APPLIED POLYMER SCIENCE			English	Article						biomedical applications; manufacturing; porous materials	BIODEGRADABLE POLYMER SCAFFOLDS; DEGRADATION BEHAVIOR; FABRICATION; BONE; CARTILAGE; DESIGN; ACID)	In this study, a salt-leaching using powder (SLUP) scaffold with penetrated macropores was proposed to enhance cell proliferation. A SLUP scaffold is a salt-leaching scaffold with an arbitrary pore configuration. Although SLUP scaffolds have several advantage over traditional salt-leaching scaffolds, the cell ingrowth might be poor compared with solid freeform fabrication scaffolds, which have we…	[Cho, Yong Sang; Cho, Young-Sam] Wonkwang Univ, Div Mech & Automot Engn, Coll Engn, Iksan 570749, Jeonbuk, South Korea; [Hong, Myoung Wha; Kim, Young Yul] Catholic Univ Korea, Daejeon St Marys Hosp, Seoul, South Korea	Cho, YS (reprint author), Wonkwang Univ, Div Mech & Automot Engn, Coll Engn, Iksan 570749, Jeonbuk, South Korea.	kimtwins72@hanmail.net; youngsamcho@wku.ac.kr			Wonkwang University	This article was supported by Wonkwang University in 2012.	Hou QP, 2003, BIOMATERIALS, V24, P1937, DOI 10.1016/S0142-9612(02)00562-8; Oh SH, 2006, J MATER SCI-MATER M, V17, P131, DOI 10.1007/s10856-006-6816-2; Sachlos E, 2003, BIOMATERIALS, V24, P1487, DOI 10.1016/S0142-9612(02)00528-8; Oh SH, 2003, BIOMATERIALS, V24, P4011, DOI 10.1016/S0142-9612(03)00284-9; Holy CE, 2000, J BIOMED MATER RES, V51, P376, DOI 10.1002/1097-4636(20000905)51:3<376::AID-JBM11…	26	0	0	1	8	WILEY-BLACKWELL	HOBOKEN	111 RIVER ST, HOBOKEN 07030-5774, NJ USA	0021-8995	1097-4628		J APPL POLYM SCI	J. Appl. Polym. Sci.	MAY 5	2014	131	9
J	Volodkin, D; von Klitzing, R; Moehwald, H				Volodkin, Dmitry; von Klitzing, Regine; Moehwald, Helmuth			Polyelectrolyte Multilayers: Towards Single Cell Studies	POLYMERS			English	Review						layer-by-layer; thin films; capsule; release; cell patterning; multilayer	BY-LAYER DEPOSITION; DRUG-DELIVERY; BIOMEDICAL APPLICATIONS; MECHANICAL-PROPERTIES; SECONDARY STRUCTURE; BUILDUP MECHANISM; FILM STIFFNESS; REMOTE RELEASE; PEG MICROGELS; POLYMER-FILMS	Single cell analysis (SCA) is nowadays recognized as one of the key tools for diagnostics and fundamental cell biology studies. The Layer-by-layer (LbL) polyelectrolyte assembly is a rather new but powerful technique to produce multilayers. It allows to model the extracellular matrix in terms of its chemical and physical properties. Utilization of the multilayers for SCA may open new avenues in S…	[Volodkin, Dmitry] Fraunhofer Inst Biomed Engn, D-14476 Potsdam, Germany; [von Klitzing, Regine] Tech Univ Berlin, Inst Chem, Stranski Lab Phys & Theoret Chem, D-10623 Berlin, Germany; [Moehwald, Helmuth] Max Planck Inst Colloids & Interfaces, Dept Interfaces, D-14476 Potsdam, Germany	Volodkin, D (reprint author), Fraunhofer Inst Biomed Engn, Muhlenberg 13, D-14476 Potsdam, Germany.	dmitry.volodkin@ibmt.fraunhofer.de; klitzing@mailbox.tu-berlin.de; helmuth.moehwald@mpikg.mpg.de	Mohwald, Helmuth/B-8265-2014	Mohwald, Helmuth/0000-0001-7833-3786	A. von Humboldt Foundation	D. Volodkin thanks A. von Humboldt Foundation for support (Sofja Kovalevskaja Program).	Volodkin D, 2012, POLYM INT, V61, P673, DOI 10.1002/pi.4182; Fritzsch FSO, 2012, ANNU REV CHEM BIOMOL, V3, P129, DOI 10.1146/annurev-chembioeng-062011-081056; Skirtach AG, 2007, J PHYS CHEM C, V111, P555, DOI 10.1021/jp065635k; Schmidt S, 2013, ADV FUNCT MATER, V23, P116, DOI 10.1002/adfm.201201321; Ball V, 2012, MATERIALS, V5, P2681, DOI 10.3390/ma5122681; Volodkin D, 2010, J CONTROL RELEASE, V1…	129	10	10	9	57	MDPI AG	BASEL	POSTFACH, CH-4005 BASEL, SWITZERLAND	2073-4360			POLYMERS-BASEL	Polymers	MAY	2014	6	5
J	del Mercato, LL; Ferraro, MM; Baldassarre, F; Mancarella, S; Greco, V; Rinaldi, R; Leporatti, S				del Mercato, Loretta Laureana; Ferraro, Marzia Maria; Baldassarre, Francesca; Mancarella, Serena; Greco, Valentina; Rinaldi, Ross; Leporatti, Stefano			Biological applications of LbL multilayer capsules: From drug delivery to sensing	ADVANCES IN COLLOID AND INTERFACE SCIENCE			English	Article						Layer-by-Layer; Polymer capsules; Drug delivery; Cancer therapy; Biosensing; Optical reporters	HOLLOW POLYELECTROLYTE MICROCAPSULES; GALACTOSE-BRANCHED POLYELECTROLYTE; COLORECTAL-CANCER CELLS; POLYMER CAPSULES; CLICK CHEMISTRY; FLUORESCENT SENSORS; BIOMEDICAL APPLICATIONS; WEAK POLYELECTROLYTES; PROTEIN ENCAPSULATION; COLLOIDAL PARTICLES	Polyelectrolyte multilayer (PEM) capsules engineered with active elements for targeting, labeling, sensing and delivery hold great promise for the controlled delivery of drugs and the development of new sensing platforms. PEM capsules composed of biodegradable polyelectrolytes are fabricated for intracellular delivery of encapsulated cargo (for example peptides, enzymes, DNA, and drugs) through g…	[del Mercato, Loretta Laureana; Ferraro, Marzia Maria; Baldassarre, Francesca; Mancarella, Serena; Greco, Valentina; Rinaldi, Ross; Leporatti, Stefano] CNR, NNL Ist Nanosci, Lecce, Italy; [Rinaldi, Ross] Univ Salento, Dipartimento Matemat & Fis Ennio De Giorgi, Lecce, Italy	Leporatti, S (reprint author), CNR, NNL Ist Nanosci, Via Amesano 16, Lecce, Italy.	stefano.leporatti@nano.cnr.it	del Mercato, Loretta L./M-8620-2015; Rinaldi, Rosaria/N-3560-2015	del Mercato, Loretta L./0000-0001-9733-7088; Rinaldi, Rosaria/0000-0003-2798-9341	Regione Puglia - Progetto Reti di Laboratori (NaBiDit); REA [PITN-GA-2012-316549]; PRIN Nanotecnologie molecolari per il rilascio controllato di farmaci/NANO Molecular tEchnologies for Drug delivery NANOMED [1152/ric, 2010FPTBSH]; [PON02_00563_3448479 RINOVATIS]	This work was partially supported by Regione Puglia - Progetto Reti di Laboratori (NaBiDit) (RR) and PON02_00563_3448479 RINOVATIS (RR, LLdM, and SL). SL also gratefully acknowledges the financial support of the REA research grant no PITN-GA-2012-316549 (IT LIVER) from the People Programme (Marie Curie Actions) of the European Union's Seventh Framework Programme (FP7/2007-2013). SL is also thankf…	Ochs M, 2013, ANGEW CHEM INT EDIT, V52, P695, DOI 10.1002/anie.201206696; Drbohlavova J, 2013, CURR DRUG METAB, V14, P547; De Geest BG, 2006, ADV MATER, V18, P1005, DOI 10.1002/adma.200502128; Cui D, 2011, ADV MATER, V23, pH200, DOI 10.1002/adma.201100600; Delcea M, 2010, MACROMOL BIOSCI, V10, P465, DOI 10.1002/mabi.200900359; Prasad J, 2011, BIOTECHNOL BIOENG, V108, P2011, DOI 10.1002/bit.23143;…	150	29	29	32	146	ELSEVIER SCIENCE BV	AMSTERDAM	PO BOX 211, 1000 AE AMSTERDAM, NETHERLANDS	0001-8686	1873-3727		ADV COLLOID INTERFAC	Adv. Colloid Interface Sci.	MAY	2014	207				SI
J	Jiao, A; Trosper, NE; Yang, HS; Kim, J; Tsui, JH; Frankel, SD; Murry, CE; Kim, DH				Jiao, Alex; Trosper, Nicole E.; Yang, Hee Seok; Kim, Jinsung; Tsui, Jonathan H.; Frankel, Samuel D.; Murry, Charles E.; Kim, Deok-Ho			Thermoresponsive Nanofabricated Substratum for the Engineering of Three-Dimensional Tissues with Layer-by-Layer Architectural Control	ACS NANO			English	Article						tissue engineering; thermoresponsive; three-dimensional	CELL SHEETS; IN-VITRO; CARDIAC TISSUE; ELECTRICAL-STIMULATION; EXTRACELLULAR-MATRIX; SURFACE-TOPOGRAPHY; MUSCLE-TISSUE; ORIENTATION; FIBROBLASTS; FABRICATION	Current tissue engineering methods lack the ability to properly recreate scaffold-free, cell-dense tissues with physiological structures. Recent studies have shown that the use of nanoscale cues allows for precise control over large-area 2D tissue structures without restricting cell growth or cell density. In this study, we developed a simple and versatile platform combining a thermoresponsive na…	[Jiao, Alex; Trosper, Nicole E.; Yang, Hee Seok; Kim, Jinsung; Tsui, Jonathan H.; Frankel, Samuel D.; Murry, Charles E.; Kim, Deok-Ho] Univ Washington, Dept Bioengn, Seattle, WA 98195 USA; [Yang, Hee Seok] Dankook Univ, Dept Nanobiomed Sci, Cheonan 330714, South Korea; [Yang, Hee Seok] Dankook Univ, PLUS NBM Global Res Ctr Regenerat Med BK21, Cheonan 330714, South Korea; [Murry, Charles E.] Univ …	Kim, DH (reprint author), Univ Washington, Dept Bioengn, Seattle, WA 98195 USA.	deokho@uw.edu			Department of Bioengineering at the University of Washington; Muscular Dystrophy Association (MDA) [MDA 255907]; American Heart Association (AHA) [13SDG14560076]; Wallace H. Coulter Foundation; NIH [T32EB001650, R01 HL084642, P01 HL094374, P01 GM81619, U01 HL100405]	D.-H.K. thanks the Department of Bioengineering at the University of Washington for the new faculty startup fund. This work was also supported by a Muscular Dystrophy Association (MDA) Research Grant (MDA 255907) (D.-H.K.), an American Heart Association (AHA) Scientist Development Grant (13SDG14560076) (D.-H.K.), the Wallace H. Coulter Foundation Translational Research Partnership Award (D.-H.K.)…	Tandon N, 2009, NAT PROTOC, V4, P155, DOI 10.1038/nprot.2008.183; Wu J, 2012, BIOMATERIALS, V33, P1343, DOI 10.1016/j.biomaterials.2011.10.055; Nagase K, 2011, MACROMOL BIOSCI, V11, P400, DOI 10.1002/mabi.201000312; Mudera VC, 2000, CELL MOTIL CYTOSKEL, V45, P1, DOI 10.1002/(SICI)1097-0169(200001)45:1<1::AID-CM1>3.0.CO;2-J; Kushida A, 1999, J BIOMED MATER RES, V45, P355, DOI 10.1002/(SICI)1097-46…	52	7	7	5	27	AMER CHEMICAL SOC	WASHINGTON	1155 16TH ST, NW, WASHINGTON, DC 20036 USA	1936-0851	1936-086X		ACS NANO	ACS Nano	MAY	2014	8	5
J	Kolesky, DB; Truby, RL; Gladman, AS; Busbee, TA; Homan, KA; Lewis, JA				Kolesky, David B.; Truby, Ryan L.; Gladman, A. Sydney; Busbee, Travis A.; Homan, Kimberly A.; Lewis, Jennifer A.			3D Bioprinting of Vascularized, Heterogeneous Cell-Laden Tissue Constructs	ADVANCED MATERIALS			English	Article						3D printing; bioprinting; vasculature; tissue engineering; biomaterials	GELATIN METHACRYLATE HYDROGELS; IN-VITRO; MICROVASCULAR NETWORKS; FREEFORM FABRICATION; STEM-CELLS; MORPHOGENESIS; SCAFFOLDS; VIABILITY; PRESSURE; DESIGN		[Kolesky, David B.; Truby, Ryan L.; Gladman, A. Sydney; Busbee, Travis A.; Homan, Kimberly A.; Lewis, Jennifer A.] Harvard Univ, Wyss Inst Biol Inspired Engn, Sch Engn & Appl Sci, Cambridge, MA 02138 USA	Lewis, JA (reprint author), Harvard Univ, Wyss Inst Biol Inspired Engn, Sch Engn & Appl Sci, Cambridge, MA 02138 USA.	jalewis@seas.harvard.edu			Wyss Institute for Biologically Inspired Engineering; Harvard MRSEC [NSF DMR 0820484]; National Science Foundation Graduate Research Fellowship Program [DGE1144152]	The authors thank the Wyss Institute for Biologically Inspired Engineering and the Harvard MRSEC (NSF DMR 0820484) for their generous support of this research. R.L.T. is supported in part by a National Science Foundation Graduate Research Fellowship Program under Grant No. DGE1144152. The authors also thank Dr. Yevgeny Brudno and Prof. David Mooney for generously donating cell lines and for usefu…	Aguado BA, 2012, TISSUE ENG PT A, V18, P806, DOI [10.1089/ten.TEA.2011.0391, 10.1089/ten.tea.2011.0391]; Bhadriraju K, 2002, DRUG DISCOV TODAY, V7, P612, DOI 10.1016/S1359-6446(02)02273-0; Hansen CJ, 2013, ADV MATER, V25, P96, DOI 10.1002/adma.201203321; Van den Bulcke AI, 2000, BIOMACROMOLECULES, V1, P31, DOI 10.1021/bm990017d; Bohorquez M, 1999, J COLLOID INTERF SCI, V216, P34, DOI 10.1006/jcis…	34	112	116	93	353	WILEY-V C H VERLAG GMBH	WEINHEIM	BOSCHSTRASSE 12, D-69469 WEINHEIM, GERMANY	0935-9648	1521-4095		ADV MATER	Adv. Mater.	MAY	2014	26	19
J	Sun, B; Long, YZ; Zhang, HD; Li, MM; Duvail, JL; Jiang, XY; Yin, HL				Sun, B.; Long, Y. Z.; Zhang, H. D.; Li, M. M.; Duvail, J. L.; Jiang, X. Y.; Yin, H. L.			Advances in three-dimensional nanofibrous macrostructures via electrospinning	PROGRESS IN POLYMER SCIENCE			English	Review						Electrospinning; 3D nanofibrous macrostructures; Tissue engineering; Energy harvesting and storage; Filtration	TISSUE ENGINEERING APPLICATIONS; ELECTRICALLY FORCED JETS; CHARGED LIQUID JETS; CELLULAR INFILTRATION; POLYMER NANOFIBERS; SURFACE MODIFICATION; FIBER YARNS; OSTEOGENIC DIFFERENTIATION; POLYURETHANE NANOFIBERS; EXTRACELLULAR-MATRIX	Compared with other nanofiber fabrication processes, electrospinning is versatile and superior in production and construction of ordered or more complex nanofibrous assemblies. Besides traditional two-dimensional (2D) nanofibrous structures, electrospinning is powerful in fabrication of three-dimensional (3D) fibrous macrostructures, especially for tissue engineering applications. This article su…	[Sun, B.; Long, Y. Z.; Zhang, H. D.; Li, M. M.] Qingdao Univ, Coll Phys, Qingdao 266071, Peoples R China; [Sun, B.; Long, Y. Z.; Zhang, H. D.] Qingdao Univ, Shandong Univ, Key Lab Photon Mat & Technol, Qingdao 266071, Peoples R China; [Long, Y. Z.] Qingdao Univ, State Key Lab Cultivat Base New Fiber Mat & Moder, Qingdao 266071, Peoples R China; [Li, M. M.; Jiang, X. Y.] Natl Ctr NanoSci & Technol…	Long, YZ (reprint author), Qingdao Univ, Coll Phys, Qingdao 266071, Peoples R China.	yunze.long@163.com; xingyujiang@nanoctr.cn	Duvail, Jean-Luc/K-4438-2015	Duvail, Jean-Luc/0000-0002-8929-9365	National Natural Science Foundation of China [11074138, 11004114]; Natural Science Foundation of Shandong Province, China for Distinguished Young Scholars [JQ201103]; Taishan Scholars Program of Shandong Province, China; National Key Basic Research Development Program of China (973 special preliminary study plan) [2012CB722705]; Project of Shandong Province Higher Educational Science and Technolo…	This work was supported by the National Natural Science Foundation of China (Grant Nos. 11074138, 11004114), the Natural Science Foundation of Shandong Province, China for Distinguished Young Scholars (Grant No. JQ201103), the Taishan Scholars Program of Shandong Province, China, the National Key Basic Research Development Program of China (973 special preliminary study plan) (Grant No. 2012CB722…	Park MS, 2005, LANGMUIR, V21, P11404, DOI 10.1021/la051273g; Lam CXF, 2002, MAT SCI ENG C-BIO S, V20, P49, DOI 10.1016/S0928-4931(02)00012-7; Guldin S, 2010, NANO LETT, V10, P2303, DOI 10.1021/nl904017t; Wang SD, 2009, BIOMACROMOLECULES, V10, P2240, DOI 10.1021/bm900416b; Reneker DH, 1996, NANOTECHNOLOGY, V7, P216, DOI 10.1088/0957-4484/7/3/009; Woodfield TBF, 2005, TISSUE ENG, V11, P1297, DOI 10…	198	72	77	80	361	PERGAMON-ELSEVIER SCIENCE LTD	OXFORD	THE BOULEVARD, LANGFORD LANE, KIDLINGTON, OXFORD OX5 1GB, ENGLAND	0079-6700			PROG POLYM SCI	Prog. Polym. Sci.	MAY	2014	39	5
J	Aloysious, N; Nair, PD				Aloysious, Neena; Nair, Prabha D.			Enhanced Survival and Function of Islet-Like Clusters Differentiated from Adipose Stem Cells on a Three-Dimensional Natural Polymeric Scaffold: An In Vitro Study	TISSUE ENGINEERING PART A			English	Article							GELATIN HYDROGEL FILMS; PANCREATIC-ISLETS; BONE-MARROW; EXTRACELLULAR-MATRIX; INSULIN-SECRETION; BETA-CELLS; TISSUE; TRANSPLANTATION; GROWTH; VIVO	Autologous adipose stem cells owing to its pluripotent nature offer a valuable source for pancreatic beta cell replacement in the treatment of diabetes mellitus. However, maintaining longevity and functionality of stem cell-derived islet-like cells for long-term in vitro culture is challenging. Signaling interaction between islets and surrounding extracellular matrix (ECM) is an important factor …	[Aloysious, Neena; Nair, Prabha D.] Sree Chitra Tirunal Inst Med Sci & Technol, Div Tissue Engn & Regenerat Technol, Biomed Technol Wing, Trivandrum 695012, Kerala, India	Nair, PD (reprint author), Sree Chitra Tirunal Inst Med Sci & Technol, Div Tissue Engn & Regenerat Technol, Biomed Technol Wing, Trivandrum 695012, Kerala, India.	pdnair49@gmail.com			DBT India-COE; CSIR JRF	The authors are grateful to the Director, SCTIMST and Head, BMT Wing for facilities and encouragement for this work. The funding from DBT India-COE in Tissue Engineering and Indo-Danish programs is also gratefully acknowledged. Neena Aloysious is the recipient of CSIR JRF fellowship. The authors thank Dr. T. V. Anil Kumar of SCTIMST for extending the usage of confocal imaging facility. We acknowl…	Cheng JYC, 2011, TISSUE ENG PART B-RE, V17, P235, DOI [10.1089/ten.TEB.2011.0004, 10.1089/ten.teb.2011.0004]; Draye JP, 1998, BIOMATERIALS, V19, P1677, DOI 10.1016/S0142-9612(98)00049-0; Nowakowska M, 2004, BIOMACROMOLECULES, V5, P1009, DOI 10.1021/bm034506w; Romanov YA, 2005, B EXP BIOL MED+, V140, P138, DOI 10.1007/s10517-005-0430-z; Draye JP, 1998, BIOMATERIALS, V19, P99, DOI 10.1016/S0142-961…	49	2	2	1	8	MARY ANN LIEBERT, INC	NEW ROCHELLE	140 HUGUENOT STREET, 3RD FL, NEW ROCHELLE, NY 10801 USA	1937-3341	1937-335X		TISSUE ENG PT A	Tissue Eng. Part A	MAY 1	2014	20	9-10
J	Lin, JQ; Li, YC; Zhou, XQ				Lin Jieqiong; Li Yingchun; Zhou Xiaoqin			Tool path generation for fabricating optical freeform surfaces by non-resonant three-dimensional elliptical vibration cutting	PROCEEDINGS OF THE INSTITUTION OF MECHANICAL ENGINEERS PART C-JOURNAL OF MECHANICAL ENGINEERING SCIENCE			English	Article						Non-resonant three-dimensional elliptical vibration cutting; tool path generation; optical freeform surfaces; simulation analysis; difficult-to-machine materials	TOPOGRAPHY; PREDICTION; STEEL; MODEL	Optical freeform surfaces on difficult-to-machine materials are used widely in a range of areas such as optical engineering, semiconductor and biomedical products. However, it is a challenge to achieve both a high surface quality and complex surface shape because of their tendency of being damaged in brittle fracture in the machining process. In this article, non-resonant three-dimensional ellipt…	[Lin Jieqiong; Li Yingchun] Changchun Univ Technol, Coll Mechatron Engn, Changchun 130012, Peoples R China; [Li Yingchun; Zhou Xiaoqin] Jilin Univ, Coll Mech Sci & Engn, Changchun 130023, Peoples R China	Li, YC (reprint author), Changchun Univ Technol, Coll Mechatron Engn, Changchun 130012, Peoples R China.	chun04230525@126.com	Zhou, Xiaoqin/K-9861-2013	Zhou, Xiaoqin/0000-0003-3639-1173	Ministry of Science and Technology of China [2008AA04Z125]; National Science Foundation of China [50775099, 51075041]; Department of Science and Technology of Jilin Province [20090337, 20100359]	This work was jointly supported by the Ministry of Science and Technology of China (2008AA04Z125), the National Science Foundation of China (50775099; 51075041) and the Department of Science and Technology of Jilin Province (20090337; 20100359).	Ahn J. H., 1999, P ASPE, V20, P150; CASSTEVENS JM, 1983, PRECIS ENG, V5, P9, DOI 10.1016/0141-6359(83)90063-6; Ruckman J, 1999, P SOC PHOTO-OPT INS, V3782, P2, DOI 10.1117/12.369173; Zhang XQ, 2013, INT J ADV MANUF TECH, V65, P35, DOI 10.1007/s00170-012-4146-8; Shamoto E, 2008, CIRP ANN-MANUF TECHN, V57, P57, DOI 10.1016/j.cirp.2008.03.073; Brecher C, 2006, CIRP ANN-MANUF TECHN, V55, P547, DOI 10…	33	0	0	2	19	SAGE PUBLICATIONS LTD	LONDON	1 OLIVERS YARD, 55 CITY ROAD, LONDON EC1Y 1SP, ENGLAND	0954-4062	2041-2983		P I MECH ENG C-J MEC	Proc. Inst. Mech. Eng. Part C-J. Eng. Mech. Eng. Sci.	MAY	2014	228	7
J	Duan, B; Kapetanovic, E; Hockaday, LA; Butcher, JT				Duan, B.; Kapetanovic, E.; Hockaday, L. A.; Butcher, J. T.			Three-dimensional printed trileaflet valve conduits using biological hydrogels and human valve interstitial cells	ACTA BIOMATERIALIA			English	Article						Tissue engineering; Rapid prototyping; Microenvironment; Extracellular matrix; Remodeling	HYALURONIC-ACID HYDROGELS; ENGINEERED HEART-VALVES; GELATIN METHACRYLATE HYDROGELS; MESENCHYMAL STEM-CELLS; MECHANICAL-PROPERTIES; PROGENITOR CELLS; TISSUE; SCAFFOLDS; COLLAGEN; STIFFNESS	Tissue engineering has great potential to provide a functional de novo living valve replacement, capable of integration with host tissue and growth. Among various valve conduit fabrication techniques, three-dimensional (3-D) bioprinting enables deposition of cells and hydrogels into 3-D constructs with anatomical geometry and heterogeneous mechanical properties. Successful translation of this app…	[Duan, B.; Hockaday, L. A.; Butcher, J. T.] Cornell Univ, Dept Biomed Engn, Ithaca, NY 14853 USA; [Kapetanovic, E.] Cornell Univ, Coll Human Ecol, Ithaca, NY 14853 USA	Butcher, JT (reprint author), Cornell Univ, Dept Biomed Engn, Ithaca, NY 14853 USA.	jtb47@cornell.edu	Butcher, Jonathan/D-2280-2012	Butcher, Jonathan/0000-0002-9309-6296	American Heart Association Postdoctoral Fellowship [13P0ST17220071]; National Science Foundation [CBET-0955172]; NSF Graduate Research Fellowship; National Institutes of Health [HL110328, HL118672]; Morgan Family Foundation; Hartwell Foundation	This work was funded by the American Heart Association Postdoctoral Fellowship (13P0ST17220071), Morgan Family Foundation, The Hartwell Foundation, the National Science Foundation (CBET-0955172) NSF Graduate Research Fellowship, Fondation LeDucq MITRAL Transnational Network, and the National Institutes of Health (HL110328, HL118672). The authors thank Dr. Jonathan Chen in the Department of Cardio…	Filova E, 2009, PHYSIOL RES, V58, pS141; Hutson CB, 2011, TISSUE ENG PT A, V17, P1713, DOI [10.1089/ten.TEA.2010.0666, 10.1089/ten.tea.2010.0666]; Zhao RG, 2011, ACTA BIOMATER, V7, P1220, DOI 10.1016/j.actbio.2010.11.004; Hachet E, 2012, BIOMACROMOLECULES, V13, P1818, DOI 10.1021/bm300324m; Chang CC, 2011, J BIOMED MATER RES B, V98B, P160, DOI 10.1002/jbm.b.31831; Sant S, 2010, CAN J CHEM ENG, V8…	79	26	28	19	122	ELSEVIER SCI LTD	OXFORD	THE BOULEVARD, LANGFORD LANE, KIDLINGTON, OXFORD OX5 1GB, OXON, ENGLAND	1742-7061	1878-7568		ACTA BIOMATER	Acta Biomater.	MAY	2014	10	5
J	Chen, HP; Liu, YY; Jiang, ZL; Chen, WH; Yu, YZ; Hu, QX				Chen, Haiping; Liu, Yuanyuan; Jiang, Zhenglong; Chen, Weihua; Yu, Yongzhe; Hu, Qingxi			Cell-scaffold interaction within engineered tissue	EXPERIMENTAL CELL RESEARCH			English	Article						Porous; Surface morphology; Mechanical property; Cell-scaffold interaction; Cell compatibility	EMBRYONIC STEM-CELLS; OXYGEN GRADIENTS; POROUS SCAFFOLDS; BONE SCAFFOLD; REGENERATION; TOPOGRAPHY; CARTILAGE; GEOMETRY; HYPOXIA; SYSTEMS	The structure of a tissue engineering scaffold plays an important role in modulating tissue growth. A novel gelatin chitosan (Gel-Cs) scaffold with a unique structure produced by three-dimensional printing (3DP) technology combining with vacuum freeze-drying has been developed for tissueengineering applications. The scaffold composed of overall construction, micro-pore, surface morphology, and ef…	[Chen, Haiping; Liu, Yuanyuan; Jiang, Zhenglong; Chen, Weihua; Yu, Yongzhe; Hu, Qingxi] Mechatron Engn & Automat Shanghai Univ, Rapid Mfg Engn Ctr, Shanghai 200444, Peoples R China	Liu, YY (reprint author), Mechatron Engn & Automat Shanghai Univ, Rapid Mfg Engn Ctr, Shanghai 200444, Peoples R China.	Yuanyuan_liu@shu.edu.cn			National Natural Science Foundation of China [51375292]; National Youth Foundation of China [51105239]	This study is financially supported by National Natural Science Foundation of China (51375292), National Youth Foundation of China (51105239).	Kim BS, 2011, PROG POLYM SCI, V36, P238, DOI 10.1016/j.progpolymsci.2010.10.001; Kellner K, 2002, BIOTECHNOL BIOENG, V80, P73, DOI 10.1002/bit.10352; Chang CC, 2011, J BIOMED MATER RES B, V98B, P160, DOI 10.1002/jbm.b.31831; Fedorovich NE, 2011, TISSUE ENG PT A, V17, P2473, DOI [10.1089/ten.TEA.2011.0001, 10.1089/ten.tea.2011.0001]; Sengers BG, 2007, BIOMATERIALS, V28, P1926, DOI 10.1016/j.biomat…	37	14	15	7	45	ELSEVIER INC	SAN DIEGO	525 B STREET, STE 1900, SAN DIEGO, CA 92101-4495 USA	0014-4827	1090-2422		EXP CELL RES	Exp. Cell Res.	MAY 1	2014	323	2
J	Bretcanu, O; Baino, F; Verne, E; Vitale-Brovarone, C				Bretcanu, Oana; Baino, Francesco; Verne, Enrica; Vitale-Brovarone, Chiara			Novel resorbable glass-ceramic scaffolds for hard tissue engineering: From the parent phosphate glass to its bone-like macroporous derivatives	JOURNAL OF BIOMATERIALS APPLICATIONS			English	Article						bone tissue engineering; resorbable material; phosphate glass; Scaffold; macroporous glass-ceramic	45S5 BIOGLASS(R)-BASED SCAFFOLDS; SINUS FLOOR ELEVATION; BIOACTIVE GLASS; POROUS HYDROXYAPATITE; MECHANICAL-PROPERTIES; HUMAN OSTEOBLASTS; NODULE FORMATION; SOLUBLE GLASSES; REGENERATION; PERMEABILITY	One of the major challenges of hard tissue engineering research focuses on the development of scaffolds that can match the mechanical properties of the host bone and resorb at the same rate as the bone is repaired. The aim of this work was the synthesis and characterization of a resorbable phosphate glass, as well as its application for the fabrication of three dimensional (3-D) scaffolds for bon…	[Bretcanu, Oana] Newcastle Univ, Sch Mech & Syst Engn, Newcastle Upon Tyne NE1 7RU, Tyne & Wear, England; [Baino, Francesco; Verne, Enrica; Vitale-Brovarone, Chiara] Politecn Torino, Appl Sci & Technol Dept, Inst Mat Phys & Engn, I-10129 Turin, Italy	Vitale-Brovarone, C (reprint author), Politecn Torino, Appl Sci & Technol Dept, Inst Mat Phys & Engn, Corso Duca Abruzzi 24, I-10129 Turin, Italy.	chiara.vitale@polito.it	Vitale Brovarone, Chiara/G-9630-2012;	Vitale Brovarone, Chiara/0000-0003-2413-5594; Baino, Francesco/0000-0001-8860-0497	EU IntraEuropean Marie Curie fellowship [BIORESS GA 210362]; Regione Piemonte (Ricerca Sanitaria Finalizzata)	This work was partially funded by the EU IntraEuropean Marie Curie fellowship (BIORESS GA 210362) and Regione Piemonte (Ricerca Sanitaria Finalizzata 2008).	Vitale-Brovarone C, 2012, ACTA BIOMATER, V8, P1125, DOI 10.1016/j.actbio.2011.11.018; Hoppe A, 2011, BIOMATERIALS, V32, P2757, DOI 10.1016/j.biomaterials.2011.01.004; Ramay HR, 2003, BIOMATERIALS, V24, P3293, DOI 10.1016/S0142-9612(03)00171-6; Jones JR, 2009, J MATER SCI-MATER M, V20, P463, DOI 10.1007/s10856-008-3597-9; Vitale-Brovarone C, 2011, J BIOMATER APPL, V26, P465, DOI 10.1177/0885328210…	79	8	8	3	25	SAGE PUBLICATIONS LTD	LONDON	1 OLIVERS YARD, 55 CITY ROAD, LONDON EC1Y 1SP, ENGLAND	0885-3282	1530-8022		J BIOMATER APPL	J. Biomater. Appl.	MAY	2014	28	9
J	Zhou, ZX; Buchanan, F; Mitchell, C; Dunne, N				Zhou, Zuoxin; Buchanan, Fraser; Mitchell, Christina; Dunne, Nicholas			Printability of calcium phosphate: Calcium sulfate powders for the application of tissue engineered bone scaffolds using the 3D printing technique	MATERIALS SCIENCE & ENGINEERING C-MATERIALS FOR BIOLOGICAL APPLICATIONS			English	Article						Three-dimensional printing (3DP); Calcium phosphate; Calcium sulfate; Tissue engineering; Particle size; Drop penetration	MECHANICAL-PROPERTIES; IN-VITRO; CEMENT; HYDROXYAPATITE; DEFECTS; REGENERATION; IMPLANTS; GRAFT	In this study, calcium phosphate (CaP) powders were blended with a three-dimensional printing (3DP) calcium sulfate (CaSO4)-based powder and the resulting composite powders were printed with a water-based binder using the 3DP technology. Application of a water-based binder ensured the manufacture of CaP:CaSO4 constructs on a reliable and repeatable basis, without long term damage of the printhead…	[Zhou, Zuoxin; Buchanan, Fraser; Dunne, Nicholas] Queens Univ Belfast, Sch Mech & Aerosp Engn, Belfast BT9 5AH, Antrim, North Ireland; [Mitchell, Christina] Queens Univ Belfast, Sch Med Dent & Biomed Sci, Belfast BT9 7BL, Antrim, North Ireland	Dunne, N (reprint author), Queens Univ Belfast, Sch Mech & Aerosp Engn, Ashby Bldg,Stranmillis Rd, Belfast BT9 5AH, Antrim, North Ireland.	zzhou02@qub.ac.uk; f.buchanan@qub.ac.uk; c.Mitchell@qub.ac.uk; n.dunne@qub.ac.uk		Buchanan, Fraser/0000-0002-9148-9117			Lam CXF, 2002, MAT SCI ENG C-BIO S, V20, P49, DOI 10.1016/S0928-4931(02)00012-7; Chumnanklang R, 2007, MAT SCI ENG C-BIO S, V27, P914, DOI 10.1016/j.msec.2006.11.004; Borrelli J, 2003, CLIN ORTHOP RELAT R, P245, DOI 10.1097/01.blo.0000069893.31220.6f; Will J, 2008, J MATER SCI-MATER M, V19, P2781, DOI 10.1007/s10856-007-3346-5; Shanjani Y, 2011, ACTA BIOMATER, V7, P1788, DOI 10.1016/j.actbio.2010…	47	12	14	15	128	ELSEVIER SCIENCE BV	AMSTERDAM	PO BOX 211, 1000 AE AMSTERDAM, NETHERLANDS	0928-4931	1873-0191		MAT SCI ENG C-MATER	Mater. Sci. Eng. C-Mater. Biol. Appl.	MAY 1	2014	38
J	Serra, T; Ortiz-Hernandez, M; Engel, E; Planell, JA; Navarro, M				Serra, Tiziano; Ortiz-Hernandez, Monica; Engel, Elisabeth; Planell, Josep A.; Navarro, Melba			Relevance of PEG in PLA-based blends for tissue engineering 3D-printed scaffolds	MATERIALS SCIENCE & ENGINEERING C-MATERIALS FOR BIOLOGICAL APPLICATIONS			English	Article						Rapid prototyping; Scaffold; Polylactic acid; Surface characterization; 3D-printing	POLY(LACTIC ACID); POLY(ETHYLENE GLYCOL); COMPOSITE SCAFFOLDS; PHOSPHATE-GLASSES; IN-VITRO; BONE; CRYSTALLIZATION; DEGRADATION; FABRICATION; DEPOSITION	Achieving high quality 3D-printed structures requires establishing the right printing conditions. Finding processing conditions that satisfy both the fabrication process and the final required scaffold properties is crucial. This work stresses the importance of studying the outcome of the plasticizing effect of PEG on PLA-based blends used for the fabrication of 3D-direct-printed scaffolds for ti…	[Serra, Tiziano; Ortiz-Hernandez, Monica; Engel, Elisabeth; Planell, Josep A.; Navarro, Melba] Inst Bioengn Catalonia IBEC, Barcelona 08028, Spain; [Serra, Tiziano; Engel, Elisabeth; Planell, Josep A.; Navarro, Melba] CIBER BBN, Barcelona, Spain; [Engel, Elisabeth; Planell, Josep A.] Tech Univ Catalonia UPC, Barcelona, Spain	Navarro, M (reprint author), Inst Bioengn Catalonia IBEC, Baldiri Reixac 15-21, Barcelona 08028, Spain.	melba.navarro@gmail.com	Serra, Tiziano/P-6881-2015	Serra, Tiziano/0000-0001-5055-5117	Spanish MINECO through the Ramon y Cajal program; Spanish MINECO through the "Personal Tecnico de Apoyo" subprogram	The authors would like to thank Dr. O. Castano for his valuable technical assistance, the Spanish MINECO for funding MN through the Ramon y Cajal program and for funding TS through the "Personal Tecnico de Apoyo" subprogram.	Rathi S, 2011, POLYMER, V52, P4184, DOI 10.1016/j.polymer.2011.07.032; INADA Y, 1995, TRENDS BIOTECHNOL, V13, P86, DOI 10.1016/S0167-7799(00)88912-X; Mohammadi P, 2013, J MECH PHYS SOLIDS, V61, P325, DOI 10.1016/j.jmps.2012.10.010; Navarro M, 2003, J AM CERAM SOC, V86, P1345; Xiong Z, 2002, SCRIPTA MATER, V46, P771, DOI 10.1016/S1359-6462(02)00071-4; Li HB, 2007, POLYMER, V48, P6855, DOI 10.1016/…	29	14	15	20	182	ELSEVIER SCIENCE BV	AMSTERDAM	PO BOX 211, 1000 AE AMSTERDAM, NETHERLANDS	0928-4931	1873-0191		MAT SCI ENG C-MATER	Mater. Sci. Eng. C-Mater. Biol. Appl.	MAY 1	2014	38
J	Whatley, BR; Li, XW; Zhang, N; Wen, XJ				Whatley, Benjamin R.; Li, Xiaowei; Zhang, Ning; Wen, Xuejun			Magnetic-directed patterning of cell spheroids	JOURNAL OF BIOMEDICAL MATERIALS RESEARCH PART A			English	Article						patterning; tissue engineering; super paramagnetic iron oxide nanoparticles; spheroids; biofabrication	SUPERPARAMAGNETIC IRON-OXIDE; ENDOTHELIAL-CELLS; STEM-CELLS; MULTICELLULAR SPHEROIDS; BIOMEDICAL APPLICATIONS; DRUG-DELIVERY; GENE DELIVERY; IN-VIVO; NANOPARTICLES; SURFACE	We have described an approach to fabricate three-dimensional (3D) cell-based structures using functionalized super paramagnetic iron oxide nanoparticles (SPIONs) as patterning agents to guide the assembly of endothelial cell spheroids into 3D patterns using the magnetic forces generated by a prefabricated magnetic template. SPIONs were first uptaken by endothelial cells before they were assembled…	[Whatley, Benjamin R.; Li, Xiaowei; Zhang, Ning; Wen, Xuejun] Clemson Univ, Dept Bioengn, Clemson MUSC Bioengn Program, Clemson, SC 29634 USA; [Zhang, Ning; Wen, Xuejun] Med Univ S Carolina, Dept Regenerat Med & Cell Biol, Charleston, SC 29425 USA; [Zhang, Ning; Wen, Xuejun] Med Univ S Carolina, Hollings Canc Ctr, Charleston, SC 29425 USA; [Zhang, Ning] Virginia Commonwealth Univ, Dept Biomed Eng…	Wen, XJ (reprint author), Inst Engn & Med, 601 West Main St,Room 403, Richmond, VA 23284 USA.	zhangn@musc.edu; Xuejun@musc.edu	Li, Xiaowei/E-4973-2014;	Li, Xiaowei/0000-0001-6237-599X	NSF RII [EPS-0903795]; William H. Goodwin Endowment Funds	Contract grant sponsor: NSF RII; contract grant number: EPS-0903795; Contract grant sponsor: William H. Goodwin Endowment Funds	Luo D, 2000, NAT BIOTECHNOL, V18, P893; Moon JJ, 2008, CURR TOP MED CHEM, V8, P300; Yu WW, 2006, NANOTECHNOLOGY, V17, P4483, DOI 10.1088/0957-4484/17/17/033; Mahmoudi M, 2009, J COLLOID INTERF SCI, V336, P510, DOI 10.1016/j.jcis.2009.04.046; Ino K, 2007, BIOTECHNOL BIOENG, V97, P1309, DOI 10.1002/bit.21322; Shen G, 2003, CELL RES, V13, P335, DOI 10.1038/sj.cr.7290178; Taylor EN, 2012, SMALL, V8, …	72	6	7	5	49	WILEY-BLACKWELL	HOBOKEN	111 RIVER ST, HOBOKEN 07030-5774, NJ USA	1549-3296	1552-4965		J BIOMED MATER RES A	J. Biomed. Mater. Res. Part A	MAY	2014	102	5
J	Xin, SJ; Li, XY; Wang, Q; Huang, R; Xu, XL; Lei, ZJ; Deng, HB				Xin, Shangjing; Li, Xueyong; Wang, Qun; Huang, Rong; Xu, Xiaoli; Lei, Zhanjun; Deng, Hongbing			Novel Layer-by-Layer Structured Nanofibrous Mats Coated by Protein Films for Dermal Regeneration	JOURNAL OF BIOMEDICAL NANOTECHNOLOGY			English	Article						Layer-by-Layer Coating Technique; Silk Fibroin; Lysozyme; Nanofibrous Mats; Dermal Reconstruction	CHITOSAN NANOFIBERS; IN-VITRO; SCAFFOLDS; NANOPARTICLES; DELIVERY; FABRICATION; COMPOSITES; SILICATE; VIVO	Layer-by-layer coating technique is effective in modifying the surface of nanofibrous mats, but overmuch film-coating makes the mats less porous to hardly suit the condition for tissue engineering. We developed novel nanofibrous mats layer-by-layer coated by silk fibroin and lysozyme on the cellulose electrospun template via electrostatic interaction. The film-coating assembled on the mats was no…	[Xin, Shangjing; Deng, Hongbing] Wuhan Univ, Sch Resource & Environm Sci, Wuhan 430079, Peoples R China; [Xin, Shangjing; Huang, Rong; Deng, Hongbing] Huazhong Agr Univ, Coll Food Sci & Technol, Wuhan 430070, Peoples R China; [Li, Xueyong; Huang, Rong; Xu, Xiaoli; Lei, Zhanjun; Deng, Hongbing] Fourth Mil Med Univ, Dept Plast Surg, Tangdu Hosp, Xian 710038, Peoples R China; [Wang, Qun] Iowa State …	Deng, HB (reprint author), Wuhan Univ, Sch Resource & Environm Sci, Wuhan 430079, Peoples R China.	alphabeita@yahoo.com	Deng, Hongbing/J-5318-2014		National Natural Science Foundation of China [31101365]	This project was funded by National Natural Science Foundation of China (No. 31101365). We were grateful to the staff from Department of Plastic Surgery, Tangdu Hospital, Fourth Military Medical University for the cell experiments assistance.	Kulkarni SK, 2005, BIOSENS BIOELECTRON, V21, P95, DOI 10.1016/j.bios.2004.09.004; Holmes CA, 2013, ACS APPL MATER INTER, V5, P524, DOI 10.1021/am303029k; Kundu B, 2012, BIOMATERIALS, V33, P7456, DOI 10.1016/j.biomaterials.2012.06.091; Zhang YF, 2012, BIOMATERIALS, V33, P6698, DOI 10.1016/j.biomaterials.2012.06.021; Zhang XJ, 2009, BIOMATERIALS, V30, P2666, DOI 10.1016/j.biomaterials.2009.01.018; …	34	15	16	17	165	AMER SCIENTIFIC PUBLISHERS	VALENCIA	26650 THE OLD RD, STE 208, VALENCIA, CA 91381-0751 USA	1550-7033	1550-7041		J BIOMED NANOTECHNOL	J. Biomed. Nanotechnol.	MAY	2014	10	5
J	Han, QY; Li, C; Guan, Y; Zhu, XX; Zhang, YJ				Han, Qiuyan; Li, Chong; Guan, Ying; Zhu, X. X.; Zhang, Yongjun			Swelling-induced surface instability of a hydrogen-bonded LBL film and its self-healing	POLYMER			English	Article						Hydrogel films; Wrinkling; Self-healing	BY-LAYER FILMS; BIOMEDICAL APPLICATIONS; CREASING INSTABILITY; ASSEMBLED FILMS; DRUG-DELIVERY; GELS; PATTERNS; TRANSITION; MICROGELS; ULTRATHIN	Thin hydrogel films attached to a rigid substrate can only swell along the direction perpendicular to the substrate, which generates compressive stress within the gel. When the stress is sufficiently large, the free surface of the gel will locally buckle and fold against itself to form various wrinkling patterns. Here we show that hydrogen-bonded layer-by-layer (LBL) films of poly(vinyl pyrrolido…	[Han, Qiuyan; Li, Chong; Guan, Ying; Zhang, Yongjun] Nankai Univ, Coll Chem, Inst Polymer Chem, State Key Lab Med Chem Biol, Tianjin 300071, Peoples R China; [Han, Qiuyan; Li, Chong; Guan, Ying; Zhang, Yongjun] Nankai Univ, Coll Chem, Inst Polymer Chem, Key Lab Funct Polymer Mat, Tianjin 300071, Peoples R China; [Han, Qiuyan; Li, Chong; Guan, Ying; Zhang, Yongjun] Collaborat Innovat Ctr Chem Sci …	Zhang, YJ (reprint author), Nankai Univ, Coll Chem, Inst Polymer Chem, State Key Lab Med Chem Biol, Tianjin 300071, Peoples R China.	yongjunzhang@nankai.edu.cn	Zhang, Yongjun/B-5474-2010; Zhu, X. X./C-8991-2009	Zhang, Yongjun/0000-0002-1079-4137; Zhu, X. X./0000-0003-0828-299X	National Natural Science Foundation of China [21174070, 21274068, 21228401, 21374048]; Program for New Century Excellent Talents in University [NCET-11-0264]; PCSIRT program [IRT1257]	We thank financial support for this work from the National Natural Science Foundation of China (Grants Nos 21174070, 21274068, 21228401 and 21374048), Program for New Century Excellent Talents in University (NCET-11-0264), and PCSIRT program (IRT1257).	Deng GH, 2010, MACROMOLECULES, V43, P1191, DOI 10.1021/ma9022197; Tuncaboylu DC, 2012, POLYMER, V53, P5513, DOI 10.1016/j.polymer.2012.10.015; Ding ZB, 2009, POLYMER, V50, P4205, DOI 10.1016/j.polymer.2009.07.001; Guan Y, 2006, J PHYS CHEM B, V110, P13484, DOI 10.1021/jp061548g; Cooperstein MA, 2010, LANGMUIR, V26, P7695, DOI 10.1021/la902587p; Ortiz O, 2010, LANGMUIR, V26, P17489, DOI 10.1021/la…	48	8	8	21	152	ELSEVIER SCI LTD	OXFORD	THE BOULEVARD, LANGFORD LANE, KIDLINGTON, OXFORD OX5 1GB, OXON, ENGLAND	0032-3861	1873-2291		POLYMER	Polymer	APR 25	2014	55	9
J	Leite, AJ; Sher, P; Mano, JF				Leite, Alvaro J.; Sher, Praveen; Mano, Joao F.			Chitosan/chondroitin sulfate multilayers as supports for calcium phosphate biomineralization	MATERIALS LETTERS			English	Article						Multilayer structure; Biomimetic; Biomaterials; Nanocomposites	ALTERNATE SOAKING PROCESS; SCAFFOLDS; NUCLEATION; COATINGS; FILMS	We investigated the interaction of natural derived macromolecular multilayers with calcium and phosphate ions entirely processed using the layer-by-layer (LbL) technique. A nanostructured multilayer component, with 5 or 10 bilayers, was first produced using weak polyelectrolyte biopolymers, chitosan and chondroitin sulfate. This was followed by sequential passing of solutions containing Ca2+ and …	[Leite, Alvaro J.; Sher, Praveen; Mano, Joao F.] Univ Minho, Headquarters European Inst Excellence Tissue Engn, Res Grp 3Bs, P-4806909 Taipas, Guimaraes, Portugal; [Leite, Alvaro J.; Sher, Praveen; Mano, Joao F.] ICVS 3Bs PT Govt Associated Lab, Braga, Portugal	Mano, JF (reprint author), Univ Minho, Headquarters European Inst Excellence Tissue Engn, Res Grp 3Bs, AvePk, P-4806909 Taipas, Guimaraes, Portugal.	jmano@dep.uminho.pt	Mano, Joao/A-4418-2009; Group, 3Bs/E-4374-2012; Leite, Alvaro/M-8156-2013; Sher, Praveen/A-2721-2016	Mano, Joao/0000-0002-2342-3765; Leite, Alvaro/0000-0003-0632-6514; Sher, Praveen/0000-0003-2235-7855	Portuguese Foundation for Science and Technology (FCT) [SFRH/BD/73174/2010, SFRH/BPD/489948/2008]	This work was supported by the Portuguese Foundation for Science and Technology (FCT), through the doctoral Grant SFRH/BD/73174/2010 of Alvaro J. Leite and postdoctoral grant SFRH/BPD/489948/2008 of Praveen Sher.	Alves NM, SELF ASSEMBLING CROS; KOKUBO T, 1991, BIOMATERIALS, V12, P155, DOI 10.1016/0142-9612(91)90194-F; Luz GM, 2010, COMPOS SCI TECHNOL, V70, P1777, DOI 10.1016/j.compscitech.2010.05.013; Alves NM, 2008, INT J BIOL MACROMOL, V43, P401, DOI 10.1016/j.ijbiomac.2008.09.007; Crouzier T, 2010, SMALL, V6, P651, DOI 10.1002/smll.200901728; Mano JF, 2008, MAT SCI ENG C-BIO S, V28, P1356, DOI 10.1016/…	22	6	6	8	52	ELSEVIER SCIENCE BV	AMSTERDAM	PO BOX 211, 1000 AE AMSTERDAM, NETHERLANDS	0167-577X	1873-4979		MATER LETT	Mater. Lett.	APR 15	2014	121
J	Vrancken, B; Thijs, L; Kruth, JP; Van Humbeeck, J				Vrancken, B.; Thijs, L.; Kruth, J. -P.; Van Humbeeck, J.			Microstructure and mechanical properties of a novel beta titanium metallic composite by selective laser melting	ACTA MATERIALIA			English	Article						Selective laser melting; Additive manufacturing; Ti6A14V; beta Titanium alloys; Solidification	TI-MO ALLOYS; BIOMEDICAL APPLICATIONS; BEHAVIOR; DEPOSITION	Selective laser melting (SLM) is an additive manufacturing process in which functional, complex parts are produced by selectively melting consecutive layers of powder with a laser beam. This flexibility enables the exploration of a wide spectrum of possibilities in creating novel alloys or even metal metal composites with unique microstructures. In this research, Ti6A14V-ELI powder was mixed with…	[Vrancken, B.; Thijs, L.; Van Humbeeck, J.] Univ Louvain, Dept Met & Mat Engn, Louvain, Belgium; [Kruth, J. -P.] Univ Louvain, Dept Mech Engn, Louvain, Belgium	Vrancken, B (reprint author), Univ Louvain, Dept Met & Mat Engn, Louvain, Belgium.	bey.vrancken@mtm.kuleuven.be		Vrancken, Bey/0000-0001-6266-9816	KULeuven [GOA/10/12]	B.V. and L.T. thank the Agency for Innovation by Science and Technology (IWT). The authors are grateful for the support of Dr Shuigen Huang in performing the thermodynamic calculations. Partial financial support is also appreciated from KULeuven GOA/10/12.	Thijs L, 2010, ACTA MATER, V58, P3303, DOI 10.1016/j.actamat.2010.02.004; Gu DD, 2012, ACTA MATER, V60, P3849, DOI 10.1016/j.actamat.2012.04.006; Vilaro T, 2011, METALL MATER TRANS A, V42A, P3190, DOI 10.1007/s11661-011-0731-y; Gu DD, 2010, MAT SCI ENG A-STRUCT, V527, P7585, DOI 10.1016/j.msea.2010.08.075; Zhang LC, 2011, SCRIPTA MATER, V65, P21, DOI 10.1016/j.scriptamat.2011.03.024; Das S, 1999,…	38	27	30	26	128	PERGAMON-ELSEVIER SCIENCE LTD	OXFORD	THE BOULEVARD, LANGFORD LANE, KIDLINGTON, OXFORD OX5 1GB, ENGLAND	1359-6454	1873-2453		ACTA MATER	Acta Mater.	APR 15	2014	68
J	Wang, L; Ma, XY; Zhang, Y; Feng, YF; Li, X; Hu, YY; Wang, Z; Ma, ZS; Lei, W				Wang, Lin; Ma, Xiang-Yu; Zhang, Yang; Feng, Ya-Fei; Li, Xiang; Hu, Yun-Yu; Wang, Zhen; Ma, Zhen-Sheng; Lei, Wei			Repair of Segmental Bone Defect Using Totally Vitalized Tissue Engineered Bone Graft by a Combined Perfusion Seeding and Culture System	PLOS ONE			English	Article							MARROW STROMAL CELLS; MESENCHYMAL STEM-CELLS; TRICALCIUM PHOSPHATE SCAFFOLD; FIBER MESH SCAFFOLDS; FLOW PERFUSION; 3-DIMENSIONAL FABRICATION; INTERNAL ARCHITECTURE; OSTEOBLASTIC CELLS; MATRIX DEPOSITION; POLYMER SCAFFOLDS	Background: The basic strategy to construct tissue engineered bone graft (TEBG) is to combine osteoblastic cells with three dimensional (3D) scaffold. Based on this strategy, we proposed the "Totally Vitalized TEBG" (TV-TEBG) which was characterized by abundant and homogenously distributed cells with enhanced cell proliferation and differentiation and further investigated its biological performan…	[Wang, Lin; Ma, Xiang-Yu; Zhang, Yang; Feng, Ya-Fei; Hu, Yun-Yu; Wang, Zhen; Ma, Zhen-Sheng; Lei, Wei] Fourth Mil Med Univ, Xijing Hosp, Dept Orthoped, Xian 710032, Shaanxi, Peoples R China; [Li, Xiang] Shanghai Jiao Tong Univ, Sch Mech Engn, State Key Lab Mech Syst & Vibrat, Shanghai 200030, Peoples R China	Ma, ZS (reprint author), Fourth Mil Med Univ, Xijing Hosp, Dept Orthoped, Xian 710032, Shaanxi, Peoples R China.	bonefour@fmmu.edu.cn; leiwei@fmmu.edu.cn			Research Fund for the National Natural Science Foundation of China [81371933]; National Natural Science Foundation of China [31170913/C1002]	This work was supported by the Research Fund for the National Natural Science Foundation of China (No. 81371933) to Lin Wang and the National Natural Science Foundation of China (No. 31170913/C1002) to Wei Lei. The funders had no role in study design, data collection and analysis, decision to publish, or preparation of the manuscript.	Khan Y, 2008, J BONE JOINT SURG AM, V90A, P36, DOI 10.2106/JBJS.G.01260; Minamide A, 2005, SPINE, V30, P1134, DOI 10.1097/01.brs.0000162394.75425.04; Holtorf HL, 2005, J BIOMED MATER RES A, V74A, P171, DOI 10.1002/jbm.a.30330; Shea LD, 2000, TISSUE ENG, V6, P605, DOI 10.1089/10763270050199550; Vunjak-Novakovic G, 1998, BIOTECHNOL PROGR, V14, P193, DOI 10.1021/bp970120j; Leclerc E, 2006, BIOMATERI…	49	0	0	2	10	PUBLIC LIBRARY SCIENCE	SAN FRANCISCO	1160 BATTERY STREET, STE 100, SAN FRANCISCO, CA 94111 USA	1932-6203			PLOS ONE	PLoS One	APR 11	2014	9	4
J	Wei, C; Dong, JY				Wei, Chuang; Dong, Jingyan			Hybrid hierarchical fabrication of three-dimensional scaffolds	JOURNAL OF MANUFACTURING PROCESSES			English	Article						Tissue engineering; Hierarchical scaffolds; Free-form fabrication; Electrohydrodynamic melt jet plotting	TISSUE ENGINEERING APPLICATIONS; COMPOSITE SCAFFOLDS; DESIGN; BONE; JET	Three-dimensional (3D) porous structures facilitating cell attachment, growth, and proliferation is critical to tissue engineering applications. Traditional solid freeform fabrication (SFF) methods have limited capabilities in the fabrication of high resolution micro-scale features to implement advanced biomedical functions. In this work, we present a hybrid scaffold fabrication approach by integ…	[Wei, Chuang; Dong, Jingyan] N Carolina State Univ, Edward P Fitts Dept Ind & Syst Engn, Raleigh, NC 27695 USA	Dong, JY (reprint author), N Carolina State Univ, Edward P Fitts Dept Ind & Syst Engn, 414-C Daniels Hall,Campus Box 7906, Raleigh, NC 27695 USA.	cwei@ncsu.edu; jdong@ncsu.edu	Dong, Jingyan /B-3665-2010	Dong, Jingyan /0000-0003-2224-9168	National Science Foundation [CMMI 1129817, CMMI- 1333775]	The authors gratefully acknowledge support from the National Science Foundation under Grant Award CMMI 1129817 and CMMI- 1333775	An-Cheng R, 2012, PHYS REV E, V85, P12; Han LH, 2010, BIOMED MICRODEVICES, V12, P721, DOI 10.1007/s10544-010-9425-2; Wang K, 2012, ADV HEALTHC MATER, V1, P292, DOI 10.1002/adhm.201200030; Caliari SR, 2011, BIOMATERIALS, V32, P8990, DOI 10.1016/j.biomaterials.2011.08.035; Liu CZ, 2007, RAPID PROTOTYPING J, V13, P163, DOI 10.1108/13552540710750915; Cai L, 2012, LANGMUIR, V28, P12557, DOI 10.1021/la…	26	7	7	6	15	ELSEVIER SCI LTD	OXFORD	THE BOULEVARD, LANGFORD LANE, KIDLINGTON, OXFORD OX5 1GB, OXON, ENGLAND	1526-6125			J MANUF PROCESS	J. Manuf. Process.	APR	2014	16	2
J	Chun, J; Lee, KY; Kang, CY; Kim, MW; Kim, SW; Baik, JM				Chun, Jinsung; Lee, Keun Young; Kang, Chong-Yun; Kim, Myung Wha; Kim, Sang-Woo; Baik, Jeong Min			Embossed Hollow Hemisphere-Based Piezoelectric Nanogenerator and Highly Responsive Pressure Sensor	ADVANCED FUNCTIONAL MATERIALS			English	Article						embossed thin films; hollow hemispheres; piezoelectrics; nanogenerator; pressure sensor	SOLAR-CELLS; PYROELECTRIC NANOGENERATORS; TRANSPARENT NANOGENERATORS; ENERGY; ELECTRODES; EFFICIENCY; CONVERSION; NETWORK; DRIVEN; LIGHT	Harvesting energy using piezoelectric materials such as ZnO, at nanoscale due to geometrical effects, are highly desirable for powering portable electronics, biomedical, and healthcare applications. Although one-dimensional nanostructures such as nanowires have been the most widely studied for these applications, there exist a limited number of piezomaterials that can be easily manufactured into …	[Chun, Jinsung; Baik, Jeong Min] Ulsan Natl Inst Sci & Technol, KIST UNIST Ulsan Ctr Convergent Mat, Sch Mech & Adv Mat Engn, Ulsan 689798, South Korea; [Lee, Keun Young; Kim, Sang-Woo] Sungkyunkwan Univ SKKU, Sch Adv Mat Sci & Engn, Suwon 440746, South Korea; [Kang, Chong-Yun] KIST, Elect Mat Res Ctr, Seoul 137791, South Korea; [Kang, Chong-Yun] Korea Univ, KU KIST Grad Sch Converging Sci & Tech…	Chun, J (reprint author), Ulsan Natl Inst Sci & Technol, KIST UNIST Ulsan Ctr Convergent Mat, Sch Mech & Adv Mat Engn, Ulsan 689798, South Korea.	kimsw1@skku.edu; jbaik@unist.ac.kr	Kim, Sang-Woo/I-7769-2014; Baik, Jeong Min/E-9205-2010;	Kim, Sang-Woo/0000-0002-0079-5806; Kang, Chong-Yun/0000-0002-4516-8160	National Research Foundation of Korea (NRF); Ministry of Education, Science and Technology (MEST) [2012R1A2A1A01002787]; IT R&D program of MKE/KEIT [10035598]; Future Strategic Fund of UNIST(Ulsan National Institute of Science and Technology) [1.130061.01]	J.C. and K.Y.L. contributed equally to this work. This work was financially supported by the National Research Foundation of Korea (NRF) grant funded by the Ministry of Education, Science and Technology (MEST) (2012R1A2A1A01002787), the IT R&D program of MKE/KEIT [10035598, 180 lm/W High-efficiency nano-based LEDs], and by the Future Strategic Fund(1.130061.01) of UNIST(Ulsan National Institute o…	Chang CE, 2010, NANO LETT, V10, P726, DOI 10.1021/nl9040719; Yeh PH, 2009, ADV MATER, V21, P4975, DOI 10.1002/adma.200902172; YU G, 1995, SCIENCE, V270, P1789, DOI 10.1126/science.270.5243.1789; PEI QB, 1995, SCIENCE, V269, P1086, DOI 10.1126/science.269.5227.1086; Choi D, 2010, ADV MATER, V22, P2187, DOI 10.1002/adma.200903815; Wang ZL, 2008, SCI AM, V298, P82; Wang XD, 2007, SCIENCE, V316, P102…	34	7	7	13	73	WILEY-V C H VERLAG GMBH	WEINHEIM	BOSCHSTRASSE 12, D-69469 WEINHEIM, GERMANY	1616-301X	1616-3028		ADV FUNCT MATER	Adv. Funct. Mater.	APR	2014	24	14
[truncated: 326 more rows]
[truncated: 12 more columns]
