# Supplementary material for: Scientometric and patentometric analyses to determine the knowledge landscape in innovative technologies: The case of 3D bioprinting
Source: PLoS One. 2017 Jun 29;12(6):e0180375. doi: 10.1371/journal.pone.0180375 (PMC5491216; doi:10.1371/journal.pone.0180375)
Supplement: S2 File — (ZIP) [file pone.0180375.s003.zip › Tab Delimited (Win, UTF-8) 1001-1500.txt]

PT	AU	BA	BE	GP	AF	BF	CA	TI	SO	SE	BS	LA	DT	CT	CY	CL	SP	HO	DE	ID	AB	C1	RP	EM	RI	OI	FU	FX	CR	NR	TC	Z9	U1	U2	PU	PI	PA	SN	EI	BN	J9	JI	PD	PY	VL	IS	PN	SU	SI
S	Viana, T; Biscaia, S; Almeida, HA; Bartolo, PJ		Bartolo, P; Fernandes, P		Viana, Tania; Biscaia, Sara; Almeida, Henrique A.; Bartolo, Paulo J.			Permeability evaluation of lay-down patterns and pore size of PCL scaffolds	3RD INTERNATIONAL CONFERENCE ON TISSUE ENGINEERING (ICTE2013)	Procedia Engineering		English	Proceedings Paper	3rd ECCOMAS Thematic Conference on Tissue Engineering (ICTE)	JUN 06-08, 2013	Leiria, PORTUGAL	European Community Assoc Computat Methods Appl Sci (ECCOMAS), Libbey, Mais Centro, Quadro Referencia Estrategico Nacl (QREN), Uniao Europeia, Fundo Europeu Desenvolvimento Reg, Ministerio Ciencia, Tecnologia & Ensino Super, Fundacao Ciencia & Tecnologia (FCT)		Additive Manufacturing; Bioextruder; Permeability; Scaffold; Vascularisation	COMPOSITE SCAFFOLDS	The success of tissue engineering is strongly dependent on the ability to produce biomimetic scaffolds that mimic the biomechanical properties of the native host tissues. Additive Manufacturing techniques, namely Biomanufacturing are increasingly being recognized as the ideal methods to produce 3D porous structures. These systems produce scaffolds with an effective control over pore size/shape an…	[Viana, Tania; Biscaia, Sara; Almeida, Henrique A.; Bartolo, Paulo J.] Ctr Empresarial Marinha Grande, Ctr Rapid & Sustainable Prod Dev, P-2430028 Marinha Grande, Portugal	Bartolo, PJ (reprint author), Ctr Empresarial Marinha Grande, Ctr Rapid & Sustainable Prod Dev, Rua Portugal Zona Ind, P-2430028 Marinha Grande, Portugal.	paulo.bartolo@ipleiria.pt	Bartolo, Paulo/F-2421-2013; Almeida, Henrique/D-6275-2012; Biscaia, Sara/O-1146-2013; Viana, Tania/O-1147-2013	Bartolo, Paulo/0000-0003-3683-726X; Almeida, Henrique/0000-0002-1367-2290; Biscaia, Sara/0000-0002-2609-6878; Viana, Tania/0000-0002-9688-647X			Almeida HA, 2013, PROC CIRP, V5, P236, DOI 10.1016/j.procir.2013.01.047; Almeida HD, 2010, MED ENG PHYS, V32, P775, DOI 10.1016/j.medengphy.2010.05.001; Porter JR, 2009, BIOTECHNOL PROGR, V25, P1539, DOI 10.1002/btpr.246; Reichert JC, 2011, INT ORTHOP, V35, P1229, DOI 10.1007/s00264-010-1146-x; Melchels FPW, 2012, PROG POLYM SCI, V37, P1079, DOI 10.1016/j.progpolymsci.2011.11.007; Bao TQ, 2012, B…	18	5	5	1	6	ELSEVIER SCIENCE BV	AMSTERDAM	SARA BURGERHARTSTRAAT 25, PO BOX 211, 1000 AE AMSTERDAM, NETHERLANDS	1877-7058			PROCEDIA ENGINEER			2013	59
S	Cheng, YL; Hsueh, CJ; Hsiang, SH		Zhu, S; Ni, B; Ju, DY		Cheng, Yih-Lin; Hsueh, Chin-Jen; Hsiang, Su-Hai			Fabrication of Photo-polymerized PCL Tissue Engineering Scaffolds by Dynamic Masking Rapid Prototyping System	ADVANCED MATERIALS SCIENCE AND TECHNOLOGY, (IFAMST-8)	Materials Science Forum		English	Proceedings Paper	8th International Forum on Advanced Materials Science and Technology (IFAMST-8)	AUG 01-04, 2012	Fukuoka Inst Technol, Fukuoka City, JAPAN	Saitama Inst Technol, Chinese Mat Res Soc Japan, Chinese Acad & Profess Assoc Japan	Fukuoka Inst Technol	PCL; Photo-polymerize; Dynamic Masking Rapid Prototyping System; Scaffold		Polycaprolactone (PCL) is one of the popular biomaterials used in tissue engineering scaffolds, but it is seldom shaped by photo-polymerization. Layered manufacturing techniques, also known as Rapid Prototyping (RP) processes, provide a great opportunity to fabricate 3D scaffolds without problems such as limited control of pore-size and restricted geometric shapes in traditional methods. In our p…		Cheng, YL (reprint author), 43,Sect 4,Keelung Rd, Taipei, Taiwan.	ylcheng@mail.ntust.edu.tw					Cheng YL, 2009, RAPID PROTOTYPING J, V15, P29, DOI 10.1108/13552540910925045; Wu LB, 2006, BIOMATERIALS, V27, P185, DOI 10.1016/j.biomaterials.2005.05.105; Mondrinos MJ, 2006, BIOMATERIALS, V27, P4399, DOI 10.1016/j.biomaterials.2006.03.049; Chim H, 2006, INT J ORAL MAX SURG, V35, P928, DOI 10.1016/j.ijom.2006.03.024; Kweon H, 2003, BIOMATERIALS, V24, P801, DOI 10.1016/S0142-9612(02)00370-8; Huan…	7	2	2	0	3	TRANS TECH PUBLICATIONS LTD	STAFA-ZURICH	LAUBLSRUTISTR 24, CH-8717 STAFA-ZURICH, SWITZERLAND	0255-5476			MATER SCI FORUM			2013	750
J	Szpak, A; Kania, G; Skorka, T; Tokarz, W; Zapotoczny, S; Nowakowska, M				Szpak, Agnieszka; Kania, Gabriela; Skorka, Tomasz; Tokarz, Waldemar; Zapotoczny, Szczepan; Nowakowska, Maria			Stable aqueous dispersion of superparamagnetic iron oxide nanoparticles protected by charged chitosan derivatives	JOURNAL OF NANOPARTICLE RESEARCH			English	Article						Chitosan; Superparamagnetic nanoparticles; SPION; Layer-by-layer deposition; Magnetic resonance imaging; Relaxivity	MR CONTRAST AGENTS; MAGNETIC NANOPARTICLES; BIOMEDICAL APPLICATIONS; STABILIZATION; FERUMOXIDES; FERUMOXTRAN; CLUSTERS; UPDATE	This article presents the synthesis and characterization of biocompatible superparamagnetic iron oxide nanoparticles (SPIONs) coated with ultrathin layer of anionic derivative of chitosan. The water-based fabrication involved a two-step procedure. In the first step, the nanoparticles were obtained by co-precipitation of ferrous and ferric aqueous salt solutions with ammonia in the presence of cat…	[Szpak, Agnieszka; Kania, Gabriela; Zapotoczny, Szczepan; Nowakowska, Maria] Jagiellonian Univ, Fac Chem, PL-30060 Krakow, Poland; [Skorka, Tomasz] Polish Acad Sci, H Niewodniczanski Inst Nucl Phys, Krakow, Poland; [Tokarz, Waldemar] AGH Univ Sci & Technol, Dept Solid State Phys, PL-30059 Krakow, Poland	Zapotoczny, S (reprint author), Jagiellonian Univ, Fac Chem, Ingardena 3, PL-30060 Krakow, Poland.	zapotocz@chemia.uj.edu.pl; nowakows@chemia.uj.edu.pl	Zapotoczny, Szczepan/A-4987-2012	Zapotoczny, Szczepan/0000-0001-6662-7621	European Union from the resources of the European Regional Development Fund under the Innovative Economy Programme; JCET-UJ [POIG.01.01.02-00-69/09]	This study was supported by the European Union from the resources of the European Regional Development Fund under the Innovative Economy Programme (Grant coordinated by JCET-UJ, No. POIG.01.01.02-00-69/09). The P2M program from the ESF is also gratefully acknowledged. Grzegorz Grabowski (AGH University of Science and Technology, Krakow, Poland) is thanked for TGA measurements, Wieslaw Woch (AGH) …	Gupta AK, 2005, BIOMATERIALS, V26, P3995, DOI 10.1016/j.biomaterials.2004.10.012; Matsumoto Y, 2008, MAGN RESON IMAGING, V26, P994, DOI 10.1016/j.mri.2008.01.039; Iida H, 2007, J COLLOID INTERF SCI, V314, P274, DOI 10.1016/j.jcis.2007.05.047; Crouzier T, 2010, CURR OPIN COLLOID IN, V15, P417, DOI 10.1016/j.cocis.2010.05.007; YOKOI H, 1993, J MATER CHEM, V3, P389, DOI 10.1039/jm9930300389; Berret …	34	14	14	4	20	SPRINGER	DORDRECHT	VAN GODEWIJCKSTRAAT 30, 3311 GZ DORDRECHT, NETHERLANDS	1388-0764			J NANOPART RES	J. Nanopart. Res.	JAN	2013	15	1
S	Kumagai, K; Asaoka, T; Furukawa, K; Ushida, T		Vincenzini, P; Scilingo, EP		Kumagai, K.; Asaoka, T.; Furukawa, K.; Ushida, T.			Fabrication of scaffold for bone regeneration by taylor made stereolithography	BIOMEDICAL APPLICATIONS OF SMART TECHNOLOGIES	Advances in Science and Technology		English	Proceedings Paper	Symposium J on Biomedical Applications of Smart Technologies of CIMTEC / 4th International Conference on Smart Materials, Structures and Systems	JUN 10-14, 2012	Montecatini Terme, ITALY			tissue engineering; stereolithography; rapid prototyping; TCP; scaffold; PCR		Recently, regenerative medicine attracts very wide attention. Regenerative medicine is a method of medical care for the purpose of recovery of the lost human organic function, resulted by an accident or diseases. It is considered that there are three important factors in the regenerative medicine, cell, scaffold and cell growth factor. In this research, the talyor made stereolithography method wa…	[Kumagai, K.] Tokyo Denki Univ, Course Intelligent Mech Engn, Grad Sch Sci & Engn, Hiki, Saitama 3500394, Japan	Kumagai, K (reprint author), Tokyo Denki Univ, Course Intelligent Mech Engn, Grad Sch Sci & Engn, Hiki, Saitama 3500394, Japan.	11rmk14@ms.dendai.ac.jp; asaoka@mail.dendai.ac.jp; furukawa@mech.t.u-tokyo.ac.jp; ushida@mech.t.u-tokyo.ac.jp					Winder J, 2005, J ORAL MAXIL SURG, V63, P1006, DOI 10.1016/j.joms.2005.03.016	1	0	0	0	5	TRANS TECH PUBLICATIONS LTD	STAFA-ZURICH	LAUBLSRUTISTR 24, CH-8717 STAFA-ZURICH, SWITZERLAND	1662-0356		978-3-908158-72-1	ADV SCI TECH			2013	86
J	Lu, TL; Li, YH; Chen, T				Lu, Tingli; Li, Yuhui; Chen, Tao			Techniques for fabrication and construction of three-dimensional scaffolds for tissue engineering	INTERNATIONAL JOURNAL OF NANOMEDICINE			English	Article						three-dimensional; extracellular matrix scaffolds; bottom-up; tissue engineering	INDUCED PHASE-SEPARATION; PEPTIDE-AMPHIPHILE NANOFIBERS; CELL-LADEN MICROGELS; IN-VITRO; MICROSCALE HYDROGELS; EXTRACELLULAR-MATRIX; MICROENGINEERED HYDROGELS; COMPOSITE SCAFFOLDS; POROUS SCAFFOLDS; FIBERS	Three-dimensional biomimetic scaffolds have widespread applications in -biomedical tissue engineering because of their nanoscaled architecture, eg, nanofibers and nanopores, similar to the native extracellular matrix. In the conventional "top-down" approach, cells are seeded onto a biocompatible and biodegradable scaffold, in which cells are expected to populate in the scaffold and create their o…	[Lu, Tingli; Li, Yuhui; Chen, Tao] Northwestern Polytech Univ, Sch Life Sci, Key Lab Space Biosci & Biotechnol, Xian 710072, Peoples R China; [Chen, Tao] Liposome Res Ctr, Xian, Peoples R China	Lu, TL (reprint author), Northwestern Polytech Univ, Sch Life Sci, Key Lab Space Biosci & Biotechnol, Xian 710072, Peoples R China.	lutinglixinxin@nwpu.edu.cn			National Basic Research Program of China (973 Program) [2012CB619101]; Natural Science Foundation of Shaanxi Province [2010JM2021]	This research was supported by the National Basic Research Program of China (973 Program, 2012CB619101) and the Natural Science Foundation of Shaanxi Province (2010JM2021).	Agarwal AK, 2007, LAB CHIP, V7, P310, DOI 10.1039/b617767k; Nichol JW, 2009, SOFT MATTER, V5, P1312, DOI 10.1039/b814285h; Young JL, 2011, BIOMATERIALS, V32, P1002, DOI 10.1016/j.biomaterials.2010.10.020; Reneker DH, 1996, NANOTECHNOLOGY, V7, P216, DOI 10.1088/0957-4484/7/3/009; Soliman S, 2010, ACTA BIOMATER, V6, P1227, DOI 10.1016/j.actbio.2009.10.051; ZHANG SG, 1992, EMBO J, V11, P3787; Xu F, …	112	42	45	11	89	DOVE MEDICAL PRESS LTD	ALBANY	PO BOX 300-008, ALBANY, AUCKLAND 0752, NEW ZEALAND	1178-2013			INT J NANOMED	Int. J. Nanomed.		2013	8
J	Smith, EJ; Anstey, JA; Venne, G; Ellis, RE				Smith, Erin J.; Anstey, Joseph A.; Venne, Gabriel; Ellis, Randy E.			Using additive manufacturing in accuracy evaluation of reconstructions from computed tomography	PROCEEDINGS OF THE INSTITUTION OF MECHANICAL ENGINEERS PART H-JOURNAL OF ENGINEERING IN MEDICINE			English	Article						Additive manufacturing; rapid prototyping; computed tomography; bone modelling	ORTHOPEDIC-SURGERY; FRACTURES; DESIGN; MODELS	Bone models derived from patient imaging and fabricated using additive manufacturing technology have many potential uses including surgical planning, training, and research. This study evaluated the accuracy of bone surface reconstruction of two diarthrodial joints, the hip and shoulder, from computed tomography. Image segmentation of the tomographic series was used to develop a three-dimensional…	[Smith, Erin J.] Queens Univ, Dept Mech & Mat Engn, Kingston, ON K7L 3N6, Canada; [Anstey, Joseph A.; Venne, Gabriel] Queens Univ, Dept Biomed & Mol Sci, Kingston, ON K7L 3N6, Canada; [Ellis, Randy E.] Queens Univ, Sch Comp, Kingston, ON K7L 3N6, Canada	Ellis, RE (reprint author), Queens Univ, Sch Comp, Goodwin Hall, Kingston, ON K7L 3N6, Canada.	ellis@cs.queensu.ca			Canada Foundation for Innovation [20259]; Natural Sciences and Engineering Research Council of Canada [398995-2011]	This work was supported in part by the Canada Foundation for Innovation (grant number 20259) and the Natural Sciences and Engineering Research Council of Canada (Collaborative Health Research Project grant 398995-2011).	Mavili ME, 2007, J CRANIOFAC SURG, V18, P740, DOI 10.1097/scs.0b013e318069014f; Singare S, 2009, RAPID PROTOTYPING J, V15, P19, DOI 10.1108/13552540910925027; Hurson C, 2007, INJURY, V38, P1158, DOI 10.1016/j.injury.2007.05.020; Frame M, 2012, SCI WORLD J, DOI 10.1100/2012/838575; Wagner JD, 2004, J ORAL MAXIL SURG, V62, P898, DOI 10.1016/j.joms.2003.10.011; Smith EJ, 2012, INT J COMPUT ASS RAD, …	21	6	6	0	17	SAGE PUBLICATIONS LTD	LONDON	1 OLIVERS YARD, 55 CITY ROAD, LONDON EC1Y 1SP, ENGLAND	0954-4119			P I MECH ENG H	Proc. Inst. Mech. Eng. Part H-J. Eng. Med.		2013	227	H5
J	Costa, RR; Neto, AI; Calgeris, I; Correia, CR; Pinho, ACM; Fonseca, J; Oner, ET; Mano, JF				Costa, Rui R.; Neto, Ana I.; Calgeris, Ilker; Correia, Clara R.; Pinho, Antonio C. M.; Fonseca, Jaime; Oner, Ebru T.; Mano, Joao F.			Adhesive nanostructured multilayer films using a bacterial exopolysaccharide for biomedical applications	JOURNAL OF MATERIALS CHEMISTRY B			English	Article							POLYMER-FILMS; CHITOSAN; ALGINATE; SURFACES; CONTACT; SYSTEMS; MECHANICS; DELIVERY; ORIGIN; TACK	Medical adhesives and sealants often require that long-term adhesiveness is achieved. In this work, nanostructured coatings consisting of chitosan and the adhesive bacterial exopolysaccharide levan are fabricated using layer-by-layer (LbL) assembly. Taking advantage of the electrostatic self-assembly mechanism of LbL, the charges of both chitosan and a phosphonate-derivatized levan (Ph-levan) are…	[Costa, Rui R.; Neto, Ana I.; Correia, Clara R.; Mano, Joao F.] Univ Minho, Headquarters European Inst Excellence Tissue Engn, Res Grp Biomat Biodegradables & Biomimet 3Bs, P-4806909 Caldas Das Taipas, Guimaraes, Portugal; [Costa, Rui R.; Neto, Ana I.; Correia, Clara R.; Mano, Joao F.] PT Govt Associated Lab, ICVS 3Bs, Braga, Portugal; [Calgeris, Ilker; Oner, Ebru T.] Marmara Univ, Dept Bioengn, …	Costa, RR (reprint author), Univ Minho, Headquarters European Inst Excellence Tissue Engn, Res Grp Biomat Biodegradables & Biomimet 3Bs, AvePk,Zona Ind Gandra,S Claudio Barco, P-4806909 Caldas Das Taipas, Guimaraes, Portugal.	jmano@dep.uminho.pt	Costa, Rui/C-2526-2011; Neto, Isabel/M-7127-2013; Pinho, Antonio/N-8560-2013; Mano, Joao/A-4418-2009; Group, 3Bs/E-4374-2012;	Costa, Rui/0000-0001-8234-8729; Neto, Isabel/0000-0002-5164-0812; Pinho, Antonio/0000-0002-7336-4249; Mano, Joao/0000-0002-2342-3765; R. Correia, Clara/0000-0002-1559-6295; Fonseca, Jaime/0000-0001-6703-3278	Fundacao para a Ciencia e Tecnologia" - FCT [SFRH/BD/61126/2009, SFRH/BD/73119/2010, SFRH/BD/69529/2010]; "Fundo Social Europeu" - FSE; "Programa Diferencial de Potencial Humano" - POPH; TUBITAK [111M232]; COST Action [TD0906]	This work was carried out under the scope of Fundacao para a Ciencia e Tecnologia" - FCT (grants SFRH/BD/61126/2009, SFRH/BD/73119/2010 and SFRH/BD/69529/2010), "Fundo Social Europeu" - FSE, "Programa Diferencial de Potencial Humano" - POPH, COST Action TD0906, and the financial support provided by TUBITAK through Project no.: 111M232.	Ai H, 2003, CELL BIOCHEM BIOPHYS, V39, P23, DOI 10.1385/CBB:39:1:23; Shukla A, 2010, SMALL, V6, P2392, DOI 10.1002/smll.201001150; Voinova MV, 1999, PHYS SCRIPTA, V59, P391, DOI 10.1238/Physica.Regular.059a00391; Freitas F, 2011, TRENDS BIOTECHNOL, V29, P388, DOI 10.1016/j.tibtech.2011.03.008; Mjahed H, 2008, SOFT MATTER, V4, P1422, DOI 10.1039/b801428k; Suflet DM, 2010, CARBOHYD POLYM, V82, P127…	47	13	13	3	41	ROYAL SOC CHEMISTRY	CAMBRIDGE	THOMAS GRAHAM HOUSE, SCIENCE PARK, MILTON RD, CAMBRIDGE CB4 0WF, CAMBS, ENGLAND	2050-750X			J MATER CHEM B	J. Mat. Chem. B		2013	1	18
S	Hussain, T		ElMahallawy, N; Zhang, M		Hussain, T.			Cold Spraying of Titanium: A Review of Bonding Mechanisms, Microstructure and Properties	PROGRESS IN SURFACE TREATMENT II	Key Engineering Materials		English	Article; Book Chapter						cold spray; deposits; bonding mechanisms; titanium	GAS-DYNAMIC-SPRAY; POWDER PARTICLES; HIGH-VELOCITY; DEPOSITION CHARACTERISTICS; COATING MICROSTRUCTURE; STANDOFF DISTANCE; IMPACT PHENOMENA; HEAT-TREATMENT; KINETIC SPRAY; OXIDE-FILMS	Cold gas dynamic spraying (CGDS) is a relatively new branch of surface engineering that involves modification of the surface of substrates to provide specific engineering advantages, which the substrate alone cannot provide. Cold spraying, as a metal deposition technique, involves spraying of typically 10-40 mu m particles which are accelerated by a propellant gas to 300- 1200 m/s at a temperatur…	Cranfield Univ, CERT, Sch Appl Sci, Cranfield MK43 0AL, Beds, England	Hussain, T (reprint author), Cranfield Univ, CERT, Sch Appl Sci, Cranfield MK43 0AL, Beds, England.	t.hussain@cranfield.ac.uk					Alagheband A., 1998, MET POWDER REP, V53, P26, DOI 10.1016/S0026-0657(99)80007-1; Alkhimov A. P., 2000, Journal of Applied Mechanics and Technical Physics, V41, DOI 10.1007/BF02465264; Li WY, 2007, ADV ENG MATER, V9, P418, DOI 10.1002/adem.200700022; Kim K, 2009, SCRIPTA MATER, V60, P710, DOI 10.1016/j.scriptamat.2008.12.050; Dykhuizen RC, 1998, J THERM SPRAY TECHN, V7, P205, DOI 10.1361/10599639…	134	9	9	3	20	TRANS TECH PUBLICATIONS LTD	STAFA-ZURICH	LAUBLSRUTISTR 24, CH-8717 STAFA-ZURICH, SWITZERLAND	1013-9826			KEY ENG MATER			2013	533
S	Costa, RR; Ribeiro, AJ; Rodriguez-Cabello, JC; Mano, JF		Pinto, AMP; Pouzada, AS		Costa, Rui R.; Ribeiro, Artur J.; Rodriguez-Cabello, Jose C.; Mano, Joao F.			Nanostructured Thin Coatings from Chitosan and an Elastin-Like Recombinamer with Acute Stimuli-Responsive Behavior	ADVANCED MATERIALS FORUM VI, PTS 1 AND 2	Materials Science Forum		English	Proceedings Paper	6th International Materials Symposium (MATERIALS 2011)/15th Meeting of SPM	APR 18-20, 2011	Univ Minho, Guimaraes, PORTUGAL	Portuguese Mat Soc, Univ Minho, Sch Engn, Portuguese Fdn Sci & Technol, Ctr Mech & Mat Technol, Inst Polym & Composites, 3Bs Res Grp Biomaterials Biodegradables & Biomimet, Minho Univ, Ctr Phys, Um, Sch Sci, TecMinho, Town Hall Guimaraes, Beneq, Celoplas, Filsat, Izasa, Leica MicroSystems, Mario Costa Martins & Filho Lda, Panalytical, ScienTec	Univ Minho	Surface engineering; Layer-by-layer; Biomaterials; Recombinant polymers	BIOMEDICAL APPLICATIONS; SURFACE; FILMS	In the present work, chitosan (CHI) and elastin-like recombinamers (ELRs) were used to conceive nanostructured thin films driven by sequential electrostatic layer-by-layer (LbL), a simple and versatile technique that discards the use of harmful reagents. Two similar ELRs were engineered to contain negatively charged aminoacids and organized and a single monoblock or a triblock. The buildup of the…	[Costa, Rui R.; Mano, Joao F.] Univ Minho, Res Grp Biomat Biodegradables & Biomimet 3Bs, P-4806909 S Claudio Do Barco, Caldas Das Taip, Portugal	Costa, RR (reprint author), Univ Minho, Res Grp Biomat Biodegradables & Biomimet 3Bs, AvePk, P-4806909 S Claudio Do Barco, Caldas Das Taip, Portugal.	rui.costa@dep.uminho.pt; arturjamr@gmail.com; cabello@bioforge.uva.es; jmano@dep.uminho.pt	Costa, Rui/C-2526-2011; Group, 3Bs/E-4374-2012; Mano, Joao/A-4418-2009; Ribeiro, Artur/L-1128-2014	Costa, Rui/0000-0001-8234-8729; Mano, Joao/0000-0002-2342-3765; Ribeiro, Artur/0000-0003-3298-5564			Alves NM, 2008, INT J BIOL MACROMOL, V43, P401, DOI 10.1016/j.ijbiomac.2008.09.007; Marx KA, 2003, BIOMACROMOLECULES, V4, P1099, DOI 10.1021/bm020116i; Barbosa JS, 2009, NANOSCALE RES LETT, V4, P1247, DOI 10.1007/s11671-009-9388-5; Swierczewska M, 2008, ACTA BIOMATER, V4, P827, DOI 10.1016/j.actbio.2007.11.004; Boudou T, 2010, ADV MATER, V22, P441, DOI 10.1002/adma.200901327; Falconnet D, 2006, B…	16	0	0	1	10	TRANS TECH PUBLICATIONS LTD	STAFA-ZURICH	LAUBLSRUTISTR 24, CH-8717 STAFA-ZURICH, SWITZERLAND	0255-5476			MATER SCI FORUM			2013	730-732
J	Lin, LL; Wang, ZK; Zhou, LP; Hu, QX; Fang, ML				Lin, Liulan; Wang, Zhikun; Zhou, Liping; Hu, Qingxi; Fang, Minglun			The influence of prefreezing temperature on pore structure in freeze-dried beta-TCP scaffolds	PROCEEDINGS OF THE INSTITUTION OF MECHANICAL ENGINEERS PART H-JOURNAL OF ENGINEERING IN MEDICINE			English	Article						Bone scaffold; fused deposition modeling; freeze-drying; beta-tricalcium phosphate; prefreezing temperature; alkaline phosphatase	TISSUE ENGINEERING APPLICATIONS; IN-VITRO DEGRADATION; NANO-HYDROXYAPATITE; BIOACTIVE GLASS; CO-GLYCOLIDE; BONE; BIOMATERIALS; REGENERATION; CHITOSAN; POLYCAPROLACTONE	A combined method of tricalcium phosphate (TCP) scaffold production, which comprised negative mold and scaffold fabrication, was reported in this study. The negative mold structure was designed by computer and fabricated by fused deposition modeling (FDM) technology, while the TCP scaffold was produced by freeze-drying technology under different prefreezing temperatures of 10 degrees C, 30 degree…	[Lin, Liulan; Wang, Zhikun; Zhou, Liping; Hu, Qingxi; Fang, Minglun] Shanghai Univ, Sch Mechatron Engn & Automat, Shanghai 200444, Peoples R China; [Lin, Liulan] Shanghai Jiao Tong Univ, Sch Med, Shanghai 200030, Peoples R China	Wang, ZK (reprint author), Shanghai Univ, Sch Mechatron Engn & Automat, 99 Shangda Rd, Shanghai 200444, Peoples R China.	zhizaiqiankun@163.com			Shanghai Innovation Foundation [09YZ34]; China Postdoctoral Science Foundation [20100470110]; Laboratory of Manufacturing Automation and Robotics [ZK1103]	This project was supported by the Shanghai Innovation Foundation (no. 09YZ34), the China Postdoctoral Science Foundation (no. 20100470110) and Laboratory of Manufacturing Automation and Robotics (No.ZK1103).	Ahmad Z, 2006, J BIOMED NANOTECHNOL, V2, P201, DOI 10.1166/jbn.2006.032; Zhang PB, 2009, BIOMATERIALS, V30, P58, DOI 10.1016/j.biomaterials.2008.08.041; O'Brien FJ, 2011, MATER TODAY, V14, P88, DOI 10.1016/S1369-7021(11)70058-X; Jin HH, 2010, POLYM DEGRAD STABIL, V95, P1856, DOI 10.1016/j.polymdegradstab.2010.04.025; Jiang T, 2010, ACTA BIOMATER, V6, P3457, DOI 10.1016/j.actbio.2010.03.023; Ren L…	41	3	3	3	33	SAGE PUBLICATIONS LTD	LONDON	1 OLIVERS YARD, 55 CITY ROAD, LONDON EC1Y 1SP, ENGLAND	0954-4119			P I MECH ENG H	Proc. Inst. Mech. Eng. Part H-J. Eng. Med.		2013	227	H1
S	Kwan, M; Wang, RZ		Ishikawa, K; Iwamoto, Y		Kwan, Millie; Wang, Rizhi			Bio-Fabrication of Nacre on Conventional Implant Materials	BIOCERAMICS 24	Key Engineering Materials		English	Proceedings Paper	24th Symposium and Annual Meeting of International Society for Ceramics in Medicine (ISCM 2012)	OCT 21-24, 2012	Fukuoka, JAPAN			Nacre; Bioceramic coating; Bio-fabrication; Orthopedic implants	ABALONE SHELL; MECHANICAL-BEHAVIOR; FLAT PEARLS; GROWTH; BONE; COMPOSITES; POWDER	Nacreous coatings on orthopedic implants can be advantageous because of its robust mechanical properties, high biocompatibility, and ability to promote bone growth. The biofabrication of nacreous coatings on conventional orthopedic implant materials via biomineralization process from abalone shells was examined. The objective was to investigate the effect of different materials on nacreous coatin…	[Kwan, Millie; Wang, Rizhi] Univ British Columbia, Dept Mat Engn, Vancouver, BC V5Z 1M9, Canada	Kwan, M (reprint author), Univ British Columbia, Dept Mat Engn, Vancouver, BC V5Z 1M9, Canada.	rzwang@mail.ubc.ca					Lopez MI, 2011, MAT SCI ENG C-MATER, V31, P238, DOI 10.1016/j.msec.2010.09.003; Lin AYM, 2008, ACTA BIOMATER, V4, P131, DOI 10.1016/j.actbio.2007.05.005; Lamghari M, 2001, BIOMATERIALS, V22, P555, DOI 10.1016/S0142-9612(00)00213-1; Wang RZ, 2001, J MATER RES, V16, P2485, DOI 10.1557/JMR.2001.0340; Su XW, 2002, CHEM MATER, V14, P3106, DOI 10.1021/cm011739q; Wang XX, 2005, BIOMATERIALS, V26, P6229,…	17	0	0	0	7	TRANS TECH PUBLICATIONS LTD	STAFA-ZURICH	LAUBLSRUTISTR 24, CH-8717 STAFA-ZURICH, SWITZERLAND	1013-9826			KEY ENG MATER			2013	529-530
J	Brenner, JM; Kunz, M; Tse, MY; Winterborn, A; Bardana, DD; Pang, SC; Waldman, SD				Brenner, Jillian M.; Kunz, Manuela; Tse, Man Yat; Winterborn, Andrew; Bardana, Davide D.; Pang, Stephen C.; Waldman, Stephen D.			Development of large engineered cartilage constructs from a small population of cells	BIOTECHNOLOGY PROGRESS			English	Article						chondrocytes; extracellular matrix; cartilage; tissue engineering; bioreactors; continuous culture	ARTICULAR-CARTILAGE; EXTRACELLULAR-MATRIX; BOVINE CHONDROCYTES; SHEEP MODEL; TISSUE; CULTURE; GROWTH; FABRICATION; COLLAGEN; GRAFTS	Confronted with articular cartilage's limited capacity for self-repair, joint resurfacing techniques offer an attractive treatment for damaged or diseased tissue. Although tissue engineered cartilage constructs can be created, a substantial number of cells are required to generate sufficient quantities of tissue for the repair of large defects. As routine cell expansion methods tend to elicit neg…	[Brenner, Jillian M.; Waldman, Stephen D.] Queens Univ, Dept Chem Engn, Kingston, ON K7L 3N6, Canada; [Brenner, Jillian M.; Kunz, Manuela; Bardana, Davide D.; Waldman, Stephen D.] Kingston Gen Hosp, Human Mobil Res Ctr, Kingston, ON K7L 2V7, Canada; [Brenner, Jillian M.; Kunz, Manuela; Winterborn, Andrew; Bardana, Davide D.; Waldman, Stephen D.] Queens Univ, Kingston, ON, Canada; [Tse, Man Yat; P…	Waldman, SD (reprint author), Queens Univ, Dept Chem Engn, Kingston, ON K7L 3N6, Canada.	waldman@me.queensu.ca	Waldman, Stephen/A-8041-2013;	Waldman, Stephen/0000-0001-6987-6973; Bardana, Davide/0000-0001-8925-3589	Canadian Institutes of Health Research (CIHR)	Funding for this work was provided by the Canadian Institutes of Health Research (CIHR). The authors would like to acknowledge Ms. Judy Pang for her assistance with preparing the histological sections. The authors also declare that there are no conflicts of interest associated with this work.	BUSCHMANN MD, 1992, J ORTHOPAED RES, V10, P745, DOI 10.1002/jor.1100100602; Mabvuure N, 2012, CURR STEM CELL RES T, V7, P287; [Anonymous], 1999, CLIN ORTHOP S, DOI 10.1097/00003086-199910001-00015; Murphy CL, 2004, J CELL PHYSIOL, V199, P451, DOI 10.1002/jcp.10481; Grayson WL, 2008, TRENDS BIOTECHNOL, V26, P181, DOI 10.1016/j.tibtech.2007.12.009; Kandel RA, 2006, BIOMATERIALS, V27, P4120, DOI 10.…	54	6	6	2	19	WILEY-BLACKWELL	HOBOKEN	111 RIVER ST, HOBOKEN 07030-5774, NJ USA	8756-7938			BIOTECHNOL PROGR	Biotechnol. Prog.	JAN-FEB	2013	29	1
J	Koch, L; Gruene, M; Unger, C; Chichkov, B				Koch, L.; Gruene, M.; Unger, C.; Chichkov, B.			Laser Assisted Cell Printing	CURRENT PHARMACEUTICAL BIOTECHNOLOGY			English	Article						Cell printing; bioprinting; tissue engineering; laser induced forward transfer; scaffold; organ printing	ANIMAL-CELLS; LIVING CELLS; INKJET; MICROARRAYS; TECHNOLOGY; FABRICATION; HYDROGEL; PATTERNS; LIQUIDS; PROTEIN	Computer assisted biofabrication of fully functional living tissue for regenerative medicine involves generation of complex three-dimensional constructs consisting of living cells and biomaterials. Laser BioPrinting (LaBP) based on laser-induced forward-transfer provides unique possibilities for the deposition of different living cells and biomaterials in a well-defined 3D structure. LaBP can be …	[Koch, L.; Gruene, M.; Unger, C.; Chichkov, B.] Laser Zentrum Hannover EV, D-30419 Hannover, Germany	Chichkov, B (reprint author), Laser Zentrum Hannover EV, Hollerithallee 8, D-30419 Hannover, Germany.	b.chichkov@lzh.de	Chichkov, Boris/M-4112-2015		Deutsche Forschungsgemeinschaft [Sonderforschungsbereich Transregio37]; Re-birth Cluster of Excellence	Sincere thanks are given to P. Serra, B. Ringeisen, and M. Pflaum for allowing us to publish some of their images of printed droplet sizes Fig. (3) and DNA Fig. (7), 3D printed cells Fig. (8), and cell seeded scaffolds Fig. (9). We thank Deutsche Forschungsgemeinschaft for financial support within the Sonderforschungsbereich Transregio37 and Re-birth Cluster of Excellence.	Miller ED, 2006, BIOMATERIALS, V27, P2213, DOI 10.1016/j.biomaterials.2005.10.021; Boland Thomas, 2006, Biotechnology Journal, V1, P910, DOI 10.1002/biot.200600081; Hon KKB, 2008, CIRP ANN-MANUF TECHN, V57, P601, DOI 10.1016/j.cirp.2008.09.006; Boland T, 2003, ANAT REC PART A, V272A, P497, DOI 10.1002/ar.a.10059; Calvert P, 2001, CHEM MATER, V13, P3299, DOI 10.1021/cm0101632; Chrisey DB, 2000, SC…	44	13	15	10	143	BENTHAM SCIENCE PUBL LTD	SHARJAH	EXECUTIVE STE Y-2, PO BOX 7917, SAIF ZONE, 1200 BR SHARJAH, U ARAB EMIRATES	1389-2010			CURR PHARM BIOTECHNO	Curr. Pharm. Biotechnol.	JAN	2013	14	1
J	Zhang, WJ; Song, J; Liao, W; Guan, Y; Zhang, YJ; Zhu, XX				Zhang, Wenjing; Song, Jia; Liao, Wang; Guan, Ying; Zhang, Yongjun; Zhu, X. X.			In situ generation of fluorescent silver nanoclusters in layer-by-layer assembled films	JOURNAL OF MATERIALS CHEMISTRY C			English	Article							POLYELECTROLYTE MULTILAYER NANOREACTORS; BIOMEDICAL APPLICATIONS; NANOPARTICLE SIZE; AG NANOCLUSTERS; METAL-IONS; MICROCAPSULES; FABRICATION; REDUCTION	Fluorescent Ag nanoclusters have been easily generated in layer-by-layer (LBL) films of poly(vinyl pyrrolidone) (PVPON) and poly(acrylic acid) (PAA) by photo-reduction of Ag+ ions, which were previously loaded via an ion exchange mechanism. Under UV irradiation, Ag+ ions were reduced to Ag atoms by the photo-generated radicals and then aggregate to form fluorescent nanoclusters. The Ag+ concentra…	[Zhang, Wenjing; Song, Jia; Liao, Wang; Guan, Ying; Zhang, Yongjun; Zhu, X. X.] Nankai Univ, Key Lab Funct Polymer Mat, Inst Polymer Chem, Coll Chem, Tianjin 300071, Peoples R China; [Zhu, X. X.] Univ Montreal, Dept Chem, Montreal, PQ H3C 3J7, Canada	Zhang, WJ (reprint author), Nankai Univ, Key Lab Funct Polymer Mat, Inst Polymer Chem, Coll Chem, Tianjin 300071, Peoples R China.	yingguan@nankai.edu.cn; yongjunzhang@nankai.edu.cn; julian.zhu@umontreal.ca	Zhang, Yongjun/B-5474-2010; Zhu, Xiaoxia/C-1009-2009; Zhu, X. X./C-8991-2009	Zhang, Yongjun/0000-0002-1079-4137; Zhu, X. X./0000-0003-0828-299X	National Natural Science Foundation of China [20974049, 21274068, 21228401]; Tianjin Committee of Science and Technology [10JCYBJC02000]; Program for New Century Excellent Talents in University [NCET-11-0264]; Ministry of Science and Technology of China [2007DFA50760]	We thank financial support for this work from the National Natural Science Foundation of China (Grants no. 20974049, 21274068 and 21228401), Tianjin Committee of Science and Technology (10JCYBJC02000), Program for New Century Excellent Talents in University (NCET-11-0264), and the Ministry of Science and Technology of China (Grant no.: 2007DFA50760).	Guan Y, 2006, J PHYS CHEM B, V110, P13484, DOI 10.1021/jp061548g; Zhang YJ, 2003, ADV MATER, V15, P832, DOI 10.1002/adma.200304315; Xu HX, 2010, ACS NANO, V4, P3209, DOI 10.1021/nn100987k; Tong WJ, 2008, J MATER CHEM, V18, P3799, DOI 10.1039/b805717f; Diez I, 2012, NANOSCALE, V4, P4434, DOI 10.1039/c2nr30642e; Machado G, 2009, J PHYS CHEM C, V113, P19005, DOI 10.1021/jp906018p; Kumar SK, 2009, LA…	49	6	6	7	71	ROYAL SOC CHEMISTRY	CAMBRIDGE	THOMAS GRAHAM HOUSE, SCIENCE PARK, MILTON RD, CAMBRIDGE CB4 0WF, CAMBS, ENGLAND	2050-7526	2050-7534		J MATER CHEM C	J. Mater. Chem. C		2013	1	10
J	Duan, JJ; Hou, RX; Xiong, XP; Wang, YD; Wang, Y; Fu, J; Yu, ZJ				Duan, Jiangjiang; Hou, Ruixia; Xiong, Xiaopeng; Wang, Yudi; Wang, Yue; Fu, Jun; Yu, Zhaoju			Versatile fabrication of arbitrarily shaped multi-membrane hydrogels suitable for biomedical applications	JOURNAL OF MATERIALS CHEMISTRY B			English	Article							CHITOSAN HYDROGELS; SCAFFOLDS; GELATION; RELEASE; BEADS	In this work, arbitrarily shaped multi-membrane hydrogels were successfully fabricated from gel-core templates using the layer-by-layer (LbL) method. Namely, the first gel membrane layer was formed around a gel-core template when the crosslinker loaded gel-core was soaked in a polysaccharide solution, and it was then ripened in a crosslinker solution, in which the crosslinker was loaded for the f…	[Duan, Jiangjiang; Xiong, Xiaopeng; Wang, Yudi; Wang, Yue; Yu, Zhaoju] Xiamen Univ, Coll Mat, Dept Mat Sci & Engn, Xiamen 361005, Peoples R China; [Hou, Ruixia; Fu, Jun] Chinese Acad Sci, Ningbo Inst Mat Technol & Engn, Polymers & Composites Div, Ningbo 315201, Zhejiang, Peoples R China	Duan, JJ (reprint author), Xiamen Univ, Coll Mat, Dept Mat Sci & Engn, Xiamen 361005, Peoples R China.	xpxiong@xmu.edu.cn; fujun@nimte.ac.cn	Fu, Jun/C-1648-2012	Fu, Jun/0000-0002-8723-1439	Fundamental Research Funds for the Central Universities of China [2010121055]; National Basic Research Program of China (973 Program) [2010CB732203]; Scientific and Technological Innovation Platform of Fujian Province of China [2009J1009]; Natural Science Foundation of China [21004074]; Chinese Academy of Sciences	The authors thank Prof. Dr B. A. Wolf for valuable comments and discussions. This work was financially funded by the Fundamental Research Funds for the Central Universities of China (no. 2010121055), the National Basic Research Program of China (973 Program, 2010CB732203) and the Scientific and Technological Innovation Platform of Fujian Province of China (2009J1009). J. F. is grateful for the fi…	Reis LA, 2012, ACTA BIOMATER, V8, P1022, DOI 10.1016/j.actbio.2011.11.030; Joo MK, 2009, J MATER CHEM, V19, P5891, DOI 10.1039/b902208b; Van Vlierberghe S, 2011, BIOMACROMOLECULES, V12, P1387, DOI 10.1021/bm200083n; Jang JH, 2011, J MATER CHEM, V21, P5484, DOI 10.1039/c0jm03894f; Ladet SG, 2011, BIOMATERIALS, V32, P5354, DOI 10.1016/j.biomaterials.2011.04.012; Valmikinathan CM, 2012, SOFT MATTER,…	31	10	11	8	73	ROYAL SOC CHEMISTRY	CAMBRIDGE	THOMAS GRAHAM HOUSE, SCIENCE PARK, MILTON RD, CAMBRIDGE CB4 0WF, CAMBS, ENGLAND	2050-750X			J MATER CHEM B	J. Mat. Chem. B		2013	1	4
J	Vaquette, C; Cooper-White, J				Vaquette, Cedryck; Cooper-White, Justin			A simple method for fabricating 3-D multilayered composite scaffolds	ACTA BIOMATERIALIA			English	Article						Electrospinning; Multilayered; Composite; TIPS	ELECTROSPINNING PROCESS; CELLULAR INFILTRATION; PHASE-SEPARATION; TISSUE; NANOFIBERS; FIBERS; REGENERATION; POLYMER; MICROFIBERS; POROSITY	One limitation of electrospinning stems from the charge build-up that occurs during processing, preventing further fibre deposition and limiting the scaffold overall thickness and hence their end-use in tissue engineering applications targeting large tissue defect repair. To overcome this, we have developed a technique in which thermally induced phase separation (TIPS) and electrospinning are com…	[Vaquette, Cedryck; Cooper-White, Justin] Univ Queensland, Tissue Engn & Microfluid Lab, Australian Inst Bioengn & Nanotechnol, St Lucia, Qld 4072, Australia; [Cooper-White, Justin] Univ Queensland, Sch Chem Engn, St Lucia, Qld 4072, Australia	Cooper-White, J (reprint author), Univ Queensland, Sch Chem Engn, Old Cooper Rd, St Lucia, Qld 4072, Australia.	j.cooperwhite@uq.edu.au			ARC; Australian Institute for Bioengineering and Nanotechnology	The authors thank Dr. B.L. Dargaville from the University of Queensland, for her help in editing the manuscript. The authors acknowledge the facilities, and the scientific and technical assistance from staff, in the Australian Microscopy & Microanalysis Facility (AMMRF) at the Centre for Microscopy and Microanalysis at The University of Queensland. This project was funded in part by the ARC disco…	Liu Y, 2007, INT J NONLINEAR SCI, V8, P393; Yarin AL, 2004, POLYMER, V45, P2977, DOI 10.1016/j.polymer.2004.02.066; Reneker DH, 1996, NANOTECHNOLOGY, V7, P216, DOI 10.1088/0957-4484/7/3/009; Wang X, 2009, POLYM ENG SCI, V49, P1582, DOI 10.1002/pen.21377; Spalazzi JP, 2008, J BIOMED MATER RES A, V86A, P1, DOI 10.1002/jbm.a.32073; Bonino CA, 2012, SMALL, V8, P1928, DOI 10.1002/smll.201101791; Hong …	45	17	20	7	115	ELSEVIER SCI LTD	OXFORD	THE BOULEVARD, LANGFORD LANE, KIDLINGTON, OXFORD OX5 1GB, OXON, ENGLAND	1742-7061			ACTA BIOMATER	Acta Biomater.	JAN	2013	9	1
J	Chetprayoon, P; Kadowaki, K; Matsusaki, M; Akashi, M				Chetprayoon, Paninee; Kadowaki, Koji; Matsusaki, Michiya; Akashi, Mitsuru			Survival and structural evaluations of three-dimensional tissues fabricated by the hierarchical cell manipulation technique	ACTA BIOMATERIALIA			English	Article						Fibroblast; Extracellular matrix (ECM); Fibronectin; Cell viability; Cell proliferation	EXTRACELLULAR-MATRIX; ASSEMBLY PROCESS; FIBRONECTIN; BIOMATERIALS; ADHESION; SURFACE; LINES; FILMS; RGD	Mouse L929 fibroblasts and normal human dermal fibroblasts (NHDFs) were constructed into three-dimensional (3-D) multilayered tissues by directly coating them with nano-films consisting of fibronectin (FN) and gelatin (G) onto the surface of the cell layer using layer-by-layer assembly. The one-, two- and five-layered (1L, 2L and 5L) tissues were cultured for 1 month in order to evaluate their lo…	[Chetprayoon, Paninee; Kadowaki, Koji; Matsusaki, Michiya; Akashi, Mitsuru] Osaka Univ, Grad Sch Engn, Dept Appl Chem, Suita, Osaka 5650871, Japan; [Matsusaki, Michiya] Japan Sci & Technol Agcy, PRESTO, Kawaguchi, Saitama 3320012, Japan	Akashi, M (reprint author), Osaka Univ, Grad Sch Engn, Dept Appl Chem, 2-1 Yamada Oka, Suita, Osaka 5650871, Japan.	akashi@chem.eng.osaka-u.ac.jp	Matsusaki, Michiya/E-2476-2011	Matsusaki, Michiya/0000-0003-4294-9313	NEDO of Japan [06B44017a]; Mitsubishi Chemical Corporation Fund; PRESTO-JST; NEXT Program [LR026]	We thanks to Dr. Tomofumi Uto for his support in the flow cytometry analysis. This work was supported mainly by the Industrial Technology Research Grant Program in 2006 (06B44017a) from NEDO of Japan, partly by the Mitsubishi Chemical Corporation Fund, PRESTO-JST, and by NEXT Program (LR026).	Hersel U, 2003, BIOMATERIALS, V24, P4385, DOI 10.1016/S0142-9612(03)00343-0; Rajagopalan P, 2006, TISSUE ENG, V12, P1553, DOI 10.1089/ten.2006.12.1553; Nagata S, 2003, CELL DEATH DIFFER, V10, P108, DOI 10.1038/sj.cdd.4401161; Akiyama H, 2010, BIOMATERIALS, V31, P1251, DOI 10.1016/j.biomaterials.2009.11.017; Co CC, 2005, J AM CHEM SOC, V127, P1598, DOI 10.1021/ja044382a; YAMADA KM, 1983, ANNU REV …	35	13	13	1	27	ELSEVIER SCI LTD	OXFORD	THE BOULEVARD, LANGFORD LANE, KIDLINGTON, OXFORD OX5 1GB, OXON, ENGLAND	1742-7061			ACTA BIOMATER	Acta Biomater.	JAN	2013	9	1
J	Shruti, S; Salinas, AJ; Lusvardi, G; Malavasi, G; Menabue, L; Vallet-Regi, M				Shruti, Shruti; Salinas, Antonio J.; Lusvardi, Gigliola; Malavasi, Gianluca; Menabue, Ledi; Vallet-Regi, M.			Mesoporous bioactive scaffolds prepared with cerium-, gallium- and zinc-containing glasses	ACTA BIOMATERIALIA			English	Article						Scaffolds with hierarchical porosity; Mesoporous glasses with Ce2O3, Ga2O3 or ZnO; Rapid prototyping; In vitro bioactivity; Bone tissue engineering	BONE TISSUE REGENERATION; PHOSPHATE-BASED GLASSES; IN-VITRO; DRUG-DELIVERY; GEL GLASSES; CALCIUM; BIOCERAMICS; STRATEGIES; EVOLUTION; IONS	Mesoporous bioactive glass scaffolds (MBG_Scs), based on 80% SiO2-15% CaO-5% P2O5 (in mol.%) mesoporous sol-gel glasses substituted with Ce2O3, Ga2O3 (both 0.2% or 1.0%) and ZnO (0.4% or 2.0%), were synthesized by combination of evaporation-induced self-assembly and rapid prototyping techniques. Cerium, gallium and zinc trace elements were selected because of their inherent beneficial biological …	[Shruti, Shruti; Lusvardi, Gigliola; Malavasi, Gianluca; Menabue, Ledi] Univ Modena & Reggio Emilia, Dept Chem & Geol Sci, I-41125 Modena, Italy; [Salinas, Antonio J.; Vallet-Regi, M.] Univ Complutense Madrid, Fac Farm, Dept Quim Inorgan & Bioinorgan, E-28040 Madrid, Spain; [Salinas, Antonio J.; Vallet-Regi, M.] Networking Res Ctr Bioengn Biomat & Nanomed CIBER, Madrid, Spain	Salinas, AJ (reprint author), Univ Complutense Madrid, Fac Farm, Dept Quim Inorgan & Bioinorgan, E-28040 Madrid, Spain.	salinas@farm.ucm.es; gianluca.malavasi@unimore.it	Salinas, Antonio /M-3316-2014; Vallet-Regi, Maria/M-3378-2014; Menabue, Ledi/L-7324-2015; Lusvardi, Gigliola/L-6941-2015; Malavasi, Gianluca/H-4658-2013	Salinas, Antonio /0000-0002-8408-3389; Vallet-Regi, Maria/0000-0002-6104-4889; Menabue, Ledi/0000-0002-7984-3208; Lusvardi, Gigliola/0000-0002-0772-6037; Malavasi, Gianluca/0000-0002-4557-8135	Comision Interministerial de Ciencia y Tecnologia (CICYT, Spain) [MAT2008-736]; Comunidad Autonoma de Madrid [S2009/MAT-1472]; Network of Excellence of Spanish MICINN [CSO2010-11384-E]	Financial support thought Comision Interministerial de Ciencia y Tecnologia (CICYT, Spain) (MAT2008-736), Comunidad Autonoma de Madrid (S2009/MAT-1472) and the Network of Excellence of Spanish MICINN (CSO2010-11384-E) is acknowledged.	Manzano M, 2010, J MATER CHEM, V20, P5593, DOI 10.1039/b922651f; Valappil SP, 2009, ACTA BIOMATER, V5, P1198, DOI 10.1016/j.actbio.2008.09.019; Salinas AJ, 2007, Z ANORG ALLG CHEM, V633, P1762, DOI 10.1002/zaac.200700278; Porter JR, 2009, BIOTECHNOL PROGR, V25, P1539, DOI 10.1002/btpr.246; Lee BT, 2008, J MATER SCI-MATER M, V19, P2223, DOI 10.1007/s10856-007-3279-z; Griffith LG, 2002, SCIENCE, V2…	42	24	24	3	58	ELSEVIER SCI LTD	OXFORD	THE BOULEVARD, LANGFORD LANE, KIDLINGTON, OXFORD OX5 1GB, OXON, ENGLAND	1742-7061			ACTA BIOMATER	Acta Biomater.	JAN	2013	9	1
J	Kai, D; Jin, GR; Prabhakaran, MP; Ramakrishna, S				Kai, Dan; Jin, Guorui; Prabhakaran, Molamma P.; Ramakrishna, Seeram			Electrospun synthetic and natural nanofibers for regenerative medicine and stem cells	BIOTECHNOLOGY JOURNAL			English	Review						Cell infiltration; Electrospinning; Nanofibers; Stem cell differentiation; Tissue engineering	TISSUE ENGINEERING APPLICATIONS; OSTEOGENIC DIFFERENTIATION; CONDUCTING POLYMER; SUBMICRON FIBERS; SCAFFOLDS; LINEAGES; ADHESION; ACID); NANOCOMPOSITE; PROLIFERATION	Nanofibers are attractive substrates for tissue regeneration applications because they structurally mimic the native extracellular matrix. Electrospinning has been recognized as one of the most efficient techniques to fabricate polymer nanofibers. Recent research has demonstrated that cellular responses, for example attachment, proliferation and differentiation, can be modulated by tuning nanofib…	[Prabhakaran, Molamma P.; Ramakrishna, Seeram] Natl Univ Singapore, Ctr Nanofibers & Nanotechnol, Nanosci & Nanotechnol Initiat, Fac Engn, Singapore 117576, Singapore; [Kai, Dan] Natl Univ Singapore, NUS Grad Sch Integrat Sci & Engn, Singapore 117576, Singapore; [Jin, Guorui; Ramakrishna, Seeram] Natl Univ Singapore, Dept Mech Engn, Singapore 117576, Singapore	Ramakrishna, S (reprint author), Natl Univ Singapore, Ctr Nanofibers & Nanotechnol, Nanosci & Nanotechnol Initiat, Fac Engn, E3-05-14,2 Engn Dr 3, Singapore 117576, Singapore.	seeram@nus.edu.sg	Prabhakaran, Molamma/M-8630-2013		NRF-Technion grant (WBS) [R-398-001-065-592]; Nanoscience and Nanotechnology Initiative, Faculty of Engineering, National University of Singapore, Singapore	This research was supported by NRF-Technion grant (WBS No. R-398-001-065-592), and the Nanoscience and Nanotechnology Initiative, Faculty of Engineering, National University of Singapore, Singapore.	Ainslie KM, 2007, LANGMUIR, V23, P747, DOI 10.1021/la060948s; Prabhakaran MP, 2008, TISSUE ENG PT A, V14, P1787, DOI 10.1089/ten.tea.2007.0393; Reneker DH, 1996, NANOTECHNOLOGY, V7, P216, DOI 10.1088/0957-4484/7/3/009; Bondar B, 2008, BIOMATERIALS, V29, P561, DOI 10.1016/j.biomaterials.2007.10.002; Tuzlakoglu K, 2005, J MATER SCI-MATER M, V16, P1099, DOI 10.1007/s10856-005-4713-8; Wei GB, 2006, J…	83	24	25	10	144	WILEY-V C H VERLAG GMBH	WEINHEIM	BOSCHSTRASSE 12, D-69469 WEINHEIM, GERMANY	1860-6768	1860-7314		BIOTECHNOL J	Biotechnol. J.	JAN	2013	8	1			SI
J	Murphy, SV; Skardal, A; Atala, A				Murphy, Sean V.; Skardal, Aleksander; Atala, Anthony			Evaluation of hydrogels for bio-printing applications	JOURNAL OF BIOMEDICAL MATERIALS RESEARCH PART A			English	Article						biomaterials; bioprinting; hydrogel; gelation; biocompatibility	INJURED SPINAL-CORD; WOUND DRESSINGS; BIOMEDICAL APPLICATIONS; EXTRACELLULAR MATRICES; HYALURONAN HYDROGELS; BOVINE COLLAGEN; TISSUE; CELL; CHITOSAN; BURNS	In the United States alone, there are approximately 500,000 burn injuries that require medical treatment every year. Limitations of current treatments necessitate the development of new methods that can be applied quicker, result in faster wound regeneration, and yield skin that is cosmetically similar to undamaged skin. The development of new hydrogel biomaterials and bioprinting deposition tech…	[Murphy, Sean V.; Skardal, Aleksander; Atala, Anthony] Wake Forest Sch Med, Wake Forest Inst Regenerat Med, Winston Salem, NC 27157 USA	Atala, A (reprint author), Wake Forest Sch Med, Wake Forest Inst Regenerat Med, Med Ctr Blvd, Winston Salem, NC 27157 USA.	aatala@wakehealth.edu		Atala, Anthony/0000-0001-8186-2160			Tibbitt MW, 2009, BIOTECHNOL BIOENG, V103, P655, DOI 10.1002/bit.22361; Lloyd ECO, 2012, AM FAM PHYSICIAN, V85, P25; Boland T, 2003, ANAT REC PART A, V272A, P497, DOI 10.1002/ar.a.10059; [Anonymous], 2007, EXTR HYDR; Gupta D, 2006, BIOMATERIALS, V27, P2370, DOI 10.1016/j.biomaterials.2005.11.015; Lesher AP, 2011, J PEDIATR SURG, V46, P1759, DOI 10.1016/j.jpedsurg.2011.03.070; Song AR, 2012, ACTA …	73	54	55	31	154	WILEY-BLACKWELL	HOBOKEN	111 RIVER ST, HOBOKEN 07030-5774, NJ USA	1549-3296	1552-4965		J BIOMED MATER RES A	J. Biomed. Mater. Res. Part A	JAN	2013	101	1
B	Marga, F; Jakab, K; Kosztin, I; Forgacs, G		DeBartolo, L; Bader, A		Marga, Francoise; Jakab, Karoly; Kosztin, Ioan; Forgacs, Gabor			Organ Printing: A Novel Tissue Engineering Paradigm	BIOMATERIALS FOR STEM CELL THERAPY: STATE OF ART AND VISION FOR THE FUTURE			English	Article; Book Chapter							ADULT ARTERIAL REVASCULARIZATION; VASCULAR GRAFTS; BLOOD-VESSELS; ELECTRICAL-STIMULATION; DIFFERENTIAL ADHESION; MECHANICAL-PROPERTIES; FREEFORM FABRICATION; CARDIOMYOCYTE SHEETS; IN-VITRO; CELLS		[Marga, Francoise; Jakab, Karoly; Kosztin, Ioan] Univ Missouri, Dept Phys & Astron, Columbia, MO 65211 USA; [Forgacs, Gabor] Univ Missouri, Dept Phys & Astron & Biomed Engn, Columbia, MO 65211 USA; [Forgacs, Gabor] Clarkson Univ, Dept Phys, Potsdam, NY 13699 USA	Forgacs, G (reprint author), Univ Missouri, Dept Phys & Astron & Biomed Engn, Columbia, MO 65211 USA.	margaf@missouri.edu; jakabk@missouri.edu; kosztini@missouri.edu; forgacsg@missouri.edu					Macchiarini P, 2008, LANCET, V372, P2023, DOI 10.1016/S0140-6736(08)61598-6; Suwinska A, 2008, DEV BIOL, V322, P133, DOI 10.1016/j.ydbio.2008.07.019; Tsuda Y, 2007, BIOMATERIALS, V28, P4939, DOI 10.1016/j.biomaterials.2007.08.002; Prasertsung I, 2008, J BIOMED MATER RES B, V85B, P210, DOI 10.1002/jbm.b.30938; Tandon N, 2009, NAT PROTOC, V4, P155, DOI 10.1038/nprot.2008.183; Ko HCH, 2007, EUR CELL…	100	0	0	1	2	CRC PRESS-TAYLOR & FRANCIS GROUP	BOCA RATON	6000 BROKEN SOUND PARKWAY NW, STE 300, BOCA RATON, FL 33487-2742 USA			978-1-4665-7640-7; 978-1-4665-7639-1				2013
J	Lowekamp, BC; Chen, DT; Ibanez, L; Blezek, D				Lowekamp, Bradley C.; Chen, David T.; Ibanez, Luis; Blezek, Daniel			The Design of SimpleITK	FRONTIERS IN NEUROINFORMATICS			English	Article						software design; Insight Toolkit; segmentation; software development; image processing software; image processing and analysis		SimpleITK is a new interface to the Insight Segmentation and Registration Toolkit (ITK) designed to facilitate rapid prototyping, education and scientific activities via high level programming languages. ITK is a templated C++ library of image processing algorithms and frameworks for biomedical and other applications, and it was designed to be generic, flexible and extensible. Initially, ITK prov…	[Lowekamp, Bradley C.; Chen, David T.] Natl Lib Med, Off High Performance Comp & Commun, NIH, Bethesda, MD 20894 USA; [Lowekamp, Bradley C.; Chen, David T.] Med Sci & Comp, Rockville, MD USA; [Ibanez, Luis] Kitware Inc, Clifton Pk, NY USA; [Blezek, Daniel] Mayo Clin & Mayo Grad Sch Med, Dept Biomed Engn, Rochester, MN USA	Lowekamp, BC (reprint author), Natl Lib Med, Off High Performance Comp & Commun, BLDG 38A RM B1N30,8600 Rockville Pike, Bethesda, MD 20894 USA.	blowekamp@mail.nih.gov			National Library of Medicine under the American Reinvestment and Recovery Act (ARRA) [HHSN276201000488P, HHSN276201000490P]; National Library of Medicine's intramural research program	This work was funded in part by National Library of Medicine contract awards HHSN276201000488P and HHSN276201000490P under the American Reinvestment and Recovery Act (ARRA) along with the National Library of Medicine's intramural research program.	Alexandrescu A, 2001, MODERN C DESIGN GENE; BRANDT ME, 1994, COMPUT MED IMAG GRAP, V18, P25, DOI 10.1016/0895-6111(94)90058-2; Murphy GE, 2011, J STRUCT BIOL, V176, P268, DOI 10.1016/j.jsb.2011.08.013; Perez F, 2007, COMPUT SCI ENG, V9, P21, DOI 10.1109/MCSE.2007.53; Fedorov A, 2012, MAGN RESON IMAGING, V30, P1323, DOI 10.1016/j.mri.2012.05.001; Staal WG, 2000, AM J PSYCHIAT, V157, P416, DOI 10.1…	23	4	4	0	1	FRONTIERS RESEARCH FOUNDATION	LAUSANNE	PO BOX 110, LAUSANNE, 1015, SWITZERLAND	1662-5196			FRONT NEUROINFORM	Front. Neuroinformatics		2013	7
B	Ozbolat, IT; Khoda, A; Koc, B			ASME	Ozbolat, Ibrahim T.; Khoda, Akmb; Koc, Bahattin			BIOADDITIVE MANUFACTURING OF HYBRID TISSUE SCAFFOLDS FOR CONTROLLED RELEASE KINETICS	INTERNATIONAL MECHANICAL ENGINEERING CONGRESS AND EXPOSITION - 2012, VOL 2: BIOMEDICAL AND BIOTECHNOLOGY			English	Proceedings Paper	ASME International Mechanical Engineering Congress and Exposition	NOV 09-15, 2012	Houston, TX	ASME				Development of engineered tissue scaffolds with superior control over cell-protein interactions is still very much infancy. Advancing through heterogeneous multifold scaffolds with controlled release fashion enables synchronization of regenerating tissue with the release kinetics of loaded biomolecules. This might be an engineering challenge and promising approach for improved and efficient tissu…	[Ozbolat, Ibrahim T.] Univ Iowa, Dept Mech & Ind Engn, Iowa City, IA 52242 USA	Ozbolat, IT (reprint author), Univ Iowa, Dept Mech & Ind Engn, Iowa City, IA 52242 USA.						Weiss LE, 2005, COMPUT AIDED DESIGN, V37, P1127, DOI 10.1016/j.cad.2005.02.004; Burns SA, 2010, J BIOMED MATER RES A, V94A, P27, DOI 10.1002/jbm.a.32654; Leong KF, 2008, J MECH BEHAV BIOMED, V1, P140, DOI 10.1016/j.jmbbm.2007.11.002; Khalil S., 2005, DEPOSITION STRUCTURA; Koc B., 2001, COMPUT IND, V47, P1; MacKay Douglas, 2003, Altern Med Rev, V8, P359; Ozbolat I. T., P IND ENG RES C; Ozbolat I. …	11	0	0	0	0	AMER SOC MECHANICAL ENGINEERS	NEW YORK	THREE PARK AVENUE, NEW YORK, NY 10016-5990 USA			978-0-7918-4518-9				2013
B	Khoda, AKMB; Ozbolat, IT; Koc, B			ASME	Khoda, A. K. M. B.; Ozbolat, Ibrahim T.; Koc, Bahattin			MODELING OF MULTIFUNCTIONAL POROUS TISSUE SCAFFOLDS WITH CONTINUOUS DEPOSITION PATH PLAN	INTERNATIONAL MECHANICAL ENGINEERING CONGRESS AND EXPOSITION - 2012, VOL 2: BIOMEDICAL AND BIOTECHNOLOGY			English	Proceedings Paper	ASME International Mechanical Engineering Congress and Exposition	NOV 09-15, 2012	Houston, TX	ASME		Medial axis; variational porosity; internal scaffold architecture	ENGINEERING SCAFFOLDS; OPTIMAL-DESIGN; ARCHITECTURE; FABRICATION; POROSITY	A novel modeling technique for porous tissue scaffolds with targeting the functionally gradient variational porosity with continuous material deposition planning has been proposed. To vary the porosity of the designed scaffold functionally, medial axis transformation is used. The medial axis of each layers of the scaffold is calculated and used as an internal feature. The medial axis is then used…	[Khoda, A. K. M. B.; Koc, Bahattin] SUNY Buffalo, Dept Ind Engn, Buffalo, NY 14260 USA	Khoda, AKMB (reprint author), SUNY Buffalo, Dept Ind Engn, Buffalo, NY 14260 USA.	bkoc@buffalo.edu					Lin CY, 2004, J BIOMECH, V37, P623, DOI 10.1016/j.jbiomech.2003.09.029; Hollister SJ, 2002, BIOMATERIALS, V23, P4095, DOI 10.1016/S0142-9612(02)00148-5; Karande TS, 2004, ANN BIOMED ENG, V32, P1728, DOI 10.1007/s10439-004-7825-2; Yeong WY, 2004, TRENDS BIOTECHNOL, V22, P643, DOI 10.1016/j.tibtech.2004.10.004; Sobral JM, 2011, ACTA BIOMATER, V7, P1009, DOI 10.1016/j.actbio.2010.11.003; Bettinger C…	18	0	0	2	2	AMER SOC MECHANICAL ENGINEERS	NEW YORK	THREE PARK AVENUE, NEW YORK, NY 10016-5990 USA			978-0-7918-4518-9				2013
S	Mahapatro, A; Elson, L; Asmatulu, R		Pharkya, P; Subramanian, V		Mahapatro, Anil; Elson, Laura; Asmatulu, Ramazan			Formation of Natural Polyelectrolyte Layer by Layer (LBL) coating on Magnesium Alloy	STUDENT POSTERS (GENERAL) - 223RD ECS MEETING	ECS Transactions		English	Proceedings Paper	Symposium on General Student Poster Session held during the 223rd Meeting of the Electrochemical-Society (ECS)	MAY 12-16, 2013	Toronto, CANADA	Electrochem Soc			BIOMEDICAL APPLICATIONS; SCAFFOLDS	Magnesium (Mg) and its alloys are being investigated for its use as a biodegradable metallic scaffold for bone tissue engineering applications. In this manuscript we report the formation of natural polyelectrolyte layer by layer (LBL) coating on magnesium alloy which could serve as a matrix to support the growth and differentiation of cells. Chitosan and pectin polyelectrolyte LBL coatings were f…	[Mahapatro, Anil; Elson, Laura] Wichita State Univ, Bioengn, Wichita, KS 67260 USA; [Mahapatro, Anil] Wichita State Univ, Dept Ind & Mfg Engn, Wichita, KS 67260 USA; [Asmatulu, Ramazan] Wichita State Univ, Dept Mech Engn, Wichita, KS 67260 USA	Mahapatro, A (reprint author), Wichita State Univ, Bioengn, Wichita, KS 67260 USA.						Mahapatro A, 2012, J BIOMATER TISS ENG, V2, P259, DOI 10.1166/jbt.2012.1059; Alvarez K, 2009, MATERIALS, V2, P790, DOI 10.3390/ma2030790; Witte F, 2008, CURR OPIN SOLID ST M, V12, P63, DOI 10.1016/j.cossms.2009.04.001; Mahapatro A, 2013, J BIOMATER TISS ENG, V3, P196, DOI 10.1166/jbt.2013.1084; Matsusaki M, 2012, ADV MATER, V24, P454, DOI 10.1002/adma.201103698; Tang ZY, 2006, ADV MATER, V18, P32…	6	0	0	1	4	ELECTROCHEMICAL SOC INC	PENNINGTON	65 S MAIN ST, PENNINGTON, NJ 08534-2839 USA	1938-5862		978-1-60768-481-7; 978-1-62332-126-0	ECS TRANSACTIONS			2013	53	29
J	Xu, T; Zhao, WX; Zhu, JM; Albanna, MZ; Yoo, JJ; Atala, A				Xu, Tao; Zhao, Weixin; Zhu, Jian-Ming; Albanna, Mohammad Z.; Yoo, James J.; Atala, Anthony			Complex heterogeneous tissue constructs containing multiple cell types prepared by inkjet printing technology	BIOMATERIALS			English	Article						Three-dimensional printing; Composite tissue; Inkjet bioprinting; Heterogeneous cell constructs	VASCULAR ENDOTHELIAL-CELLS; BY-LAYER DEPOSITION; MAMMALIAN-CELLS; COCULTURES; MICROSTRUCTURES; FABRICATION; BRADYKININ	This study was designed to develop a versatile method for fabricating complex and heterogeneous three-dimensional (3D) tissue constructs using simultaneous ink-jetting of multiple cell types. Human amniotic fluid-derived stem cells (hAFSCs), canine smooth muscle cells (dSMCs), and bovine aortic endothelial cells (bECs), were separately mixed with ionic cross-linker calcium chloride (CaCl2), loade…	[Xu, Tao; Zhao, Weixin; Albanna, Mohammad Z.; Yoo, James J.; Atala, Anthony] Wake Forest Inst Regenerat Med, Winston Salem, NC 27157 USA; [Zhu, Jian-Ming] Wake Forest Sch Med, Ctr Biomol Imaging, Winston Salem, NC USA	Atala, A (reprint author), Wake Forest Inst Regenerat Med, Med Ctr Blvd, Winston Salem, NC 27157 USA.	aatala@wakehealth.edu		Atala, Anthony/0000-0001-8186-2160			Boland Thomas, 2006, Biotechnology Journal, V1, P910, DOI 10.1002/biot.200600081; Takayama S, 1999, P NATL ACAD SCI USA, V96, P5545, DOI 10.1073/pnas.96.10.5545; Griffith LG, 2002, SCIENCE, V295, P1009, DOI 10.1126/science.1069210; Moon S, 2010, TISSUE ENG PART C-ME, V16, P157, DOI 10.1089/ten.TEC.2009.0179; Norotte C, 2009, BIOMATERIALS, V30, P5910, DOI 10.1016/j.biomaterials.2009.06.034; Yarlag…	32	68	70	33	285	ELSEVIER SCI LTD	OXFORD	THE BOULEVARD, LANGFORD LANE, KIDLINGTON, OXFORD OX5 1GB, OXON, ENGLAND	0142-9612			BIOMATERIALS	Biomaterials	JAN	2013	34	1
J	Bechler, SL; Si, Y; Yu, Y; Ren, J; Liu, B; Lynn, DM				Bechler, Shane L.; Si, Yi; Yu, Yan; Ren, Jun; Liu, Bo; Lynn, David M.			Reduction of intimal hyperplasia in injured rat arteries promoted by catheter balloons coated with polyelectrolyte multilayers that contain plasmid DNA encoding PKC delta	BIOMATERIALS			English	Article						Layer-by-layer; Polyelectrolyte multilayers; Thin films; Gene delivery; Intimal hyperplasia	PROTEIN-KINASE-C; SMOOTH-MUSCLE-CELLS; IN-STENT RESTENOSIS; DRUG-ELUTING STENTS; BIOMEDICAL APPLICATIONS; CORONARY-ARTERY; GENE DELIVERY; THIN-FILMS; ANGIOPLASTY; POLYMER	New therapeutic approaches that eliminate or reduce the occurrence of intimal hyperplasia following balloon angioplasty could improve the efficacy of vascular interventions and improve the quality of life of patients suffering from vascular diseases. Here, we report that treatment of arteries using catheter balloons coated with thin polyelectrolyte-based films ('polyelectrolyte multilayers', PEMs…	[Si, Yi; Ren, Jun; Liu, Bo] Univ Wisconsin, Div Vasc Surg, Dept Surg, Madison, WI 53705 USA; [Bechler, Shane L.; Yu, Yan; Lynn, David M.] Univ Wisconsin, Dept Chem & Biol Engn, Madison, WI 53706 USA	Liu, B (reprint author), Univ Wisconsin, Div Vasc Surg, Dept Surg, 1111 Highland Ave, Madison, WI 53705 USA.	liub@surgery.wisc.edu; dlynn@engr.wisc.edu			National Institutes of Health [R01 EB006820, R01 HL081424]; University of Wisconsin	Financial support for this work was provided by the National Institutes of Health (R01 EB006820 to D.M.L. and R01 HL081424 to B.L) and the University of Wisconsin. The authors are grateful to Lance Rodenkirch and Michael Hendrickson at the W. M. Keck Center for Biological Imaging for technical support of instrumentation and numerous helpful discussions associated with LSCM experiments. We are als…	Ai H, 2003, CELL BIOCHEM BIOPHYS, V39, P23, DOI 10.1385/CBB:39:1:23; Amiji M. M., 2004, POLYM GENE DELIVERY; Etienne O, 2005, BIOMACROMOLECULES, V6, P726, DOI 10.1021/bm049425u; Bai X, 2010, ARTERIOSCL THROM VAS, V30, P2467, DOI 10.1161/ATVBAHA.110.215723; Jewell CM, 2008, CURR OPIN COLLOID IN, V13, P395, DOI 10.1016/j.cocis.2008.03.005; Boatright KM, 2003, CURR OPIN CELL BIOL, V15, P725, DOI 10.…	63	11	11	1	32	ELSEVIER SCI LTD	OXFORD	THE BOULEVARD, LANGFORD LANE, KIDLINGTON, OXFORD OX5 1GB, OXON, ENGLAND	0142-9612			BIOMATERIALS	Biomaterials	JAN	2013	34	1
J	Kosztin, I; Vunjak-Novakovic, G; Forgacs, G				Kosztin, Ioan; Vunjak-Novakovic, Gordana; Forgacs, Gabor			Colloquium: Modeling the dynamics of multicellular systems: Application to tissue engineering	REVIEWS OF MODERN PHYSICS			English	Article							ELECTRICAL-STIMULATION; FREEFORM FABRICATION; BLOOD-VESSELS; CELL; SCAFFOLD; MATRIX; GRAFTS; MECHANOTRANSDUCTION; MORPHOGENESIS; MECHANICS	Tissue engineering is a rapidly evolving discipline that aims at building functional tissues to improve or replace damaged ones. To be successful in such an endeavor, ideally, the engineering of tissues should be based on the principles of developmental biology. Recent progress in developmental biology suggests that the formation of tissues from the composing cells is often guided by physical law…	[Kosztin, Ioan; Forgacs, Gabor] Univ Missouri, Dept Phys & Astron, Columbia, MO 65211 USA; [Vunjak-Novakovic, Gordana] Columbia Univ, Dept Biomed Engn, New York, NY 10032 USA; [Vunjak-Novakovic, Gordana] Columbia Univ, Dept Med, New York, NY 10032 USA; [Forgacs, Gabor] Univ Missouri, Dept Biol Sci, Columbia, MO 65211 USA; [Forgacs, Gabor] Univ Missouri, Dept Biomed Engn, Columbia, MO 65211 USA	Kosztin, I (reprint author), Univ Missouri, Dept Phys & Astron, Columbia, MO 65211 USA.			Vunjak-Novakovic, Gordana/0000-0002-9382-1574	NSF [EF-0526854, PHY-095714]; NIH [EB002520, UH2 EB017103, RR026244]; New York State [C026449]	This article is based on the work carried out in collaboration with many of our colleagues. Our special thanks go to B. Barz, J. Das, E. Flenner, L. Janosi, and M. McCune for their contribution to developing, implementing CPD, and for running countless hours of CPD simulations, and to F. Marga, K. Jakab, and C. Norotte for their invaluable experimental contributions used to develop CPD. In settin…	Macchiarini P, 2008, LANCET, V372, P2023, DOI 10.1016/S0140-6736(08)61598-6; Tandon N, 2009, NAT PROTOC, V4, P155, DOI 10.1038/nprot.2008.183; Flenner E, 2008, CURR TOP DEV BIOL, V81, P461, DOI 10.1016/S0070-2153(07)81016-7; Boland Thomas, 2006, Biotechnology Journal, V1, P910, DOI 10.1002/biot.200600081; Catros S, 2011, BIOFABRICATION, V3, DOI 10.1088/1758-5082/3/2/025001; Basu J, 2012, BIRTH DE…	74	6	6	2	24	AMER PHYSICAL SOC	COLLEGE PK	ONE PHYSICS ELLIPSE, COLLEGE PK, MD 20740-3844 USA	0034-6861			REV MOD PHYS	Rev. Mod. Phys.	DEC 28	2012	84	4
J	Elbakry, A; Wurster, EC; Zaky, A; Liebl, R; Schindler, E; Bauer-Kreisel, P; Blunk, T; Rachel, R; Goepferich, A; Breunig, M				Elbakry, Asmaa; Wurster, Eva-Christina; Zaky, Alaa; Liebl, Renate; Schindler, Edith; Bauer-Kreisel, Petra; Blunk, Torsten; Rachel, Reinhard; Goepferich, Achim; Breunig, Miriam			Layer-by-Layer Coated Gold Nanoparticles: Size-Dependent Delivery of DNA into Cells	SMALL			English	Article						layer-by-layer; poly(ethylene imine); DNA; cellular uptake; cytotoxicity	FUNCTIONAL CORE/SHELL NANOPARTICLES; RECEPTOR-MEDIATED ENDOCYTOSIS; PLASMA-PROTEIN ADSORPTION; SIRNA DELIVERY; CELLULAR UPTAKE; DRUG-DELIVERY; AGGREGATION; POLYPLEXES; PARTICLES; STABILITY	Because nanoparticles are finding uses in myriad biomedical applications, including the delivery of nucleic acids, a detailed knowledge of their interaction with the biological system is of utmost importance. Here the size-dependent uptake of gold nanoparticles (AuNPs) (20, 30, 50 and 80 nm), coated with a layer-by-layer approach with nucleic acid and poly(ethylene imine) (PEI), into a variety of…	[Elbakry, Asmaa; Wurster, Eva-Christina; Zaky, Alaa; Liebl, Renate; Schindler, Edith; Goepferich, Achim; Breunig, Miriam] Univ Regensburg, Dept Pharmaceut Technol, D-93053 Regensburg, Germany; [Bauer-Kreisel, Petra; Blunk, Torsten] Univ Wurzburg, Dept Trauma Hand Plast & Reconstruct Surg, D-97080 Wurzburg, Germany; [Rachel, Reinhard] Univ Regensburg, Ctr Electron Microscopy, Inst Anat, D-93053 Re…	Breunig, M (reprint author), Univ Regensburg, Dept Pharmaceut Technol, Univ Str 31, D-93053 Regensburg, Germany.	miriam.breunig@chemie.uni-regensburg.de			DFG (Deutsche Forschungsgemeinschaft) [BR 3566/2-1]; Egyptian government	Dr. A. Elbakry and E.-C. Wurster contributed equally to this work. This work was supported by the DFG (Deutsche Forschungsgemeinschaft), grant BR 3566/2-1. Dr. A. Elbakry thanks the Egyptian government for support during doctoral thesis in Germany. The authors thank A. Berie and Dr. H. Huber for support with ICP-OES analysis, C. Niemann for support with EM preparation, and A. Zenker for EM image …	Casals E, 2010, ACS NANO, V4, P3623, DOI 10.1021/nn901372t; Lungwitz U, 2005, EUR J PHARM BIOPHARM, V60, P247, DOI 10.1016/j.ejpb.2004.11.011; Chithrani BD, 2007, NANO LETT, V7, P1542, DOI 10.1021/nl070363y; Lytton-Jean AKR, 2011, SMALL, V7, P1932, DOI 10.1002/smll.201100761; MOSMANN T, 1983, J IMMUNOL METHODS, V65, P55, DOI 10.1016/0022-1759(83)90303-4; Boeckle S, 2004, J GENE MED, V6, P1102, DO…	36	32	33	9	130	WILEY-V C H VERLAG GMBH	WEINHEIM	BOSCHSTRASSE 12, D-69469 WEINHEIM, GERMANY	1613-6810			SMALL	Small	DEC 21	2012	8	24
J	Shen, LY; Rapenne, L; Chaudouet, P; Ji, J; Picart, C				Shen, Liyan; Rapenne, Laetitia; Chaudouet, Patrick; Ji, Jian; Picart, Catherine			In situ synthesis of gold nanoparticles in exponentially-growing layer-by-layer films	JOURNAL OF COLLOID AND INTERFACE SCIENCE			English	Article						Nanoparticles; Gold; Layer-by-layer; Biopolymers; Exponential growth; Polyamine; In situ reduction; High resolution transmission electron microscopy	POLYELECTROLYTE MULTILAYER FILMS; SURFACE-PLASMON RESONANCE; METAL NANOPARTICLES; BIOMEDICAL APPLICATIONS; MOLECULAR-MECHANISM; OPTICAL-PROPERTIES; COLLOIDAL GOLD; THIN-FILMS; NANOCRYSTALS; DEPENDENCE	In situ synthesis of inorganic nanoparticles (NPs) in polyelectrolytes multilayers (PEMs) has recently gained much attention. Due to the versatility of their composition, PEMs offer a unique opportunity to synthesize a variety of NPs. So far, mostly cationic precursors have been used and only few studies have investigated the possibility of using amine groups to bind anionic precursors. Here, we …	[Shen, Liyan; Ji, Jian] Zhejiang Univ, Dept Polymer Sci & Engn, MOE Key Lab Macromol Synth & Functionalizat, Hangzhou 310027, Peoples R China; [Shen, Liyan; Rapenne, Laetitia; Chaudouet, Patrick; Picart, Catherine] Minatec, CNRS, F-38016 Grenoble, France; [Shen, Liyan; Rapenne, Laetitia; Chaudouet, Patrick; Picart, Catherine] Grenoble Inst Technol, LMGP, UMR 5628, F-38016 Grenoble, France	Ji, J (reprint author), Zhejiang Univ, Dept Polymer Sci & Engn, MOE Key Lab Macromol Synth & Functionalizat, Hangzhou 310027, Peoples R China.	jijian@zju.edu.cn; catherine.picart@minatec.grenoble-inp.fr		PICART, Catherine/0000-0002-4854-6366; PICART, Catherine/0000-0003-0130-1000	European Research Council [259370]; French government; French Embassy in China; China National Funds for Distinguished Young Scientists [51025312]; [NSFC-50830106]	C.P. is a Junior Member of the "Institut Universitaire de France" whose support is gratefully acknowledged. C.P. is grateful to the European Research Council for financial support (ERC Starting Grant 259370). L.S. thanks the French government ("Eiffel Doctorat" program) and the French Embassy in China for financial support. J.J. thanks the financial support from the NSFC-50830106 and China Nation…	Haes AJ, 2004, J PHYS CHEM B, V108, P6961, DOI 10.1021/jp036261n; Kim F, 2004, ANGEW CHEM INT EDIT, V43, P3673, DOI 10.1002/anie.200454216; Connor EE, 2005, SMALL, V1, P325, DOI 10.1002/smll.200400093; Kar T, 2010, SOFT MATTER, V6, P4777, DOI 10.1039/c0sm00256a; Liao HW, 2006, NANOMEDICINE-UK, V1, P201, DOI 10.2217/17435889.1.2.201; Schrof W, 1998, ADV MATER, V10, P338, DOI 10.1002/(SICI)1521-409…	61	8	8	1	81	ACADEMIC PRESS INC ELSEVIER SCIENCE	SAN DIEGO	525 B ST, STE 1900, SAN DIEGO, CA 92101-4495 USA	0021-9797			J COLLOID INTERF SCI	J. Colloid Interface Sci.	DEC 15	2012	388
J	Cheng, XY; Li, SJ; Murr, LE; Zhang, ZB; Hao, YL; Yang, R; Medina, F; Wicker, RB				Cheng, X. Y.; Li, S. J.; Murr, L. E.; Zhang, Z. B.; Hao, Y. L.; Yang, R.; Medina, F.; Wicker, R. B.			Compression deformation behavior of Ti-6A1-4V alloy with cellular structures fabricated by electron beam melting	JOURNAL OF THE MECHANICAL BEHAVIOR OF BIOMEDICAL MATERIALS			English	Article						Electron beam melting; Titanium alloys; Stochastic foam; Reticulated mesh; Compressive deformation behavior	MECHANICAL-PROPERTIES; BIOMEDICAL APPLICATIONS; TITANIUM FOAMS; BONE INGROWTH; MESH ARRAYS; IMPLANTS; MICROSTRUCTURE; COMPONENTS; STRENGTH	Ti-6A1-4V alloy with two kinds of open cellular structures of stochastic foam and reticulated mesh was fabricated by additive manufacturing (AM) using electron beam melting (EBM), and microstructure and mechanical properties of these samples with high porosity in the range of 62%similar to 92% were investigated. Optical observations found that the cell struts and ligaments consist of primary alph…	[Cheng, X. Y.; Li, S. J.; Zhang, Z. B.; Hao, Y. L.; Yang, R.] Chinese Acad Sci, Inst Met Res, Shenyang Natl Lab Mat Sci, Shenyang 110016, Peoples R China; [Murr, L. E.] Univ Texas El Paso, Dept Met & Mat Engn, El Paso, TX 79968 USA; [Murr, L. E.; Medina, F.; Wicker, R. B.] Univ Texas El Paso, WM Keck Ctr Innovat 3D, El Paso, TX 79968 USA	Hao, YL (reprint author), Chinese Acad Sci, Inst Met Res, Shenyang Natl Lab Mat Sci, 72 Wenhua Rd, Shenyang 110016, Peoples R China.	ylhao@imr.ac.cn			NSFC [51071152, 51271182]; MoST [2011AA030106, 2012CB619103, 2012CB933901, 2012CB933902]	This work was partially supported by NSFC grants 51071152 and 51271182 as well as MoST grants 2011AA030106, 2012CB619103, 2012CB933901, 2012CB933902.	Chino Y, 2008, ACTA MATER, V56, P105, DOI 10.1016/j.actamat.2007.09.002; Dunand DC, 2004, ADV ENG MATER, V6, P369, DOI 10.1002/adem.200405576; Niinomi M, 2002, METALL MATER TRANS A, V33, P477, DOI 10.1007/s11661-002-0109-2; Murr LE, 2011, J MECH BEHAV BIOMED, V4, P1396, DOI 10.1016/j.jmbbm.2011.05.010; Gu DD, 2012, INT MATER REV, V57, P133, DOI 10.1179/1743280411Y.0000000014; Thieme M, 2001, J MA…	29	34	37	10	60	ELSEVIER SCIENCE BV	AMSTERDAM	PO BOX 211, 1000 AE AMSTERDAM, NETHERLANDS	1751-6161			J MECH BEHAV BIOMED	J. Mech. Behav. Biomed. Mater.	DEC	2012	16
J	Liu, FH				Liu, Fwu-Hsing			Synthesis of bioceramic scaffolds for bone tissue engineering by rapid prototyping technique	JOURNAL OF SOL-GEL SCIENCE AND TECHNOLOGY			English	Article						Sol-gel; Sintering; Hydroxyapatite; Biomedical materials; Bioceramic	HYDROXYAPATITE; FABRICATION; DIFFERENTIATION; OSTEOBLASTS; DESIGN	This study presents a novel rapid prototyping process to fabricate silicate/hydroxyapatite (HA) bone scaffolds for tissue engineering applications. The HA particles are embedded in the gelled silica matrix to form a green part of bioceramic bone scaffold after processing by selective laser sintering. The composition of the bioceramic scaffold is in the series of SiO2 center dot P2O5 center dot Ca…	Lunghwa Univ Sci & Technol, Dept Mech Engn, Guishan, Taiwan	Liu, FH (reprint author), Lunghwa Univ Sci & Technol, Dept Mech Engn, Guishan, Taiwan.	fhliu@mail.lhu.edu.tw			National Science Council of Taiwan [NSC 100-2221-E-262-010]	The author would like to thank all students who contributed to this study. The author also would like to thank the National Science Council of Taiwan (grant no. NSC 100-2221-E-262-010.) for its financial supports.	Deligianni DD, 2001, BIOMATERIALS, V22, P87, DOI 10.1016/S0142-9612(00)00174-5; Cheng YL, 2009, RAPID PROTOTYPING J, V15, P29, DOI 10.1108/13552540910925045; Hench LL, 2009, J EUR CERAM SOC, V29, P1257, DOI 10.1016/j.jeurceramsoc.2008.08.002; Braddock M, 2001, NEWS PHYSIOL SCI, V16, P208; Kaygili O, 2012, J SOL-GEL SCI TECHN, V61, P296, DOI 10.1007/s10971-011-2627-0; El-Kady AM, 2010, CERAM INT, …	27	7	9	2	61	SPRINGER	DORDRECHT	VAN GODEWIJCKSTRAAT 30, 3311 GZ DORDRECHT, NETHERLANDS	0928-0707			J SOL-GEL SCI TECHN	J. Sol-Gel Sci. Technol.	DEC	2012	64	3
J	Puppi, D; Mota, C; Gazzarri, M; Dinucci, D; Gloria, A; Myrzabekova, M; Ambrosio, L; Chiellini, F				Puppi, Dario; Mota, Carlos; Gazzarri, Matteo; Dinucci, Dinuccio; Gloria, Antonio; Myrzabekova, Mairam; Ambrosio, Luigi; Chiellini, Federica			Additive manufacturing of wet-spun polymeric scaffolds for bone tissue engineering	BIOMEDICAL MICRODEVICES			English	Article						Tissue engineering; Scaffolds; Wet-spinning; Additive manufacturing; Polycaprolactone	OSTEOBLASTIC PHENOTYPE EXPRESSION; FIBER-DEPOSITION TECHNIQUE; POLYCAPROLACTONE SCAFFOLDS; MECHANICAL-PROPERTIES; PHASE INVERSION; TRICALCIUM PHOSPHATE; SURFACE MODIFICATION; CALCIUM PHOSPHATES; MESH SCAFFOLDS; MC3T3-E1 CELLS	An Additive Manufacturing technique for the fabrication of three-dimensional polymeric scaffolds, based on wet-spinning of poly(epsilon-caprolactone) (PCL) or PCL/hydroxyapatite (HA) solutions, was developed. The processing conditions to fabricate scaffolds with a layer-by-layer approach were optimized by studying their influence on fibres morphology and alignment. Two different scaffold architec…	[Puppi, Dario; Mota, Carlos; Gazzarri, Matteo; Dinucci, Dinuccio; Myrzabekova, Mairam; Chiellini, Federica] Univ Pisa, Lab Bioact Polymer Mat Biomed & Environm Applicat, Dept Chem & Ind Chem, I-56010 Pisa, Italy; [Gloria, Antonio; Ambrosio, Luigi] CNR, Inst Composite & Biomed Mat, Naples, Italy	Chiellini, F (reprint author), Via Vecchia Livornese 1291, I-56010 Pisa, Italy.	federica@dcci.unipi.it	Puppi, Dario/I-4008-2012; Mota, Carlos/N-2472-2013; Chiellini, Federica/F-3233-2010	Puppi, Dario/0000-0002-9251-4388; Mota, Carlos/0000-0001-5935-6245; Chiellini, Federica/0000-0003-4680-9975	European Network of Excellence "EXPERTISSUES" [NMP3-CT-2004-500283]	This work was done within the framework of the European Network of Excellence "EXPERTISSUES" (Project NMP3-CT-2004-500283). Mr. Piero Narducci of University of Pisa, Italy, is acknowledged for recording SEM images.	ALCAIN FJ, 1994, J BIOENERG BIOMEMBR, V26, P393, DOI 10.1007/BF00762780; Beck GR, 1998, J CELL BIOCHEM, V68, P269, DOI 10.1002/(SICI)1097-4644(19980201)68:2<269::AID-JCB13>3.0.CO;2-A; Puppi D, 2011, J BIOACT COMPAT POL, V26, P478, DOI 10.1177/0883911511415918; Woodfield TBF, 2004, BIOMATERIALS, V25, P4149, DOI 10.1016/j.biomaterials.2003.10.056; STANFORD CM, 1995, J BIOL CHEM, V270, P9420; [Anony…	53	20	21	6	36	SPRINGER	DORDRECHT	VAN GODEWIJCKSTRAAT 30, 3311 GZ DORDRECHT, NETHERLANDS	1387-2176			BIOMED MICRODEVICES	Biomed. Microdevices	DEC	2012	14	6
J	Xu, CX; Chai, WX; Huang, Y; Markwald, RR				Xu, Changxue; Chai, Wenxuan; Huang, Yong; Markwald, Roger R.			Scaffold-free inkjet printing of three-dimensional zigzag cellular tubes	BIOTECHNOLOGY AND BIOENGINEERING			English	Article						cell viability; fibroblast; inkjetting; three-dimensional bioprinting	CELLS; DEPOSITION; VIABILITY; MATRIX	The capability to print three-dimensional (3D) cellular tubes is not only a logical first step towards successful organ printing but also a critical indicator of the feasibility of the envisioned organ printing technology. A platform-assisted 3D inkjet bioprinting system has been proposed to fabricate 3D complex constructs such as zigzag tubes. Fibroblast (3T3 cell)-based tubes with an overhang s…	[Xu, Changxue; Chai, Wenxuan; Huang, Yong] Clemson Univ, Dept Mech Engn, Clemson, SC 29634 USA; [Chai, Wenxuan] Clemson Univ, Sch Agr Forest & Environm Sci, Clemson, SC 29634 USA; [Markwald, Roger R.] Med Univ S Carolina, Dept Regenerat Med & Cell Biol, Charleston, SC 29425 USA	Huang, Y (reprint author), Clemson Univ, Dept Mech Engn, Clemson, SC 29634 USA.	yongh@clemson.edu	Xu, Changxue/M-7449-2014	Xu, Changxue/0000-0002-5323-595X	National Science Foundation (NSF) [EPS-0903795, CMMI-1100402]	Contract grant sponsor: National Science Foundation (NSF); Contract grant number: EPS-0903795; CMMI-1100402	Khalil S, 2005, RAPID PROTOTYPING J, V11, P9, DOI 10.1108/13552540510573347; Bacabac RG, 2005, J BIOMECH, V38, P159, DOI 10.1016/j.jbiomech.2004.03.020; Pataky K, 2012, ADV MATER, V24, P391, DOI 10.1002/adma.201102800; Norotte C, 2009, BIOMATERIALS, V30, P5910, DOI 10.1016/j.biomaterials.2009.06.034; Nishiyama Y, 2009, J BIOMECH ENG-T ASME, V131, DOI 10.1115/1.3002759; Kelm JM, 2010, J BIOTECHNOL…	32	34	37	7	129	WILEY-BLACKWELL	HOBOKEN	111 RIVER ST, HOBOKEN 07030-5774, NJ USA	0006-3592	1097-0290		BIOTECHNOL BIOENG	Biotechnol. Bioeng.	DEC	2012	109	12
J	Bormann, T; Schumacher, R; Muller, B; Mertmann, M; de Wild, M				Bormann, Therese; Schumacher, Ralf; Mueller, Bert; Mertmann, Matthias; de Wild, Michael			Tailoring Selective Laser Melting Process Parameters for NiTi Implants	JOURNAL OF MATERIALS ENGINEERING AND PERFORMANCE			English	Article; Proceedings Paper	International Conference on Shape Memory and Superelastic Technologies (SMST) / Industry-Specific Tutorial Workshop on Nitinol - Beyond the Fundamentals	NOV 06-09, 2011	City Univ Hong Kong, Hong Kong, PEOPLES R CHINA	SMST Int Org	City Univ Hong Kong	biomaterials; graded properties; mechanical testing; metallography; NiTi; pseudoelasticity; selective laser melting	SHAPE-MEMORY ALLOY; TITANIUM; MANUFACTURE; POWDER; FOAMS	Complex-shaped NiTi constructions become more and more essential for biomedical applications especially for dental or cranio-maxillofacial implants. The additive manufacturing method of selective laser melting allows realizing complex-shaped elements with predefined porosity and three-dimensional micro-architecture directly out of the design data. We demonstrate that the intentional modification …	[Bormann, Therese; Schumacher, Ralf; de Wild, Michael] Univ Appl Sci NW Switzerland, Inst Med & Analyt Technol, CH-4132 Muttenz, Switzerland; [Bormann, Therese; Mueller, Bert] Univ Basel, Biomat Sci Ctr, Univ Basel Hosp, CH-4031 Basel, Switzerland; [Mertmann, Matthias] Memry GmbH, D-79576 Weil Am Rhein, Germany	Bormann, T (reprint author), Univ Appl Sci NW Switzerland, Inst Med & Analyt Technol, Grundenstr 40, CH-4132 Muttenz, Switzerland.	michael.dewild@fhnw.ch	Muller, Bert/A-6838-2008; Bormann, Therese/A-2181-2014	Muller, Bert/0000-0003-4078-9109;			Imwinkelried T, 2007, J BIOMED MATER RES A, V81A, P964, DOI 10.1002/jbm.a.31118; Yadroitsev I, 2007, APPL SURF SCI, V254, P980, DOI 10.1016/j.apsusc.2007.08.046; Krishna BV, 2009, J BIOMED MATER RES B, V89B, P481, DOI 10.1002/jbm.b.31238; Chlebus E, 2011, MATER CHARACT, V62, P488, DOI 10.1016/j.matchar.2011.03.006; Mullen L, 2009, J BIOMED MATER RES B, V89B, P325, DOI 10.1002/jbm.b.31219; Bandyop…	30	19	20	9	53	SPRINGER	NEW YORK	233 SPRING ST, NEW YORK, NY 10013 USA	1059-9495			J MATER ENG PERFORM	J. Mater. Eng. Perform.	DEC	2012	21	12			SI
J	Melgoza, EL; Sereno, L; Rosell, A; Ciurana, J				Melgoza, Evila L.; Sereno, Lidia; Rosell, Antoni; Ciurana, Joaquim			An integrated parameterized tool for designing a customized tracheal stent	COMPUTER-AIDED DESIGN			English	Article						QFD; TRIZ; Inventive algorithm; Tracheal stent; Design methodology; Attribute listing; Additive manufacturing	EXPANDABLE METALLIC STENTS; CENTRAL AIRWAY-OBSTRUCTION; TRACHEOBRONCHIAL STENOSES; FUNCTION DEPLOYMENT; PROSTHESIS; MANAGEMENT	The design of customized biomedical devices is certainly relevant nowadays, and to achieve higher implantation accuracy, custom-made implants need to be developed. The aim of this work is to present an integrated tool for the design of a tracheal stent to meet the most important requirements or needs of physicians, hospital administrators and patients. The methodology is based on the synergy betw…	[Melgoza, Evila L.; Sereno, Lidia; Ciurana, Joaquim] Univ Girona, Dept Mech Engn & Civil Construct, Girona 17071, Spain; [Rosell, Antoni] CIBERES, Hosp Univ Bellivtge, Serv Pneumol, Inst Invest Biomed Bellvitge IDIBELL, Barcelona, Spain	Ciurana, J (reprint author), Univ Girona, Dept Mech Engn & Civil Construct, Av Lluis Santalo S-N, Girona 17071, Spain.	evila.melgoza@udg.edu; lidia.sereno@udg.edu; arosell@bellvitge.es; quim.ciurana@udg.edu			European Commission [FP7-PEOPLE-2009-IRSES-247476]	The authors would like to express their gratitude to the Product, Process and Production Engineering Group of the University of Girona and the collaboration of graduate students from the Instituto Tecnologico y de Estudios Superiores de Monterrey. In addition, the authors would like to express their gratitude to all the patients and medical doctors from several hospitals who helped collect inform…	Aitchison G A, 2009, Open Biomed Eng J, V3, P21, DOI 10.2174/1874120700903010021; Altshuller G, 1998, 40 PRINCIPLES TRIZ K; Altshuller G., 1999, INNOVATION ALGORITHM; Altshuller G.S., 1984, CREATIVITY EXACT SCI; Barbero S, 2011, OPT EXPRESS, V19, P6215, DOI 10.1364/OE.19.006215; Madden BP, 2002, ANN THORAC SURG, V73, P938, DOI 10.1016/S0003-4975(01)03460-9; Saito Y, 2005, SURG TODAY, V35, P265, D…	41	5	5	3	52	ELSEVIER SCI LTD	OXFORD	THE BOULEVARD, LANGFORD LANE, KIDLINGTON, OXFORD OX5 1GB, OXON, ENGLAND	0010-4485			COMPUT AIDED DESIGN	Comput.-Aided Des.	DEC	2012	44	12
J	Borkowska, M; Godlewska, E; Antosiak-Iwanska, M; Kinasiewicz, J; Strawski, M; Szklarczyk, M; Granicka, LH				Borkowska, M.; Godlewska, E.; Antosiak-Iwanska, M.; Kinasiewicz, J.; Strawski, M.; Szklarczyk, M.; Granicka, L. H.			Suitability of Polyelectrolyte Shells Modified with Fullerene Derivate for Immunoisolation of Cells. Experimental Study	JOURNAL OF BIOMEDICAL NANOTECHNOLOGY			English	Article						Nanocoating; Encapsulation; Polyelectrolyte; Jurkat Cells; Rat Pancreatic Islets; Conformal Coating; Immunoisolation; Xenotransplantation	DIABETES-MELLITUS; PANCREAS; ISLETS; ENCAPSULATION	The polymeric permiselective membranes application for immunoisolation of cells separating the transplanted cells from the host immunological system may eliminate immunosuppressive therapy during transplantation. The suitability of polyelectrolyte modified nanocoatings for immunoisolation of cells was assessed. The polymeric shells modified with incorporated fullerene derivate were applied for en…	[Borkowska, M.; Godlewska, E.; Antosiak-Iwanska, M.; Kinasiewicz, J.; Granicka, L. H.] Polish Acad Sci, Nalecz Inst Biocybernet & Biomed Engn, PL-02109 Warsaw, Poland; [Strawski, M.; Szklarczyk, M.] Warsaw Univ, Lab Electrochem, Fac Chem, PL-02093 Warsaw, Poland	Granicka, LH (reprint author), Polish Acad Sci, Nalecz Inst Biocybernet & Biomed Engn, PL-02109 Warsaw, Poland.						Kizilel S, 2010, TISSUE ENG PT A, V16, P2217, DOI 10.1089/ten.TEA.2009.0640; Miura S, 2006, BIOMATERIALS, V27, P5828, DOI 10.1016/j.biomaterials.2006.07.039; Chluba J, 2001, BIOMACROMOLECULES, V2, P800, DOI 10.1021/bm015529i; Roberts JE, 2008, TOXICOL APPL PHARM, V228, P49, DOI 10.1016/j.taap.2007.12.010; Granicka LH, 2011, ARTIF CELL BLOOD SUB, V39, P274, DOI 10.3109/10731199.2011.559645; Wilson…	19	7	7	1	25	AMER SCIENTIFIC PUBLISHERS	VALENCIA	26650 THE OLD RD, STE 208, VALENCIA, CA 91381-0751 USA	1550-7033			J BIOMED NANOTECHNOL	J. Biomed. Nanotechnol.	DEC	2012	8	6
J	Vidyasagar, A; Sung, C; Losensky, K; Lutkenhaus, JL				Vidyasagar, Ajay; Sung, Choonghyun; Losensky, Kristen; Lutkenhaus, Jodie L.			pH-Dependent Thermal Transitions in Hydrated Layer-by-Layer Assemblies Containing Weak Polyelectrolytes	MACROMOLECULES			English	Article							THIN-FILMS; MULTILAYER MICROCAPSULES; POLY(ACRYLIC ACID); QCM-D; EXPONENTIAL-GROWTH; CROSS-LINKING; COATINGS; DELIVERY; BEHAVIOR; RELEASE	Layer-by-layer (LbL) assemblies have remarkable potential as advanced functional materials with applications in energy and biomedical related areas. However, very little is known about their thermal and viscoelastic properties owing to the inherent difficulty in their accurate measurement Here we report on the thermal behavior of a model LbL system containing weak polyelectrolytes poly(allylamine…	[Vidyasagar, Ajay; Sung, Choonghyun; Losensky, Kristen; Lutkenhaus, Jodie L.] Texas A&M Univ, Artie McFerrin Dept Chem Engn, College Stn, TX 77843 USA	Lutkenhaus, JL (reprint author), Texas A&M Univ, Artie McFerrin Dept Chem Engn, College Stn, TX 77843 USA.	jodie.lutkenhaus@che.tamu.edu	Vidyasagar, Ajay/A-5412-2012;	Lutkenhaus, Jodie/0000-0002-2613-6016	National Science Foundation (NSF) [1049706]; Texas AM University	We thank the National Science Foundation (NSF Grant 1049706) and Texas A&M University for support. We thank Dr. Nichole Zacharia for profilometer access. We thank Dr. Archana Jaiswal, Dr. Matthew Dixon, and Dr. Mark Poggi from Q-Sense for help with QCM-D data analysis.	Ishida N, 2007, LANGMUIR, V23, P11083, DOI 10.1021/la701461b; SUH J, 1994, BIOORG CHEM, V22, P318, DOI 10.1006/bioo.1994.1025; Voinova MV, 1999, PHYS SCRIPTA, V59, P391, DOI 10.1238/Physica.Regular.059a00391; Quinn A, 2008, ADV FUNCT MATER, V18, P17, DOI 10.1002/adfm.200700472; Liu XY, 2005, MACROMOL BIOSCI, V5, P1209, DOI 10.1002/mabi.200500176; Kohler K, 2005, J PHYS CHEM B, V109, P18250, DOI 1…	75	11	11	4	86	AMER CHEMICAL SOC	WASHINGTON	1155 16TH ST, NW, WASHINGTON, DC 20036 USA	0024-9297			MACROMOLECULES	Macromolecules	NOV 27	2012	45	22
J	Derby, B				Derby, Brian			Printing and Prototyping of Tissues and Scaffolds	SCIENCE			English	Review							SOLID FREEFORM FABRICATION; LIVING CELLS; INKJET; MICROENVIRONMENTS; BIOMATERIALS; TECHNOLOGY; CARTILAGE; PROTEINS; PATTERNS; CULTURE	New manufacturing technologies under the banner of rapid prototyping enable the fabrication of structures close in architecture to biological tissue. In their simplest form, these technologies allow the manufacture of scaffolds upon which cells can grow for later implantation into the body. A more exciting prospect is the printing and patterning in three dimensions of all the components that make…	Univ Manchester, Sch Mat, Manchester M13 9PL, Lancs, England	Derby, B (reprint author), Univ Manchester, Sch Mat, Oxford Rd, Manchester M13 9PL, Lancs, England.	brian.derby@manchester.ac.uk	Derby, Brian/E-3529-2010	Derby, Brian/0000-0001-5753-0166			Nichol JW, 2009, SOFT MATTER, V5, P1312, DOI 10.1039/b814285h; Probst FA, 2010, HANDCHIR MIKROCHIR P, V42, P369, DOI 10.1055/s-0030-1248310; Barron JA, 2004, BIOMED MICRODEVICES, V6, P139, DOI 10.1023/B:BMMD.0000031751.67267.9f; Sachlos E, 2003, BIOMATERIALS, V24, P1487, DOI 10.1016/S0142-9612(02)00528-8; Boland T, 2003, ANAT REC PART A, V272A, P497, DOI 10.1002/ar.a.10059; Jayasinghe SN, 2006, S…	50	191	208	65	483	AMER ASSOC ADVANCEMENT SCIENCE	WASHINGTON	1200 NEW YORK AVE, NW, WASHINGTON, DC 20005 USA	0036-8075	1095-9203		SCIENCE	Science	NOV 16	2012	338	6109
J	Amirkhani, S; Bagheri, R; Yazdi, AZ				Amirkhani, Soodeh; Bagheri, Reza; Yazdi, Alireza Zehtab			Manipulating failure mechanism of rapid prototyped scaffolds by changing nodal connectivity and geometry of the pores	JOURNAL OF BIOMECHANICS			English	Article						Tissue engineering; Rapid prototyped scaffolds; Nodal connectivity; Buckling; Maxwell's criterion	CELLULAR SOLIDS; TISSUE; ARCHITECTURES; TOPOLOGY; DESIGN	The performance of cellular solids in biomedical applications relies strongly on a detailed understanding of the effects of pore topology on mechanical properties. This study aims at characterizing the failure mechanism of scaffolds based on nodal connectivity (number of struts that meet in joints) and geometry of the pores. Plastic models of scaffolds having the same relative density but differe…	[Amirkhani, Soodeh; Bagheri, Reza; Yazdi, Alireza Zehtab] Sharif Univ Technol, Polymer Mat Res Grp, Dept Mat Sci & Engn, Tehran, Iran	Bagheri, R (reprint author), Sharif Univ Technol, Polymer Mat Res Grp, Dept Mat Sci & Engn, POB 11155-9466, Tehran, Iran.	amirkhani@mehr.sharif.edu; rezabagh@sharif.edu; zehtabeyazdi@gmail.com					Almeida HD, 2010, MED ENG PHYS, V32, P775, DOI 10.1016/j.medengphy.2010.05.001; Sudarmadji N, 2011, ACTA BIOMATER, V7, P530, DOI 10.1016/j.actbio.2010.09.024; Eshraghi S, 2010, ACTA BIOMATER, V6, P2467, DOI 10.1016/j.actbio.2010.02.002; Kim BS, 2011, PROG POLYM SCI, V36, P238, DOI 10.1016/j.progpolymsci.2010.10.001; Arafat MT, 2011, ACTA BIOMATER, V7, P809, DOI 10.1016/j.actbio.2010.09.010; Kang …	31	3	3	1	19	ELSEVIER SCI LTD	OXFORD	THE BOULEVARD, LANGFORD LANE, KIDLINGTON, OXFORD OX5 1GB, OXON, ENGLAND	0021-9290			J BIOMECH	J. Biomech.	NOV 15	2012	45	16
J	Hong, S; Kim, M; Kim, G				Hong, SoonGee; Kim, Minseong; Kim, GeunHyung			Collagen-beta-TCP conjugated PCL biocomposites for bone tissue regeneration: fabrication, physical properties, and cellular activities	JOURNAL OF MATERIALS CHEMISTRY			English	Article							HYBRID SCAFFOLDS; BIOMATERIALS; MORPHOLOGY; DESIGN; CELLS; HA	Biomedical scaffolds need to be designed to support high seeding efficiency and facilitate high cellular activities (proliferation and differentiation) of injected cells with appropriate mechanical properties. In this study, solid freeform fabricated/freeze-dried biocomposites were manufactured from mixtures of polycaprolactone (PCL), collagen-I, and beta-tricalcium phosphate (beta-TCP). Without …	[Hong, SoonGee; Kim, Minseong; Kim, GeunHyung] Chosun Univ, Dept Mech Engn, Kwangju 501759, South Korea; [Kim, Minseong] Chosun Univ, Sch Med, Kwangju 501759, South Korea	Kim, G (reprint author), Chosun Univ, Dept Mech Engn, Kwangju 501759, South Korea.	gkim@chosun.ac.kr					Naveena N, 2012, J MATER CHEM, V22, P5239, DOI 10.1039/c1jm14401d; Sudarmadji N, 2011, ACTA BIOMATER, V7, P530, DOI 10.1016/j.actbio.2010.09.024; Li JP, 2005, J MATER SCI-MATER M, V16, P1159, DOI 10.1007/s10856-005-4723-6; Ng AMH, 2008, J BIOMED MATER RES A, V85A, P301, DOI 10.1002/jbm.a.31324; Sachlos E, 2003, BIOMATERIALS, V24, P1487, DOI 10.1016/S0142-9612(02)00528-8; Ahn S, 2010, J MICROMECH …	37	6	6	2	23	ROYAL SOC CHEMISTRY	CAMBRIDGE	THOMAS GRAHAM HOUSE, SCIENCE PARK, MILTON RD, CAMBRIDGE CB4 0WF, CAMBS, ENGLAND	0959-9428	1364-5501		J MATER CHEM	J. Mater. Chem.	NOV 14	2012	22	42
J	Beke, S; Anjum, F; Tsushima, H; Ceseracciu, L; Chieregatti, E; Diaspro, A; Athanassiou, A; Brandi, F				Beke, S.; Anjum, F.; Tsushima, H.; Ceseracciu, L.; Chieregatti, E.; Diaspro, A.; Athanassiou, A.; Brandi, F.			Towards excimer-laser-based stereolithography: a rapid process to fabricate rigid biodegradable photopolymer scaffolds	JOURNAL OF THE ROYAL SOCIETY INTERFACE			English	Article						laser photocuring; scaffolds; tissue engineering; biocompatibility; poly(propylene fumarate)	TISSUE-ENGINEERING SCAFFOLDS; DYNAMIC IMAGE PROJECTION; POLY(PROPYLENE FUMARATE); 3-DIMENSIONAL MICROSTRUCTURES; MICROSTEREOLITHOGRAPHY; MICROFABRICATION; DESIGN; MASK; DELIVERY; SYSTEMS	We demonstrate high-resolution photocross-linking of biodegradable poly(propylene fumarate) (PPF) and diethyl fumarate (DEF) using UV excimer laser photocuring at 308 nm. The curing depth can be tuned in a micrometre range by adjusting the total energy dose (total fluence). Young's moduli of the scaffolds are found to be a few gigapascal, high enough to support bone formation. The results present…	[Beke, S.; Anjum, F.; Ceseracciu, L.; Diaspro, A.; Brandi, F.] Ist Italiano Tecnol, Dept Nanophys, I-16152 Genoa, Italy; Ist Italiano Tecnol, Dept Nanophys, I-16152 Genoa, Italy; [Anjum, F.] Univ Genoa, Dept Phys, I-16126 Genoa, Italy; [Athanassiou, A.] Ist Italiano Tecnol, Ctr Biomol Nanotechnol UNILE, I-73010 Arnesano, LE, Italy; [Athanassiou, A.] CNR Ist Nanosci, NNL, I-73100 Lecce, Italy	Beke, S (reprint author), Ist Italiano Tecnol, Dept Nanophys, Via Morego 30, I-16152 Genoa, Italy.	beke@scientist.com	Ceseracciu, Luca/E-9675-2011; Chieregatti, Evelina/G-2917-2013; Brandi, Fernando/C-2018-2015; Diaspro, Alberto/E-7833-2010	Ceseracciu, Luca/0000-0003-3296-8051; Chieregatti, Evelina/0000-0001-9066-3606; Brandi, Fernando/0000-0003-2717-3748; Diaspro, Alberto/0000-0002-4916-5928			Lee SJ, 2008, BIOMED MICRODEVICES, V10, P233, DOI 10.1007/s10544-007-9129-4; Kartsogiannis V, 2004, MOL CELL ENDOCRINOL, V228, P79, DOI 10.1016/j.mce.2003.06.002; Han LH, 2008, J MANUF SCI E-T ASME, V130, DOI 10.1115/1.2823079; Bertsch A, 2004, J MICROMECH MICROENG, V14, P197, DOI 10.1088/0960-1317/14/2/005; Mapili G, 2005, J BIOMED MATER RES B, V75B, P414, DOI 10.1002/jbm.b.30325; Limaye AS, 200…	33	14	14	3	37	ROYAL SOC	LONDON	6-9 CARLTON HOUSE TERRACE, LONDON SW1Y 5AG, ENGLAND	1742-5689			J R SOC INTERFACE	J. R. Soc. Interface	NOV 7	2012	9	76
J	Bazylinska, U; Warszynski, P; Wilk, KA				Bazylinska, Urszula; Warszynski, Piotr; Wilk, Kazimiera A.			Influence of pH upon in vitro sustained dye-release from oil-core nanocapsules with multilayer shells	COLLOIDS AND SURFACES A-PHYSICOCHEMICAL AND ENGINEERING ASPECTS			English	Article; Proceedings Paper	25th Meeting of the European-Colloid-and-Interface-Society (ECIS)	SEP 04-09, 2011	Tech Univ Berlin, Berlin, GERMANY	European Colloid & Interface Soc, Max Planck Inst Colloids & Interfaces	Tech Univ Berlin	Polyelectrolyte nanocapsules; PH-dependent release; Biocompatible polyelectrolytes; Cyanine-type photosensitizer	POLYELECTROLYTE MULTILAYER; BIOCOMPATIBLE NANOCAPSULES; BIOMEDICAL APPLICATIONS; LAYER ADSORPTION; DRUG-DELIVERY; FILMS; NANOPARTICLES; LIPOSOMES	An ideal drug-delivery system should combine both the stimuli-responsiveness and biocompatibility to enhance the drug bioactivity as well as to reduce side effects. In the present work we focused on the influence of pH upon in vitro sustained dye-release from multilayer oil-core nanocapsules. Three types of polyelectrolytes (PEs), two strong synthetic, poly(diallyldimethylammonium chloride) (PDAD…	[Bazylinska, Urszula; Wilk, Kazimiera A.] Wroclaw Univ Technol, Fac Chem, PL-50370 Wroclaw, Poland; [Warszynski, Piotr] Polish Acad Sci, Inst Catalysis & Surface Chem, PL-30239 Krakow, Poland	Wilk, KA (reprint author), Wroclaw Univ Technol, Fac Chem, Wybrzeze Wyspianskiego 27, PL-50370 Wroclaw, Poland.	kazimiera.wilk@pwr.wroc.pl	Warszynski, Piotr/A-5865-2008				Graf N, 2011, ADV FUNCT MATER, V21, P1666, DOI 10.1002/adfm.201002283; Preetz C, 2008, NANOMED-NANOTECHNOL, V4, P106, DOI 10.1016/j.nano.2008.03.003; Shan CS, 2009, LANGMUIR, V25, P12030, DOI 10.1021/la903265p; Skrzela R, 2010, J PHYS CHEM B, V114, P10471, DOI 10.1021/jp1049809; Glinel K, 2007, COLLOID SURFACE A, V303, P3, DOI 10.1016/j.colsurfa.2007.02.052; Lassalle V, 2007, MACROMOL BIOSCI, V7,…	30	13	13	1	44	ELSEVIER SCIENCE BV	AMSTERDAM	PO BOX 211, 1000 AE AMSTERDAM, NETHERLANDS	0927-7757			COLLOID SURFACE A	Colloid Surf. A-Physicochem. Eng. Asp.	NOV 5	2012	413				SI
J	Ovsianikov, A; Mironov, V; Stampfl, J; Liska, R				Ovsianikov, Aleksandr; Mironov, Vladimir; Stampfl, Juergen; Liska, Robert			Engineering 3D cell-culture matrices: multiphoton processing technologies for biological and tissue engineering applications	EXPERT REVIEW OF MEDICAL DEVICES			English	Review						biodegradable; femtosecond laser; functionalization; hydrogel; microfabrication; multiphoton; photoinitiator; photopolymerization; polymer; rapid prototyping; scaffold; tissue engineering	ABSORPTION CROSS-SECTIONS; 2-PHOTON INITIATED POLYMERIZATION; BENZYLIDENE CYCLOPENTANONE DYES; LASER-SCANNING PHOTOLITHOGRAPHY; FREE-FORM FABRICATION; CLICK-BASED HYDROGELS; SMOOTH-MUSCLE-CELLS; EXTRACELLULAR-MATRIX; 3-DIMENSIONAL MICROFABRICATION; PHOTODEGRADABLE HYDROGELS	Cells respond to topographical, mechanical and biochemical characteristics of the surrounding environment. Capability to reconstruct these factors individually, and also acting in accord, would facilitate systematic investigations of a multitude of related biological and tissue engineering questions. The subject of the present review is a group of technologies allowing realization of customized c…	[Ovsianikov, Aleksandr; Stampfl, Juergen; Liska, Robert] Vienna Univ Technol, A-1040 Vienna, Austria; [Mironov, Vladimir] Renato Archer Ctr Informat Technol, Div Technol 3D, Campinas, SP, Brazil	Ovsianikov, A (reprint author), Vienna Univ Technol, Favoritenstr 9-11, A-1040 Vienna, Austria.	a.ovsianikov@gmail.com	Liska, Robert/C-2814-2008; Ovsianikov, Aleksandr /K-8128-2015	Liska, Robert/0000-0001-7865-1936; Ovsianikov, Aleksandr /0000-0001-5846-0198	ESF; FAPESP	R Liska kindly thanks the ESF for financial support in the P2M network. V Mironov would like to acknowledge FAPESP visiting professor fellowship. The authors have no other relevant affiliations or financial involvement with any organization or entity with a financial interest in or financial conflict with the subject matter or materials discussed in the manuscript apart from those disclosed.	Tibbitt MW, 2009, BIOTECHNOL BIOENG, V103, P655, DOI 10.1002/bit.22361; Lu WE, 2011, J MATER CHEM, V21, P5650, DOI 10.1039/c0jm04025h; Sun HB, 2000, OPT LETT, V25, P1110, DOI 10.1364/OL.25.001110; Heller C, 2009, J POLYM SCI POL CHEM, V47, P6941, DOI 10.1002/pola.23734; Zhang X, 2006, CHEM PHYS, V328, P103, DOI 10.1016/j.chemphys.2006.06.024; Liu XH, 2009, BIOMATERIALS, V30, P4094, DOI 10.1016/j.…	135	41	41	4	119	EXPERT REVIEWS	LONDON	UNITEC HOUSE, 3RD FL, 2 ALBERT PLACE, FINCHLEY CENTRAL, LONDON N3 1QB, ENGLAND	1743-4440			EXPERT REV MED DEVIC	Expert Rev. Med. Devices	NOV	2012	9	6
J	Gloria, A; Causa, F; Russo, T; Battista, E; Della Moglie, R; Zeppetelli, S; De Santis, R; Netti, PA; Ambrosio, L				Gloria, A.; Causa, F.; Russo, T.; Battista, E.; Della Moglie, R.; Zeppetelli, S.; De Santis, R.; Netti, P. A.; Ambrosio, L.			Three-Dimensional Poly(epsilon-caprolactone) Bioactive Scaffolds with Controlled Structural and Surface Properties	BIOMACROMOLECULES			English	Article							RAPID PROTOTYPING TECHNIQUES; FIBER-DEPOSITION TECHNIQUE; OF-THE-ART; MECHANICAL-PROPERTIES; POLYCAPROLACTONE SCAFFOLDS; ENDOTHELIAL-CELLS; ELASTIC-MODULUS; IN-VITRO; TISSUE; BONE	The requirement of a multifunctional scaffold for tissue engineering capable to offer at the same time tunable structural properties and bioactive interface is still unpaired. Here we present three-dimensional (3D) biodegradable polymeric (PCL) scaffolds with controlled morphology, macro-, micro-, and nano-mechanical performances endowed with bioactive moieties (RGD peptides) at the surface. Such…	[Gloria, A.; Russo, T.; Zeppetelli, S.; De Santis, R.; Ambrosio, L.] CNR, Inst Composite & Biomed Mat, I-80125 Naples, Italy; [Causa, F.; Battista, E.; Della Moglie, R.; Netti, P. A.] Univ Naples Federico II, Interdisciplinary Res Ctr Biomat CRIB, I-80125 Naples, Italy; [Causa, F.; Battista, E.; Della Moglie, R.; Netti, P. A.] IIT, Ctr Adv Biomat Healthcare CABHC, I-80125 Naples, Italy	Gloria, A (reprint author), CNR, Inst Composite & Biomed Mat, Ple Tecchio 80, I-80125 Naples, Italy.	angloria@unina.it	Battista, Edmondo/B-3104-2013; Russo, Teresa/H-9092-2013	Battista, Edmondo/0000-0003-0915-9176; Russo, Teresa/0000-0001-9426-9542			Hersel U, 2003, BIOMATERIALS, V24, P4385, DOI 10.1016/S0142-9612(03)00343-0; Hu YC, 2006, POLYM TEST, V25, P492, DOI 10.1016/j.polymertesting.2006.02.005; Taubenberger AV, 2010, BIOMATERIALS, V31, P2827, DOI 10.1016/j.biomaterials.2009.12.051; Woodfield TBF, 2004, BIOMATERIALS, V25, P4149, DOI 10.1016/j.biomaterials.2003.10.056; Cai KY, 2002, BIOMATERIALS, V23, P1603, DOI 10.1016/S0142-9612(01)00…	74	26	27	5	65	AMER CHEMICAL SOC	WASHINGTON	1155 16TH ST, NW, WASHINGTON, DC 20036 USA	1525-7797			BIOMACROMOLECULES	Biomacromolecules	NOV	2012	13	11
J	Park, SH; Park, DS; Shin, JW; Kang, YG; Kim, HK; Yoon, TR; Shin, JW				Park, So Hee; Park, Dae Sung; Shin, Ji Won; Kang, Yun Gyeong; Kim, Hyung Keun; Yoon, Taek Rim; Shin, Jung-Woog			Scaffolds for bone tissue engineering fabricated from two different materials by the rapid prototyping technique: PCL versus PLGA	JOURNAL OF MATERIALS SCIENCE-MATERIALS IN MEDICINE			English	Article							COMPOSITE SCAFFOLDS; YOUNGS MODULUS; CORTICAL BONE; IN-VITRO; DEGRADATION	Three dimensional tissue engineered scaffolds for the treatment of critical defect have been usually fabricated by salt leaching or gas forming technique. However, it is not easy for cells to penetrate the scaffolds due to the poor interconnectivity of pores. To overcome these current limitations we utilized a rapid prototyping (RP) technique for fabricating tissue engineered scaffolds to treat c…	[Park, So Hee; Shin, Ji Won; Kang, Yun Gyeong; Shin, Jung-Woog] Inje Univ, Dept Biomed Engn, Gimhae 621749, Gyeongnam, South Korea; [Park, Dae Sung; Yoon, Taek Rim] Chonnam Natl Univ, Hwasun Hosp, Dept Orthopaed Surg, Hwasun Gun 519809, Jeonnam, South Korea; [Kim, Hyung Keun] Chonnam Natl Univ Hosp, Heart Res Ctr, Kwangju 501757, South Korea; [Shin, Jung-Woog] Inje Univ, UHRC, Cardiovasc & Metab …	Shin, JW (reprint author), Inje Univ, Dept Biomed Engn, 607 Eubang Dong, Gimhae 621749, Gyeongnam, South Korea.	tryoon@jnu.ac.kr; sjw@bme.inje.ac.kr			Technology Innovation Program (Ministry of Knowledge Economy, ROK) [10038667]; Priority Research Centers Program (Ministry of Education, Science and Technology) [2010-0020224]	This work was supported by the grants of Technology Innovation Program (10038667, Ministry of Knowledge Economy, ROK) and Priority Research Centers Program (2010-0020224, the Ministry of Education, Science and Technology).	Harris LD, 1998, J BIOMED MATER RES, V42, P396, DOI 10.1002/(SICI)1097-4636(19981205)42:3<396::AID-JBM7>3.0.CO;2-E; Chen GP, 2002, MACROMOL BIOSCI, V2, P67, DOI 10.1002/1616-5195(20020201)2:2<67::AID-MABI67>3.3.CO;2-6; Seyednejad H, 2012, BIOMATERIALS, V33, P4309, DOI 10.1016/j.biomaterials.2012.03.002; HULBERT SF, 1972, J BIOMED MATER RES, V6, P347, DOI 10.1002/jbm.820060505; Sun HF, 2006, BIOMA…	27	13	15	6	40	SPRINGER	DORDRECHT	VAN GODEWIJCKSTRAAT 30, 3311 GZ DORDRECHT, NETHERLANDS	0957-4530			J MATER SCI-MATER M	J. Mater. Sci.-Mater. Med.	NOV	2012	23	11
J	Wang, XH				Wang, Xiaohong			Intelligent Freeform Manufacturing of Complex Organs	ARTIFICIAL ORGANS			English	Review						Rapid prototyping; Stem cells; Tissue engineering; Biomaterials; Multi-nozzle rapid prototyping techniques	TISSUE-ENGINEERED CONSTRUCTS; PERIPHERAL-NERVE REGENERATION; CALCIUM-PHOSPHATE CEMENTS; EXTRACELLULAR-MATRIX; STEM-CELLS; PHOSPHORYLATED CHITOSAN; CELL/HYDROGEL CONSTRUCT; SANDWICH CONFIGURATION; FABRICATION; LIVER	Different from the existing tissue engineering strategies, rapid prototyping (RP) techniques aim to automatically produce complex organs directly from computer-aided design freeform models with high resolution and sophistication. Analogous to building a nuclear power plant, cell biology (especially, renewable stem cells), implantable biomaterials, tissue engineering, and single/double/four nozzle…	[Wang, Xiaohong] Tsinghua Univ, Minist Educ, Key Lab Adv Mat Proc Technol, Beijing 100084, Peoples R China; [Wang, Xiaohong] Tsinghua Univ, Ctr Organ Mfg, Dept Mech Engn, Beijing 100084, Peoples R China; [Wang, Xiaohong] Aalto Univ, Sch Sci & Technol, Business Innovat Technol BIT Res Ctr, Aalto, Finland; [Wang, Xiaohong] Huazhong Univ Sci & Technol, State Key Lab Mat Proc & Die & Mould Technol, W…	Wang, XH (reprint author), Tsinghua Univ, Minist Educ, Key Lab Adv Mat Proc Technol, Beijing 100084, Peoples R China.	wangxiaohong@tsinghua.edu.cn			State Key Laboratory of Materials Processing and Die & Mould Technology, Huazhong University of Science and Technology [2012-P03]; National Natural Science Foundation of China / the Research Grants Council of Hong Kong (NSFC/RGC) [50731160625]; National Natural Science Foundation of China [30970748]; National High Tech 863 Grant [2009AA043801]; Finland Distinguished Professor program (FiDiPro) of…	The Project was supported by the State Key Laboratory of Materials Processing and Die & Mould Technology, Huazhong University of Science and Technology (No. 2012-P03), the National Natural Science Foundation of China / the Research Grants Council of Hong Kong (NSFC/RGC, No. 50731160625), the National Natural Science Foundation of China (No. 30970748), the National High Tech 863 Grant (No. 2009AA0…	Amiel GE, 2000, WORLD J UROL, V18, P71, DOI 10.1007/s003450050013; Lam CXF, 2002, MAT SCI ENG C-BIO S, V20, P49, DOI 10.1016/S0928-4931(02)00012-7; Wang XH, 2006, TISSUE ENG, V12, P83, DOI 10.1089/ten.2006.12.83; Nelson CM, 2006, SCIENCE, V314, P298, DOI 10.1126/science.1131000; Chang CC, 2011, J BIOMED MATER RES B, V98B, P160, DOI 10.1002/jbm.b.31831; Boland Thomas, 2006, Biotechnology Journal, …	73	15	19	3	70	WILEY-BLACKWELL	HOBOKEN	111 RIVER ST, HOBOKEN 07030-5774, NJ USA	0160-564X			ARTIF ORGANS	Artif. Organs	NOV	2012	36	11
J	Luo, J; Cao, SQ; Chen, XY; Liu, SN; Tan, H; Wu, W; Li, JS				Luo, Jun; Cao, Shuqin; Chen, Xingyu; Liu, Shuning; Tan, Hong; Wu, Wei; Li, Jianshu			Super long-term glycemic control in diabetic rats by glucose-sensitive LbL films constructed of supramolecular insulin assembly	BIOMATERIALS			English	Article						Diabetes; Drug delivery; Long-term controlled release; Supramolecular insulin assembly; Layer-by-layer assembly	ATOMIC-FORCE MICROSCOPY; SEVERE HYPOGLYCEMIA; MOLECULAR-WEIGHT; MULTILAYER FILMS; AMYLOID FIBRILS; THIN-FILMS; RELEASE; PH; DELIVERY; HYDROGELS	The supramolecular assembly of porcine insulin (P-SIA) is prepared at moderate condition and monitored by Thioflavin T fluorescence to avoid the formation of mature amyloid fibrils with beta-sheet rich structure. P-SIA is characterized in terms of structure, morphology and the capability of sustained insulin release in vitro. Then, a glucose-sensitive layer-by-layer (LbL) film is fabricated with …	[Luo, Jun; Cao, Shuqin; Chen, Xingyu; Liu, Shuning; Tan, Hong; Wu, Wei; Li, Jianshu] Sichuan Univ, Coll Polymer Sci & Engn, Chengdu 610065, Peoples R China	Li, JS (reprint author), Sichuan Univ, Coll Polymer Sci & Engn, Yi Huan Rd,S Sect 1 24, Chengdu 610065, Peoples R China.	jianshu_li@scu.edu.cn			National Natural Science Foundation of China [20704026, 51073102]; Fok Ying Tung Education Foundation [122034]; Program for New Century Excellent Talents in University [NCET-10-0592]; Program for Changjiang Scholars and Innovative Research Team in University [IRT1163]; Science & Technology Foundation for Youths of Sichuan Province [2012JQ0009]; Fundamental Research Funds for the Central Universit…	Financial support from the National Natural Science Foundation of China (20704026, 51073102), Fok Ying Tung Education Foundation (122034), Program for New Century Excellent Talents in University (NCET-10-0592), Program for Changjiang Scholars and Innovative Research Team in University (IRT1163), Science & Technology Foundation for Youths of Sichuan Province (2012JQ0009), Fundamental Research Fund…	Chen XY, 2011, BIOMATERIALS, V32, P1759, DOI 10.1016/j.biomaterials.2010.11.002; Guiseppi-Elie A, 2002, ADV MATER, V14, P743, DOI 10.1002/1521-4095(20020517)14:10<743::AID-ADMA743>3.0.CO;2-H; Hemkens LG, 2009, DIABETOLOGIA, V52, P1732, DOI 10.1007/s00125-009-1418-4; Luo RM, 2009, BIOMATERIALS, V30, P690, DOI 10.1016/j.biomaterials.2008.10.008; Wang W, 2010, INT J PHARMACEUT, V390, P89, DOI 10.101…	48	31	32	8	65	ELSEVIER SCI LTD	OXFORD	THE BOULEVARD, LANGFORD LANE, KIDLINGTON, OXFORD OX5 1GB, OXON, ENGLAND	0142-9612			BIOMATERIALS	Biomaterials	NOV	2012	33	33
J	Sakai, S; Inagaki, H; Liu, Y; Matsuyama, T; Kihara, T; Miyake, J; Kawakami, K; Taya, M				Sakai, Shinji; Inagaki, Hitomi; Liu, Yang; Matsuyama, Tomohiro; Kihara, Takanori; Miyake, Jun; Kawakami, Koei; Taya, Masahito			Rapidly serum-degradable hydrogel templating fabrication of spherical tissues and curved tubular structures	BIOTECHNOLOGY AND BIOENGINEERING			English	Article						serum-degradable hydrogel; amylopectin; horseradish peroxidase; amylase; tissue engineering	SUBSIEVE-SIZE CAPSULES; EMBRYONIC STEM-CELLS; MULTICELLULAR SPHEROIDS; PHENOL MOIETIES; DIFFERENTIATION; CONSTRUCTS; ALGINATE; CULTURE; FIBERS; MICROCAPSULES	Development of the techniques for fabricating three-dimensional tissues still poses significant challenges for tissue engineering. We used hydrogels obtained from phenol-substituted amylopectin (AP-Ph) as templates for preparing multicellular spherical tissues (MSTs) and endothelialized curved tubular structures in type I collagen gel. AP-Ph hydrogel microparticles of diameter 200?mu m and fibers…	[Sakai, Shinji; Inagaki, Hitomi; Liu, Yang; Taya, Masahito] Osaka Univ, Grad Sch Engn Sci, Dept Mat Sci & Engn, Div Chem Engn, Toyonaka, Osaka 5608531, Japan; [Matsuyama, Tomohiro; Kawakami, Koei] Kyushu Univ, Fac Engn, Dept Chem Engn, Fukuoka 812, Japan; [Kihara, Takanori; Miyake, Jun] Osaka Univ, Grad Sch Engn Sci, Dept Mech Sci & Bioengn, Toyonaka, Osaka 5608531, Japan	Sakai, S (reprint author), Osaka Univ, Grad Sch Engn Sci, Dept Mat Sci & Engn, Div Chem Engn, 1-3 Machikaneyama Cho, Toyonaka, Osaka 5608531, Japan.	sakai@cheng.es.osaka-u.ac.jp	shinji, sakai/F-9463-2016	shinji, sakai/0000-0002-1041-4798	Ministry of Education, Culture, Sports, Science and Technology of Japan [22760610]; Multidisciplinary Research Laboratory System for Future Developments of the Graduate School of Engineering Science, Osaka University	Contract grant sponsor: Ministry of Education, Culture, Sports, Science and Technology of Japan; Contract grant number: 22760610; Contract grant sponsor: Multidisciplinary Research Laboratory System for Future Developments of the Graduate School of Engineering Science, Osaka University	Wang LS, 2010, BIOMATERIALS, V31, P1148, DOI 10.1016/j.biomaterials.2009.10.042; Du YA, 2011, BIOTECHNOL BIOENG, V108, P1693, DOI 10.1002/bit.23102; Sakai S, 2008, BIOMACROMOLECULES, V9, P2036, DOI 10.1021/bm800286v; Duplomb L, 2007, STEM CELLS, V25, P544, DOI 10.1634/stemcells.2006-0395; Morishita Y, 2000, CLIN CHEM, V46, P928; KOIDE N, 1989, BIOCHEM BIOPH RES CO, V161, P385, DOI 10.1016/0006-29…	26	4	4	2	30	WILEY-BLACKWELL	HOBOKEN	111 RIVER ST, HOBOKEN 07030-5774, NJ USA	0006-3592			BIOTECHNOL BIOENG	Biotechnol. Bioeng.	NOV	2012	109	11
J	Madaboosi, N; Uhlig, K; Jager, MS; Mohwald, H; Duschl, C; Volodkin, DV				Madaboosi, Narayanan; Uhlig, Katja; Jaeger, Magnus S.; Moehwald, Helmuth; Duschl, Claus; Volodkin, Dmitry V.			Microfluidics as A Tool to Understand the Build-Up Mechanism of Exponential-Like Growing Films	MACROMOLECULAR RAPID COMMUNICATIONS			English	Article						biopolymers; growth; HA; layer-by-layer; PLL	POLYELECTROLYTE MULTILAYER FILMS; BIOMEDICAL APPLICATIONS; GROWTH; DIFFUSION	Microfluidics is used here for the first time to efficiently tune the growth conditions for understanding the build-up mechanism of exponentially growing polyelectrolyte (PE) films. The velocity of PE supply and time of interaction can be successfully altered during the layer-by-layer assembly. Another advantage of this method is that the deposition of poly-L-lysine/hyaluronic acid (PLL/HA) films…	[Madaboosi, Narayanan; Uhlig, Katja; Jaeger, Magnus S.; Duschl, Claus; Volodkin, Dmitry V.] Fraunhofer Inst Biomed Engn, D-14476 Potsdam, Germany; [Madaboosi, Narayanan; Moehwald, Helmuth] Max Planck Inst Colloids & Interfaces, D-14476 Potsdam, Germany	Volodkin, DV (reprint author), Fraunhofer Inst Biomed Engn, Muhlenberg 13, D-14476 Potsdam, Germany.	Dmitry.Volodkin@ibmt.fraunhofer.de	Volodkin, Dmitry/K-3497-2013; Mohwald, Helmuth/B-8265-2014; Duschl, Claus/G-6106-2016;	Mohwald, Helmuth/0000-0001-7833-3786; Madaboosi Srinivasan, Narayanan/0000-0001-9885-3551	Alexander von Humboldt Foundation; DFG [VO 1716/2-1]; IMPRS on Biomimetic Systems	This work was supported by the Alexander von Humboldt Foundation in the framework of the Sofja Kovalevskaja program and by DFG grant VO 1716/2-1. N.M. acknowledges the fellowship from IMPRS on Biomimetic Systems, and Michael Bottcher and Christian R.G.-Marschner for their support in the microfluidics experiments.	Hoda N, 2009, J PHYS CHEM B, V113, P4232, DOI 10.1021/jp809959j; Picart C, 2002, P NATL ACAD SCI USA, V99, P12531, DOI 10.1073/pnas.202486099; Haynie DT, 2011, LANGMUIR, V27, P5700, DOI 10.1021/la104516a; Crouzier T, 2010, CURR OPIN COLLOID IN, V15, P417, DOI 10.1016/j.cocis.2010.05.007; Porcel C, 2006, LANGMUIR, V22, P4376, DOI 10.1021/la053218d; Lavalle P, 2004, J PHYS CHEM B, V108, P635, DOI 1…	28	14	14	1	29	WILEY-V C H VERLAG GMBH	WEINHEIM	BOSCHSTRASSE 12, D-69469 WEINHEIM, GERMANY	1022-1336			MACROMOL RAPID COMM	Macromol. Rapid Commun.	OCT 26	2012	33	20
J	Liang, X; Kozlovskaya, V; Chen, Y; Zavgorodnya, O; Kharlampieva, E				Liang, Xing; Kozlovskaya, Veronika; Chen, Yi; Zavgorodnya, Oleksandra; Kharlampieva, Eugenia			Thermosensitive Multilayer Hydrogels of Poly(N-vinylcaprolactam) as Nanothin Films and Shaped Capsules	CHEMISTRY OF MATERIALS			English	Article						poly(N-vinylcaprolactam); thermoresponsive films; multilayer hydrogels; cubical capsules	STIMULI-RESPONSIVE POLYMERS; BONDED MULTILAYERS; POLYELECTROLYTE MULTILAYERS; THERMORESPONSIVE POLYMERS; BIOMEDICAL APPLICATIONS; N-VINYLCAPROLACTAM; AQUEOUS-SOLUTION; PHASE-BEHAVIOR; CROSS-LINKING; TEMPERATURE	We report on nanothin multilayer hydrogels of cross-linked poly(N-vinylcaprolactam) (PVCL) that exhibit distinctive and reversible thermoresponsive behavior. The single-component PVCL hydrogels were produced by selective cross-linking of PVCL in layer-by-layer films of PVCL-NH2 copolymers assembled with poly(methacrylic acid) (PMAA) via hydrogen bonding. The degree of the PVCL hydrogel film shrin…	[Liang, Xing; Kozlovskaya, Veronika; Chen, Yi; Zavgorodnya, Oleksandra; Kharlampieva, Eugenia] Univ Alabama Birmingham, Dept Chem, Birmingham, AL 35294 USA	Kharlampieva, E (reprint author), Univ Alabama Birmingham, Dept Chem, Birmingham, AL 35294 USA.	ekharlam@uab.edu			National Institute of Biomedical Imaging and Bioengineering [P30EB011319]; UAB	This work was supported by the National Institute of Biomedical Imaging and Bioengineering under award P30EB011319 and by UAB start-up funds. We thank Ms. Jun Chen and Mr. William Higgins (UAB, Chemistry) for technical assistance and Dr. A. Stanishevsky (UAB, Physics) for access to FTIR facility.	Kharlampieva E, 2006, POLYM REV, V46, P377, DOI 10.1080/15583720600945386; Schlenoff JB, 2008, J AM CHEM SOC, V130, P13589, DOI 10.1021/ja802054k; de Villiers MM, 2011, ADV DRUG DELIVER REV, V63, P701, DOI 10.1016/j.addr.2011.05.011; Rejinold NS, 2011, CARBOHYD POLYM, V83, P776, DOI 10.1016/j.carbpol.2010.08.052; Kozlovskaya V, 2006, CHEM MATER, V18, P328, DOI 10.1021/cm0517364; Imaz A, 2010, J P…	84	38	38	8	107	AMER CHEMICAL SOC	WASHINGTON	1155 16TH ST, NW, WASHINGTON, DC 20036 USA	0897-4756			CHEM MATER	Chem. Mat.	OCT 9	2012	24	19
J	Luczynski, KW; Dejaco, A; Lahayne, O; Jaroszewicz, J; Swieszkowski, W; Hellmich, C				Luczynski, K. W.; Dejaco, A.; Lahayne, O.; Jaroszewicz, J.; Swieszkowski, W.; Hellmich, C.			MicroCT/Micromechanics-Based Finite Element Models and Quasi-Static Unloading Tests Deliver Consistent Values for Young's Modulus of Rapid-Prototyped Polymer-Ceramic Tissue Engineering Scaffold	CMES-COMPUTER MODELING IN ENGINEERING & SCIENCES			English	Article						MicroCT; Finite Element simulation; Young's modulus; quasi-static unloading tests; tissue engineering scaffolds	CONTINUUM MICROMECHANICS; MULTISCALE ELASTICITY; MECHANICAL-PROPERTIES; BONE; HYDROXYAPATITE; BEHAVIOR; BIOMATERIALS; COMPOSITES; MEDICINE; BIOLOGY	A 71 volume-% macroporous tissue engineering scaffold made of poly-1-lactide (PLLA) with 10 mass-% of pseudo-spherical tri-calcium phosphate (TCP) inclusions (exhibiting diameters in the range of several nanometers) was microCT-scanned. The corresponding stack of images was converted into regular Finite Element (FE) models consisting of around 100,000 to 1,000,000 finite elements. Therefore, the …	[Luczynski, K. W.; Dejaco, A.; Lahayne, O.; Hellmich, C.] Vienna Univ Technol, Inst Mech Mat & Struct, A-1040 Vienna, Austria; [Jaroszewicz, J.; Swieszkowski, W.] Warsaw Univ Technol, Fac Mat Sci & Engn, Warsaw, Poland	Luczynski, KW (reprint author), Vienna Univ Technol, Inst Mech Mat & Struct, A-1040 Vienna, Austria.				project BIO-CT-EXPLOIT [232164]; project MICROBONE [257023]	The experimental campaign as well as the basis for the grey values translation strategy was developed, between December 2009 and November 2011, as part of the project BIO-CT-EXPLOIT (grant number 232164), in the framework of the Seventh Framework Program of the European Commission (FP7), theme FP7-2008-SME-1. Completion of the attenuation-to-elasticity conversion and of the series of Finite Eleme…	CRAWLEY EO, 1988, PHYS MED BIOL, V33, P1113, DOI 10.1088/0031-9155/33/10/002; Dejaco A, 2012, J BIOMECH, V45, P1068, DOI 10.1016/j.jbiomech.2011.12.026; Brynk T, 2011, J BIOMECH, V44, P501, DOI 10.1016/j.jbiomech.2010.09.016; Khanna R, 2009, J ENG MECH, V135, P468, DOI 10.1061/(ASCE)EM.1943-7889.0000002; Lacroix D, 2006, BIOMATERIALS, V27, P5326, DOI 10.1016/j.biomaterials.2006.06.009; Zaoui A, 2…	35	3	3	1	8	TECH SCIENCE PRESS	NORCROSS	6825 JIMMY CARTER BLVD, STE 1850, NORCROSS, GA 30071 USA	1526-1492			CMES-COMP MODEL ENG	CMES-Comp. Model. Eng. Sci.	OCT	2012	87	6
J	Achenbach, S; Hashemi, M; Moazed, B; Klymyshyn, D				Achenbach, S.; Hashemi, M.; Moazed, B.; Klymyshyn, D.			Fabrication and electrical characterisation of an all-PMMA and PMMA/lipid bi-layer single submicron pore electrophoretic flow detector for biomedical applications	MICROELECTRONIC ENGINEERING			English	Article						Electrophoretic flow detector; PMMA; E beam lithography; Biomolecule detection; Patch-clamp	SOLID-STATE NANOPORES; ASYMMETRIC NANOPORES; ION-TRANSPORT; PROTEIN	We propose an eventually all-polymer flow detector platform based on PMMA membranes with single cylindrical pores covering two orders of magnitude (approximately 1.5 rim to 450 nm diameter) for the eventual identification of various biomolecules. Demonstrated rapid prototyping micropatterning sequences include electron beam lithography (EBL) and molecular self assembly (the latter to date depends…	[Achenbach, S.; Hashemi, M.; Klymyshyn, D.] Univ Saskatchewan, Dept Elect & Comp Engn, Saskatoon, SK S7N 5A9, Canada; [Achenbach, S.; Hashemi, M.; Klymyshyn, D.] TRLabs, Saskatoon, SK S7N 3R3, Canada; [Moazed, B.] Univ Saskatchewan, Dept Anat & Cell Biol, Saskatoon, SK S7N 5E5, Canada	Achenbach, S (reprint author), Univ Saskatchewan, Dept Elect & Comp Engn, 57 Campus Dr, Saskatoon, SK S7N 5A9, Canada.	s.achenbach@usask.ca					Siwy Z, 2005, J AM CHEM SOC, V127, P5000, DOI 10.1021/ja043910f; Liu JK, 2006, ELECTROPHORESIS, V27, P3533, DOI 10.1002/elps.200600082; Wu SS, 2006, NANO LETT, V6, P2571, DOI 10.1021/nl0619498; Li J, 2001, NATURE, V412, P166, DOI 10.1038/35084037; Deamer DW, 2002, ACCOUNTS CHEM RES, V35, P817, DOI 10.1021/ar000138m; Smeets RMM, 2006, NANO LETT, V6, P89, DOI 10.1021/nl052107w; Storm AJ, 2003, NAT …	18	0	0	0	9	ELSEVIER SCIENCE BV	AMSTERDAM	PO BOX 211, 1000 AE AMSTERDAM, NETHERLANDS	0167-9317			MICROELECTRON ENG	Microelectron. Eng.	OCT	2012	98
J	Torgersen, J; Ovsianikov, A; Mironov, V; Pucher, N; Qin, XH; Li, ZQ; Cicha, K; Machacek, T; Liska, R; Jantsch, V; Stampfl, J				Torgersen, Jan; Ovsianikov, Aleksandr; Mironov, Vladimir; Pucher, Niklas; Qin, Xiaohua; Li, Zhiquan; Cicha, Klaus; Machacek, Thomas; Liska, Robert; Jantsch, Verena; Stampfl, Juergen			Photo-sensitive hydrogels for three-dimensional laser microfabrication in the presence of whole organisms	JOURNAL OF BIOMEDICAL OPTICS			English	Article						bio-fabrication; hydrogel; photoinitiator; photopolymers; two-photon polymerization	SOIL TOXICITY TEST; CAENORHABDITIS-ELEGANS; STEREOLITHOGRAPHY; POLYMERIZATION; SCAFFOLDS; CELLS; PHOTOPOLYMERIZATION; FABRICATION; TISSUES; WAVELENGTH	Hydrogels are polymeric materials with water contents similar to that of soft tissues. Due to their biomimetic properties, they have been extensively used in various biomedical applications including cell encapsulation for tissue engineering. The utilization of photopolymers provides a possibility for the temporal and spatial controlling of hydrogel cross-links. We produced three-dimensional (3-D…	[Torgersen, Jan; Ovsianikov, Aleksandr; Mironov, Vladimir; Cicha, Klaus; Stampfl, Juergen] Vienna Univ Technol, Inst Mat Sci & Engn, A-1040 Vienna, Austria; [Pucher, Niklas; Qin, Xiaohua; Li, Zhiquan; Liska, Robert] Vienna Univ Technol, Inst Appl Synthet Chem, A-1060 Vienna, Austria; [Machacek, Thomas; Jantsch, Verena] Univ Vienna, Dept Chromosome Biol, Max F Perutz Labs, A-1030 Vienna, Austria	Stampfl, J (reprint author), Vienna Univ Technol, Inst Mat Sci & Engn, Favoritenstr 9-11, A-1040 Vienna, Austria.	jstampfl@pop.tuwien.ac.at	Liska, Robert/C-2814-2008; QIN, Xiao-Hua/E-6357-2015; Ovsianikov, Aleksandr /K-8128-2015	Liska, Robert/0000-0001-7865-1936; QIN, Xiao-Hua/0000-0001-8355-3230; Ovsianikov, Aleksandr /0000-0001-5846-0198	PHOCAM under EU [260043]; China Scholarship Council (CSC); European Science Foundation (P2M Network)	The presented work was financially supported by PHOCAM (project number 260043) under the 7th framework programme for research and technological development from the EU, the China Scholarship Council (CSC) and the European Science Foundation (P2M Network). We thank Klaus Stadlmann (Vienna University of Technology) for his technical assistance on the two-photon-polymerization experimental setup as …	Tibbitt MW, 2009, BIOTECHNOL BIOENG, V103, P655, DOI 10.1002/bit.22361; Melchels FPW, 2010, BIOMATERIALS, V31, P6121, DOI 10.1016/j.biomaterials.2010.04.050; Tomatsu I, 2011, ADV DRUG DELIVER REV, V63, P1257, DOI 10.1016/j.addr.2011.06.009; Watanabe W, 2004, OPT EXPRESS, V12, P4203, DOI 10.1364/OPEX.12.004203; Kloxin AM, 2009, SCIENCE, V324, P59, DOI 10.1126/science.1169494; Cumpston BH, 1999, NA…	57	21	21	3	84	SPIE-SOC PHOTO-OPTICAL INSTRUMENTATION ENGINEERS	BELLINGHAM	1000 20TH ST, PO BOX 10, BELLINGHAM, WA 98225 USA	1083-3668			J BIOMED OPT	J. Biomed. Opt.	OCT	2012	17	10
J	Suwanprateeb, J; Thammarakcharoen, F; Wongsuvan, V; Chokevivat, W				Suwanprateeb, J.; Thammarakcharoen, F.; Wongsuvan, V.; Chokevivat, W.			Development of porous powder printed high density polyethylene for personalized bone implants	JOURNAL OF POROUS MATERIALS			English	Article						High density polyethylene; Three dimensional printing; Bone implant; Heat treatment; Sintering; Porous	MOLECULAR-WEIGHT POLYETHYLENE; TISSUE-ENGINEERED BONE; POLYMETHYL METHACRYLATE; MECHANICAL-PROPERTIES; ORBITAL IMPLANT; IN-VITRO; FABRICATION; SCAFFOLDS; STRENGTH; HYDROXYAPATITE	In this study, three dimensional printing (3DP) coupled with heat treatment was investigated as a new technique for fabrication of bone implant. An influence of using different content of polyethylene (0.60-0.80 w/w) in the raw material formulation upon the microstructure, density, porosity, shrinkage and tensile properties of porous high density polyethylene structure was investigated. It was fo…	[Suwanprateeb, J.; Thammarakcharoen, F.; Wongsuvan, V.; Chokevivat, W.] Natl Sci & Technol Dev Agcy, Natl Met & Mat Technol Ctr MTEC, Minist Sci & Technol, Klongluang 12120, Pathumthani, Thailand	Suwanprateeb, J (reprint author), Natl Sci & Technol Dev Agcy, Natl Met & Mat Technol Ctr MTEC, Minist Sci & Technol, 114 Paholyothin Rd,Klong 1, Klongluang 12120, Pathumthani, Thailand.	jintamai@mtec.or.th		Suwanprateeb, Jintamai/0000-0002-5555-3927	Cluster and Program Management Office (CPMO); National Science and Technology Development Agency	This work was supported by a grant from Cluster and Program Management Office (CPMO), National Science and Technology Development Agency. Authors would like to thank S. Veeranondha (National Center for Genetic Engineering and Biotechnology) for cell culture and Dr. J. T. H Pearce (MTEC) for help in editing.	Lam CXF, 2002, MAT SCI ENG C-BIO S, V20, P49, DOI 10.1016/S0928-4931(02)00012-7; Chumnanklang R, 2007, MAT SCI ENG C-BIO S, V27, P914, DOI 10.1016/j.msec.2006.11.004; Botchwey EA, 2003, J BIOMED MATER RES A, V67A, P357, DOI 10.1002/jbm.a.10111; Will J, 2008, J MATER SCI-MATER M, V19, P2781, DOI 10.1007/s10856-007-3346-5; Sobieraj MC, 2009, J MECH BEHAV BIOMED, V2, P433, DOI 10.1016/j.jmbbm.2008.1…	39	2	2	2	19	SPRINGER	DORDRECHT	VAN GODEWIJCKSTRAAT 30, 3311 GZ DORDRECHT, NETHERLANDS	1380-2224	1573-4854		J POROUS MAT	J. Porous Mat.	OCT	2012	19	5
J	Smith, DM; Cray, JJ; Weiss, LE; Fei, EKD; Shakir, S; Rottgers, SA; Losee, JE; Campbell, PG; Cooper, GM				Smith, Darren M.; Cray, James J., Jr.; Weiss, Lee E.; Fei, Elmer K. Dai; Shakir, Sameer; Rottgers, S. Alex; Losee, Joseph E.; Campbell, Philip G.; Cooper, Gregory M.			Precise Control of Osteogenesis for Craniofacial Defect Repair The Role of Direct Osteoprogenitor Contact in BMP-2-Based Bioprinting	ANNALS OF PLASTIC SURGERY			English	Article; Proceedings Paper	28th Annual Meeting of the Northeastern-Society-of-Plastic-Surgeons (NESPS)	OCT 20-23, 2011	Amelia Island, FL	NE Soc Plast Surg (NESPS)		craniofacial healing; BMP-2; bioprinting	BONE MORPHOGENETIC PROTEIN-2; SKULL TREPHINE DEFECTS; IN-SITU OSTEOGENESIS; STEM-CELLS; REGENERATIVE SURGERY; RHBMP-2; MODEL; NEOVASCULARIZATION; RECONSTRUCTION; CRANIOPLASTY	Background: Success with bone morphogenetic protein-2 (BMP-2) has been widely reported in the osseous reconstruction of large calvarial defects. These efforts have required enormous doses of BMP-2 and are not sufficiently refined to facilitate the detail-oriented repair required for intricate craniofacial structures. We have previously shown that inkjet-based bioprinting technologies allow for pr…	[Smith, Darren M.; Cray, James J., Jr.; Weiss, Lee E.; Fei, Elmer K. Dai; Shakir, Sameer; Rottgers, S. Alex; Losee, Joseph E.; Campbell, Philip G.; Cooper, Gregory M.] Univ Pittsburgh, Med Ctr, Pittsburgh, PA 15260 USA	Smith, DM (reprint author), Univ Pittsburgh, Med Ctr, Pittsburgh, PA 15260 USA.	smithdm3@upmc.edu					Smith DM, 2008, J CRANIOFAC SURG, V19, P1244, DOI 10.1097/SCS.0b013e3181843312; Hollinger JO, 1998, J BIOMED MATER RES, V43, P356, DOI 10.1002/(SICI)1097-4636(199824)43:4<356::AID-JBM3>3.0.CO;2-7; Wang XX, 2011, PLAST RECONSTR SURG, V128, P395, DOI 10.1097/PRS.0b013e31821e6e10; Takahashi Y, 2007, TISSUE ENG, V13, P293, DOI 10.1089/ten.2006.0088; Kinsella CR, 2011, PLAST RECONSTR SURG, V127, P1173…	25	5	5	1	10	LIPPINCOTT WILLIAMS & WILKINS	PHILADELPHIA	530 WALNUT ST, PHILADELPHIA, PA 19106-3621 USA	0148-7043			ANN PLAS SURG	Ann. Plast. Surg.	OCT	2012	69	4
J	Paul, A; Shao, W; Shum-Tim, D; Prakash, S				Paul, Arghya; Shao, Wei; Shum-Tim, Dominique; Prakash, Satya			The attenuation of restenosis following arterial gene transfer using carbon nanotube coated stent incorporating TAT/DNA(Ang1+Vegf) nanoparticles	BIOMATERIALS			English	Article						Stent; Nanoparticles; Restenosis; Hydrogel; Endothelium	PORCINE CORONARY-ARTERIES; NEOINTIMAL HYPERPLASIA; ENDOTHELIAL-CELLS; ELUTING STENTS; DELIVERY; THERAPY; INFARCTION; VEGF; ANGIOPOIETIN-1; ANGIOGENESIS	This study report the development of a nanobiohybrid hydrogel based endovascular stent device capable of preventing postangioplasty in-stent restenosis (ISR) by promoting significant vascular endothelial recovery in a site-specific manner. The hydrogel is comprised of fibrin matrices, assembled layer-by-layer (LbL) on stent surface with alternate layers carrying endosomolytic Tat peptide/DNA nano…	[Paul, Arghya; Shao, Wei; Prakash, Satya] McGill Univ, Fac Med, Dept Biomed Engn, Biomed Technol & Cell Therapy Res Lab, Montreal, PQ H3A 2B4, Canada; [Shum-Tim, Dominique] McGill Univ, Ctr Hlth, Div Cardiac Surg & Surg Res, Montreal, PQ H3A 1A1, Canada	Prakash, S (reprint author), McGill Univ, Fac Med, Dept Biomed Engn, Biomed Technol & Cell Therapy Res Lab, 3775 Univ St, Montreal, PQ H3A 2B4, Canada.	satya.prakash@mcgill.ca			Natural Sciences and Engineering Research Council of Canada (NSERC); Canadian Institute of Health Research [MOP 93641]	The work is supported by strategic research grant from Natural Sciences and Engineering Research Council of Canada (NSERC) and Canadian Institute of Health Research (MOP 93641). A Paul acknowledges the Post Doctoral Award from Fonds de Research Sante (FRSQ). W Shao acknowledges Doctor Training Award from FRSQ. We are grateful to Prof. Tabrizian for providing us with facilities in Genome Quebec la…	Clere N, 2011, CARCINOGENESIS, V32, P286, DOI 10.1093/carcin/bgq260; Tao ZX, 2011, P NATL ACAD SCI USA, V108, P2064, DOI 10.1073/pnas.1018925108; Jiang J, 2011, ONCOGENE, V30, P4498, DOI 10.1038/onc.2011.154; Zhu DW, 2010, INT J NANOMED, V5, P1095, DOI 10.2147/IJN.S14358; Dvir T, 2011, NAT NANOTECHNOL, V6, P720, DOI [10.1038/nnano.2011.160, 10.1038/NNANO.2011.160]; Paul A, 2012, INT J NANOMED, V7…	41	23	23	5	38	ELSEVIER SCI LTD	OXFORD	THE BOULEVARD, LANGFORD LANE, KIDLINGTON, OXFORD OX5 1GB, OXON, ENGLAND	0142-9612			BIOMATERIALS	Biomaterials	OCT	2012	33	30
J	Hong, J; Alvarez, LM; Shah, NJ; Cho, Y; Kim, BS; Griffith, LG; Char, K; Hammond, PT				Hong, Jinkee; Alvarez, Luis M.; Shah, Nisarg J.; Cho, Younghyun; Kim, Byeong-Su; Griffith, Linda G.; Char, Kookheon; Hammond, Paula T.			Multilayer thin-film coatings capable of extended programmable drug release: application to human mesenchymal stem cell differentiation	DRUG DELIVERY AND TRANSLATIONAL RESEARCH			English	Article						Layer-by-layer; Multilayer; Controlled release; Human mesenchymal stem cells; Differentiation; Dexamethasone		The promise of cellular therapy lies in healing damaged tissues and organs in vivo as well as generating tissue constructs in vitro for subsequent transplantation. Postnatal stem cells are ideally suited for cellular therapies due to their pluripotency and the ease with which they can be cultured on functionalized substrates. Creating environments to control and successfully drive their different…	[Hong, Jinkee; Shah, Nisarg J.; Kim, Byeong-Su; Hammond, Paula T.] MIT, Dept Chem Engn, Cambridge, MA 02139 USA; [Hong, Jinkee; Shah, Nisarg J.; Hammond, Paula T.] MIT, Koch Inst Integrat Canc Res, Cambridge, MA 02139 USA; [Alvarez, Luis M.; Griffith, Linda G.] MIT, Dept Biol Engn, Cambridge, MA 02139 USA; [Alvarez, Luis M.] Frederick Natl Lab Canc Res, Canc & Dev Biol Lab, Frederick, MD 21702 US…	Hammond, PT (reprint author), MIT, Koch Inst Integrat Canc Res, 77 Massachusetts Ave, Cambridge, MA 02139 USA.	khchar@plaza.snu.ac.kr; hammond@mit.edu			Singapore-MIT Alliance for Research and Technology (SMART) at the Massachusetts Institute of Technology (MIT); National Research Foundation of Korea (NRF); Korean Ministry of Education, Science and Technology (MEST) through The National Creative Research Initiative Program for "Intelligent Hybrids Research Center" [2010-0018290]; WCU Program of Chemical Convergence for Energy and Environment [R31…	This research was funded by the Singapore-MIT Alliance for Research and Technology (SMART) at the Massachusetts Institute of Technology (MIT). Additionally, this work was financially supported by the National Research Foundation of Korea (NRF) funded by the Korean Ministry of Education, Science and Technology (MEST) through The National Creative Research Initiative Program for "Intelligent Hybrid…	Ai H, 2003, CELL BIOCHEM BIOPHYS, V39, P23, DOI 10.1385/CBB:39:1:23; Ramakrishna S, 2001, COMPOS SCI TECHNOL, V61, P1189, DOI 10.1016/S0266-3538(00)00241-4; Yan Y, 2011, ACS NANO, V5, P4252, DOI 10.1021/nn201793f; Pargaonkar N, 2005, PHARM RES, V22, P826, DOI 10.1007/s11095-005-2600-0; Chen XY, 2011, BIOMATERIALS, V32, P1759, DOI 10.1016/j.biomaterials.2010.11.002; Mackay AM, 1998, TISSUE ENG, V4…	47	5	5	5	6	SPRINGER HEIDELBERG	HEIDELBERG	TIERGARTENSTRASSE 17, D-69121 HEIDELBERG, GERMANY	2190-393X	2190-3948		DRUG DELIV TRANSL RE	Drug Deliv. Transl. Res.	OCT	2012	2	5
J	Pranav, S; Kelber, JA; Lee, JW; Wright, TN; Vecchio, KS; Klemke, RL; Chen, SC				Soman, Pranav; Kelber, Jonathan A.; Lee, Jin Woo; Wright, Tracy N.; Vecchio, Kenneth S.; Klemke, Richard L.; Chen, Shaochen			Cancer cell migration within 3D layer-by-layer microfabricated photocrosslinked PEG scaffolds with tunable stiffness	BIOMATERIALS			English	Article						Cell migration; Microstructure; Mechanical stiffness; Scaffold; Normal breast epithelial cells; Oncogene-transformed cells	TISSUE ENGINEERING SCAFFOLDS; POISSONS RATIO; POLYMER SCAFFOLDS; TUMOR-CELLS; STEM-CELLS; HYDROGELS; MOTILITY; FABRICATION; GENERATION; ADHESION	Our current understanding of 3-dimensional (3D) cell migration is primarily based on results from fibrous scaffolds with randomly organized internal architecture. Manipulations that change the stiffness of these 3D scaffolds often alter other matrix parameters that can modulate cell motility independently or synergistically, making observations less predictive of how cells behave when migrating i…	[Soman, Pranav; Lee, Jin Woo; Vecchio, Kenneth S.; Chen, Shaochen] Univ Calif San Diego, Dept NanoEngn, La Jolla, CA 92121 USA; [Kelber, Jonathan A.; Wright, Tracy N.; Klemke, Richard L.] Univ Calif San Diego, Dept Pathol, San Diego, CA 92103 USA; [Kelber, Jonathan A.; Wright, Tracy N.; Klemke, Richard L.] Univ Calif San Diego, Moores Canc Ctr, San Diego, CA 92103 USA	Chen, SC (reprint author), Univ Calif San Diego, Dept NanoEngn, La Jolla, CA 92121 USA.	pranavsom@gmail.com; rklemke@ucsd.edu; chen168@ucsd.edu			National Institute of Biomedical Imaging And Bioengineering [R01EB012597]; NIH-IRACDA (National Institutes of Health - Institutional Research and Academic Career Development Award) [GM06852]; National Institutes of Health [CA097022, CA129231]	The project described was supported in part by Award Number R01EB012597 from the National Institute of Biomedical Imaging And Bioengineering to S.C. This work was supported by the NIH-IRACDA (National Institutes of Health - Institutional Research and Academic Career Development Award) Postdoctoral Fellowship GM06852 (to J.A.K.) and National Institutes of Health Grants CA097022 and CA129231 (to R.…	Ho MH, 2004, BIOMATERIALS, V25, P129, DOI 10.1016/S0142-9612(03)00483-6; Han LH, 2010, BIOMED MICRODEVICES, V12, P721, DOI 10.1007/s10544-010-9425-2; Soman P, 2012, SOFT MATTER, V8, P4946, DOI 10.1039/c2sm07354d; Hanahan D, 2011, CELL, V144, P646, DOI 10.1016/j.cell.2011.02.013; Kuntz RM, 1997, BIOPHYS J, V72, P1472; Ma PX, 2001, TISSUE ENG, V7, P23, DOI 10.1089/107632701300003269; Han LH, 2008, …	43	2	2	2	43	ELSEVIER SCI LTD	OXFORD	THE BOULEVARD, LANGFORD LANE, KIDLINGTON, OXFORD OX5 1GB, OXON, ENGLAND	0142-9612			BIOMATERIALS	Biomaterials	OCT	2012	33	29
J	Park, JS; Yang, HN; Woo, DG; Jeon, SY; Park, KH				Park, Ji Sun; Yang, Han Na; Woo, Dae Gyun; Jeon, Su Yeon; Park, Keun-Hong			SOX9 gene plus heparinized TGF-beta 3 coated dexamethasone loaded PLGA microspheres for inducement of chondrogenesis of hMSCs	BIOMATERIALS			English	Article						PLGA microspheres; SOX9 genes; Dexamethasone; hMSCs; Heparinized TGF-beta 3	MESENCHYMAL STEM-CELLS; GROWTH-FACTOR; DELIVERY; NANOPARTICLES; SCAFFOLDS; RELEASE; DIFFERENTIATION; POLYMER; SIRNA; GEL	Microparticulated types of scaffolds have been widely applied in stem cell therapy and the tissue engineering field for the regeneration of wound tissues. During application of simple genes or growth factors and cell delivery vehicles, we designed a method that employs dexamethsone loaded PLGA microspheres consisting of polyplexed SOX9 genes plus heparinized TGF-beta 3 on the surface of polymeric…	[Park, Ji Sun; Yang, Han Na; Woo, Dae Gyun; Jeon, Su Yeon; Park, Keun-Hong] CHA Univ, Coll Life Sci, Dept Biomed Sci, Songnam, South Korea	Park, KH (reprint author), CHA Univ, Coll Life Sci, Dept Biomed Sci, 3F,502 Yatap Dong, Songnam, South Korea.	pkh0410@cha.ac.kr			National Research Foundation of Korea (NRF); Ministry of Education, Science and Technology [20120006111, 2012R1A1A3003063, 2011K000823]	This research was supported by the National Research Foundation of Korea (NRF), funded by the Ministry of Education, Science and Technology (20120006111, 2012R1A1A3003063, & 2011K000823).	Aina V, 2010, LANGMUIR, V26, P18600, DOI 10.1021/la1036647; Yang HN, 2011, BIOMATERIALS, V32, P7695, DOI 10.1016/j.biomaterials.2011.06.059; Cushnie EK, 2010, J BIOMED MATER RES A, V94A, P568, DOI 10.1002/jbm.a.32722; Martins A, 2010, BIOMATERIALS, V31, P5875, DOI 10.1016/j.biomaterials.2010.04.010; Sapir Y, 2011, BIOMATERIALS, V32, P1838, DOI 10.1016/j.biomaterials.2010.11.008; Park JS, 2009, TI…	43	14	15	5	43	ELSEVIER SCI LTD	OXFORD	THE BOULEVARD, LANGFORD LANE, KIDLINGTON, OXFORD OX5 1GB, OXON, ENGLAND	0142-9612			BIOMATERIALS	Biomaterials	OCT	2012	33	29
J	Hong, J; Kang, SW				Hong, Jinkee; Kang, Sang Wook			Insulin release bio-platform from all nano-container assembled thin films	MATERIALS SCIENCE & ENGINEERING C-MATERIALS FOR BIOLOGICAL APPLICATIONS			English	Article						Thin films; Layer-by-layer; Micelle; Insulin; Controlled release	BLOCK-COPOLYMER MICELLES; POLYMER MICELLES; MULTILAYER FILMS; NANOPARTICLES; SURFACTANTS; AZOBENZENE	We introduce nano-container assembled multilayer structures for controlling the release of human insulin. Two block copolymer micelles (BCMs) were used as a nano-container for hydrogen bonding-based, layer-by-layer (LbL) assembly of thin films. BCMs were composed of either hairy (long corona region relative to the hydrophobic core part) or crew-cut (huge hydrophobic core chains, compared with the…	[Kang, Sang Wook] Sangmyung Univ, Dept Chem, Seoul 110743, South Korea; [Hong, Jinkee] Kyung Hee Univ, Coll Life Sci, Dept Plant & Environm New Resources, Yongin 446701, South Korea	Kang, SW (reprint author), Sangmyung Univ, Dept Chem, Seoul 110743, South Korea.	swkang@smu.ac.kr					Hirano A, 2004, MAT SCI ENG C-BIO S, V24, P761, DOI 10.1016/j.msec.2004.08.050; Such GK, 2006, J AM CHEM SOC, V128, P9318, DOI 10.1021/ja063043+; Abalde-Cela S, 2009, ANGEW CHEM INT EDIT, V48, P5326, DOI 10.1002/anie.200901807; Kharlampieva E, 2010, SOFT MATTER, V6, P800, DOI 10.1039/b917845g; Fang YY, 2008, J MEMBRANE SCI, V320, P514, DOI 10.1016/j.memsci.2008.04.042; Chen HT, 2008, P NATL ACAD …	22	8	8	1	12	ELSEVIER SCIENCE BV	AMSTERDAM	PO BOX 211, 1000 AE AMSTERDAM, NETHERLANDS	0928-4931			MAT SCI ENG C-MATER	Mater. Sci. Eng. C-Mater. Biol. Appl.	OCT 1	2012	32	7
J	Leung, LH; Naguib, H				Leung, Linus H.; Naguib, Hani			Novel fabrication technique for three-dimensional micropatterned electrospun poly(DL-lactide-co-glycolide) acid	JOURNAL OF APPLIED POLYMER SCIENCE			English	Article						biomaterials; mechanical properties; sintering	NANOFIBROUS STRUCTURE; SURFACE-MORPHOLOGY; SCAFFOLD; FIBERS; POLYSTYRENE	Current tissue engineering scaffolds created by electrospinning techniques are mostly limited to two-dimensional membranes. In this article, a novel method for fabricating three-dimensional (3D) fibrous scaffolds is presented. The fabrication technique uses the saturation of carbon dioxide in poly(lactide-co-glycolide) acid to lower the glass-transition temperature of the polymer to allow for the…	[Leung, Linus H.; Naguib, Hani] Univ Toronto, Inst Biomat & Biomed Engn, Dept Mech & Ind Engn, Dept Mat Sci & Engn, Toronto, ON M5S 3G8, Canada	Naguib, H (reprint author), Univ Toronto, Inst Biomat & Biomed Engn, Dept Mech & Ind Engn, Dept Mat Sci & Engn, 5 Kings Coll Rd, Toronto, ON M5S 3G8, Canada.	naguib@mie.utoronto.ca			Natural Sciences and Engineering Research Council of Canada; Canada Research Chairs Program; Canada Foundation of Innovation	Contract grant sponsors: Natural Sciences and Engineering Research Council of Canada, Canada Research Chairs Program, Canada Foundation of Innovation.	Kim SS, 2007, J BIOMED MATER RES A, V80A, P206, DOI 10.1002/jbm.a.30836; Kim G, 2007, J BIOMED MATER RES B, V81B, P104, DOI 10.1002/jbm.b.30642; Yoshimoto H, 2003, BIOMATERIALS, V24, P2077, DOI 10.1016/S0142-9612(02)00635-X; Tan SH, 2005, POLYMER, V46, P6128, DOI 10.1016/j.polymer.2005.05.068; Xu CY, 2004, BIOMATERIALS, V25, P877, DOI 10.1016/S0142-9612(03)00593-3; Zong XH, 2002, POLYMER, V43, P4…	33	2	2	1	17	WILEY-BLACKWELL	HOBOKEN	111 RIVER ST, HOBOKEN 07030-5774, NJ USA	0021-8995			J APPL POLYM SCI	J. Appl. Polym. Sci.	SEP 25	2012	125			2	SI
J	Tirella, A; Ahluwalia, A				Tirella, Annalisa; Ahluwalia, Arti			The impact of fabrication parameters and substrate stiffness in direct writing of living constructs	BIOTECHNOLOGY PROGRESS			English	Article						biofabrication; living systems; scaffold; biomaterials; cell culture	CELL BEHAVIOR; STEM-CELLS; TISSUE; DROP; CHEMOTAXIS; SCAFFOLDS; VIABILITY; SURFACES; SYSTEM; BONE	Biomolecules and living cells can be printed in high-resolution patterns to fabricate living constructs for tissue engineering. To evaluate the impact of processing cells with rapid prototyping (RP) methods, we modeled the printing phase of two RP systems that use biomaterial inks containing living cells: a high-resolution inkjet system (BioJet) and a lower-resolution nozzle-based contact printin…	[Tirella, Annalisa; Ahluwalia, Arti] Univ Pisa, Fac Engn, Interdept Res Ctr E Piaggio, I-56126 Pisa, Italy	Tirella, A (reprint author), Univ Pisa, Fac Engn, Interdept Res Ctr E Piaggio, I-56126 Pisa, Italy.	a.tirella@centropiaggio.unipi.it	Tirella, Annalisa/H-7615-2012	Ahluwalia, Arti/0000-0001-5370-6750; Tirella, Annalisa/0000-0002-3743-3593			Tsuda Y, 2007, BIOMATERIALS, V28, P4939, DOI 10.1016/j.biomaterials.2007.08.002; Boland Thomas, 2006, Biotechnology Journal, V1, P910, DOI 10.1002/biot.200600081; Li J, 2011, TRENDS CELL BIOL, V21, P489, DOI 10.1016/j.tcb.2011.05.002; Glaser T, 2007, STEM CELLS, V25, P3016, DOI 10.1634/stemcells.2007-0218; Wang W, 2008, J MANUF SCI E-T ASME, V130, DOI 10.1115/1.2896118; Saunders RE, 2008, BIOMATE…	31	3	3	7	42	WILEY-BLACKWELL	HOBOKEN	111 RIVER ST, HOBOKEN 07030-5774, NJ USA	8756-7938			BIOTECHNOL PROGR	Biotechnol. Prog.	SEP-OCT	2012	28	5
J	Zhou, K; Thouas, GA; Bernard, CC; Nisbet, DR; Finkelstein, DI; Li, D; Forsythe, JS				Zhou, Kun; Thouas, George A.; Bernard, Claude C.; Nisbet, David R.; Finkelstein, David I.; Li, Dan; Forsythe, John S.			Method to Impart Electro- and Biofunctionality to Neural Scaffolds Using Graphene-Polyelectrolyte Multilayers	ACS APPLIED MATERIALS & INTERFACES			English	Article						layer-by-layer; graphene; polyelectrolyte multilayers; nanofibers; scaffolds; neural tissue engineering	EMBRYONIC CORTICAL-NEURONS; CARBON NANOTUBES; FILMS; CELLS; CAPSULES	Electroactive scaffolds that are passively conductive and able to transmit applied electrical stimuli are of increasing importance for neural tissue engineering. Here, we report a process of rendering both 2D and 3D polymer scaffolds electrically conducting, while also enhancing neuron attachment. Graphene-heparin/poly-L-lysine polyelectrolytes were assembled via layer-by-layer (LbL) deposition o…	[Zhou, Kun; Li, Dan; Forsythe, John S.] Monash Univ, Dept Mat Engn, Clayton, Vic 3800, Australia; [Zhou, Kun; Li, Dan; Forsythe, John S.] Monash Univ, Monash Vis Grp, Clayton, Vic 3800, Australia; [Zhou, Kun] Monash Univ, Monash Immunol & Stem Cell Labs, Clayton, Vic 3800, Australia; [Thouas, George A.] Univ Melbourne, Dept Zool, Melbourne, Vic 3010, Australia; [Finkelstein, David I.] Univ Melbou…	Forsythe, JS (reprint author), Monash Univ, Dept Mat Engn, Clayton, Vic 3800, Australia.	john.forsythe@monash.edu	Finkelstein, David/B-9617-2009; Li, Dan/B-9316-2008	Finkelstein, David/0000-0002-8167-4917; Li, Dan/0000-0003-3461-5751	ARC Special Initiative in bionic vision science technology; Contributing to Australian Scholarship and Science (CASS) Foundation; Eva and Les Erdi AUSiMED Fellowship in Neurological Diseases; Diana Asmar Fund; National Health and Medical Research Council of Australia; ARC Discovery [DP0985433]	This work was supported by ARC Special Initiative in bionic vision science & technology, ARC Discovery (DP0985433), the Contributing to Australian Scholarship and Science (CASS) Foundation, the Eva and Les Erdi AUSiMED Fellowship in Neurological Diseases, the Diana Asmar Fund, and the National Health and Medical Research Council of Australia.	Liu JQ, 2010, LANGMUIR, V26, P10068, DOI 10.1021/la1001978; Keefer EW, 2008, NAT NANOTECHNOL, V3, P434, DOI 10.1038/nnano.2008.174; Zhang YB, 2010, ACS NANO, V4, P3181, DOI 10.1021/nn1007176; Abidian MR, 2009, ADV MATER, V21, P3764, DOI 10.1002/adma.200900887; Bolotin KI, 2008, SOLID STATE COMMUN, V146, P351, DOI 10.1016/j.ssc.2008.02.024; Yang F, 2005, BIOMATERIALS, V26, P2603, DOI 10.1016/j.bio…	38	27	28	12	123	AMER CHEMICAL SOC	WASHINGTON	1155 16TH ST, NW, WASHINGTON, DC 20036 USA	1944-8244			ACS APPL MATER INTER	ACS Appl. Mater. Interfaces	SEP	2012	4	9
J	Guarino, V; Gloria, A; Raucci, MG; De Santis, R; Ambrosio, L				Guarino, V.; Gloria, A.; Raucci, M. G.; De Santis, R.; Ambrosio, L.			Bio-inspired composite and cell instructive platforms for bone regeneration	INTERNATIONAL MATERIALS REVIEWS			English	Review						Tissue scaffolds; Polymer composites; Biomimesis; Biocompatibility; Biomedical materials; Bone regeneration; Hierarchical structures; Polymer processing; Electrospun fibres; Review	MESENCHYMAL STEM-CELLS; TISSUE ENGINEERING APPLICATIONS; SOL-GEL SYNTHESIS; DYNAMIC-MECHANICAL PROPERTIES; RAPID PROTOTYPING TECHNIQUES; FIBER-DEPOSITION TECHNIQUE; GELATIN-SILOXANE HYBRIDS; PCL POROUS SCAFFOLDS; IN-VITRO; HYDROXYAPATITE NANOPARTICLES	Biological studies indicate that numerous materials present in living tissues owe their success to an optimal combination of properties and adaptive structures, rather than to extreme properties per se. Through studying natural tissues and by biomimesis, new polymer and composite materials may be designed to emulate the structural and functional responses of bone. These materials must ensure bioc…	[Guarino, V.; Gloria, A.; Raucci, M. G.; De Santis, R.; Ambrosio, L.] Natl Res Council Italy, Inst Composite & Biomed Mat, I-80125 Naples, Italy	Ambrosio, L (reprint author), Natl Res Council Italy, Inst Composite & Biomed Mat, Ple Tecchio 80, I-80125 Naples, Italy.	ambrosio@unina.it			MIUR funds - Rete Nazionale di Ricerca TISSUENET [RBPR05RSM2]; MERIT [RBNE08HM7T]; EC project - IP STEPS [FP6-500465]; EC project - MAGISTER [FP7-NMP3-LA-2008-214685]	This study was financially supported from the MIUR funds - Rete Nazionale di Ricerca TISSUENET (n. RBPR05RSM2), MERIT (n. RBNE08HM7T) - and EC projects - IP STEPS (FP6-500465), MAGISTER (FP7-NMP3-LA-2008-214685).	Ackerman L.V., 1976, MONOGRAPHS PATHOLOGY; Almeida HD, 2010, MED ENG PHYS, V32, P775, DOI 10.1016/j.medengphy.2010.05.001; Ambrosio L, 2001, BIOMEDICAL POLYMERS AND POLYMER THERAPEUTICS, P227; Qian D, 2000, APPL PHYS LETT, V76, P2868, DOI 10.1063/1.126500; Luong-Van E, 2007, J MOL HISTOL, V38, P459, DOI 10.1007/s10735-007-9129-y; Guo GS, 2005, CERAM INT, V31, P869, DOI 10.1016/j.ceramint.2004.10.…	234	13	14	15	92	MANEY PUBLISHING	LEEDS	STE 1C, JOSEPHS WELL, HANOVER WALK, LEEDS LS3 1AB, W YORKS, ENGLAND	0950-6608			INT MATER REV	Int. Mater. Rev.	SEP	2012	57	5
J	Kang, HW; Cho, DW				Kang, Hyun-Wook; Cho, Dong-Woo			Development of an Indirect Stereolithography Technology for Scaffold Fabrication with a Wide Range of Biomaterial Selectivity	TISSUE ENGINEERING PART C-METHODS			English	Article							SOLID FREEFORM FABRICATION; FREE-FORM FABRICATION; PLGA SCAFFOLDS; MICRO-STEREOLITHOGRAPHY; DYNAMIC MASK; MICROSTEREOLITHOGRAPHY; COMPOSITES; OSTEOBLAST; LASER; REGENERATION	Tissue engineering, which is the study of generating biological substitutes to restore or replace tissues or organs, has the potential to meet current needs for organ transplantation and medical interventions. Various approaches have been attempted to apply three-dimensional (3D) solid freeform fabrication technologies to tissue engineering for scaffold fabrication. Among these, the stereolithogr…	[Cho, Dong-Woo] Pohang Univ Sci & Technol, Dept Mech Engn, Pohang 790784, Gyungbuk, South Korea; [Cho, Dong-Woo] Pohang Univ Sci & Technol, Div Integrat Biosci & Biotechnol, Pohang 790784, Gyungbuk, South Korea; [Kang, Hyun-Wook] Wake Forest Inst Regenerat Med, Winston Salem, NC USA	Cho, DW (reprint author), Pohang Univ Sci & Technol, Dept Mech Engn, San 31, Pohang 790784, Gyungbuk, South Korea.	dwcho@postech.ac.kr			National Research Foundation of Korea (NRF); Korea government (MEST) [2011-0000412]	This work was supported by the National Research Foundation of Korea (NRF) grant funded by the Korea government (MEST; no. 2011-0000412).	Lee SJ, 2008, BIOMED MICRODEVICES, V10, P233, DOI 10.1007/s10544-007-9129-4; Pattison MA, 2005, BIOMATERIALS, V26, P2491, DOI 10.1016/j.biomaterials.2004.07.011; Kawata S, 2001, NATURE, V412, P697, DOI 10.1038/35089130; Sachlos E, 2003, BIOMATERIALS, V24, P1487, DOI 10.1016/S0142-9612(02)00528-8; Kang HW, 2004, J MANUF SCI E-T ASME, V126, P766, DOI 10.1115/1.1811116; Kwon IK, 2005, BIOMATERIALS, …	42	16	16	1	22	MARY ANN LIEBERT, INC	NEW ROCHELLE	140 HUGUENOT STREET, 3RD FL, NEW ROCHELLE, NY 10801 USA	1937-3384	1937-3392		TISSUE ENG PART C-ME	Tissue Eng. Part C-Methods	SEP	2012	18	9
J	Carmagnola, I; Chiono, V; Ferreira, AMD; Abrigo, M; Boccafoschi, F; Ciardelli, G				Carmagnola, I.; Chiono, V.; Ferreira, A. M. Duarte; Abrigo, M.; Boccafoschi, F.; Ciardelli, G.			Nanostructured multicomponent coatings via layer-by-layer technique for biomedical applications	JOURNAL OF TISSUE ENGINEERING AND REGENERATIVE MEDICINE			English	Meeting Abstract									Politecn Torino, Turin, Italy; Univ Piemonte Orientale, Alessandria, Italy			Chiono, Valeria/G-3631-2014					0	0	0	0	0	WILEY-BLACKWELL	HOBOKEN	111 RIVER ST, HOBOKEN 07030-5774, NJ USA	1932-6254			J TISSUE ENG REGEN M	J. Tissue Eng. Regen. Med.	SEP	2012	6			1	SI
J	Ostrowska, B; Kurzyk, A; Pojda, Z; Swieszkowski, W; Kurzydlowski, K				Ostrowska, B.; Kurzyk, A.; Pojda, Z.; Swieszkowski, W.; Kurzydlowski, K.			How structure and chemical composition influence mechanical and biological properties of 3D tissue engineering scaffolds fabricated using rapid prototyping method	JOURNAL OF TISSUE ENGINEERING AND REGENERATIVE MEDICINE			English	Meeting Abstract									[Ostrowska, B.; Kurzyk, A.; Pojda, Z.; Swieszkowski, W.; Kurzydlowski, K.] Warsaw Univ Technol, Oncol Ctr Inst, PL-00661 Warsaw, Poland								0	0	0	1	5	WILEY-BLACKWELL	HOBOKEN	111 RIVER ST, HOBOKEN 07030-5774, NJ USA	1932-6254			J TISSUE ENG REGEN M	J. Tissue Eng. Regen. Med.	SEP	2012	6			1	SI
J	Serra, T; Navarro, M; Mateos-Timoneda, MA; Rodriguez-Cabello, JC; Planell, JA				Serra, T.; Navarro, M.; Mateos-Timoneda, M. A.; Rodriguez-Cabello, J. C.; Planell, J. A.			Biofunctionalization of rapid prototyping PLA scaffolds for tissue engineering	JOURNAL OF TISSUE ENGINEERING AND REGENERATIVE MEDICINE			English	Meeting Abstract									Inst Bioengn Catalonia, Barcelona, Spain; Tech Univ Catalonia UPC, Barcelona, Spain			Mateos Timoneda, Miguel Angel/D-4666-2014	Mateos Timoneda, Miguel Angel/0000-0001-7657-1414				0	0	0	0	11	WILEY-BLACKWELL	HOBOKEN	111 RIVER ST, HOBOKEN 07030-5774, NJ USA	1932-6254			J TISSUE ENG REGEN M	J. Tissue Eng. Regen. Med.	SEP	2012	6			1	SI
J	Luczynski, KW; Brynk, T; Ostrowska, B; Swieszkowski, W; Reihsner, R; Hellmich, C				Luczynski, K. W.; Brynk, T.; Ostrowska, B.; Swieszkowski, W.; Reihsner, R.; Hellmich, C.			Consistent quasi-static and ultrasonic elasticity determination of PLLA-based rapid-prototyped tissue engineering scaffolds	JOURNAL OF TISSUE ENGINEERING AND REGENERATIVE MEDICINE			English	Meeting Abstract									Vienna Univ Technol, Vienna, Austria; Warsaw Univ Technol, PL-00661 Warsaw, Poland								0	0	0	1	1	WILEY-BLACKWELL	HOBOKEN	111 RIVER ST, HOBOKEN 07030-5774, NJ USA	1932-6254			J TISSUE ENG REGEN M	J. Tissue Eng. Regen. Med.	SEP	2012	6			1	SI
J	Park, JH; Jung, JW; Kang, HW; Joo, YH; Lee, JS; Cho, DW				Park, Jeong Hun; Jung, Jin Woo; Kang, Hyun-Wook; Joo, Young Hoon; Lee, Jung-Seob; Cho, Dong-Woo			Development of a 3D bellows tracheal graft: mechanical behavior analysis, fabrication and an in vivo feasibility study	BIOFABRICATION			English	Article							TISSUE-ENGINEERED TRACHEA; RECONSTRUCTION; SCAFFOLD; PROSTHESIS; CARTILAGE	Artificial tracheal grafts should have not only enough compressive strength to maintain an open tracheal lumen, but also sufficient flexibility for stable mechanical behavior, similar to the native trachea at the implant site. In this study, we developed a new 3D artificial tracheal graft using a bellows design for considering its mechanical behavior. To investigate the mechanical behavior of the…	[Park, Jeong Hun; Jung, Jin Woo; Lee, Jung-Seob; Cho, Dong-Woo] Pohang Univ Sci & Technol POSTECH, Dept Mech Engn, Pohang, South Korea; [Kang, Hyun-Wook] Wake Forest Sch Med, Wake Forest Inst Regenerat Med, Winston Salem, NC USA; [Joo, Young Hoon] Catholic Univ Korea, Dept Otolaryngol, Coll Med, Puchon, South Korea; [Joo, Young Hoon] Catholic Univ Korea, HNS, Coll Med, Puchon, South Korea; [Cho, …	Cho, DW (reprint author), Pohang Univ Sci & Technol POSTECH, Dept Mech Engn, Pohang, South Korea.	dwcho@postech.ac.kr			National Research Foundation of Korea (NRF); Korea government (MEST) [2011-0000412]	This work was supported by the National Research Foundation of Korea (NRF) grant funded by the Korea government (MEST) (no 2011-0000412).	Tatekawa Y, 2010, J SURG RES, V160, P114, DOI 10.1016/j.jss.2008.11.003; Omori K, 2008, ANN OTO RHINOL LARYN, V117, P673; Tatekawa Y, 2010, PEDIATR SURG INT, V26, P575, DOI 10.1007/s00383-010-2609-2; Chae Y, 2008, LASER SURG MED, V40, P550, DOI 10.1002/lsm.20666; Liska R, 2005, J APPL POLYM SCI, V97, P2286, DOI 10.1002/app.22025; Grellmann W, 2006, J BIOMED MATER RES A, V78A, P168, DOI 10.1002/jb…	29	8	8	1	15	IOP PUBLISHING LTD	BRISTOL	TEMPLE CIRCUS, TEMPLE WAY, BRISTOL BS1 6BE, ENGLAND	1758-5082			BIOFABRICATION	Biofabrication	SEP	2012	4	3
J	Valmikinathan, CM; Chang, W; Xu, JH; Yu, XJ				Valmikinathan, Chandra M.; Chang, Wei; Xu, Jiahua; Yu, Xiaojun			Self assembled temperature responsive surfaces for generation of cell patches for bone tissue engineering	BIOFABRICATION			English	Article							THIN-FILMS; SHEET; SCAFFOLDS; CULTURE; LAYER; COPOLYMERS; ADHESION; POLY(N-ISOPROPYLACRYLAMIDE); DIFFERENTIATION; CULTIVATION	One of the major challenges in the fabrication of tissue engineered scaffolds is the ability of the scaffold to biologically mimic autograft-like tissues. One of the alternate approaches to achieve this is by the application of cell seeded scaffolds with optimal porosity and mechanical properties. However, the current approaches for seeding cells on scaffolds are not optimal in terms of seeding e…	[Valmikinathan, Chandra M.; Chang, Wei; Xu, Jiahua; Yu, Xiaojun] Stevens Inst Technol, Dept Chem Chem Biol & Biomed Engn, Hoboken, NJ 07030 USA	Yu, XJ (reprint author), Stevens Inst Technol, Dept Chem Chem Biol & Biomed Engn, Hoboken, NJ 07030 USA.	xyu@stevens.edu	Valmikinathan, Chandra/A-7120-2013	Valmikinathan, Chandra/0000-0001-8648-3004	AO Research Fund of the AO Foundation [S-08-90Y]	This research was partly supported by the grant from the AO Research Fund of the AO Foundation (S-08-90Y).	Khan Y, 2008, J BONE JOINT SURG AM, V90A, P36, DOI 10.2106/JBJS.G.01260; Kim BS, 1998, BIOTECHNOL BIOENG, V57, P46; Botchwey EA, 2003, J BIOMED MATER RES A, V67A, P357, DOI 10.1002/jbm.a.10111; Vunjak-Novakovic G, 1998, BIOTECHNOL PROGR, V14, P193, DOI 10.1021/bp970120j; [Anonymous], 2000, CLIN ORTHOPAEDICS, DOI 10.1097/00003086-200002000-00003; Shimizu T, 2003, BIOMATERIALS, V24, P2309, DOI 10.1…	42	3	3	1	19	IOP PUBLISHING LTD	BRISTOL	TEMPLE CIRCUS, TEMPLE WAY, BRISTOL BS1 6BE, ENGLAND	1758-5082			BIOFABRICATION	Biofabrication	SEP	2012	4	3
J	Lu, L; Zhang, QW; Wootton, D; Chiou, R; Li, DC; Lu, BH; Lelkes, P; Zhou, J				Lu, Lin; Zhang, Qingwei; Wootton, David; Chiou, Richard; Li, Dichen; Lu, Bingheng; Lelkes, Peter; Zhou, Jack			Biocompatibility and biodegradation studies of PCL/beta-TCP bone tissue scaffold fabricated by structural porogen method	JOURNAL OF MATERIALS SCIENCE-MATERIALS IN MEDICINE			English	Article							SOLID FREEFORM FABRICATION; IN-VITRO DEGRADATION; POLY(EPSILON-CAPROLACTONE); COMPOSITES; RELEASE; CELLS; ACID)	Three-dimensional printer (3DP) (Z-Corp) is a solid freeform fabrication system capable of generating sub-millimeter physical features required for tissue engineering scaffolds. By using plaster composite materials, 3DP can fabricate a universal porogen which can be injected with a wide range of high melting temperature biomaterials. Here we report results toward the manufacture of either pure po…	[Lu, Lin; Zhang, Qingwei; Chiou, Richard; Zhou, Jack] Drexel Univ, Dept Mech Engn & Mech, Philadelphia, PA 19104 USA; [Wootton, David] Cooper Union Adv Sci & Art, Mech Engn, New York, NY 10003 USA; [Li, Dichen; Lu, Bingheng] Xi An Jiao Tong Univ, Sch Mech Engn, Xian 710049, Peoples R China; [Lelkes, Peter] Temple Univ, Dept Bioengn, Philadelphia, PA 19122 USA	Zhou, J (reprint author), Drexel Univ, Dept Mech Engn & Mech, 3121 Chestnut St, Philadelphia, PA 19104 USA.	zhoug@drexel.edu			National Science Foundation (NSF) [DMI-0300405, CMMI-0700139, CMMI-0925348]	We gratefully thank National Science Foundation (NSF) for its financial support (DMI-0300405, CMMI-0700139 and CMMI-0925348). Additionally, the authors are grateful to Dr. Wei Sun for providing access to 3D printer for this study. We also would like to thank the laboratory of Dr. Giuseppe Palmese for assistance with GPC degradation tests and the laboratory of Dr. Boris Polyak for providing the ac…	Barralet JE, 2002, BIOMATERIALS, V23, P3063, DOI 10.1016/S0142-9612(01)00401-X; Geissler U, 2000, J BIOMED MATER RES, V51, P752, DOI 10.1002/1097-4636(20000915)51:4<752::AID-JBM25>3.0.CO;2-7; Shin M, 2004, TISSUE ENG, V10, P33, DOI 10.1089/107632704322791673; Yang Q, 2006, J MACROMOL SCI B, V45, P1171, DOI 10.1080/00222340600976783; Kim HW, 2004, J BIOMED MATER RES B, V70B, P240, DOI 10.1002/jbm.…	36	15	17	2	46	SPRINGER	DORDRECHT	VAN GODEWIJCKSTRAAT 30, 3311 GZ DORDRECHT, NETHERLANDS	0957-4530			J MATER SCI-MATER M	J. Mater. Sci.-Mater. Med.	SEP	2012	23	9
J	Vergaro, V; Baldassarre, F; De Santis, F; Ciccarella, G; Giannelli, G; Leporatti, S				Vergaro, Viviana; Baldassarre, Francesca; De Santis, Flavia; Ciccarella, Giuseppe; Giannelli, Gianluigi; Leporatti, Stefano			TGF-Beta Inihibitor-loaded Polyelectrolyte Multilayers Capsules for Sustained Targeting of Hepatocarcinoma Cells	CURRENT PHARMACEUTICAL DESIGN			English	Review						Polyelectrolytes; capsules; HCC; TGF beta- inhibitor	CONTROLLED DRUG-RELEASE; GALACTOSE-BRANCHED POLYELECTROLYTE; HEPATOCELLULAR-CARCINOMA; POLYMER MICROCAPSULES; IN-VITRO; GROWTH-FACTOR; CANCER-CELLS; MACROMOLECULE ENCAPSULATION; CONTROLLED PERMEABILITY; BIOMEDICAL APPLICATIONS	In this review we will report on recent advanced in polyelectrolyte capsules for targeted drug delivery (eg of growth factor inhibitor) against epatocarcinoma. Degradable polyelectrolyte multilayers capsules (PMCs) are of particular interest for cancer therapy since under physiological conditions they can be enzymatically degraded upon cell interaction. Small bioactive molecules such as TGF-Beta …	[Vergaro, Viviana; De Santis, Flavia; Ciccarella, Giuseppe; Leporatti, Stefano] CNR, NNL Ist Nanosci, I-73100 Lecce, Italy; [Baldassarre, Francesca; Giannelli, Gianluigi] Univ Bari, Sch Med, Sect Internal Med, Dept Internal Med Immunol & Infect Dis, Bari, Italy; [Ciccarella, Giuseppe] Univ Salento, Dept Innovat Engn, I-73100 Lecce, Italy	Leporatti, S (reprint author), CNR, NNL Ist Nanosci, Via Arnesano 16, I-73100 Lecce, Italy.	stefano.leporatti@nano.cnr.it	Ciccarella, Giuseppe/M-8550-2015	Ciccarella, Giuseppe/0000-0003-4467-0922	Italian Ministry of Foreign Affair; Italian Association Cancer Research (AIRC); Innova Onlus Research Grant	Financial support of the Italian Ministry of Foreign Affair Through a Large Scale ITA -USA Bilateral Project "Nanotrasportatori per la terapia del cancro". "Con il contributo del Ministero degli Affari Esteri, Direzione Generale per la promozione e la Cooperazione Sociale ". Fondazione Cassa di Risparmio di Puglia is also acknowledged. Supported by the Italian Association Cancer Research (AIRC) (…	Zebli B, 2005, LANGMUIR, V21, P4262, DOI 10.1021/la0502286; Shchukin DG, 2004, ADV MATER, V16, P671, DOI 10.1002/adma.200306466; De Geest BG, 2006, ADV MATER, V18, P1005, DOI 10.1002/adma.200502128; Mao ZW, 2005, J CONTROL RELEASE, V104, P193, DOI 10.1016/j.jconrel.2005.02.005; Shchukin DG, 2003, J PHYS CHEM B, V107, P86, DOI 10.1021/jp0265236; An ZH, 2009, COLLOID SURFACE B, V70, P114, DOI 10.10…	144	5	5	4	28	BENTHAM SCIENCE PUBL LTD	SHARJAH	EXECUTIVE STE Y-2, PO BOX 7917, SAIF ZONE, 1200 BR SHARJAH, U ARAB EMIRATES	1381-6128			CURR PHARM DESIGN	Curr. Pharm. Design	SEP	2012	18	27
J	Ding, CR; Xu, SM; Wang, JD; Liu, Y; Hu, XX; Chen, P; Feng, S				Ding, Chunrui; Xu, Shimei; Wang, Jide; Liu, Yang; Hu, Xiaoxia; Chen, Peng; Feng, Shun			Controlled loading and release of methylene blue from LbL polyurethane/poly(acrylic acid) film	POLYMERS FOR ADVANCED TECHNOLOGIES			English	Article						controlled loading and release; polyurethane; poly(acrylic acid); layer-by-layer film; reversible property	POLYELECTROLYTE MULTILAYER FILMS; SUSTAINED-RELEASE; MOLECULAR-WEIGHT; IONIC-STRENGTH; LAYER; POLYMER; MICROCAPSULES; PERMEABILITY; DELIVERY; ENCAPSULATION	The layer-by-layer (LbL) assembled multilayer films are widely used in the biomedical field for the controlled drug delivery. Here, multilayer films were assembled by LbL technique through alternating deposition of cationic polyurethane (PU) and poly(acrylic acid) (PAA) on glass slides. Methylene blue (MB) was used as a model drug to investigate the loading and release ability of the prepared mul…	[Ding, Chunrui; Xu, Shimei; Wang, Jide; Liu, Yang; Hu, Xiaoxia; Chen, Peng; Feng, Shun] Xinjiang Univ, Key Lab Oil & Gas Fine Chem, Minist Educ, Urumqi 830046, Xinjiang, Peoples R China	Feng, S (reprint author), Xinjiang Univ, Key Lab Oil & Gas Fine Chem, Minist Educ, Urumqi 830046, Xinjiang, Peoples R China.	fengshun@xju.edu.cn		Feng, Shun/0000-0003-1602-0244	National Natural Science Foundation of China [50763005]; Startup Foundation for Doctors of Xinjiang University, China [BS090119]	This work was supported by the National Natural Science Foundation of China (50763005) and the Startup Foundation for Doctors of Xinjiang University, China (BS090119).	Recksiedler CL, 2006, LANGMUIR, V22, P2811, DOI 10.1021/la053031m; Crespo-Biel O, 2005, J AM CHEM SOC, V127, P7594, DOI 10.1021/ja051093t; Zhang CH, 2008, J CONTROL RELEASE, V131, P128, DOI 10.1016/j.jconrel.2008.07.026; Tong WJ, 2008, J MATER CHEM, V18, P3799, DOI 10.1039/b805717f; Ma N, 2005, CHEM MATER, V17, P5065, DOI 10.1021/cm051221c; Sato H, 2009, J COLLOID INTERF SCI, V333, P141, DOI 10.1…	35	7	8	0	39	WILEY-BLACKWELL	HOBOKEN	111 RIVER ST, HOBOKEN 07030-5774, NJ USA	1042-7147			POLYM ADVAN TECHNOL	Polym. Adv. Technol.	SEP	2012	23	9
J	Jeon, H; Kim, GH				Jeon, Hojun; Kim, Geun Hyung			Effect of the internal microstructure in rapid-prototyped polycaprolactone scaffolds on physical and cellular properties for bone tissue regeneration	APPLIED PHYSICS A-MATERIALS SCIENCE & PROCESSING			English	Article							POROSITY; DESIGN; ARCHITECTURE; IMPLANTS	Biomedical scaffolds should be designed to optimize their inter-microstructure to enable cell infiltration and nutrient/waste transport. To acquire these properties, several structural parameters, such as pore size, pore shape, porosity, pore interconnectivity, permeability, and tortuosity are required. In this study, we explored the effect of tortuosity on the viable cell proliferation and miner…	[Jeon, Hojun; Kim, Geun Hyung] Chosun Univ, Dept Mech Engn, Bionano Fluid Lab, Kwangju 501759, South Korea	Kim, GH (reprint author), Chosun Univ, Dept Mech Engn, Bionano Fluid Lab, Kwangju 501759, South Korea.	gkim@chosun.ac.kr			Ministry of Education, Science Technology (MEST); National Research Foundation of Korea (NRF) through the Human Resource Training Project for Regional Innovation; Basic Science Research Program through the National Research Foundation of Korea (NRF); Ministry of Education, Science and Technology [2012-0001758]	This research was financially supported partially by the Ministry of Education, Science Technology (MEST), and National Research Foundation of Korea (NRF) through the Human Resource Training Project for Regional Innovation and was supported by Basic Science Research Program through the National Research Foundation of Korea (NRF) funded by the Ministry of Education, Science and Technology (Grant n…	Yeo A, 2010, J BIOMED MATER RES A, V93A, P1358, DOI 10.1002/jbm.a.32633; Arafat MT, 2011, ACTA BIOMATER, V7, P809, DOI 10.1016/j.actbio.2010.09.010; Sengers BG, 2007, BIOMATERIALS, V28, P1926, DOI 10.1016/j.biomaterials.2006.12.008; Glowacki J, 2008, BIOPOLYMERS, V89, P338, DOI 10.1002/bip.20871; Matthews JA, 2002, BIOMACROMOLECULES, V3, P232, DOI 10.1021/bm015533u; Yang SF, 2001, TISSUE ENG, V7,…	23	2	2	1	13	SPRINGER	NEW YORK	233 SPRING ST, NEW YORK, NY 10013 USA	0947-8396			APPL PHYS A-MATER	Appl. Phys. A-Mater. Sci. Process.	SEP	2012	108	4
J	Billiet, T; Vandenhaute, M; Schelfhout, J; Van Vlierberghe, S; Dubruel, P				Billiet, Thomas; Vandenhaute, Mieke; Schelfhout, Jorg; Van Vlierberghe, Sandra; Dubruel, Peter			A review of trends and limitations in hydrogel-rapid prototyping for tissue engineering	BIOMATERIALS			English	Review						Hydrogel; Rapid prototyping; Scaffold; Photolithography	MESENCHYMAL STEM-CELLS; SOLID FREEFORM FABRICATION; LOW-TEMPERATURE DEPOSITION; FREE-FORM FABRICATION; 3-DIMENSIONAL POLYMER SCAFFOLDS; INTERVERTEBRAL DISC CELLS; INKJET PRINTING TECHNIQUE; MULTI-NOZZLE DEPOSITION; CROSS-LINKED HYALURONAN; COMPUTER-AIDED-DESIGN	The combined potential of hydrogels and rapid prototyping technologies has been an exciting route in developing tissue engineering scaffolds for the past decade. Hydrogels represent to be an interesting starting material for soft, and lately also for hard tissue regeneration. Their application enables the encapsulation of cells and therefore an increase of the seeding efficiency of the fabricated…	[Billiet, Thomas; Vandenhaute, Mieke; Schelfhout, Jorg; Van Vlierberghe, Sandra; Dubruel, Peter] Univ Ghent, Polymer Chem & Biomat Res Grp, B-9000 Ghent, Belgium	Dubruel, P (reprint author), Univ Ghent, Polymer Chem & Biomat Res Grp, Krijgslaan 281,S4 Bis, B-9000 Ghent, Belgium.	Peter.Dubruel@UGent.be			Ghent University; IWT; UGent-GOA UGent Multidisciplinary Research Partnership Nano- and biophotonics [BOF10/GOA/005]; SBO HEPSTEM [IWT990066]	The authors would like to acknowledge Ghent University and the IWT for financial support in the frameworks of the UGent-BOF project 2009-2013 (Production of porous polymer structures via Bioplotting for cardiovascular applications), the UGent-GOA project 2010-2015 (BOF10/GOA/005, Biomedical Engineering for Improved Diagnosis and Patient-Tailored Treatment of Aortic Aneurysms and Dissection), the …	Luo Y, 2004, NAT MATER, V3, P249, DOI 10.1038/nmat1092; Tibbitt MW, 2009, BIOTECHNOL BIOENG, V103, P655, DOI 10.1002/bit.22361; Melchels FPW, 2010, BIOMATERIALS, V31, P6121, DOI 10.1016/j.biomaterials.2010.04.050; Khademhosseini A, 2006, J BIOMED MATER RES A, V79A, P522, DOI 10.1002/jbm.a.30821; Lam CXF, 2002, MAT SCI ENG C-BIO S, V20, P49, DOI 10.1016/S0928-4931(02)00012-7; Farrell E, 2006, TISS…	296	178	184	60	458	ELSEVIER SCI LTD	OXFORD	THE BOULEVARD, LANGFORD LANE, KIDLINGTON, OXFORD OX5 1GB, OXON, ENGLAND	0142-9612			BIOMATERIALS	Biomaterials	SEP	2012	33	26
J	Davi, CP; Galdino, LFMD; Borelli, P; Oliveira, ON; Ferreira, M				Davi, Christiane P.; Galdino, Luiz F. M. D.; Borelli, Primavera; Oliveira, Osvaldo N., Jr.; Ferreira, Mariselma			Natural rubber latex LbL films: Characterization and growth of fibroblasts	JOURNAL OF APPLIED POLYMER SCIENCE			English	Article						biomaterials; interfaces; rubber; films	TREE HEVEA-BRASILIENSIS; BY-LAYER DEPOSITION; MULTILAYERED STRUCTURES; SILICA NANOPARTICLES; COLLOID PARTICLES; IMMUNOGLOBULIN-E; THIN-FILMS; ADSORPTION; PROTEINS; RELEASE	The recent biomedical applications of natural rubber (NR) latex, mostly in dry membranes, have motivated research into novel, more noble uses of this low-cost biomaterial. In this article, we provide the first report on the fabrication of layer-by-layer (LbL) films of NR alternated with the polyelectrolytes polyethylenimine (PEI) and polyallylamine hydrochloride (PAH). Stable (PAH/NR)n and (PEI/N…	[Davi, Christiane P.; Galdino, Luiz F. M. D.; Ferreira, Mariselma] Univ Fed ABC, Lab Eletroquim & Mat Nanoestruturados, Santo Andre, SP, Brazil; [Borelli, Primavera] Univ Sao Paulo, Dept Farmacol, Sao Paulo, Brazil; [Oliveira, Osvaldo N., Jr.] Univ Sao Paulo, Inst Fis Sao Carlos, Sao Carlos, SP, Brazil	Ferreira, M (reprint author), Univ Fed ABC, Lab Eletroquim & Mat Nanoestruturados, Santo Andre, SP, Brazil.	mariselma.ferreira@ufabc.edu.br	Oliveira, Osvaldo/A-1714-2008; Ferreira, Mariselma/G-7234-2012; Moussa, Luciana /M-2257-2013	Oliveira, Osvaldo/0000-0002-5399-5860;	UFABC; FAPESP; CNPq; Capes; Rede nBioNet (Brazil)	This work was supported by UFABC, FAPESP, CNPq, Capes, and Rede nBioNet (Brazil).	Adamczyk Z, 2008, J COLLOID INTERF SCI, V317, P1, DOI 10.1016/j.jcis.2007.09.034; Adamczyk Z, 2007, APPL SURF SCI, V253, P5776, DOI 10.1016/j.apsusc.2006.12.051; ALENIUS H, 1995, CLIN EXP ALLERGY, V25, P659, DOI 10.1111/j.1365-2222.1995.tb01114.x; Neves-Junior WFP, 2006, BRAZ J PHYS, V36, P586, DOI 10.1590/S0103-97332006000400021; Marmur A, 2004, LANGMUIR, V20, P3517, DOI 10.1021/la036369u; Rapos…	55	4	5	4	22	WILEY-BLACKWELL	MALDEN	COMMERCE PLACE, 350 MAIN ST, MALDEN 02148, MA USA	0021-8995			J APPL POLYM SCI	J. Appl. Polym. Sci.	AUG 5	2012	125	3
J	Kang, JK; Lee, MH; Kwon, BJ; Kim, HH; Shim, IK; Jung, MR; Lee, SJ; Park, JC				Kang, Jae Kyeong; Lee, Mi Hee; Kwon, Byeong Ju; Kim, Hak Hee; Shim, In Kyong; Jung, Mi Ra; Lee, Seung Jin; Park, Jong-Chul			Effective layer by layer cell seeding into non-woven 3D electrospun scaffolds of poly-L-lactic acid microfibers for uniform tissue formation	MACROMOLECULAR RESEARCH			English	Article						electrospinning; 3D scaffold; tissue engineering; cell seeding	BONE TISSUE; STEM-CELLS; EXTRACELLULAR-MATRIX; FIBER; TRANSPLANTATION; PROLIFERATION; INFILTRATION; CULTIVATION; FABRICATION; NANOFIBERS	A major challenge in the use of electrospun scaffolds for tissue generation is that tightly packed layers of nanofibers can block cell infiltration into the scaffold, resulting in non-homogeneous cell distribution. This can cause incomplete extracellular matrix deposition and failure to generate tissue. In this study, we developed a cell seeding method that supports cell infiltration and distribu…	[Kang, Jae Kyeong; Lee, Mi Hee; Kwon, Byeong Ju; Kim, Hak Hee; Park, Jong-Chul] Yonsei Univ, Coll Med, Dept Med Engn, Seoul 120752, South Korea; [Kang, Jae Kyeong; Lee, Mi Hee; Kwon, Byeong Ju; Park, Jong-Chul] Yonsei Univ, Coll Med, BK Project Med Sci 21, Seoul 120752, South Korea; [Shim, In Kyong; Jung, Mi Ra; Lee, Seung Jin] Ewha Womans Univ, Coll Pharm, Dept Pharm, Seoul 120750, South Korea	Park, JC (reprint author), Yonsei Univ, Coll Med, Dept Med Engn, Seoul 120752, South Korea.	parkjc@yuhs.ac			National Research Foundation of Korea (NRF); Ministry of Education, Science and Technology [2010-0002089]	This research was supported by the National Research Foundation of Korea (NRF) funded by the Ministry of Education, Science and Technology (Grant No. 2010-0002089).	Wan YQ, 2005, BIOMATERIALS, V26, P4453, DOI 10.1016/j.biomaterials.2004.11.016; Tuzlakoglu K, 2005, J MATER SCI-MATER M, V16, P1099, DOI 10.1007/s10856-005-4713-8; Choong CSN, 2006, TISSUE ENG, V12, P2521, DOI 10.1089/ten.2006.12.2521; Mo XM, 2004, BIOMATERIALS, V25, P1883, DOI 10.1016/j.biomaterials.2003.08.042; Vunjak-Novakovic G, 1998, BIOTECHNOL PROGR, V14, P193, DOI 10.1021/bp970120j; Galban…	27	1	2	1	14	POLYMER SOC KOREA	SEOUL	ROOM 601, HATCHON BUILDING, 831 YEOKSAM-DONG, KANGNAM-KU, SEOUL 135-792, SOUTH KOREA	1598-5032			MACROMOL RES	Macromol. Res.	AUG	2012	20	8
J	Melchels, FPW; Domingos, MAN; Klein, TJ; Malda, J; Bartolo, PJ; Hutmacher, DW				Melchels, Ferry P. W.; Domingos, Marco A. N.; Klein, Travis J.; Malda, Jos; Bartolo, Paulo J.; Hutmacher, Dietmar W.			Additive manufacturing of tissues and organs	PROGRESS IN POLYMER SCIENCE			English	Review						Additive manufacturing; Bioprinting; Biofabrication; Hydrogels; Tissue engineering	RAPID PROTOTYPING TECHNIQUES; CELL SHEET DETACHMENT; OF-THE-ART; ENGINEERING SCAFFOLDS; REGENERATIVE MEDICINE; HYALURONIC-ACID; IN-VITRO; MECHANICAL-PROPERTIES; BIODEGRADABLE SCAFFOLDS; PEG HYDROGELS	Additive manufacturing techniques offer the potential to fabricate organized tissue constructs to repair or replace damaged or diseased human tissues and organs. Using these techniques, spatial variations of cells along multiple axes with high geometric complexity in combination with different biomaterials can be generated. The level of control offered by these computer-controlled technologies to…	[Hutmacher, Dietmar W.] Queensland Univ Technol, Inst Hlth & Biomed Innovat, Chair Regenerat Med, Kelvin Grove, Qld 4059, Australia; [Melchels, Ferry P. W.; Malda, Jos] Univ Med Ctr Utrecht, Dept Orthopaed, NL-3508 GA Utrecht, Netherlands; [Domingos, Marco A. N.; Bartolo, Paulo J.] Polytech Inst Leiria, Ctr Rapid & Sustainable Prod Dev CDRsp, P-2430028 Marinha Grande, Portugal; [Hutmacher, Dietma…	Hutmacher, DW (reprint author), Queensland Univ Technol, Inst Hlth & Biomed Innovat, Chair Regenerat Med, 60 Musk Ave, Kelvin Grove, Qld 4059, Australia.	ferry.melchels@qut.edu.au; marco.domingos@ipleiria.pt; t2.klein@qut.edu.au; j.malda@umcutrecht.nl; pbartolo@ipleiria.pt; dietmar.hutmacher@qut.edu.au	Klein, Travis/J-1117-2012; Bartolo, Paulo/F-2421-2013;	Klein, Travis/0000-0002-6669-7766; Bartolo, Paulo/0000-0003-3683-726X; Melchels, Ferry/0000-0002-5881-837X	European Union; Australian Research Council (ARC)	For funding we thank the European Union (Marie Curie International Outgoing Fellowship to F.P.W. Melchels) and the Australian Research Council (ARC).	Karp JM, 2006, BIOMATERIALS, V27, P4755, DOI 10.1016/j.biomaterials.2006.04.028; Melchels FPW, 2010, BIOMATERIALS, V31, P6121, DOI 10.1016/j.biomaterials.2010.04.050; McAllister TN, 2008, REGEN MED, V3, P925, DOI 10.2217/17460751.3.6.925; Lam CXF, 2002, MAT SCI ENG C-BIO S, V20, P49, DOI 10.1016/S0928-4931(02)00012-7; Wang XH, 2006, TISSUE ENG, V12, P83, DOI 10.1089/ten.2006.12.83; Tsuda Y, 2007,…	180	181	186	54	367	PERGAMON-ELSEVIER SCIENCE LTD	OXFORD	THE BOULEVARD, LANGFORD LANE, KIDLINGTON, OXFORD OX5 1GB, ENGLAND	0079-6700			PROG POLYM SCI	Prog. Polym. Sci.	AUG	2012	37	8
J	Saito, A; Miyazaki, H; Fujie, T; Ohtsubo, S; Kinoshita, M; Saitoh, D; Takeoka, S				Saito, Akihiro; Miyazaki, Hiromi; Fujie, Toshinori; Ohtsubo, Shinya; Kinoshita, Manabu; Saitoh, Daizoh; Takeoka, Shinji			Therapeutic efficacy of an antibiotic-loaded nanosheet in a murine burn-wound infection model	ACTA BIOMATERIALIA			English	Article						Polymer nanosheet; Antibiotic; Full-thickness burn-wound infection; Wound protective material	IN-VITRO; POLYSACCHARIDE NANOSHEET; ESCHERICHIA-COLI; INJURED MICE; FILMS; CELLS; MECHANISMS; DRESSINGS; MEMBRANES; ADHESIVE	Polymeric ultra-thin films (nanosheets) possess unique properties that make them suitable materials for various biomedical applications. In our previous study, we assessed the use of an antibiotic (tetracycline, TC)-loaded nanosheet (or "TC-nanosheet") for the treatment of gastrointestinal tissue defects. The nanosheet consisted of three functional layers: layer-by-layer nanosheet as a stable pla…	[Saito, Akihiro; Fujie, Toshinori; Takeoka, Shinji] Waseda Univ, Grad Sch Adv Sci & Engn, Dept Life Sci & Med Biosci, Tokyo 1628480, Japan; [Miyazaki, Hiromi; Saitoh, Daizoh] Natl Def Med Coll, Res Inst, Div Traumatol, Tokorozawa, Saitama 3598513, Japan; [Ohtsubo, Shinya] Waseda Univ, Comprehens Res Org, Project Res Inst, Tokyo 1620041, Japan; [Kinoshita, Manabu] Natl Def Med Coll, Dept Immunol &…	Takeoka, S (reprint author), Waseda Univ, Grad Sch Adv Sci & Engn, Dept Life Sci & Med Biosci, TWIns 2-2 Wakamatsu Cho, Tokyo 1628480, Japan.	takeoka@waseda.jp			High-Tech Research Center Project for Waseda University: from MEXT; MEXT [21300181]; Adaptable and Seamless Technology Transfer Program through Target-driven R&D (A-STEP) from JST, Japan; Special Research Program from the National Defense Medical College	This work was supported in part by "High-Tech Research Center" Project for Waseda University: matching fund subsidy (S.T.) from MEXT; grant-in-aid for Scientific Research (B) 21300181 from MEXT (S.T.); Adaptable and Seamless Technology Transfer Program through Target-driven R&D (A-STEP) from JST, Japan (T.F. and S.T.); and a grant-in-aid for the Special Research Program from the National Defense …	Fujie T, 2009, ADV FUNCT MATER, V19, P2560, DOI 10.1002/adfm.200900103; Fujie T, 2007, ADV MATER, V19, P3549, DOI 10.1002/adma.200700661; Draye JP, 1998, BIOMATERIALS, V19, P1677, DOI 10.1016/S0142-9612(98)00049-0; Fujino K, 2011, SURG ENDOSC, V25, P3428, DOI 10.1007/s00464-011-1745-7; Cassidy C, 2005, BURNS, V31, P890, DOI 10.1016/j.burns.2005.04.029; SPEER BS, 1992, CLIN MICROBIOL REV, V5, P387…	35	18	19	3	25	ELSEVIER SCI LTD	OXFORD	THE BOULEVARD, LANGFORD LANE, KIDLINGTON, OXFORD OX5 1GB, OXON, ENGLAND	1742-7061			ACTA BIOMATER	Acta Biomater.	AUG	2012	8	8
J	Eshraghi, S; Das, S				Eshraghi, Shaun; Das, Suman			Micromechanical finite-element modeling and experimental characterization of the compressive mechanical properties of polycaprolactone-hydroxyapatite composite scaffolds prepared by selective laser sintering for bone tissue engineering	ACTA BIOMATERIALIA			English	Article						Polycaprolactone; Hydroxyapatite; Selective laser sintering	IN-VITRO; FABRICATION; REGENERATION; TECHNOLOGY; MATRICES	Bioresorbable scaffolds with mechanical properties suitable for bone tissue engineering were fabricated from polycaprolactone (PCL) and hydroxyapatite (HA) by selective laser sintering (SLS) and modeled by finite-element analysis (FEA). Both solid gage parts and scaffolds having 1-D, 2-D and 3-D orthogonal, periodic porous architectures were made with 0, 10, 20 and 30 vol.% HA. PCL:HA scaffolds m…	[Eshraghi, Shaun; Das, Suman] Georgia Inst Technol, George W Woodruff Sch Mech Engn, Atlanta, GA 30332 USA	Das, S (reprint author), Georgia Inst Technol, George W Woodruff Sch Mech Engn, 801 Ferst Dr, Atlanta, GA 30332 USA.	sumandas@gatech.edu			National Institute of Dental and Craniofacial Research (NIDCR) of the National Institutes of Health (NIH) [5R21DE014736-02]	This work was funded by the National Institute of Dental and Craniofacial Research (NIDCR) of the National Institutes of Health (NIH) under Grant 5R21DE014736-02.	Eshraghi S, 2010, ACTA BIOMATER, V6, P2467, DOI 10.1016/j.actbio.2010.02.002; Partee B, 2006, J MANUF SCI E-T ASME, V128, P531, DOI 10.1115/1.2162589; Cahill S, 2009, J MATER SCI-MATER M, V20, P1255, DOI 10.1007/s10856-009-3693-5; Wiria FE, 2007, ACTA BIOMATER, V3, P1, DOI 10.1016/j.actbio.2006.07.008; Chung H, 2006, MAT SCI ENG A-STRUCT, V437, P226, DOI 10.1016/j.msea.2006.07.112; Lam CXF, 2007,…	33	26	27	6	58	ELSEVIER SCI LTD	OXFORD	THE BOULEVARD, LANGFORD LANE, KIDLINGTON, OXFORD OX5 1GB, OXON, ENGLAND	1742-7061			ACTA BIOMATER	Acta Biomater.	AUG	2012	8	8
J	Xue, JX; Gong, YY; Zhou, GD; Liu, W; Cao, YL; Zhang, WJ				Xue, Ji Xin; Gong, Yi Yi; Zhou, Guang Dong; Liu, Wei; Cao, Yilin; Zhang, Wen Jie			Chondrogenic differentiation of bone marrow-derived mesenchymal stem cells induced by acellular cartilage sheets	BIOMATERIALS			English	Article						Cartilage tissue engineering; ECM (extracellular matrix); Mesenchcymal stem cell; Acellular cartilage sheet	IN-VITRO CHONDROGENESIS; ANTI-ANGIOGENIC FACTOR; CHONDROMODULIN-I; STROMAL CELLS; TGF-BETA; MATRIX; REPAIR; OSTEOARTHRITIS; HYDROGELS; COMPONENT	Acellular cartilage sheets (ACSs) have been used as scaffolds for engineering cartilage with mature chondrocytes. In this study we investigated whether ACSs possess a chondrogenic induction activity that may benefit cartilage engineering with multipotent stem cells. Bone marrow-derived mesenchymal stem cells (BMSCs) isolated from newborn pigs were expanded in vitro and seeded on ACSs that were th…	[Xue, Ji Xin; Gong, Yi Yi; Zhou, Guang Dong; Liu, Wei; Cao, Yilin; Zhang, Wen Jie] Shanghai Jiao Tong Univ, Shanghai 9th Peoples Hosp, Dept Plast & Reconstruct Surg,Sch Med, Shanghai Key Lab Tissue Engn,Natl Tissue Engn Ctr, Shanghai 200011, Peoples R China	Cao, YL (reprint author), Shanghai Jiao Tong Univ, Shanghai 9th Peoples Hosp, Dept Plast & Reconstruct Surg,Sch Med, Shanghai Key Lab Tissue Engn,Natl Tissue Engn Ctr, 639 Zhi Zao Ju Rd, Shanghai 200011, Peoples R China.	yilincao@yahoo.com; wenjieboshi@yahoo.com.cn			Major State Basic Research Development Program of China [2005CB522700, 2007CB948004, 2011CB964704]; National Basic Research Program of China [30800231, 31170944]; Shanghai Pu Jiang foundation; Shanghai Shu Guang foundation; Hi-Tech Research and Development Program of China [2006AA02A126]	This work was supported by the Major State Basic Research Development Program of China (2005CB522700, 2007CB948004, 2011CB964704), National Basic Research Program of China (30800231, 31170944), Shanghai Pu Jiang foundation (to Zhang WJ), Shanghai Shu Guang foundation (to Zhang WJ), and Hi-Tech Research and Development Program of China (2006AA02A126). The authors also appreciate the technical supp…	Macchiarini P, 2008, LANCET, V372, P2023, DOI 10.1016/S0140-6736(08)61598-6; Song L, 2004, CYTOTHERAPY, V6, P596, DOI 10.1080/14653240410005276; Liu Y, 2010, BIOMATERIALS, V31, P2176, DOI 10.1016/j.biomaterials.2009.11.080; Mackay AM, 1998, TISSUE ENG, V4, P415, DOI 10.1089/ten.1998.4.415; Gong YY, 2011, BIOMATERIALS, V32, P2265, DOI 10.1016/j.biomaterials.2010.11.078; Aigner T, 2003, ADV DRUG DE…	28	22	31	2	31	ELSEVIER SCI LTD	OXFORD	THE BOULEVARD, LANGFORD LANE, KIDLINGTON, OXFORD OX5 1GB, OXON, ENGLAND	0142-9612			BIOMATERIALS	Biomaterials	AUG	2012	33	24
J	Sailer, M; Sun, KLW; Mermut, O; Kennedy, TE; Barrett, CJ				Sailer, Miloslav; Sun, Karen Lai Wing; Mermut, Ozzy; Kennedy, Timothy E.; Barrett, Christopher J.			High-throughput cellular screening of engineered ECM based on combinatorial polyelectrolyte multilayer films	BIOMATERIALS			English	Article						Biocompatibility; Cell viability; Scaffold; Self assembly; Neural cell	WEAK POLYELECTROLYTES; EXTRACELLULAR-MATRIX; POLYMER SURFACES; YOUNGS MODULUS; ADHESION; STIFFNESS; ENERGY; CELLS; BIOMATERIALS; SUBSTRATE	The capacity to engineer the extracellular matrix is critical to better understand cell function and to design optimal cellular environments to support tissue engineering, transplantation and repair. Stacks of adsorbed polymers can be engineered as soft wet three dimensional matrices, with properties tailored to support cell survival and growth. Here, we have developed a combinatorial method to g…	[Sun, Karen Lai Wing; Kennedy, Timothy E.] McGill Univ, Montreal Neurol Inst, Dept Neurol & Neurosurg, Program NeuroEngn, Montreal, PQ H3A 2B4, Canada; [Sailer, Miloslav; Mermut, Ozzy; Barrett, Christopher J.] McGill Univ, Dept Chem, Program NeuroEngn, Montreal, PQ H3A 2K6, Canada	Kennedy, TE (reprint author), McGill Univ, Montreal Neurol Inst, Dept Neurol & Neurosurg, Program NeuroEngn, 3801 Univ St, Montreal, PQ H3A 2B4, Canada.	Chris.Barrett@mcgill.ca	Barrett, Christopher/B-7474-2008		Canadian Institutes of Health Research (CIHR) [FRN79513]; NSERC CREATE team grant; McGill Program in NeuroEngineering; Jeanne-Timmins Costello Graduate Fellowship; Fonds de la Recherche en Sante du Quebec	Supported by operating grant #FRN79513 to TEK from the Canadian Institutes of Health Research (CIHR), a New Emerging Team grant from CIHR, and a NSERC CREATE team grant to TEK and CJB in support of the McGill Program in NeuroEngineering. KLWS was supported by a Jeanne-Timmins Costello Graduate Fellowship. TEK is a Killam Foundation Scholar and holds a Chercheur National award from the Fonds de la…	Hynes RO, 2009, SCIENCE, V326, P1216, DOI 10.1126/science.1176009; DECHER G, 1992, PROG COLL POL SCI S, V89, P160; Gray DS, 2003, J BIOMED MATER RES A, V66A, P605, DOI 10.1002/jbm.a.10585; Ren KF, 2008, ADV FUNCT MATER, V18, P1378, DOI 10.1002/adfm.200701297; Liu XM, 2007, BIOMATERIALS, V28, P4535, DOI 10.1016/j.biomaterials.2007.06.016; Schuler C, 2001, BIOMACROMOLECULES, V2, P921, DOI 10.1021/b…	38	11	12	1	42	ELSEVIER SCI LTD	OXFORD	THE BOULEVARD, LANGFORD LANE, KIDLINGTON, OXFORD OX5 1GB, OXON, ENGLAND	0142-9612			BIOMATERIALS	Biomaterials	AUG	2012	33	24
J	Mao, JF; Duan, S; Song, AN; Cai, Q; Deng, XL; Yang, XP				Mao, Jifu; Duan, Shun; Song, Anna; Cai, Qing; Deng, Xuliang; Yang, Xiaoping			Macroporous and nanofibrous poly(lactide-co-glycolide)(50/50) scaffolds via phase separation combined with particle-leaching	MATERIALS SCIENCE & ENGINEERING C-MATERIALS FOR BIOLOGICAL APPLICATIONS			English	Article						Poly(lactide-co-glycolide); Phase separation; Particle-leaching; Macroporous; Nanofibrous	POLY(L-LACTIC ACID) SCAFFOLDS; TISSUE ENGINEERING SCAFFOLDS; BIODEGRADABLE POLYMERS; L-LACTIDE; GLYCOLIDE; MATRICES; DIFFERENTIATION; BIOMATERIALS; ARCHITECTURE; DEGRADATION	Poly(lactide-co-glycolide) (PLGA) copolymers are the most prevalent materials for tissue engineering applications. To mimic the real microenvironment of extracellular matrix (ECM) for cell growth, nanofibrous PLGA scaffolds are preferred. PLGA5050 (in which the molar ratio of lactidyl to glycolidyl units is 50:50), which is an utterly amorphous polymer, was first reported to be made into nanofibr…	[Mao, Jifu; Duan, Shun; Song, Anna; Cai, Qing; Yang, Xiaoping] Beijing Univ Chem Technol, Key Lab Carbon Fiber & Funct Polymers, Minist Educ, Beijing 100029, Peoples R China; [Deng, Xuliang] Perking Univ, Sch & Hosp Stomatol, Beijing 100081, Peoples R China	Cai, Q (reprint author), Beijing Univ Chem Technol, Key Lab Carbon Fiber & Funct Polymers, Minist Educ, Beijing 100029, Peoples R China.	caiqing@mail.buct.edu.cn			National Natural Science Foundation of China [50873012, 51073016]; National High Technology Research and Development Program of China [2011AA030102]	The authors acknowledged the financial support from the National Natural Science Foundation of China (No. 50873012 and No. 51073016), and the National High Technology Research and Development Program of China (2011AA030102).	Liu XH, 2006, BIOMATERIALS, V27, P3980, DOI 10.1016/j.biomaterials.2006.03.008; Ma PX, 1999, J BIOMED MATER RES, V46, P60, DOI 10.1002/(SICI)1097-4636(199907)46:1<60::AID-JBM7>3.0.CO;2-H; Liu XH, 2009, BIOMATERIALS, V30, P4094, DOI 10.1016/j.biomaterials.2009.04.024; Woo KM, 2003, J BIOMED MATER RES A, V67A, P531, DOI 10.1002/jbm.a.10098; He LM, 2009, POLYMER, V50, P4128, DOI 10.1016/j.polymer.20…	34	10	10	4	34	ELSEVIER SCIENCE BV	AMSTERDAM	PO BOX 211, 1000 AE AMSTERDAM, NETHERLANDS	0928-4931			MAT SCI ENG C-MATER	Mater. Sci. Eng. C-Mater. Biol. Appl.	AUG 1	2012	32	6
J	Tang, YW; Zhao, Y; Wang, HX; Gao, Y; Liu, X; Wang, XG; Lin, T				Tang, Yanwei; Zhao, Yan; Wang, Hongxia; Gao, Yuan; Liu, Xin; Wang, Xungai; Lin, Tong			Layer-by-layer assembly of antibacterial coating on interbonded 3D fibrous scaffolds and its cytocompatibility assessment	JOURNAL OF BIOMEDICAL MATERIALS RESEARCH PART A			English	Article						3D scaffolds; tissue engineering; antibacterial coating; fibrous scaffolds; PHMB	POLYHEXAMETHYLENE BIGUANIDE; STAPHYLOCOCCUS-AUREUS; SILVER; EFFICACY; INFECTIONS; DEVICES; DAMAGE; CELLS	Bonded fibrous matrices have shown great potential in tissue engineering because of their unique 3D structures and pore characteristics. For some applications, bacterial infections must be taken into account, and antibacterial function is highly desired. In this study, an antibacterial polymer, polyhexamethylene biguanide (PHMB), was applied onto the fiber surface of a bonded poly(e-caprolactone)…	[Tang, Yanwei; Zhao, Yan; Wang, Hongxia; Liu, Xin; Wang, Xungai; Lin, Tong] Deakin Univ, Inst Frontier Mat, Australian Future Fibres Res & Innovat Ctr, Geelong, Vic 3217, Australia; [Gao, Yuan] CSIRO, Clayton, Vic 3168, Australia	Lin, T (reprint author), Deakin Univ, Inst Frontier Mat, Australian Future Fibres Res & Innovat Ctr, Geelong, Vic 3217, Australia.	tong.lin@deakin.edu.au	Lin, Tong/A-3505-2008; Wang, Hongxia/L-4011-2013	Lin, Tong/0000-0002-1003-0671;	Australian Research Council; Advanced Manufacturing Cooperative Research Centre (AMCRC)	Funding support from the Australian Research Council through a Linkage Project is acknowledged. We also thank the Advanced Manufacturing Cooperative Research Centre (AMCRC) for providing the first author with a PhD scholarship.	Abad-Villar EM, 2006, ANAL CHIM ACTA, V561, P133, DOI 10.1016/j.aca.2006.01.023; Neuhauser MM, 2003, JAMA-J AM MED ASSOC, V289, P885, DOI 10.1001/jama.289.7.885; Araujo JV, 2008, J BIOMAT SCI-POLYM E, V19, P1261, DOI 10.1163/156856208786052335; Xing ZC, 2010, BIOMACROMOLECULES, V11, P1248, DOI 10.1021/bm1000372; Crabtree JH, 2003, PERITON DIALYSIS INT, V23, P368; Illingworth BL, 1998, J HEART VAL…	33	7	7	2	29	WILEY-BLACKWELL	HOBOKEN	111 RIVER ST, HOBOKEN 07030-5774, NJ USA	1549-3296			J BIOMED MATER RES A	J. Biomed. Mater. Res. Part A	AUG	2012	100A	8
J	Chen, LH; Ang, XM; Chan, CC; Shaillender, M; Neu, B; Wong, WC; Zu, P; Leong, KC				Chen, Li Han; Ang, Xiu Min; Chan, Chi Chiu; Shaillender, Mutukumaraswamy; Neu, Bjoern; Wong, Wei Chang; Zu, Peng; Leong, Kam Chew			Layer-By-Layer (Chitosan/Polystyrene Sulfonate) Membrane-Based Fabry-Perot Interferometric Fiber Optic Biosensor	IEEE JOURNAL OF SELECTED TOPICS IN QUANTUM ELECTRONICS			English	Article						Biosensor; chitosan (CS); fiber-optic sensors; Fabry-Perot interferometer (FPI); layer-by-layer (LBL)	POLYELECTROLYTE MULTILAYER FILMS; BUILDUP; SENSORS; GROWTH	A label-free, layer-by-layer (LBL) modified, fiber-optic interferometry biosensor for real-time affinity-based protein sensing applications has been proposed. The proposed sensor allows real-time protein adsorption detection by monitoring interference wavelength shifts, which offers better dynamic range and stability in comparison to current detection of changes in optical intensity. With a label…	[Chen, Li Han; Ang, Xiu Min; Chan, Chi Chiu; Neu, Bjoern; Wong, Wei Chang; Zu, Peng] Nanyang Technol Univ, Sch Chem & Biomed Engn, Div Bioengn, Singapore 637457, Singapore; [Shaillender, Mutukumaraswamy] Nanyang Technol Univ, Sch Mat Sci & Engn, Mat Technol Div, Singapore 637457, Singapore; [Leong, Kam Chew] GLOBALFOUNDRIES Singapore Pte Ltd, Singapore 738406, Singapore	Chen, LH (reprint author), Nanyang Technol Univ, Sch Chem & Biomed Engn, Div Bioengn, Singapore 637457, Singapore.	chen0517@e.ntu.edu.sg; A0082391@nus.edu.sg; eccchan@ntu.edu.sg; M090059@e.ntu.edu.sg; neu@ntu.edu.sg; wong0777@e.ntu.edu.sg; zu0001ng@e.ntu.edu.sg; leongkc@globalfoundries.com	Neu, Bjoern/G-6213-2010; Chan , Chi Chiu/G-6199-2010				Song ZJ, 2009, MACROMOL BIOSCI, V9, P268, DOI 10.1002/mabi.200800164; Campas M, 2003, ANAL LETT, V36, P2551, DOI 10.1081/AL-120024632; Lavalle P, 2004, J PHYS CHEM B, V108, P635, DOI 10.1021/jp035740j; Chen LH, 2010, SENSOR ACTUAT A-PHYS, V163, P42, DOI 10.1016/j.sna.2010.06.023; Wang X, 2009, ACS NANO, V3, P1004, DOI 10.1021/nn900113x; Aravind UK, 2007, J MEMBRANE SCI, V299, P146, DOI 10.1016/j.…	29	5	5	2	40	IEEE-INST ELECTRICAL ELECTRONICS ENGINEERS INC	PISCATAWAY	445 HOES LANE, PISCATAWAY, NJ 08855-4141 USA	1077-260X			IEEE J SEL TOP QUANT	IEEE J. Sel. Top. Quantum Electron.	JUL-AUG	2012	18	4
J	Yoo, D				Yoo, Dongjin			New paradigms in internal architecture design and freeform fabrication of tissue engineering porous scaffolds	MEDICAL ENGINEERING & PHYSICS			English	Article						Additive manufacture; Triply periodic minimal surface; Distance fields; 3D tissue scaffolds; Freeform fabrication tool path	PERIODIC MINIMAL-SURFACES; FINITE-ELEMENT; DISTANCE FIELD; MECHANICAL-PROPERTIES; BONE; RECONSTRUCTION; MODELS; STEREOLITHOGRAPHY; MESH	Advanced additive manufacture (AM) techniques are now being developed to fabricate scaffolds with controlled internal pore architectures in the field of tissue engineering. In general, these techniques use a hybrid method which combines computer-aided design (CAD) with computer-aided manufacturing (CAM) tools to design and fabricate complicated three-dimensional (3D) scaffold models. The mathemat…	Daejin Univ, Dept Comp Aided Mech Design Engn, Pocheon Si 487711, South Korea	Yoo, D (reprint author), Daejin Univ, Dept Comp Aided Mech Design Engn, San 11-1, Pocheon Si 487711, South Korea.	djyoo@daejin.ac.kr			Daejin University	This work was supported by the Daejin University Research Grants in 2012.	Yoo DJ, 2011, INT J PRECIS ENG MAN, V12, P61, DOI 10.1007/s12541-011-0008-9; Yoo DJ, 2011, BIOMATERIALS, V32, P7741, DOI 10.1016/j.biomaterials.2011.07.019; Yoo DJ, 2010, INT J PRECIS ENG MAN, V11, P273, DOI 10.1007/s12541-010-0031-2; Sud A, 2004, COMPUT GRAPH FORUM, V23, P557, DOI 10.1111/j.1467-8659.2004.00787.x; Lacroix D, 2006, BIOMATERIALS, V27, P5326, DOI 10.1016/j.biomaterials.2006.06.009;…	40	19	20	1	17	ELSEVIER SCI LTD	OXFORD	THE BOULEVARD, LANGFORD LANE, KIDLINGTON, OXFORD OX5 1GB, OXON, ENGLAND	1350-4533			MED ENG PHYS	Med. Eng. Phys.	JUL	2012	34	6
J	Saito, E; Liu, YF; Migneco, F; Hollister, SJ				Saito, Eiji; Liu, Yifei; Migneco, Francesco; Hollister, Scott J.			Strut size and surface area effects on long-term in vivo degradation in computer designed poly(L-lactic acid) three-dimensional porous scaffolds	ACTA BIOMATERIALIA			English	Article						Polylactic acid; Porous scaffold; Solid freeform fabrication; In vivo degradation	TISSUE ENGINEERING APPLICATIONS; FREE-FORM FABRICATION; POLY-L-LACTIDE; OF-THE-ART; VITRO DEGRADATION; HYDROLYTIC DEGRADATION; PORE-SIZE; POLY(D,L-LACTIDE-CO-GLYCOLIDE) SCAFFOLDS; POLYCAPROLACTONE SCAFFOLDS; BIODEGRADABLE SCAFFOLDS	Current developments in computer-aided design (CAD) and solid free-form fabrication (SFF) techniques enable fabrication of scaffolds with precisely designed architectures and mechanical properties. The present study demonstrates the effect of precisely designed three-dimensional scaffold architectures on in vivo degradation. Specifically, three types of porous poly(L-lactic acid) (PLLA) scaffolds…	[Hollister, Scott J.] Univ Michigan, Dept Surg, Ann Arbor, MI 48109 USA; [Saito, Eiji; Liu, Yifei; Migneco, Francesco; Hollister, Scott J.] Univ Michigan, Dept Biomed Engn, Ann Arbor, MI 48109 USA; [Hollister, Scott J.] Univ Michigan, Dept Mech Engn, Ann Arbor, MI 48109 USA	Hollister, SJ (reprint author), Univ Michigan, Dept Surg, Ann Arbor, MI 48109 USA.	scottho@umich.edu			National Institutes of Health (NIH) [AR 053379]	This study was supported by the National Institutes of Health (NIH) R01 Grant AR 053379. The authors would like to thank Dr. Akira Abe, Dr. Huina Zhang, and Dr. Po-Chun Chang at the University of Michigan for technical assistance. We also acknowledge Prof. William Giannobile, Prof. Helena Ritchie, and Prof. Mohammad El-Sayed at the University of Michigan for the use of their equipment and laborat…	Choi SW, 2010, LANGMUIR, V26, P19001, DOI 10.1021/la104206h; Roosa SMM, 2010, J BIOMED MATER RES A, V92A, P359, DOI 10.1002/jbm.a.32381; Sung HJ, 2004, BIOMATERIALS, V25, P5735, DOI 10.1016/j.biomaterials.2004.01.066; Agrawal CM, 2000, BIOMATERIALS, V21, P2443, DOI 10.1016/S0142-9612(00)00112-5; Barbanti SH, 2004, J MATER SCI-MATER M, V15, P1315, DOI 10.1007/s10856-004-5740-6; Wu LB, 2005, J BIOM…	64	19	19	1	36	ELSEVIER SCI LTD	OXFORD	THE BOULEVARD, LANGFORD LANE, KIDLINGTON, OXFORD OX5 1GB, OXON, ENGLAND	1742-7061			ACTA BIOMATER	Acta Biomater.	JUL	2012	8	7
J	Lee, BLP; Jeon, H; Wang, AJ; Yan, ZQ; Yu, J; Grigoropoulos, C; Li, S				Lee, Benjamin Li-Ping; Jeon, Hojeong; Wang, Aijun; Yan, Zhiqiang; Yu, Jian; Grigoropoulos, Costas; Li, Song			Femtosecond laser ablation enhances cell infiltration into three-dimensional electrospun scaffolds	ACTA BIOMATERIALIA			English	Article						Electrospinning; Nanofibrous scaffolds; Pore size; Cell infiltration; Femtosecond laser ablation	TISSUE ENGINEERING APPLICATIONS; MESENCHYMAL STEM-CELLS; MACROPHAGE PHENOTYPE; VASCULAR GRAFTS; NANOFIBERS; FIBER; BIOMATERIALS; POROSITY; MATRIX; MICE	Electrospun scaffolds are used extensively in tissue-engineering applications as they offer a cell-friendly microenvironment. However, one major limitation is the dense fibers, small pore size and consequently poor cell infiltration. Here, we employ a femtosecond (FS) laser system to ablate and create microscale features on electrospun poly(L-lactide) (PLLA) nanofibrous scaffolds. Upon determinin…	[Lee, Benjamin Li-Ping; Wang, Aijun; Yan, Zhiqiang; Yu, Jian; Li, Song] Univ Calif Berkeley, Dept Bioengn, Berkeley, CA 94720 USA; [Lee, Benjamin Li-Ping; Li, Song] Univ Calif Berkeley, Grad Program Bioengn, Berkeley, CA 94720 USA; [Lee, Benjamin Li-Ping; Li, Song] Univ Calif San Francisco, San Francisco, CA 94143 USA; [Jeon, Hojeong; Grigoropoulos, Costas] Univ Calif Berkeley, Dept Mech Engn, La…	Li, S (reprint author), Univ Calif Berkeley, Dept Bioengn, B108A Stanley Hall, Berkeley, CA 94720 USA.	song_li@berkeley.edu	Wang, Aijun/C-7559-2013	Wang, Aijun/0000-0002-2985-3627	National Institute of Health [EB012240, HL083 900]	The authors thank Neerav Dixit and Neil Ray for their assistance with histological analysis. This work was supported in part by the Grants from National Institute of Health (EB012240 and HL083 900).	Galperin A, 2010, BIOMACROMOLECULES, V11, P2583, DOI 10.1021/bm100521x; Fukano Y, 2010, J BIOMED MATER RES A, V94A, P1172, DOI 10.1002/jbm.a.32798; Tan SH, 2005, POLYMER, V46, P6128, DOI 10.1016/j.polymer.2005.05.068; Li D, 2004, ADV MATER, V16, P1151, DOI 10.1002/adma.200400719; Mapili G, 2005, J BIOMED MATER RES B, V75B, P414, DOI 10.1002/jbm.b.30325; Chichkov BN, 1996, APPL PHYS A-MATER, V63, …	32	26	27	10	43	ELSEVIER SCI LTD	OXFORD	THE BOULEVARD, LANGFORD LANE, KIDLINGTON, OXFORD OX5 1GB, OXON, ENGLAND	1742-7061			ACTA BIOMATER	Acta Biomater.	JUL	2012	8	7
J	Santo, VE; Gomes, ME; Mano, JF; Reis, RL				Santo, Vitor E.; Gomes, Manuela E.; Mano, Joao F.; Reis, Rui L.			From nano- to macro-scale: nanotechnology approaches for spatially controlled delivery of bioactive factors for bone and cartilage engineering	NANOMEDICINE			English	Review						bone regeneration; cartilage regeneration; controlled release; gradients; growth factors; intracellular delivery; layer-by-layer regenerative; medicine; self-assembly; tissue engineering	GROWTH-FACTOR DELIVERY; CARBOXYMETHYLCHITOSAN/POLY(AMIDOAMINE) DENDRIMER NANOPARTICLES; PEPTIDE-AMPHIPHILE NANOFIBERS; CONTROLLED DRUG-DELIVERY; STEM-CELLS; IN-VIVO; TISSUE REGENERATION; GENE DELIVERY; OSTEOGENIC-DIFFERENTIATION; ENDOTHELIAL-CELLS	The field of biomaterials has advanced towards the molecular and nanoscale design of bioactive systems for tissue engineering, regenerative medicine and drug delivery. Spatial cues are displayed in the 3D extracellular matrix and can include signaling gradients, such as those observed during chemotaxis. Architectures range from the nanometer to the centimeter length scales as exemplified by extra…	[Santo, Vitor E.; Gomes, Manuela E.; Mano, Joao F.; Reis, Rui L.] Univ Minho, Res Grp Biomat Biodegradables & Biomimet 3Bs, European Inst Excellence Tissue Engn & Regenerat, P-4806909 Taipas, Guimaraes, Portugal	Reis, RL (reprint author), Univ Minho, Res Grp Biomat Biodegradables & Biomimet 3Bs, European Inst Excellence Tissue Engn & Regenerat, AvePk, P-4806909 Taipas, Guimaraes, Portugal.	rgreis@dep.uminho.pt	Reis, Rui L./A-8938-2008; Mano, Joao/A-4418-2009; Gomes, Manuela/B-6282-2009; E. Santo, Vitor/B-3345-2013; Group, 3Bs/E-4374-2012; Espirito Santo, Vitor /K-7668-2015	Reis, Rui L./0000-0002-4295-6129; Mano, Joao/0000-0002-2342-3765; Gomes, Manuela/0000-0002-2036-6291; Espirito Santo, Vitor /0000-0002-0854-0197	Fundacao para a Ciencia e Tecnologia [SFRH/BD/39486/2007]; European FP7 Project Find and Bind [NMP4-SL-2009-229292, MIT/ECE/0047/2009]	The authors thank Fundacao para a Ciencia e Tecnologia for VE Santo's PhD grant (SFRH/BD/39486/2007). This work was carried out under the scope of the European FP7 Project Find and Bind (NMP4-SL-2009-229292) and Project MIT/ECE/0047/2009. The authors have no other relevant affiliations or financial involvement with any organization or entity with a financial interest in or financial conflict with…	Fischer HC, 2007, CURR OPIN BIOTECH, V18, P565, DOI 10.1016/j.copbio.2007.11.008; Chung YI, 2007, J CONTROL RELEASE, V121, P91, DOI 10.1016/j.jconrel.2007.05.029; Luo Y, 2004, NAT MATER, V3, P249, DOI 10.1038/nmat1092; Branco MC, 2009, ACTA BIOMATER, V5, P817, DOI 10.1016/j.actbio.2008.09.018; Reddi AH, 2011, TISSUE ENG PART B-RE, V17, P301, DOI [10.1089/ten.TEB.2011.0141, 10.1089/ten.teb.2011.01…	180	17	18	6	78	FUTURE MEDICINE LTD	LONDON	UNITEC HOUSE, 3RD FLOOR, 2 ALBERT PLACE, FINCHLEY CENTRAL, LONDON, N3 1QB, ENGLAND	1743-5889			NANOMEDICINE-UK	Nanomedicine	JUL	2012	7	7
J	Schwarz, S; Wong, JE; Bornemann, J; Hodenius, M; Himmelreich, U; Richtering, W; Hoehn, M; Zenke, M; Hieronymus, T				Schwarz, Sebastian; Wong, John E.; Bornemann, Joerg; Hodenius, Michael; Himmelreich, Uwe; Richtering, Walter; Hoehn, Mathias; Zenke, Martin; Hieronymus, Thomas			Polyelectrolyte coating of iron oxide nanoparticles for MRI-based cell tracking	NANOMEDICINE-NANOTECHNOLOGY BIOLOGY AND MEDICINE			English	Article						Nanoparticle; Polyelectrolytes; Layer-by-Layer technology; Magnetic resonance imaging; Dendritic cell labeling	DENDRITIC CELLS; IN-VIVO; MAGNETIC NANOPARTICLES; BIOMEDICAL APPLICATIONS; CONTRAST AGENTS; DRUG-DELIVERY; VITRO; MIGRATION; VACCINES; BIOLOGY	Iron oxide-based magnetic nanoparticles (MNPs) offer unique properties for cell tracking by magnetic resonance imaging (MRI) in cellular immunotherapy. In this study, we investigated the uptake of chemically engineered NPs into antigen-presenting dendritic cells (DCs). DCs are expected to perceive MNPs as foreign antigens, thus exhibiting the capability to immunologically sense MNP surface chemis…	[Schwarz, Sebastian; Zenke, Martin; Hieronymus, Thomas] Univ Hosp RWTH Aachen Univ, Dept Cell Biol, Inst Biomed Engn, Aachen, Germany; [Schwarz, Sebastian; Hieronymus, Thomas] Rhein Westfal TH Aachen, Dept Cell Biol, Helmholtz Inst Biomed Engn, Aachen, Germany; [Wong, John E.; Richtering, Walter] Rhein Westfal TH Aachen, Inst Phys Chem, Aachen, Germany; [Bornemann, Joerg] Univ Hosp RWTH Aachen Un…	Hieronymus, T (reprint author), Univ Hosp RWTH Aachen, Dept Cell Biol, Inst Biomed Engn, Pauwelsstr 30, D-52074 Aachen, Germany.	thomas.hieronymus@rwth-aachen.de	Richtering, Walter/E-4130-2012	Richtering, Walter/0000-0003-4592-8171	Excellence Initiative of the German federal government; Excellence Initiative of the state government; Interdisciplinary Center for Clinical Research within the Faculty of Medicine at the RWTH Aachen University; European Commission for EC-FP7 network ENCITE [2008-201842]	This work was supported by the Excellence Initiative of the German federal and state governments and the Interdisciplinary Center for Clinical Research within the Faculty of Medicine at the RWTH Aachen University to T. H. (TV M2) and M. Z. (TV M7). U. H. and M. H. received financial support by the European Commission for EC-FP7 network ENCITE (2008-201842).	Ai H, 2011, J MAT SCI MAT M, V22, P601; Ahrens ET, 2003, MAGNET RESON MED, V49, P1006, DOI 10.1002/mrm.10465; Gupta AK, 2005, BIOMATERIALS, V26, P3995, DOI 10.1016/j.biomaterials.2004.10.012; del Mercato LL, 2011, SMALL, V7, P351, DOI 10.1002/smll.201001144; Derveaux S, 2008, ANAL CHEM, V80, P85, DOI 10.1021/ac071212i; Hoehn M, 2008, J MAGN RESON IMAGING, V27, P941, DOI 10.1002/jmri.21280; Wong J…	47	15	15	2	33	ELSEVIER SCIENCE BV	AMSTERDAM	PO BOX 211, 1000 AE AMSTERDAM, NETHERLANDS	1549-9634			NANOMED-NANOTECHNOL	Nanomed.-Nanotechnol. Biol. Med.	JUL	2012	8	5
J	Zhao, LL; Lee, VK; Yoo, SS; Dai, GH; Intes, X				Zhao, Lingling; Lee, Vivian K.; Yoo, Seung-Schik; Dai, Guohao; Intes, Xavier			The integration of 3-D cell printing and mesoscopic fluorescence molecular tomography of vascular constructs within thick hydrogel scaffolds	BIOMATERIALS			English	Article						Endothelial cells; Collagen scaffold; Perfused vascular construct; 3-D cell culture; 3-D cell printing; Mesoscopic fluorescence molecular tomography	3-DIMENSIONAL FREEFORM FABRICATION; OPTICAL TOMOGRAPHY; TISSUE	Developing methods that provide adequate vascular perfusion is an important step toward engineering large functional tissues. meanwhile, an imaging modality to assess the three-dimensional (3-D) structures and functions of the vascular channels is lacking for thick matrices (>2 similar to 3 mm). Herein, we report on an original approach to construct and image 3-D dynamically perfused vascular str…	[Zhao, Lingling; Lee, Vivian K.; Dai, Guohao; Intes, Xavier] Rensselaer Polytech Inst, Dept Biomed Engn, Troy, NY 12180 USA; [Yoo, Seung-Schik] Harvard Univ, Dept Radiol, Brigham & Womens Hosp, Sch Med, Boston, MA 02115 USA	Intes, X (reprint author), Rensselaer Polytech Inst, Dept Biomed Engn, Troy, NY 12180 USA.	daig@rpi.edu; intesx@rpi.edu		Dai, Guohao/0000-0001-7346-2685	National Institutes of Health [R21HL102773]	We thank N. Ouakli, E. Guevara, and F. Lesage (Ecole Polytechnique Montreal, Canada) for help with integrating MFMT system and funding support from National Institutes of Health R21HL102773.	Boland Thomas, 2006, Biotechnology Journal, V1, P910, DOI 10.1002/biot.200600081; Lee W, 2009, BIOMATERIALS, V30, P1587, DOI 10.1016/j.biomaterials.2008.12.009; Endoh R, 2008, OPT REV, V15, P51, DOI 10.1007/s10043-008-0009-9; Fang QQ, 2009, OPT EXPRESS, V17, P20178, DOI 10.1364/OE.17.020178; Norotte C, 2009, BIOMATERIALS, V30, P5910, DOI 10.1016/j.biomaterials.2009.06.034; Hillman EMC, 2009, LASE…	23	36	37	6	54	ELSEVIER SCI LTD	OXFORD	THE BOULEVARD, LANGFORD LANE, KIDLINGTON, OXFORD OX5 1GB, OXON, ENGLAND	0142-9612			BIOMATERIALS	Biomaterials	JUL	2012	33	21
J	Alge, DL; Bennett, J; Treasure, T; Voytik-Harbin, S; Goebel, WS; Chu, TMG				Alge, Daniel L.; Bennett, Jeffrey; Treasure, Trevor; Voytik-Harbin, Sherry; Goebel, W. Scott; Chu, Tien-Min Gabriel			Poly(propylene fumarate) reinforced dicalcium phosphate dihydrate cement composites for bone tissue engineering	JOURNAL OF BIOMEDICAL MATERIALS RESEARCH PART A			English	Article						calcium phosphate; polymer; composite; bone tissue engineering; rapid prototyping	MESENCHYMAL STEM-CELLS; MARROW STROMAL CELLS; IN-VITRO DEGRADATION; HYDROXYAPATITE IMPLANTS; TRICALCIUM PHOSPHATE; PHYSICAL-PROPERTIES; CALCIUM; REPAIR; VIVO; DEFECTS	Calcium phosphate cements have many desirable properties for bone tissue engineering, including osteoconductivity, resorbability, and amenability to rapid prototyping-based methods for scaffold fabrication. In this study, we show that dicalcium phosphate dihydrate (DCPD) cements, which are highly resorbable but also inherently weak and brittle, can be reinforced with poly(propylene fumarate) (PPF…	[Chu, Tien-Min Gabriel] Indiana Univ Sch Dent, Dept Restorat Dent, Div Dent Biomat, Indianapolis, IN 46202 USA; [Alge, Daniel L.; Voytik-Harbin, Sherry] Purdue Univ, Weldon Sch Biomed Engn, W Lafayette, IN 47908 USA; [Bennett, Jeffrey; Treasure, Trevor] Indiana Univ Sch Dent, Dept Oral Surg & Hosp Dent, Indianapolis, IN 46202 USA; [Goebel, W. Scott] Indiana Univ Sch Med, Herman B Wells Ctr Pediat…	Chu, TMG (reprint author), Indiana Univ Sch Dent, Dept Restorat Dent, Div Dent Biomat, Indianapolis, IN 46202 USA.	tgchu@iupui.edu			National Institutes of Health [K08 HL75253]; Indiana University School of Dentistry	Contract grant sponsor: National Institutes of Health; contract grant number: K08 HL75253 (W. S. G.); Contract grant sponsor: Indiana University School of Dentistry Professional Development Fund (T. G. C.)	Alge DL, 2009, BIOMED MATER, V4, DOI 10.1088/1748-6041/4/2/025016; Ambard Alberto J, 2006, J Prosthodont, V15, P321, DOI 10.1111/j.1532-849X.2006.00129.x; Charriere E, 2001, BIOMATERIALS, V22, P2937, DOI 10.1016/S0142-9612(01)00041-2; Barrere F, 2006, INT J NANOMED, V1, P317; Schantz JT, 2003, TISSUE ENG, V9, pS127; Xu HHK, 2002, J DENT RES, V81, P219; Chu TMG, 2001, J MATER SCI-MATER M, V12, P47…	50	9	10	1	29	WILEY-BLACKWELL	HOBOKEN	111 RIVER ST, HOBOKEN 07030-5774, NJ USA	1549-3296			J BIOMED MATER RES A	J. Biomed. Mater. Res. Part A	JUL	2012	100A	7
J	Lee, JS; Cha, HD; Shim, JH; Jung, JW; Kim, JY; Cho, DW				Lee, Jung-Seob; Cha, Hwang Do; Shim, Jin-Hyung; Jung, Jin Woo; Kim, Jong Young; Cho, Dong-Woo			Effect of pore architecture and stacking direction on mechanical properties of solid freeform fabrication-based scaffold for bone tissue engineering	JOURNAL OF BIOMEDICAL MATERIALS RESEARCH PART A			English	Article						scaffold; SFF technology; mechanical strength; pore architecture; stacking direction	HEAD DEPOSITION SYSTEM; FREE-FORM FABRICATION; COMPOSITE SCAFFOLDS; HYDROXYAPATITE SCAFFOLDS; IN-VITRO; DEGRADATION	Fabrication of a three-dimensional (3D) scaffold with increased mechanical strength may be an essential requirement for more advanced bone tissue engineering scaffolds. Various material- and chemical-based approaches have been explored to enhance the mechanical properties of engineered bone tissue scaffolds. In this study, the effects of pore architecture and stacking direction on the mechanical …	[Lee, Jung-Seob; Cha, Hwang Do; Shim, Jin-Hyung; Jung, Jin Woo; Cho, Dong-Woo] Pohang Univ Sci & Technol, Dept Mech Engn, Pohang, Gyungbuk, South Korea; [Cho, Dong-Woo] Pohang Univ Sci & Technol, Div Integrat Biosci & Biotechnol, Pohang, Gyungbuk, South Korea; [Kim, Jong Young] Andong Natl Univ, Dept Mech Engn, Andong, South Korea	Cho, DW (reprint author), Pohang Univ Sci & Technol, Dept Mech Engn, Pohang, Gyungbuk, South Korea.	dwcho@postech.ac.kr			National Research Foundation of Korea (NRF) [2011-0000412]; Korea Government (MEST); Ministry of Health & Welfare, Republic of Korea; contract grant number [A110416]	Contract grant sponsor: National Research Foundation of Korea (NRF) grant by the Korea Government (MEST); contract grant number: 2011-0000412; Contract grant sponsor: Korea Healthcare Technology R&D Project, Ministry of Health & Welfare, Republic of Korea; contract grant number: A110416	Wang HN, 2007, BIOMATERIALS, V28, P3338, DOI 10.1016/j.biomaterials.2007.04.014; Kim JY, 2009, MICROELECTRON ENG, V86, P1447, DOI 10.1016/j.mee.2008.11.026; GOLDSTEIN SA, 1987, J BIOMECH, V20, P1055, DOI 10.1016/0021-9290(87)90023-6; Kim SS, 2006, BIOMATERIALS, V27, P1399, DOI 10.1016/j.biomaterials.2005.08.016; Lee JW, 2010, J MATER SCI-MATER M, V21, P3195, DOI 10.1007/s10856-010-4173-7; Kim JY,…	34	20	21	0	17	WILEY-BLACKWELL	HOBOKEN	111 RIVER ST, HOBOKEN 07030-5774, NJ USA	1549-3296			J BIOMED MATER RES A	J. Biomed. Mater. Res. Part A	JUL	2012	100A	7
J	Koch, L; Deiwick, A; Schlie, S; Michael, S; Gruene, M; Coger, V; Zychlinski, D; Schambach, A; Reimers, K; Vogt, PM; Chichkov, B				Koch, Lothar; Deiwick, Andrea; Schlie, Sabrina; Michael, Stefanie; Gruene, Martin; Coger, Vincent; Zychlinski, Daniela; Schambach, Axel; Reimers, Kerstin; Vogt, Peter M.; Chichkov, Boris			Skin tissue generation by laser cell printing	BIOTECHNOLOGY AND BIOENGINEERING			English	Article						cell printing; bioprinting; laser; 3D tissue generation; skin	GAP-JUNCTIONS; FREEFORM FABRICATION; HACAT KERATINOCYTES; BASIC STRUCTURE; LIVING CELLS; FIBROBLASTS; EXPRESSION; VECTORS; CULTURE; CONSTRUCTION	For the aim of ex vivo engineering of functional tissue substitutes, Laser-assisted BioPrinting (LaBP) is under investigation for the arrangement of living cells in predefined patterns. So far three-dimensional (3D) arrangements of single or two-dimensional (2D) patterning of different cell types have been presented. It has been shown that cells are not harmed by the printing procedure. We now de…	[Koch, Lothar; Deiwick, Andrea; Schlie, Sabrina; Gruene, Martin; Chichkov, Boris] Laser Zentrum Hannover eV, Dept Nanotechnol, Hannover, Germany; [Michael, Stefanie; Coger, Vincent; Reimers, Kerstin; Vogt, Peter M.] Hannover Med Sch, Dept Plast Hand & Reconstruct Surg, D-3000 Hannover, Germany; [Zychlinski, Daniela; Schambach, Axel] Hannover Med Sch, Dept Expt Haematol, D-3000 Hannover, Germany	Koch, L (reprint author), Laser Zentrum Hannover eV, Dept Nanotechnol, Hannover, Germany.	l.koch@lzh.de	Chichkov, Boris/M-4112-2015		Braukmann-Wittenberg-Herz-Stiftung; Deutsche Forschungsgemeinschaft; SFB TransRegio 37; REBIRTH Cluster of Excellence (Exc62/1)	Contract grant sponsor: Braukmann-Wittenberg-Herz-Stiftung; Contract grant sponsor: Deutsche Forschungsgemeinschaft; Contract grant sponsor: SFB TransRegio 37; Contract grant sponsor: REBIRTH Cluster of Excellence (Exc62/1)	Hon KKB, 2008, CIRP ANN-MANUF TECHN, V57, P601, DOI 10.1016/j.cirp.2008.09.006; Barron JA, 2004, BIOMED MICRODEVICES, V6, P139, DOI 10.1023/B:BMMD.0000031751.67267.9f; Khalil S, 2005, RAPID PROTOTYPING J, V11, P9, DOI 10.1108/13552540510573347; Lee W, 2009, BIOMATERIALS, V30, P1587, DOI 10.1016/j.biomaterials.2008.12.009; Begandt D, 2010, J BIOENERG BIOMEMBR, V42, P79, DOI 10.1007/s10863-009-9262…	55	50	53	20	124	WILEY-BLACKWELL	HOBOKEN	111 RIVER ST, HOBOKEN 07030-5774, NJ USA	0006-3592			BIOTECHNOL BIOENG	Biotechnol. Bioeng.	JUL	2012	109	7
J	Sun, JK; Ren, KF; Ji, J				Sun, Jie-Kan; Ren, Ke-Feng; Ji, Jian			pH-Triggered DNA delivery based on multilayer film of DNA polyplexes and charge-reversible poly(ethylenimine)	THIN SOLID FILMS			English	Article						Charge-reversible; pH-Triggered delivery; DNA; Polyplexes; Gene delivery; Multilayer film; Layer-by-layer complexation	MEDIATED GENE DELIVERY; NANOPARTICLES; COMPLEXES; SURFACES; CONSTRUCTION; DEGRADATION; POLYMERS; THERAPY; RELEASE	Development of materials with stimuli-responsive properties is of interest for biotechnical applications including gene delivery and regenerative medicine. Here, we report a multilayer film through layer-by-layer self-assembly of DNA polyplexes and charge-reversible poly(ethylenimine) (cPEI). Through functionalizing PEI with cyclohexanedicarboxylic acid, cPEI showed negatively charged and therefo…	[Sun, Jie-Kan; Ren, Ke-Feng; Ji, Jian] Zhejiang Univ, Dept Polymer Sci & Engn, Minist Educ, Key Lab Macromol Synth & Functionalizat, Hangzhou 310027, Zhejiang, Peoples R China	Ren, KF (reprint author), Zhejiang Univ, Dept Polymer Sci & Engn, Minist Educ, Key Lab Macromol Synth & Functionalizat, Hangzhou 310027, Zhejiang, Peoples R China.	Renkf@zju.edu.cn; Jijian@zju.edu.cn	Ren, Ke-feng/I-3593-2012		National Natural Science Foundation of China [50830106, 21174126, 51103126]; China National Funds for Distinguished Young Scientists [51025312]; National Basic Research Program of China [2011CB606203]; Research Fund for the Doctoral Program of Higher Education of China [20110101110037, 20110101120049]	Financial support from the National Natural Science Foundation of China (50830106, 21174126, and 51103126), China National Funds for Distinguished Young Scientists (51025312), the National Basic Research Program of China (2011CB606203) and Research Fund for the Doctoral Program of Higher Education of China (20110101110037 and 20110101120049) are gratefully acknowledged.	Pannier AK, 2008, ACTA BIOMATER, V4, P26, DOI 10.1016/j.actbio.2007.08.008; Godbey WT, 1999, GENE THER, V6, P1380, DOI 10.1038/sj.gt.3300976; Wang XF, 2010, SCI CHINA CHEM, V53, P508, DOI 10.1007/s11426-010-0081-4; Zhang JT, 2007, ADV MATER, V19, P4218, DOI 10.1002/adma.200701028; Xu PS, 2007, ANGEW CHEM INT EDIT, V46, P4999, DOI 10.1002/anie.200605254; Lin QK, 2009, COLLOID SURFACE B, V74, P298,…	22	2	2	3	33	ELSEVIER SCIENCE SA	LAUSANNE	PO BOX 564, 1001 LAUSANNE, SWITZERLAND	0040-6090			THIN SOLID FILMS	Thin Solid Films	JUN 1	2012	520	16
J	Pyka, G; Burakowski, A; Kerckhofs, G; Moesen, M; Van Bael, S; Schrooten, J; Wevers, M				Pyka, Grzegorz; Burakowski, Andrzej; Kerckhofs, Greet; Moesen, Maarten; Van Bael, Simon; Schrooten, Jan; Wevers, Martine			Surface Modification of Ti6Al4V Open Porous Structures Produced by Additive Manufacturing	ADVANCED ENGINEERING MATERIALS			English	Article							BIOMEDICAL APPLICATIONS; MECHANICAL-PROPERTIES; LASER; MICROSTRUCTURE; TITANIUM; IMPLANTS; ALLOYS; DESIGN	Additive manufacturing techniques can be used to produce micro-porous structures with global morphological properties that are highly controlled through robust computer design. Despite these advantages, most of these techniques still hold several functional constraints, resulting from present technical device limits and consequently the inability to control surface morphology at a microscale leve…	[Pyka, Grzegorz; Kerckhofs, Greet; Moesen, Maarten; Schrooten, Jan; Wevers, Martine] Katholieke Univ Leuven, Dept Met & Mat Engn, B-3001 Heverlee, Belgium; [Burakowski, Andrzej] Univ Wroclaw, Fac Chem, PL-50383 Wroclaw, Poland; [Van Bael, Simon] Katholieke Univ Leuven, Biomech & Engn Design Sect, Dept Mech Engn, B-3001 Heverlee, Belgium	Pyka, G (reprint author), Katholieke Univ Leuven, Dept Met & Mat Engn, Kasteelpk Arenberg 44,Bus 2450, B-3001 Heverlee, Belgium.	gregory.pyka@mtm.kuleuven.be; andrzej.burakowski@gmail.com	Burakowski, Andrzej/C-4042-2011;	Kerckhofs, Greet/0000-0002-1750-8324	Research Foundation - Flanders (FWO) [G.0618.10]; agency for Innovation by Science and Technology in Flanders [IWT/OZM/090655, IWT/OZM/080436]; Katholieke Universiteit Leuven [F+/09/002]	Grzegorz Pyka was funded by the Research Foundation - Flanders (FWO, G.0618.10). Greet Kerckhofs and Maarten Moesen were funded by the agency for Innovation by Science and Technology in Flanders (IWT/OZM/090655 and IWT/OZM/080436). Andrzej Burakowski was funded by the Katholieke Universiteit Leuven in the frame of an F+ Fellowship (F+/09/002).	Van Bael S, 2011, MAT SCI ENG A-STRUCT, V528, P7423, DOI 10.1016/j.msea.2011.06.045; Woodfield TBF, 2004, BIOMATERIALS, V25, P4149, DOI 10.1016/j.biomaterials.2003.10.056; Murr LE, 2011, J MECH BEHAV BIOMED, V4, P1396, DOI 10.1016/j.jmbbm.2011.05.010; Zhang LC, 2011, SCRIPTA MATER, V65, P21, DOI 10.1016/j.scriptamat.2011.03.024; Kempen K, 2011, PHYSCS PROC, V12, P255, DOI 10.1016/j.phpro.2011.03.…	18	20	20	4	40	WILEY-V C H VERLAG GMBH	WEINHEIM	BOSCHSTRASSE 12, D-69469 WEINHEIM, GERMANY	1438-1656			ADV ENG MATER	Adv. Eng. Mater.	JUN	2012	14	6
J	Cui, XF; Breitenkamp, K; Finn, MG; Lotz, M; D'Lima, DD				Cui, Xiaofeng; Breitenkamp, Kurt; Finn, M. G.; Lotz, Martin; D'Lima, Darryl D.			Direct Human Cartilage Repair Using Three-Dimensional Bioprinting Technology	TISSUE ENGINEERING PART A			English	Article							POLY(ETHYLENE GLYCOL) HYDROGELS; TISSUE-ENGINEERED CARTILAGE; HUMAN ARTICULAR-CARTILAGE; ZONAL ORGANIZATION; IN-VITRO; CHONDROCYTES; KNEE; PRINTHEAD; DEFECTS; CULTURE	Current cartilage tissue engineering strategies cannot as yet fabricate new tissue that is indistinguishable from native cartilage with respect to zonal organization, extracellular matrix composition, and mechanical properties. Integration of implants with surrounding native tissues is crucial for long-term stability and enhanced functionality. In this study, we developed a bioprinting system wit…	[Cui, Xiaofeng; Lotz, Martin; D'Lima, Darryl D.] Scripps Res Inst, Dept Mol & Expt Med, La Jolla, CA 92037 USA; [Cui, Xiaofeng; D'Lima, Darryl D.] Scripps Clin, Shiley Ctr Orthopaed Res & Educ, La Jolla, CA 92037 USA; [Breitenkamp, Kurt; Finn, M. G.] Scripps Res Inst, Dept Chem, La Jolla, CA 92037 USA; [Breitenkamp, Kurt; Finn, M. G.] Scripps Res Inst, Skaggs Inst Chem Biol, La Jolla, CA 92037 USA	D'Lima, DD (reprint author), Scripps Res Inst, Dept Mol & Expt Med, 10550 N Torrey Pines Rd, La Jolla, CA 92037 USA.	ddlima@scripps.edu	Cui, Xiaofeng/A-7208-2012;	Cui, Xiaofeng/0000-0003-2761-3934; D'Lima, Darryl/0000-0002-8707-1455	NIH [AG007996]; CIRM [TR1-01216]; STSI [UL1 RR025774]; NSF [1011796]	The authors would like to acknowledge Melissa Szeto for harvesting human chondrocytes; Jonathan Netter and Nick Steklov for assisting with mechanical testing; William Hui, Margaret Chadwell, and Lilo Creighton for helping with histology; and Chien-Chi Lin, Shawn Grogan, Noboru Taniguchi, Stuart Duffy, Sujata Sovani, Chantal Pauli, Marissa Chen, Diana Brinson, and Olee Tsaiwei for constructive sug…	Bryant SJ, 2004, ANN BIOMED ENG, V32, P407, DOI 10.1023/B:ABME.0000017535.00602.ca; Hunziker EB, 2002, OSTEOARTHR CARTILAGE, V10, P564, DOI 10.1053/joca.2002.0814; Boland Thomas, 2006, Biotechnology Journal, V1, P910, DOI 10.1002/biot.200600081; HARMON JP, 1988, HEWLETT-PACKARD J, V39, P62; Hoenig E, 2011, TISSUE ENG PT A, V17, P1401, DOI [10.1089/ten.TEA.2010.0395, 10.1089/ten.tea.2010.0395]; Mo…	37	76	82	23	161	MARY ANN LIEBERT, INC	NEW ROCHELLE	140 HUGUENOT STREET, 3RD FL, NEW ROCHELLE, NY 10801 USA	1937-3341			TISSUE ENG PT A	Tissue Eng. Part A	JUN	2012	18	11-12
J	Kim, J; McBride, S; Tellis, B; Alvarez-Urena, P; Song, YH; Dean, DD; Sylvia, VL; Elgendy, H; Ong, J; Hollinger, JO				Kim, Jinku; McBride, Sean; Tellis, Brandi; Alvarez-Urena, Pedro; Song, Young-Hye; Dean, David D.; Sylvia, Victor L.; Elgendy, Hoda; Ong, Joo; Hollinger, Jeffrey O.			Rapid-prototyped PLGA/beta-TCP/hydroxyapatite nanocomposite scaffolds in a rabbit femoral defect model	BIOFABRICATION			English	Article							CALCIUM-PHOSPHATE CEMENT; BONE MORPHOGENETIC PROTEIN-2; BETA-TRICALCIUM PHOSPHATE; OF-THE-ART; STROMAL CELLS; ENGINEERED BONE; TRAUMA SURGERY; IN-VIVO; AUGMENTATION; BIOMATERIALS	Bone tissue engineering scaffolds composed of poly(D,L-lactide: glycolide) (DL-PLGA) and beta-tricalcium phosphate (beta-TCP) nanocomposites were prepared and characterized. Scaffolds with two specific architectures were produced via fused deposition modeling (FDM), a type of extrusion freeform fabrication. Microfilaments deposited at angles of 0 degrees and 90 degrees were designated as the 'sim…	[Kim, Jinku; McBride, Sean; Alvarez-Urena, Pedro; Song, Young-Hye; Hollinger, Jeffrey O.] Carnegie Mellon Univ, Dept Biomed Engn, Bone Tissue Engn Ctr, Pittsburgh, PA 15219 USA; [Tellis, Brandi] BAE Syst, Biomat Sci, Tucson, AZ USA; [Dean, David D.; Sylvia, Victor L.] Univ Texas Hlth Sci Ctr San Antonio, Dept Orthopaed, San Antonio, TX 78229 USA; [Elgendy, Hoda] Eastern Virginia Med Sch, Dept Obs…	Hollinger, JO (reprint author), Carnegie Mellon Univ, Dept Biomed Engn, Bone Tissue Engn Ctr, Pittsburgh, PA 15219 USA.	hollinge@cs.cmu.edu	Alvarez Urena, Pedro/H-4915-2011;	Alvarez Urena, Pedro/0000-0002-4190-8977; Elgendy, Hoda/0000-0002-5573-7419; Dean, David/0000-0002-4512-9065	Advance Ceramics Research; Bone Tissue Engineering Center at Carnegie Mellon University; University of Texas at San Antonio	This work was funded by the Advance Ceramics Research, the Bone Tissue Engineering Center at Carnegie Mellon University and University of Texas at San Antonio. The authors acknowledge the University of Texas Health Science Center at Sat Antonio (UTHSCSA).	Alsberg E, 2001, J DENT RES, V80, P2025; Tsai CH, 2008, BIOMATERIALS, V29, P984, DOI 10.1016/j.biomaterials.2007.10.014; Acarturk O, 2008, J BIOMED MATER RES B, V86B, P56, DOI 10.1002/jbm.b.30987; Smith DM, 2008, J CRANIOFAC SURG, V19, P1244, DOI 10.1097/SCS.0b013e3181843312; Kamitakahara M, 2007, BIOMED MATER, V2, pR17, DOI 10.1088/1748-6041/2/4/R01; Dorozhkin SV, 2010, BIOMATERIALS, V31, P1465,…	45	20	22	4	33	IOP PUBLISHING LTD	BRISTOL	TEMPLE CIRCUS, TEMPLE WAY, BRISTOL BS1 6BE, ENGLAND	1758-5082			BIOFABRICATION	Biofabrication	JUN	2012	4	2
J	Marga, F; Jakab, K; Khatiwala, C; Shepherd, B; Dorfman, S; Hubbard, B; Colbert, S; Gabor, F				Marga, Francoise; Jakab, Karoly; Khatiwala, Chirag; Shepherd, Benjamin; Dorfman, Scott; Hubbard, Bradley; Colbert, Stephen; Gabor, Forgacs			Toward engineering functional organ modules by additive manufacturing	BIOFABRICATION			English	Review							PERIPHERAL-NERVE REGENERATION; TISSUE SURFACE-TENSION; ADULT ARTERIAL REVASCULARIZATION; BONE-MARROW; VASCULAR GRAFTS; BLOOD-VESSEL; ELECTRICAL-STIMULATION; FREEFORM FABRICATION; EMBRYONIC-TISSUES; STEM-CELLS	Tissue engineering is emerging as a possible alternative to methods aimed at alleviating the growing demand for replacement tissues and organs. A major pillar of most tissue engineering approaches is the scaffold, a biocompatible network of synthetic or natural polymers, which serves as an extracellular matrix mimic for cells. When the scaffold is seeded with cells it is supposed to provide the a…	[Marga, Francoise; Jakab, Karoly; Gabor, Forgacs] Univ Missouri, Dept Phys & Astron, Columbia, MO 65211 USA; [Khatiwala, Chirag; Shepherd, Benjamin; Dorfman, Scott; Gabor, Forgacs] Organovo Inc, San Diego, CA 92121 USA; [Hubbard, Bradley; Colbert, Stephen] Univ Missouri, Dept Plast Surg, Columbia, MO 65211 USA; [Gabor, Forgacs] Univ Missouri, Dept Biomed Engn, Columbia, MO 65211 USA; [Gabor, Forg…	Gabor, F (reprint author), Univ Missouri, Dept Phys & Astron, Columbia, MO 65211 USA.	forgacsg@missouri.edu			NSF [EF0256854]; University of Missouri Research Board	This research was partially supported by NSF (grant EF0256854) and by the University of Missouri Research Board.	Macchiarini P, 2008, LANCET, V372, P2023, DOI 10.1016/S0140-6736(08)61598-6; Tsuda Y, 2007, BIOMATERIALS, V28, P4939, DOI 10.1016/j.biomaterials.2007.08.002; Prasertsung I, 2008, J BIOMED MATER RES B, V85B, P210, DOI 10.1002/jbm.b.30938; Tandon N, 2009, NAT PROTOC, V4, P155, DOI 10.1038/nprot.2008.183; Zeltinger J, 2001, TISSUE ENG, V7, P9, DOI 10.1089/107632701300003250; Boland Thomas, 2006, Bio…	119	53	53	14	112	IOP PUBLISHING LTD	BRISTOL	TEMPLE CIRCUS, TEMPLE WAY, BRISTOL BS1 6BE, ENGLAND	1758-5082			BIOFABRICATION	Biofabrication	JUN	2012	4	2
J	Wei, C; Cai, L; Sonawane, B; Wang, SF; Dong, JY				Wei, Chuang; Cai, Lei; Sonawane, Bhushan; Wang, Shanfeng; Dong, Jingyan			High-precision flexible fabrication of tissue engineering scaffolds using distinct polymers	BIOFABRICATION			English	Article							SOLID FREEFORM FABRICATION; CONTROLLED-PORE STRUCTURES; FREE-FORM FABRICATION; PHOTO-CROSS-LINKING; POLY(PROPYLENE FUMARATE); POLYCAPROLACTONE SCAFFOLDS; MICRO-STEREOLITHOGRAPHY; BIODEGRADABLE SCAFFOLDS; MECHANICAL-PROPERTIES; PHYSICAL-PROPERTIES	Three-dimensional porous structures using biodegradable materials with excellent biocompatibility are critically important for tissue engineering applications. We present a multi-nozzle-based versatile deposition approach to flexibly construct porous tissue engineering scaffolds using distinct polymeric biomaterials such as thermoplastic and photo-crosslinkable polymers. We first describe the dev…	[Wei, Chuang; Sonawane, Bhushan; Dong, Jingyan] N Carolina State Univ, Edward P Fitts Dept Ind & Syst Engn, Raleigh, NC 27695 USA; [Cai, Lei; Wang, Shanfeng] Univ Tennessee, Dept Mat Sci & Engn, Knoxville, TN 37996 USA; [Wang, Shanfeng] Oak Ridge Natl Lab, Biosci Div, Oak Ridge, TN 37831 USA	Wei, C (reprint author), N Carolina State Univ, Edward P Fitts Dept Ind & Syst Engn, Raleigh, NC 27695 USA.	swang16@utk.edu; jdong@ncsu.edu	Dong, Jingyan /B-3665-2010; Cai, Lei/D-1589-2013	Dong, Jingyan /0000-0003-2224-9168;	North Carolina State University; University of Tennessee	This work was majorly supported by the Start-up Research Funds from both North Carolina State University and the University of Tennessee.	Lam CXF, 2002, MAT SCI ENG C-BIO S, V20, P49, DOI 10.1016/S0928-4931(02)00012-7; Eshraghi S, 2010, ACTA BIOMATER, V6, P2467, DOI 10.1016/j.actbio.2010.02.002; Chumnanklang R, 2007, MAT SCI ENG C-BIO S, V27, P914, DOI 10.1016/j.msec.2006.11.004; Partee B, 2006, J MANUF SCI E-T ASME, V128, P531, DOI 10.1115/1.2162589; Woodfield TBF, 2004, BIOMATERIALS, V25, P4149, DOI 10.1016/j.biomaterials.2003.10…	53	11	11	1	24	IOP PUBLISHING LTD	BRISTOL	TEMPLE CIRCUS, TEMPLE WAY, BRISTOL BS1 6BE, ENGLAND	1758-5082			BIOFABRICATION	Biofabrication	JUN	2012	4	2
J	Oh, JW; Choi, JY; Kim, M; Abdi, SIH; Lau, HC; Kim, M; Lim, JO				Oh, Ji Won; Choi, Jeong Yeon; Kim, Minji; Abdi, Syed Izhar Haider; Lau, Hui Chong; Kim, Moonkyu; Lim, Jeong Ok			Fabrication and characterization of epithelial scaffolds for hair follicle regeneration	TISSUE ENGINEERING AND REGENERATIVE MEDICINE			English	Article						hair loss; scaffold; outer root sheath cells; ORS; human hair; NESS; BSM; hybrid sponge; fiber sheet; hair regeneration	KERATIN-ASSOCIATED PROTEINS; DERMAL PAPILLA CELLS; BULGE; ANDROGEN; SKIN	The field of hair follicle regeneration is advancing rapidly, and there have been a number of major achievements over the last decade. Nonetheless, most of the current technologies are still unable to maintain their in vivo characteristics in vitro. The formation of new hair follicles for the treatment of alopecia using tissue engineering technology is promising; however, little or no work has be…	[Choi, Jeong Yeon; Abdi, Syed Izhar Haider; Lau, Hui Chong; Lim, Jeong Ok] Kyungpook Natl Univ, Biomed Res Inst, Dept Biomed Sci, Taegu, South Korea; [Oh, Ji Won; Kim, Moonkyu] Kyungpook Natl Univ, Sch Med, Dept Immunol, Taegu, South Korea; [Oh, Ji Won; Kim, Moonkyu] Kyungpook Natl Univ, Sch Med, Hair Res Ctr, Taegu, South Korea; [Kim, Minji] Yeungnam Univ, Coll Med, Taegu, South Korea	Lim, JO (reprint author), Kyungpook Natl Univ, Biomed Res Inst, Dept Biomed Sci, Taegu, South Korea.	Jolim@knu.ac.kr			Bio-Medical Research Institute, Kyungpook National University Hospital	This work is supported by Bio-Medical Research Institute grant, Kyungpook National University Hospital (2009).	Kang BM, 2010, J DERMATOL SCI, V59, P86, DOI 10.1016/j.jdermsci.2010.04.015; Stenn KS, 2001, PHYSIOL REV, V81, P449; Botchkarev VA, 2003, J EXP ZOOL PART B, V298B, P164, DOI 10.1002/jez.b.00033; Elliott K, 1999, J INVEST DERMATOL, V113, P873, DOI 10.1046/j.1523-1747.1999.00797.x; Myung P, 2012, J CLIN INVEST, V122, P448, DOI 10.1172/JCI57414; Blanpain C, 2004, CELL, V118, P635, DOI 10.1016/j.cell…	28	3	3	1	6	KOREAN TISSUE ENGINEERING REGENERATIVE MEDICINE SOC	JONGRO-GU	199-1, DONGSUNG-DONG,, JONGRO-GU, SEOUL 110-810, SOUTH KOREA	1738-2696			TISSUE ENG REGEN MED	Tissue Eng. Regen. Med.	JUN	2012	9	3
J	Broderick, AH; Manna, U; Lynn, DM				Broderick, Adam H.; Manna, Uttam; Lynn, David M.			Covalent Layer-by-Layer Assembly of Water-Permeable and Water-Impermeable Polymer Multilayers on Highly Water-Soluble and Water-Sensitive Substrates	CHEMISTRY OF MATERIALS			English	Article						layer-by-layer; covalent assembly; reactive polymers; polymer multilayers; thin films; superhydrophobic surfaces	BIOMEDICAL APPLICATIONS; THIN-FILMS; ULTRATHIN FILMS; CLICK CHEMISTRY; POLY(2-ALKENYL AZLACTONE)S; MICROCAPSULES; FABRICATION; FUNCTIONALIZATION; POLYELECTROLYTES; BIOMOLECULES	Aqueous methods for the layer-by-layer (LbL) assembly of polyelectrolyte multilayers (PEMs) are not, by their nature, well suited for the fabrication of thin films on substrates that are highly water-soluble or composed of water-sensitive materials. Here, we demonstrate that organic solvent-based processes for covalent (or "reactive") LbL assembly can be used to fabricate multilayers directly on …	[Broderick, Adam H.; Manna, Uttam; Lynn, David M.] Univ Wisconsin, Dept Chem & Biol Engn, Madison, WI 53706 USA	Lynn, DM (reprint author), Univ Wisconsin, Dept Chem & Biol Engn, 1415 Engn Dr, Madison, WI 53706 USA.				Office of Naval Research [N00014-07-1-0255]; National Science Foundation [DMR-0520527]	Financial support was provided by the Office of Naval Research (N00014-07-1-0255) and, in part, by the National Science Foundation (DMR-0520527) through a grant to the Materials Research Science and Engineering Center (MRSEC) at the University of Wisconsin. A.H.B. is a NSF Graduate Research Fellow.	Ai H, 2003, CELL BIOCHEM BIOPHYS, V39, P23, DOI 10.1385/CBB:39:1:23; Buck ME, 2010, ACS APPL MATER INTER, V2, P1421, DOI 10.1021/am1000882; Liu YL, 1997, J AM CHEM SOC, V119, P8720, DOI 10.1021/ja972075h; Tocce EJ, 2012, J BIOMED MATER RES A, V100A, P84, DOI 10.1002/jbm.a.33233; Such GK, 2006, J AM CHEM SOC, V128, P9318, DOI 10.1021/ja063043+; Gill R, 2010, ANGEW CHEM INT EDIT, V49, P6116, DOI 10…	50	29	29	10	100	AMER CHEMICAL SOC	WASHINGTON	1155 16TH ST, NW, WASHINGTON, DC 20036 USA	0897-4756			CHEM MATER	Chem. Mat.	MAY 22	2012	24	10
J	Akbay, N; Lakowicz, JR; Ray, K				Akbay, Nuriye; Lakowicz, Joseph R.; Ray, Krishanu			Distance-Dependent Metal-Enhanced Intrinsic Fluorescence of Proteins Using Polyelectrolyte Layer-by-Layer Assembly and Aluminum Nanoparticles	JOURNAL OF PHYSICAL CHEMISTRY C			English	Article							LABEL-FREE DETECTION; SCATTERING SUBMICROSCOPIC PARTICLES; PLASMONIC NANOSTRUCTURES; BIOLOGICAL APPLICATIONS; TRACER LABELS; INTENSITY; FLUOROPHORES; BIOMOLECULES; ULTRAVIOLET; EMISSION	Previously reported studies indicate that aluminum nanostructured substrates can potentially find widespread use in metal-enhanced fluorescence (MEF) applications particularly in the UV or near-UV spectral region toward label-free detection of biomolecules. MEF largely depends on several factors, such as chemical nature, size, shape of the nanostructure and its distance from the fluorophore. A de…	[Akbay, Nuriye; Lakowicz, Joseph R.; Ray, Krishanu] Univ Maryland, Sch Med, Dept Biochem & Mol Biol, Ctr Fluorescence Spect, Baltimore, MD 21201 USA	Ray, K (reprint author), Univ Maryland, Sch Med, Dept Biochem & Mol Biol, Ctr Fluorescence Spect, 725 W Lombard St, Baltimore, MD 21201 USA.	krishanu@cfs.umaryland.edu			National Institutes of Health (NIH) [NHGRI RO1 HG002655, R21 HG005090]; The Scientific and Technological Research Council of Turkey (TUBITAK); NIAID [K25 AI087968]	This work was supported by the National Institutes of Health (NIH) Grant Nos. NHGRI RO1 HG002655, R21 HG005090, and NIAID K25 AI087968. This investigation was also partially supported by The Scientific and Technological Research Council of Turkey (TUBITAK).	Ray K, 2007, CHEM MATER, V19, P5902, DOI 10.1021/cm071510w; Mathias PC, 2007, APPL OPTICS, V46, P2351, DOI 10.1364/AO.46.002351; Yguerabide J, 1998, ANAL BIOCHEM, V262, P137, DOI 10.1006/abio.1998.2759; Lakowicz JR, 2002, ANAL BIOCHEM, V301, P261, DOI 10.1006/abio.2001.5503; Yu XB, 2006, PROTEOMICS, V6, P5493, DOI 10.1002/pmic.200600216; Chowdhury MH, 2011, J PHYS CHEM C, V115, P16879, DOI 10.102…	27	32	32	7	98	AMER CHEMICAL SOC	WASHINGTON	1155 16TH ST, NW, WASHINGTON, DC 20036 USA	1932-7447			J PHYS CHEM C	J. Phys. Chem. C	MAY 17	2012	116	19
J	Boudou, T; Kharkar, P; Jing, J; Guillot, R; Pignot-Paintrand, I; Auzely-Velty, R; Picart, C				Boudou, Thomas; Kharkar, Prathamesh; Jing, Jing; Guillot, Raphael; Pignot-Paintrand, Isabelle; Auzely-Velty, Rachel; Picart, Catherine			Polyelectrolyte multilayer nanoshells with hydrophobic nanodomains for delivery of Paclitaxel	JOURNAL OF CONTROLLED RELEASE			English	Article						Polysaccharides; Hydrophobic drug delivery; Paclitaxel; Layer-by-layer film; Biodegradability; Breast cancer	BREAST-CANCER CELLS; DRUG-DELIVERY; BIOMEDICAL APPLICATIONS; FILMS; CAPSULES; TAXOL; MICROCAPSULES; PLATFORM; POLYSACCHARIDES; NANOPARTICLES	Efficient and effective delivery of poorly water-soluble drug molecules, which constitute a large part of commercially available drugs, is a major challenge in the field of drug delivery. Several drugs including paclitaxel (PTX) which are used for cancer treatment are hydrophobic, exhibit poor aqueous solubility and need to be delivered using an appropriate carrier. In the present work, we engine…	[Boudou, Thomas; Kharkar, Prathamesh; Guillot, Raphael; Picart, Catherine] Grenoble Inst Technol, F-38016 Grenoble, France; [Boudou, Thomas; Kharkar, Prathamesh; Guillot, Raphael; Picart, Catherine] CNRS, UMR 5628, LMGP, F-38016 Grenoble, France; [Jing, Jing; Pignot-Paintrand, Isabelle; Auzely-Velty, Rachel] Univ Grenoble 1, Ctr Rech Macromol Vegetales CERMAV CNRS, Grenoble, France	Picart, C (reprint author), Grenoble Inst Technol, 3 Parvis Louis Neel, F-38016 Grenoble, France.	Catherine.picart@grenoble-inp.fr	Boudou, Thomas/A-9089-2013; Kharkar, Prashant/B-2723-2015; Kharkar, Prathamesh/L-9566-2015;	Kharkar, Prashant/0000-0003-1955-7223; PICART, Catherine/0000-0002-4854-6366; Boudou, Thomas/0000-0002-6821-2937; Kharkar, Prathamesh/0000-0002-4042-0902; PICART, Catherine/0000-0003-0130-1000	Agence Nationale pour la Recherche [ANR-07-NANO-002]; University Joseph Fourier; Institut Universitaire de France	The authors thank Judith Mahner for technical help with the fluorescence measurements and Fabien Dalonneau for assistance with cell culture experiments. This work was financially supported by the "Agence Nationale pour la Recherche" (grant ANR-07-NANO-002 to R.A.V. and C.P.). P.K. is indebted to the University Joseph Fourier for a pre-doc fellowship. R.A.V. and C.P. are indebted to the Institut U…	Huynh NT, 2009, INT J PHARMACEUT, V379, P201, DOI 10.1016/j.ijpharm.2009.04.026; Sanson C, 2010, J CONTROL RELEASE, V147, P428, DOI 10.1016/j.jconrel.2010.07.123; Cui D, 2011, ADV MATER, V23, pH200, DOI 10.1002/adma.201100600; Volodkin DV, 2004, LANGMUIR, V20, P3398, DOI 10.1021/la036177z; Menzel EJ, 1998, CANCER LETT, V131, P3, DOI 10.1016/S0304-3835(98)00195-5; SCHIFF PB, 1980, P NATL ACAD SCI-…	59	15	15	3	78	ELSEVIER SCIENCE BV	AMSTERDAM	PO BOX 211, 1000 AE AMSTERDAM, NETHERLANDS	0168-3659			J CONTROL RELEASE	J. Control. Release	MAY 10	2012	159	3
J	Yuan, WY; Lu, ZS; Wang, HL; Li, CM				Yuan, Weiyong; Lu, Zhisong; Wang, Huili; Li, Chang Ming			Stimuli-Free Reversible and Controllable Loading and Release of Proteins under Physiological Conditions by Exponentially Growing Nanoporous Multilayered Structure	ADVANCED FUNCTIONAL MATERIALS			English	Article						self-assembly; nanoporous; multilayers; reversible loading and release; exponential growth	ATOMIC-FORCE MICROSCOPY; BOVINE SERUM-ALBUMIN; BY-LAYER ASSEMBLIES; POLYELECTROLYTE MULTILAYERS; MOLECULAR-WEIGHT; THIN-FILMS; LBL FILMS; SURFACE; GROWTH; HYDROGELS	A unique delivery system to reversibly and controllably load and release proteins under physiological conditions is desirable for protein therapeutics. We fabricate an ultrafast exponentially growing nanoporous multilayer structure comprised of two weak polyelectrolytes, poly(ethyleneimine) and alginate with thickness and chemical composition controlled by the assembly pH. For the first time, the…	[Yuan, Weiyong; Lu, Zhisong; Li, Chang Ming] Southwest Univ, Inst Clean Energy & Adv Mat, Chongqing 400715, Peoples R China; [Yuan, Weiyong; Lu, Zhisong; Li, Chang Ming] Nanyang Technol Univ, Sch Chem & Biomed Engn, Singapore 637457, Singapore; [Yuan, Weiyong; Lu, Zhisong; Li, Chang Ming] Nanyang Technol Univ, Ctr Adv Bionanosyst, Singapore 637457, Singapore; [Wang, Huili] Nanyang Technol Univ, S…	Yuan, WY (reprint author), Southwest Univ, Inst Clean Energy & Adv Mat, Chongqing 400715, Peoples R China.	ecmli@ntu.edu.sg			Institute for Clean Energy & Advanced Materials, Southwest University, P.R. China; Center for Advanced Bionanosystems, Nanyang Technological University, Singapore	This work was financially supported by the Institute for Clean Energy & Advanced Materials, Southwest University, P.R. China, and the Center for Advanced Bionanosystems, Nanyang Technological University, Singapore.	Gopishetty V, 2008, ADV MATER, V20, P4588, DOI 10.1002/adma.200801610; Shi HF, 2004, MACROMOLECULES, V37, P9933, DOI 10.1021/ma0480704; Schillemans JP, 2011, J CONTROL RELEASE, V150, P266, DOI 10.1016/j.jconrel.2010.11.027; Kharlampieva E, 2007, LANGMUIR, V23, P175, DOI 10.1021/la061652p; Kim BS, 2009, BIOMATERIALS, V30, P902, DOI 10.1016/j.biomaterials.2008.10.030; An SG, 2008, SCIENCE, V320, P1…	68	19	19	2	49	WILEY-V C H VERLAG GMBH	WEINHEIM	PO BOX 10 11 61, D-69451 WEINHEIM, GERMANY	1616-301X			ADV FUNCT MATER	Adv. Funct. Mater.	MAY 9	2012	22	9
J	Roy, CJ; Chorine, N; De Geest, BG; De Smedt, S; Jonas, AM; Demoustier-Champagne, S				Roy, Cecile J.; Chorine, Nicolas; De Geest, Bruno G.; De Smedt, Stefaan; Jonas, Alain M.; Demoustier-Champagne, Sophie			Highly Versatile Approach for Preparing Functional Hybrid Multisegmented Nanotubes and Nanowires	CHEMISTRY OF MATERIALS			English	Article						membrane-template; layer-by-layer assembly; electrodeposition; segmented nanostructures; colloids; biomacromolecules; polypyrrole	BY-LAYER DEPOSITION; SELECTIVE FUNCTIONALIZATION; POLYELECTROLYTE MULTILAYERS; SEGMENTED NANOWIRES; TEMPLATE SYNTHESIS; NANOMATERIALS; POLYPYRROLE; POLYCATION; MECHANISM; RELEASE	The membrane-templating method was successfully combined with electrodeposition and layer-by-layer assembly to create various multi-segmented nanostructures composed of metal, polymers, synthetic and biological polyelectrolytes, and colloids. The electrochemical approach offers the control over the architectural parameters of the resulting structures (in particular the segment length and morpholo…	[Roy, Cecile J.; Chorine, Nicolas; Jonas, Alain M.; Demoustier-Champagne, Sophie] Catholic Univ Louvain, Inst Condensed Matter & Nanosci Bio & Soft Matter, B-1348 Louvain, Belgium; [De Geest, Bruno G.] Univ Ghent, Lab Pharmaceut Technol, B-9000 Ghent, Belgium; [De Smedt, Stefaan] Univ Ghent, Lab Gen Biochem & Phys Pharm, B-9000 Ghent, Belgium	Demoustier-Champagne, S (reprint author), Catholic Univ Louvain, Inst Condensed Matter & Nanosci Bio & Soft Matter, Croix Sud 1,L7-04-02, B-1348 Louvain, Belgium.	sophie.demoustier@uclouvain.be	Jonas, Alain/J-5232-2012	Jonas, Alain/0000-0002-4083-0688	Belgian Federal Science Policy [IAP-PAI P6/27]; F.R.S.-FNRS	The authors are thankful to Dr. Etienne Ferain and it4ip Company for supplying polycarbonate membranes and to the Physiological Biochemistry Unit for providing access to the optical fluorescence microscope. C.J.R is a research fellow of the F.R.S.-FNRS and S.D.-C. is a senior research associate of the F.R.S.-FNRS. Financial support was provided by the Belgian Federal Science Policy (IAP-PAI P6/27…	Komatsu T, 2011, J AM CHEM SOC, V133, P3246, DOI 10.1021/ja1096122; Ai SF, 2003, J AM CHEM SOC, V125, P11140, DOI 10.1021/ja0356378; Martin CR, 1996, CHEM MATER, V8, P1739, DOI 10.1021/cm960166s; Liu GM, 2008, J PHYS CHEM B, V112, P3333, DOI 10.1021/jp710600f; Nicewarner-Pena SR, 2001, SCIENCE, V294, P137, DOI 10.1126/science.294.5540.137; Bauer LA, 2003, LANGMUIR, V19, P7043, DOI 10.1021/la03461…	41	11	11	0	31	AMER CHEMICAL SOC	WASHINGTON	1155 16TH ST, NW, WASHINGTON, DC 20036 USA	0897-4756			CHEM MATER	Chem. Mat.	MAY 8	2012	24	9
J	Kadowaki, K; Matsusaki, M; Akashi, M				Kadowaki, Koji; Matsusaki, Michiya; Akashi, Mitsuru			Control of Cellular Inflammation by Layer-by-layer Nanofilms through Different Driving Forces	CHEMISTRY LETTERS			English	Article							POLYELECTROLYTE MULTILAYER FILMS; BIOMEDICAL APPLICATIONS; LIVING CELLS; SURFACE; BIOMATERIALS; FIBRONECTIN; VIABILITY; ADHESION; SHELLS	Layer-by-layer-assembled nanofilms prepared by different driving forces were directly fabricated onto a cell surface to control cellular inflammation. Polyelectrolyte multilayers (electrostatic interaction) induced an over 2.5-fold higher production of the inflammatory cytokine interleukin-6 (IL-6) than fibronectin (FN)-based multilayers (biological recognition), which did not show any significan…	[Kadowaki, Koji; Matsusaki, Michiya; Akashi, Mitsuru] Osaka Univ, Grad Sch Engn, Dept Appl Chem, Suita, Osaka 5650871, Japan; [Matsusaki, Michiya] Japan Sci & Technol Agcy JST, Precursory Res Embryon Sci & Technol PRESTO, Tokyo 1020076, Japan	Akashi, M (reprint author), Osaka Univ, Grad Sch Engn, Dept Appl Chem, 2-1 Yamada Oka, Suita, Osaka 5650871, Japan.	akashi@chem.eng.osaka-u.ac.jp	Matsusaki, Michiya/E-2476-2011	Matsusaki, Michiya/0000-0003-4294-9313	PRESTO-JST; NEDO of Japan [06B44017a]; MEXT of Japan [21106514]; Noguchi Institute	This work was supported mainly by PRESTO-JST, partly by an Industrial Technology Research Grant Program in 2006 (No. 06B44017a) from NEDO of Japan, a Grant-in-Aid for Scientific Research on Innovative Areas (No. 21106514) from MEXT of Japan, and by the Noguchi Institute.	Neu B, 2001, J MICROENCAPSUL, V18, P385; Kato M, 2004, J AM CHEM SOC, V126, P6504, DOI 10.1021/ja039058e; Link AJ, 2003, J AM CHEM SOC, V125, P11164, DOI 10.1021/ja036765z; Veerabadran NG, 2007, MACROMOL BIOSCI, V7, P877, DOI 10.1002/mabi.200700061; Hillberg AL, 2006, BIOMACROMOLECULES, V7, P2742, DOI 10.1021/bm060266j; Ariga K, 2007, PHYS CHEM CHEM PHYS, V9, P2319, DOI 10.1039/b700410a; Kishida …	25	5	5	1	19	CHEMICAL SOC JAPAN	TOKYO	1-5 KANDA-SURUGADAI CHIYODA-KU, TOKYO, 101-8307, JAPAN	0366-7022	1348-0715		CHEM LETT	Chem. Lett.	MAY 5	2012	41	5
J	Hammond, PT				Hammond, Paula T.			Building biomedical materials layer-by-layer	MATERIALS TODAY			English	Review							POLYELECTROLYTE MULTILAYER FILMS; FUNCTIONAL CORE/SHELL NANOPARTICLES; CATIONIC BIPOLAR AMPHIPHILES; SELF-ASSEMBLY PROCESS; THIN-FILMS; CONTROLLED-RELEASE; CONSECUTIVE ADSORPTION; CHARGED SURFACES; GLUCOSE-OXIDASE; DELIVERY	One of the most rapidly growing means of generating thin films in the field of materials science has been the alternating adsorption based layer-by-layer (LbL) assembly method. This method is based on the simple alternating adsorption of complementary multivalent species on a substrate via electrostatic interactions, hydrogen bonding, or other secondary interactions(1-3). LbL assembly has particu…	MIT, Dept Chem Engn, Koch Inst Integrat Canc Res, Cambridge, MA 02139 USA	Hammond, PT (reprint author), MIT, Dept Chem Engn, Koch Inst Integrat Canc Res, Cambridge, MA 02139 USA.	hammond@mit.edu					Hammond PT, 2011, AICHE J, V57, P2928, DOI 10.1002/aic.12769; Shukla A, 2010, SMALL, V6, P2392, DOI 10.1002/smll.201001150; Schlenoff JB, 2000, LANGMUIR, V16, P9968, DOI 10.1021/la001312i; Betz OB, 2006, J BONE JOINT SURG AM, V88A, P355, DOI 10.2106/JBJS.E.00464; Lieberman JR, 2002, J BONE JOINT SURG AM, V84A, P1032; Chung KT, 1998, CRIT REV FOOD SCI, V38, P421, DOI 10.1080/10408699891274273; Ma …	70	82	82	11	172	ELSEVIER SCI LTD	OXFORD	THE BOULEVARD, LANGFORD LANE, KIDLINGTON, OXFORD OX5 1GB, OXON, ENGLAND	1369-7021	1873-4103		MATER TODAY	Mater. Today	MAY	2012	15	5
J	Aytar, BS; Prausnitz, MR; Lynn, DM				Aytar, Burcu S.; Prausnitz, Mark R.; Lynn, David M.			Rapid Release of Plasmid DNA from Surfaces Coated with Polyelectrolyte Multilayers Promoted by the Application of Electrochemical Potentials	ACS APPLIED MATERIALS & INTERFACES			English	Article						layer-by-layer; thin films; DNA; rapid release; electrochemical methods	SELF-ASSEMBLED MONOLAYERS; THIN-FILMS; GENE DELIVERY; BIOMEDICAL APPLICATIONS; POLY(BETA-AMINO ESTER); POLYMER-FILMS; IN-VIVO; CAPSULES; EROSION; NANOPARTICLES	We report an approach to the rapid release of DNA based on the application of electrochemical potentials to surfaces coated with polyelectrolyte-based thin films. We fabricated multilayered polyelectrolyte films (or "polyelectrolyte multilayers", PEMs) using plasmid DNA and a model hydrolytically degradable cationic poly(beta-amino ester) (polymer 1) on stainless steel substrates using a layer-by…	[Aytar, Burcu S.; Lynn, David M.] Univ Wisconsin, Dept Chem & Biol Engn, Madison, WI 53706 USA; [Prausnitz, Mark R.] Georgia Inst Technol, Sch Chem & Biomol Engn, Atlanta, GA 30332 USA	Lynn, DM (reprint author), Univ Wisconsin, Dept Chem & Biol Engn, 1415 Engn Dr, Madison, WI 53706 USA.	dlynn@engr.wisc.edu			National Institutes of Health [R01 EB006820]; Alfred P. Sloan Foundation	Financial support was provided in part by the National Institutes of Health (R01 EB006820) and the Alfred P. Sloan Foundation. We thank Adam H. Broderick for assistance with AFM experiments and for many helpful discussions.	Ai H, 2003, CELL BIOCHEM BIOPHYS, V39, P23, DOI 10.1385/CBB:39:1:23; Angelatos AS, 2006, SOFT MATTER, V2, P18, DOI 10.1039/b511930h; Lang J, 1999, J PHYS CHEM B, V103, P11393, DOI 10.1021/jp9915073; Zhang JT, 2007, LANGMUIR, V23, P11139, DOI 10.1021/la702021s; Dieguez L, 2009, SOFT MATTER, V5, P2415, DOI 10.1039/b819095j; Liu XH, 2008, ADV MATER, V20, P4148, DOI 10.1002/adma.200800881; Klugherz B…	74	17	17	3	37	AMER CHEMICAL SOC	WASHINGTON	1155 16TH ST, NW, WASHINGTON, DC 20036 USA	1944-8244			ACS APPL MATER INTER	ACS Appl. Mater. Interfaces	MAY	2012	4	5
J	De Temmerman, ML; Demeester, J; De Smedt, S; Rejman, I				De Temmerman, Marie-Luce; Demeester, Jo; De Smedt, Stefaan C.; Rejman, Joanna			Tailoring layer-by-layer capsules for biomedical applications	NANOMEDICINE			English	Review						capsule; drug delivery; layer-by-layer; polyelectrolyte	POLYELECTROLYTE MULTILAYER CAPSULES; GALACTOSE-BRANCHED POLYELECTROLYTE; LECITHIN-CHITOSAN MEMBRANES; POLYMER HYDROGEL CAPSULES; ANTICANCER DRUG-DELIVERY; COLORECTAL-CANCER CELLS; IN-WATER EMULSIONS; CONTROLLED-RELEASE; BIODEGRADABLE MICROCAPSULES; CARBONATE MICROPARTICLES	Polymeric capsules have attracted great interest as versatile carrier systems in the area of medicine and pharmaceutics. These capsules are made by stepwise layer-by-layer adsorption of polymers onto a template core, which can be removed to produce hollow capsules. The cavity of these capsules can host various cargo molecules while the capsules' wall can be functionalized towards desired properti…	[De Temmerman, Marie-Luce; Demeester, Jo; De Smedt, Stefaan C.; Rejman, Joanna] Univ Ghent, Lab Gen Biochem & Phys Pharm, Fac Pharmaceut Sci, B-9000 Ghent, Belgium	Rejman, I (reprint author), Univ Ghent, Lab Gen Biochem & Phys Pharm, Fac Pharmaceut Sci, Harelbekestr 72, B-9000 Ghent, Belgium.	stefan.desmedt@ugent.be; j_rejman@hotmail.com		De Smedt, Stefaan/0000-0002-8653-2598			Ai H, 2005, J BIOMED MATER RES A, V73A, P303, DOI 10.1002/jbm.a.30289; Zebli B, 2005, LANGMUIR, V21, P4262, DOI 10.1021/la0502286; De Geest BG, 2006, ADV MATER, V18, P1005, DOI 10.1002/adma.200502128; Torchilin V, 2009, EUR J PHARM BIOPHARM, V71, P431, DOI 10.1016/j.ejpb.2008.09.026; Ai H, 2003, J CONTROL RELEASE, V86, P59, DOI 10.1016/S0168-3659(02)00322-X; Gao CY, 2002, ANGEW CHEM INT EDIT, V41…	138	9	9	3	83	FUTURE MEDICINE LTD	LONDON	UNITEC HOUSE, 3RD FLOOR, 2 ALBERT PLACE, FINCHLEY CENTRAL, LONDON, N3 1QB, ENGLAND	1743-5889	1748-6963		NANOMEDICINE-UK	Nanomedicine	MAY	2012	7	5
J	Ding, CR; Xu, SM; Wang, JD; Liu, Y; Chen, P; Feng, S				Ding, Chunrui; Xu, Shimei; Wang, Jide; Liu, Yang; Chen, Peng; Feng, Shun			Controlled loading and release of methylene blue in layer-by-layer assembled polyelectrolyte films	MATERIALS SCIENCE & ENGINEERING C-MATERIALS FOR BIOLOGICAL APPLICATIONS			English	Article						Controlled loading and release; Layer-by-layer; Multilayer films; Reversible loading and release	MULTILAYER FILMS; MOLECULAR-WEIGHT; DRUG-DELIVERY; LBL FILMS; MICROCAPSULES; NANOPARTICLES; PERMEABILITY; POLYMER; MECHANISMS; ADSORPTION	The layer-by-layer (LbL) assembled multilayer films are widely used in the biomedical field for the controlled drug delivery. Here, multilayer films were assembled by LbL technique through alternating deposition of poly(diallyldimethylammonium chloride) (PDDA) and poly(acrylic acid) (PAA) on glass slides. Methylene blue (MB) was used as a model drug to investigate the loading and release ability …	[Ding, Chunrui; Xu, Shimei; Wang, Jide; Liu, Yang; Chen, Peng; Feng, Shun] Xinjiang Univ, Key Lab Oil & Gas Fine Chem, Minist Educ, Urumqi 830046, Xinjiang, Peoples R China	Feng, S (reprint author), Xinjiang Univ, Key Lab Oil & Gas Fine Chem, Minist Educ, Urumqi 830046, Xinjiang, Peoples R China.	fengshun@xju.edu.cn		Feng, Shun/0000-0003-1602-0244	National Natural Science Foundation of China [50763005]; Startup Foundation for Doctors of Xinjiang University, China [BS090119]	This work was supported by the National Natural Science Foundation of China (50763005) and the Startup Foundation for Doctors of Xinjiang University, China (BS090119).	Crespo-Biel O, 2005, J AM CHEM SOC, V127, P7594, DOI 10.1021/ja051093t; Sato H, 2009, MAT SCI ENG C-BIO S, V29, P1057, DOI 10.1016/j.msec.2008.09.016; Srivastava S, 2008, J AM CHEM SOC, V130, P3748, DOI 10.1021/ja7110288; Tong WJ, 2008, J MATER CHEM, V18, P3799, DOI 10.1039/b805717f; Ma N, 2005, CHEM MATER, V17, P5065, DOI 10.1021/cm051221c; Sato H, 2009, J COLLOID INTERF SCI, V333, P141, DOI 10.…	36	8	9	2	40	ELSEVIER SCIENCE BV	AMSTERDAM	PO BOX 211, 1000 AE AMSTERDAM, NETHERLANDS	0928-4931			MAT SCI ENG C-MATER	Mater. Sci. Eng. C-Mater. Biol. Appl.	MAY 1	2012	32	4
J	Gauvin, R; Chen, YC; Lee, JW; Soman, P; Zorlutuna, P; Nichol, JW; Bae, H; Chen, SC; Khademhosseini, A				Gauvin, Robert; Chen, Ying-Chieh; Lee, Jin Woo; Soman, Pranav; Zorlutuna, Pinar; Nichol, Jason W.; Bae, Hojae; Chen, Shaochen; Khademhosseini, Ali			Microfabrication of complex porous tissue engineering scaffolds using 3D projection stereolithography	BIOMATERIALS			English	Article						Microfabrication; Three dimensional printing; Scaffold; Mechanical properties; Confocal microscopy; Cell proliferation	MUSCLE-CELL-ADHESION; 3-DIMENSIONAL SCAFFOLDS; POLYMER SCAFFOLDS; HYDROGELS; FABRICATION; MIGRATION; DESIGN; BONE; PROLIFERATION; BIOMATERIALS	The success of tissue engineering will rely on the ability to generate complex, cell seeded three-dimensional (3D) structures. Therefore, methods that can be used to precisely engineer the architecture and topography of scaffolding materials will represent a critical aspect of functional tissue engineering. Previous approaches for 3D scaffold fabrication based on top-down and process driven metho…	[Khademhosseini, Ali] Harvard Univ, Brigham & Womens Hosp, Sch Med, Dept Med,PRB,Ctr Biomed Engn, Cambridge, MA 02139 USA; [Gauvin, Robert; Chen, Ying-Chieh; Zorlutuna, Pinar; Nichol, Jason W.; Bae, Hojae; Khademhosseini, Ali] MIT, Harvard MIT Div Hlth Sci & Technol, Cambridge, MA 02139 USA; [Gauvin, Robert; Chen, Ying-Chieh; Khademhosseini, Ali] Harvard Univ, Sch Med, Wyss Inst Biol Inspired Eng…	Khademhosseini, A (reprint author), Harvard Univ, Brigham & Womens Hosp, Sch Med, Dept Med,PRB,Ctr Biomed Engn, Rm 252,65 Landsdowne St, Cambridge, MA 02139 USA.	Chen168@ucsd.edu; alik@rics.bwh.harvard.edu	Khademhosseini, Ali/A-9435-2010; Zorlutuna, Pinar/A-7208-2015		National Institutes of Health [EB012597, HL092836, HL099073]; National Science Foundation [DMR0847287]; Office of Naval Research; FQRNT	This work was supported by the National Institutes of Health (EB012597, HL092836, HL099073, and EB012597), the National Science Foundation (DMR0847287) and the Office of Naval Research. RG is the recipient of a postdoctoral fellowship from FQRNT.	Luo Y, 2004, NAT MATER, V3, P249, DOI 10.1038/nmat1092; Melchels FPW, 2010, BIOMATERIALS, V31, P6121, DOI 10.1016/j.biomaterials.2010.04.050; Zeltinger J, 2001, TISSUE ENG, V7, P557, DOI 10.1089/107632701753213183; Han LH, 2010, BIOMED MICRODEVICES, V12, P721, DOI 10.1007/s10544-010-9425-2; Yoo DJ, 2011, INT J PRECIS ENG MAN, V12, P61, DOI 10.1007/s12541-011-0008-9; Harris LD, 1998, J BIOMED MATE…	65	86	87	35	228	ELSEVIER SCI LTD	OXFORD	THE BOULEVARD, LANGFORD LANE, KIDLINGTON, OXFORD OX5 1GB, OXON, ENGLAND	0142-9612			BIOMATERIALS	Biomaterials	MAY	2012	33	15
J	Lu, ZF; Roohani-Esfahani, SI; Wang, GC; Zreiqat, H				Lu, ZuFu; Roohani-Esfahani, Seyed-Iman; Wang, Guocheng; Zreiqat, Hala			Bone biomimetic microenvironment induces osteogenic differentiation of adipose tissue-derived mesenchymal stem cells	NANOMEDICINE-NANOTECHNOLOGY BIOLOGY AND MEDICINE			English	Article						Biomimetic microenvironment; Hydroxyapatite nanoparticles; Scaffold; Osteoblasts, Adipose stem cells	KINASE SIGNALING PATHWAYS; EXTRACELLULAR-MATRIX; INTEGRIN; BIOMATERIALS; REGENERATION; OSTEOBLASTS; REPAIR; FAK	A critical strategy for tissue engineering is to provide the signals necessary for tissue regeneration by mimicking the tissue microenvironment. In this study, we mimicked (1) the bone chemical and the physical microenvironment by fabricating a three-dimensional nanocomposite scaffold composed of biphasic calcium phosphates (BCP) coated with a nanocomposite layer of polycaprolactone (PCL) and hyd…	[Lu, ZuFu; Roohani-Esfahani, Seyed-Iman; Wang, Guocheng; Zreiqat, Hala] Univ Sydney, Sch AMME, Biomat & Tissue Engn Res Unit, Sydney, NSW 2006, Australia	Zreiqat, H (reprint author), Univ Sydney, Sch AMME, Biomat & Tissue Engn Res Unit, Sydney, NSW 2006, Australia.	hala.zreiqat@sydney.edu.au	Wang, Guocheng/P-7551-2014	Wang, Guocheng/0000-0002-8235-4472	Australia National Health and Medical Research Council (NHMRC)	The authors acknowledge the Australia National Health and Medical Research Council (NHMRC) for funding this research. The authors acknowledge the Australia National Health and Medical Research Council, Rebecca Cooper Foundation, the Australian Center for Microscopy and Microanalysis at University of Sydney.	Ahn SE, 2006, BIOCHEM BIOPH RES CO, V340, P403, DOI 10.1016/j.bbrc.2005.12.020; Panetta NJ, 2010, CURR STEM CELL RES T, V5, P122; Salasznyk RM, 2007, EXP CELL RES, V313, P22, DOI 10.1016/j.yexcr.2006.09.013; Weiner S, 1999, J STRUCT BIOL, V126, P241, DOI 10.1006/jsbi.1999.4107; Hamidouche Z, 2009, P NATL ACAD SCI USA, V106, P18587, DOI 10.1073/pnas.0812334106; Eisinger DA, 2008, CELL SIGNAL, V20,…	41	40	42	0	17	ELSEVIER SCIENCE BV	AMSTERDAM	PO BOX 211, 1000 AE AMSTERDAM, NETHERLANDS	1549-9634			NANOMED-NANOTECHNOL	Nanomed.-Nanotechnol. Biol. Med.	MAY	2012	8	4
J	Gu, BB; Yin, MJ; Zhang, AP; Qian, JW; He, SL				Gu, Bobo; Yin, Mingjie; Zhang, A. Ping; Qian, Jinwen; He, Sailing			Biocompatible Fiber-Optic pH Sensor Based on Optical Fiber Modal Interferometer Self-Assembled With Sodium Alginate/Polyethylenimine Coating	IEEE SENSORS JOURNAL			English	Article						Electrostatic self-assembly; optical fiber interferometer; optical fiber sensor; pH biosensor	LIVING CELLS; BIOSENSORS; HYDROGELS; PROBE	We report a new biocompatible fiber-optic pH sensor based on optical fiber modal interferometer. Two biocompatible polyelectrolytes, i.e., sodium alginate (SA) and polyethylenimine (PEI), are alternatively deposited on the side surface of the thin-core fiber modal interferometer (TCFMI) via a layer-by-layer (LbL) electrostatic self-assembly (ESA) technique for pH sensing applications. With a meas…	[Gu, Bobo; Zhang, A. Ping; He, Sailing] Zhejiang Univ, State Key Lab Modern Opt Instrumentat, Ctr Opt & Electromagnet Res, Hangzhou 310058, Zhejiang, Peoples R China; [Gu, Bobo; Zhang, A. Ping; He, Sailing] Zhejiang Normal Univ, Joint Res Lab Opt, Zhejiang Prov Key Lab Sensing Technol, Hangzhou 310058, Zhejiang, Peoples R China; [Yin, Mingjie; Qian, Jinwen] Zhejiang Univ, Dept Polymer Sci & Engn,…	Gu, BB (reprint author), Zhejiang Univ, State Key Lab Modern Opt Instrumentat, Ctr Opt & Electromagnet Res, Hangzhou 310058, Zhejiang, Peoples R China.	zhangap@zju.edu.cn	He, Sailing/C-2438-2009; Zhejiang University, Dep. Optical Eng./G-9022-2011; Zhang, Aping/B-5435-2015; Gu, Bobo/H-8334-2015	He, Sailing/0000-0002-3401-1125; Zhang, Aping/0000-0003-2469-5225; Gu, Bobo/0000-0001-6092-8001	Fundamental Research Funds for the Central Universities; Natural Science Foundation of China [60607011, 20876134, 50633030]	Manuscript received April 22, 2011; revised September 28, 2011; accepted October 12, 2011. Date of publication October 25, 2011; date of current version April 13, 2012. This work was supported by the Fundamental Research Funds for the Central Universities and Natural Science Foundation of China under Grant 60607011, Grant 20876134, and Grant 50633030. The associate editor coordinating the review …	Dong SY, 2008, SENSOR ACTUAT B-CHEM, V129, P94, DOI 10.1016/j.snb.2007.07.078; Corres JM, 2007, OPT LETT, V32, P29, DOI 10.1364/OL.32.000029; Korostynska O, 2008, IEEE SENS J, V8, P20, DOI 10.1109/JSEN.2007.912522; Xia TH, 2010, OPT COMMUN, V283, P2136, DOI 10.1016/j.optcom.2010.01.031; Gu B, 2009, OPT EXPRESS, V17, P22296, DOI 10.1364/OE.17.022296; Safavi A, 2003, SENSOR ACTUAT B-CHEM, V90, P143…	31	8	8	4	32	IEEE-INST ELECTRICAL ELECTRONICS ENGINEERS INC	PISCATAWAY	445 HOES LANE, PISCATAWAY, NJ 08855-4141 USA	1530-437X			IEEE SENS J	IEEE Sens. J.	MAY	2012	12	5
J	Volodkin, D; Skirtach, A; Mohwald, H				Volodkin, Dmitry; Skirtach, Andre; Moehwald, Helmuth			Bioapplications of light-sensitive polymer films and capsules assembled using the layer-by-layer technique	POLYMER INTERNATIONAL			English	Review						multilayer; polyelectrolyte; laser; release; bioactive	POLYELECTROLYTE MULTILAYER FILMS; CLASS-I MOLECULES; THIN-FILMS; DRUG-DELIVERY; BIOMEDICAL APPLICATIONS; ENCAPSULATED MATERIALS; SECONDARY STRUCTURE; GOLD NANOPARTICLES; REMOTE RELEASE; MICROCAPSULES	This review covers the area of bioapplications of layer-by-layer assembled polymer planar films and microcapsulesbiologically relevant responses stimulated by light. We present recent progress in light-stimulated release of bioactive molecules from the assembled structures. Functionalization of the films with metal nanoparticles and bioactive molecules that provide the films with light sensitivit…	[Volodkin, Dmitry] Fraunhofer Inst Biomed Engn IBMT, Dept Cellular Biotechnol & Biochips, D-14424 Golm, Germany; [Skirtach, Andre; Moehwald, Helmuth] Max Planck Inst Colloids & Interfaces, Dept Interfaces, D-14424 Golm, Germany; [Skirtach, Andre] Univ Ghent, Dept Mol Biotechnol, B-9000 Ghent, Belgium; [Skirtach, Andre] Univ Ghent, NB Photon, B-9000 Ghent, Belgium	Volodkin, D (reprint author), Fraunhofer Inst Biomed Engn IBMT, Dept Cellular Biotechnol & Biochips, Muhlenberg 13, D-14424 Golm, Germany.	Dmitry.Volodkin@ibmt.fraunhofer.de	Volodkin, Dmitry/K-3497-2013; Mohwald, Helmuth/B-8265-2014; Skirtach, Andre/K-8152-2015	Mohwald, Helmuth/0000-0001-7833-3786; Skirtach, Andre/0000-0002-4468-7620	Alexander von Humboldt Foundation; DFG [VO 1716/2-1]; Max-Planck Society-Argentine SeCyt [PICT-2006-01365]	One of the authors (DV) thanks the Alexander von Humboldt Foundation for support (Sofja Kovalevskaja Program) and DFG (project VO 1716/2-1). The PICT-2006-01365 (Max-Planck Society-Argentine SeCyt) grant is gratefully acknowledged.	Ahmad NM, 2010, J MACROMOL SCI A, V47, P571, DOI 10.1080/10601321003741966; Hu JM, 2010, MACROMOLECULES, V43, P8315, DOI 10.1021/ma1005815; Skirtach AG, 2007, J PHYS CHEM C, V111, P555, DOI 10.1021/jp065635k; Volodkin D, 2010, J CONTROL RELEASE, V148, pE70, DOI 10.1016/j.jconrel.2010.07.031; Boulmedais F, 2002, LANGMUIR, V18, P4523, DOI 10.1021/la0117505; Zasadzinski JA, 2011, CURR OPIN COLLOID I…	100	32	32	6	81	WILEY-BLACKWELL	HOBOKEN	111 RIVER ST, HOBOKEN 07030-5774, NJ USA	0959-8103			POLYM INT	Polym. Int.	MAY	2012	61	5
J	Zhong, X; Lu, ZF; Valtchev, P; Wei, H; Zreiciat, H; Dehghani, F				Zhong, Xia; Lu, Zufu; Valtchev, Peter; Wei, Hua; Zreiciat, Hala; Dehghani, Fariba			Surface modification of poly(propylene carbonate) by aminolysis and layer-by-layer assembly for enhanced cytocompatibility	COLLOIDS AND SURFACES B-BIOINTERFACES			English	Article						Poly(propylene carbonate); Surface modification; Cytocompatibility; Aminolysis; Layer-by-layer assembly	POLYELECTROLYTE MULTILAYER FILMS; HUMAN ENDOTHELIAL-CELLS; PROPYLENE-OXIDE; BIODEGRADABLE POLYMERS; POLY(L-LACTIC ACID); POLY(LACTIC ACID); BIOMATERIALS; DIOXIDE; POLYCAPROLACTONE; COPOLYMERIZATION	Poly(propylene carbonate) (PPC) is a biodegradable polymer with desirable mechanical properties for bone and cartilage repair. However, the poor biocompatibility impedes its applications in tissue engineering. The aim of this study was to evaluate the effect of surface modification of PPC on the improvement of its cytocompatibility. The combination of aminolysis and layer-by-layer (LBL) assembly …	[Zhong, Xia; Valtchev, Peter; Wei, Hua; Dehghani, Fariba] Univ Sydney, Sch Chem & Biomol Engn, Sydney, NSW 2006, Australia; [Lu, Zufu; Zreiciat, Hala] Univ Sydney, Biomat & Tissue Engn Res Unit, Sch Aerosp Mech & Mechatron Engn, Sydney, NSW 2006, Australia	Dehghani, F (reprint author), Univ Sydney, Sch Chem & Biomol Engn, Sydney, NSW 2006, Australia.	fariba.dehghani@sydney.edu.au			Australian Research Council; National Health and Medical Research Council	The authors acknowledge the financial support of Australian Research Council and National Health and Medical Research Council, Professor Hak Kim Chan for providing access to analytical facility in his laboratory, Dr Jeffrey Shi, Mrs. Barbara James and Ms Elizabeth Dobrinsky for their technical assistance.	Du LC, 2004, J APPL POLYM SCI, V92, P1840, DOI 10.1002/app.20165; Kaczmarek H, 2002, SURF SCI, V507, P883, DOI 10.1016/S0039-6028(02)01367-5; Bergbreiter DE, 2009, SOFT MATTER, V5, P23, DOI 10.1039/b810852h; Lin Y, 2006, ACTA BIOMATER, V2, P155, DOI 10.1016/j.actbio.2005.10.002; Vancha AR, 2004, BMC BIOTECHNOL, V4, DOI 10.1186/1472-6750-4-23; Welle A, 2007, BIOMATERIALS, V28, P2211, DOI 10.1016/j…	39	15	15	7	57	ELSEVIER SCIENCE BV	AMSTERDAM	PO BOX 211, 1000 AE AMSTERDAM, NETHERLANDS	0927-7765			COLLOID SURFACE B	Colloid Surf. B-Biointerfaces	MAY 1	2012	93
J	Gu, DD; Meiners, W; Wissenbach, K; Poprawe, R				Gu, D. D.; Meiners, W.; Wissenbach, K.; Poprawe, R.			Laser additive manufacturing of metallic components: materials, processes and mechanisms	INTERNATIONAL MATERIALS REVIEWS			English	Review						Additive manufacturing; Rapid prototyping; Rapid manufacturing; Direct metal laser sintering; Selective laser melting; Direct metal deposition; Laser engineered net shaping; Metals; Alloys; Metal matrix composites; Microstructure; Mechanical property; Review	HIGH-SPEED STEEL; DRY SLIDING WEAR; SOLID FREEFORM FABRICATION; CLAD NI70AL20CR7HF3 ALLOYS; NET SHAPING LENS; H13 TOOL STEEL; MATRIX COMPOSITES; MICROSTRUCTURAL EVOLUTION; STAINLESS-STEEL; WC-CO	Unlike conventional materials removal methods, additive manufacturing (AM) is based on a novel materials incremental manufacturing philosophy. Additive manufacturing implies layer by layer shaping and consolidation of powder feedstock to arbitrary configurations, normally using a computer controlled laser. The current development focus of AM is to produce complex shaped functional metallic compon…	[Gu, D. D.] Nanjing Univ Aeronaut & Astronaut, Coll Mat Sci & Technol, Nanjing 210016, Peoples R China; [Gu, D. D.; Meiners, W.; Wissenbach, K.; Poprawe, R.] Rhein Westfal TH Aachen, Fraunhofer Inst Laser Technol ILT, Chair Laser Technol LLT, D-52074 Aachen, Germany	Gu, DD (reprint author), Nanjing Univ Aeronaut & Astronaut, Coll Mat Sci & Technol, Yudao St 29, Nanjing 210016, Peoples R China.	dongdonggu@nuaa.edu.cn			Alexander von Humboldt Foundation Germany; National Natural Science Foundation of China [51054001, 51104090]; Aeronautical Science Foundation of China [2010ZE52053]; Natural Science Foundation of Jiangsu Province [BK2009374]; NUAA [NS2010156]	One of the authors (D. D. Gu) gratefully appreciates the financial supports from the Alexander von Humboldt Foundation Germany, the National Natural Science Foundation of China (grant nos. 51054001 and 51104090), the Aeronautical Science Foundation of China (grant no. 2010ZE52053), the Natural Science Foundation of Jiangsu Province (grant no. BK2009374), and the NUAA Research Funding (grant no. N…	Zheng B, 2008, METALL MATER TRANS A, V39A, P2228, DOI 10.1007/s11661-008-9557-7; Palcic I, 2009, MATER MANUF PROCESS, V24, P750, DOI 10.1080/10426910902809776; Gray RW, 1998, RAPID PROTOTYPING J, V4, P14; Childs THC, 1999, P I MECH ENG B-J ENG, V213, P333, DOI 10.1243/0954405991516822; Xiong YH, 2009, J MATER PROCESS TECH, V209, P4935, DOI 10.1016/j.jmatprotec.2009.01.016; Zheng BL, 2010, METALL …	258	143	153	171	812	MANEY PUBLISHING	LEEDS	STE 1C, JOSEPHS WELL, HANOVER WALK, LEEDS LS3 1AB, W YORKS, ENGLAND	0950-6608			INT MATER REV	Int. Mater. Rev.	MAY	2012	57	3
J	Gao, CX; Gao, Q; Li, YD; Rahaman, MN; Teramoto, A; Abe, K				Gao, Chunxia; Gao, Qiang; Li, Yadong; Rahaman, Mohamed N.; Teramoto, Akira; Abe, Koji			Preparation and in vitro characterization of electrospun PVA scaffolds coated with bioactive glass for bone regeneration	JOURNAL OF BIOMEDICAL MATERIALS RESEARCH PART A			English	Article						electrospinning; poly(vinyl alcohol); bioactive glass-coated PVA scaffold; cell proliferation; bone repair	POLY(VINYL ALCOHOL); BIOMEDICAL APPLICATIONS; HYBRID SCAFFOLDS; DRUG-DELIVERY; SOL-GEL; NANOFIBERS; COMPOSITE; FIBERS; DIFFERENTIATION; HYDROXYAPATITE	An important objective in bone tissue engineering is to fabricate biomimetic three-dimensional scaffolds that stimulate mineralization for rapid regeneration of bone. In this work, scaffolds of electrospun poly(vinyl alcohol) (PVA) fibers (diameter = 286 +/- 14 nm) were coated with a solgel derived bioactive glass (BG) and evaluated in vitro for potential applications in bone repair. Structural a…	[Gao, Chunxia; Gao, Qiang; Teramoto, Akira; Abe, Koji] Shinshu Univ, Fac Text Sci & Technol, Dept Funct Polymer Sci, Ueda, Nagano 3868567, Japan; [Li, Yadong] Soochow Univ, Coll Chem Chem Engn & Mat Sci, Suzhou 215123, Peoples R China; [Rahaman, Mohamed N.] Missouri Univ Sci & Technol, Dept Mat Sci & Engn, Rolla, MO 65409 USA	Gao, CX (reprint author), Shinshu Univ, Fac Text Sci & Technol, Dept Funct Polymer Sci, Ueda, Nagano 3868567, Japan.	s09t155@shinshu-u.ac.jp	Gao, Qiang/H-3342-2012	Gao, Qiang/0000-0002-9276-2584	Ministry of Education, Culture, Sports, Science and Technology of Japan	Contract grant sponsors: Ministry of Education, Culture, Sports, Science and Technology of Japan	Brown RF, 2008, ACTA BIOMATER, V4, P387, DOI 10.1016/j.actbio.2007.07.006; Kang YO, 2010, J BIOMED MATER RES B, V92B, P568, DOI 10.1002/jbm.b.31554; Fundueanu G, 2010, ACTA BIOMATER, V6, P3899, DOI 10.1016/j.actbio.2010.04.026; Porter JR, 2009, BIOTECHNOL PROGR, V25, P1539, DOI 10.1002/btpr.246; Hench LL, 2006, J MATER SCI-MATER M, V17, P967, DOI 10.1007/s10856-006-0432-z; LI R, 1991, J APPL BIOM…	34	11	11	10	49	WILEY-BLACKWELL	MALDEN	COMMERCE PLACE, 350 MAIN ST, MALDEN 02148, MA USA	1549-3296			J BIOMED MATER RES A	J. Biomed. Mater. Res. Part A	MAY	2012	100A	5
J	Matsusaki, M				Matsusaki, Michiya			Development of Three-Dimensional Tissue Models Based on Hierarchical Cell Manipulation Using Nanofilms	BULLETIN OF THE CHEMICAL SOCIETY OF JAPAN			English	Review							ALTERNATE SOAKING PROCESS; NITRIC-OXIDE; EXTRACELLULAR-MATRIX; ENDOTHELIAL-CELLS; SENSOR PARTICLES; SURFACE; FILMS; FABRICATION; DIFFUSION; CONSTRUCTION	The creation of artificial three-dimensional (3D) tissues possessing structure and function similar to natural tissue is a key challenge for implantable tissues in tissue engineering, and for model tissues in pharmaceutical assays. This account is a summary of our current research toward this challenge. We have developed a simple and unique bottom-up approach, hierarchical cell manipulation techn…	[Matsusaki, Michiya] Osaka Univ, Grad Sch Engn, Dept Appl Chem, Suita, Osaka 5650871, Japan; [Matsusaki, Michiya] Japan Sci & Technol Agcy, PRESTO, Kawaguchi, Saitama 3320012, Japan	Matsusaki, M (reprint author), Osaka Univ, Grad Sch Engn, Dept Appl Chem, 2-1 Yamada Oka, Suita, Osaka 5650871, Japan.	m-matsus@chem.eng.osaka-u.ac.jp	Matsusaki, Michiya/E-2476-2011	Matsusaki, Michiya/0000-0003-4294-9313	PRESTO-JST; NEDO of Japan [06B44017a]; MEXT of Japan [21106514]; Noguchi Institute	The author sincerely acknowledges Prof. Mitsuru Akashi (Osaka Univ.) for his comprehensive direction and kind guidance. The author thanks Dr. Toshiyuki Kida (Osaka Univ.), Dr. Hiroharu Ajiro (Osaka Univ.), and Dr. Takami Akagi (Osaka Univ.) for their helpful discussion, and expresses his sincere gratitude to all collaborators and students for particular experiments and fruitful discussion. This w…	Rajagopalan P, 2006, TISSUE ENG, V12, P1553, DOI 10.1089/ten.2006.12.1553; Chanana M, 2005, NANO LETT, V5, P2605, DOI 10.1021/nl0521219; Unger RE, 2007, BIOMATERIALS, V28, P3965, DOI 10.1016/j.biomaterials.2007.05.032; JARCHO M, 1977, J BIOENG, V1, P79; Akiyama H, 2010, BIOMATERIALS, V31, P1251, DOI 10.1016/j.biomaterials.2009.11.017; Nakatsubo N, 1998, FEBS LETT, V427, P263, DOI 10.1016/S0014-57…	53	13	13	1	22	CHEMICAL SOC JAPAN	TOKYO	1-5 KANDA-SURUGADAI CHIYODA-KU, TOKYO, 101-8307, JAPAN	0009-2673	1348-0634		B CHEM SOC JPN	Bull. Chem. Soc. Jpn.	APR 15	2012	85	4
J	Marconi, E; Nieus, T; Maccione, A; Valente, P; Simi, A; Messa, M; Dante, S; Baldelli, P; Berdondini, L; Benfenati, F				Marconi, Emanuele; Nieus, Thierry; Maccione, Alessandro; Valente, Pierluigi; Simi, Alessandro; Messa, Mirko; Dante, Silvia; Baldelli, Pietro; Berdondini, Luca; Benfenati, Fabio			Emergent Functional Properties of Neuronal Networks with Controlled Topology	PLOS ONE			English	Article							READILY RELEASABLE POOL; SMALL-WORLD NETWORKS; HIPPOCAMPAL-NEURONS; MICROELECTRODE ARRAYS; INHIBITORY SYNAPSES; SYNAPTIC VESICLES; CORTICAL NETWORKS; BRAIN NETWORKS; CONNECTIVITY; CULTURE	The interplay between anatomical connectivity and dynamics in neural networks plays a key role in the functional properties of the brain and in the associated connectivity changes induced by neural diseases. However, a detailed experimental investigation of this interplay at both cellular and population scales in the living brain is limited by accessibility. Alternatively, to investigate the basi…	[Marconi, Emanuele; Nieus, Thierry; Maccione, Alessandro; Valente, Pierluigi; Simi, Alessandro; Messa, Mirko; Dante, Silvia; Baldelli, Pietro; Berdondini, Luca; Benfenati, Fabio] Fdn Ist Italiano Tecnol, Dept Neurosci & Brain Technol, Genoa, Italy; [Dante, Silvia] Fdn Ist Italiano Tecnol, Dept Nanophys, Genoa, Italy; [Marconi, Emanuele; Baldelli, Pietro; Benfenati, Fabio] Univ Genoa, Dept Expt Me…	Marconi, E (reprint author), Fdn Ist Italiano Tecnol, Dept Neurosci & Brain Technol, Genoa, Italy.	thierry.nieus@iit.it	dante, silvia/J-2996-2012; Berdondini, Luca/O-3201-2013		Italian Ministry of University and Research; Italian Ministry of Health Progetto Giovani Ricercatori; Compagnia di San Paolo, Torino; Telethon-Italy [GGP09134, GGP09066]	This study was supported by research grants from the Italian Ministry of University and Research (PRIN to F. B.), the Italian Ministry of Health Progetto Giovani Ricercatori (to P. B.) and the Compagnia di San Paolo, Torino (to F. B. and P. B.). The support of Telethon-Italy (Grant GGP09134 to F. B. and GGP09066 to P. B.) is also acknowledged. The funders had no role in study design, data collect…	DULCEY CS, 1991, SCIENCE, V252, P551, DOI 10.1126/science.2020853; Stevenson IH, 2008, CURR OPIN NEUROBIOL, V18, P582, DOI 10.1016/j.conb.2008.11.005; Schneggenburger R, 2002, TRENDS NEUROSCI, V25, P206, DOI 10.1016/S0166-2236(02)02139-2; Bullmore ET, 2009, NAT REV NEUROSCI, V10, P186, DOI 10.1038/nrn2575; Jun SB, 2007, J NEUROSCI METH, V160, P317, DOI 10.1016/j.jneumeth.2006.09.009; Taylor AM, 2…	63	32	32	0	27	PUBLIC LIBRARY SCIENCE	SAN FRANCISCO	1160 BATTERY STREET, STE 100, SAN FRANCISCO, CA 94111 USA	1932-6203			PLOS ONE	PLoS One	APR 6	2012	7	4
J	Li, CY; Ma, C; Wang, F; Xi, ZJ; Wang, ZF; Deng, Y; He, NY				Li, Chuanyan; Ma, Chao; Wang, Fang; Xi, Zhijiang; Wang, Zhifei; Deng, Yan; He, Nongyue			Preparation and Biomedical Applications of Core-Shell Silica/Magnetic Nanoparticle Composites	JOURNAL OF NANOSCIENCE AND NANOTECHNOLOGY			English	Review						Magnetic Nanoparticles; Silica; Core-Shell Structure; Biomedical Applications	DUAL-COLOR HYBRIDIZATION; IRON-OXIDE NANOPARTICLES; MESOPOROUS SILICA NANOPARTICLES; COATED MAGNETIC NANOPARTICLES; HUMAN DERMAL FIBROBLASTS; SINGLE-BASE EXTENSION; GOLD NANOPARTICLES; HOLLOW SPHERES; BEAD ARRAY; IN-VITRO	Core shell structured silica/magnetic nanoparticle composites have recently been subjected to extensive research since the shells could offer protection to the cores and introduce new properties to the hybrid structures, which endue them with great application potentials in various fields. Several approaches have been studied for the synthesis of SiO2 coated on magnetic nanoparticles. These appro…	[Li, Chuanyan; Ma, Chao; Wang, Fang; Xi, Zhijiang; Wang, Zhifei; Deng, Yan; He, Nongyue] Southeast Univ, State Key Lab Bioelect, Sch Biol Sci & Med Engn, Nanjing 210096, Jiangsu, Peoples R China; [Li, Chuanyan] Southeast Univ, Sch Publ Hlth, Nanjing 210096, Jiangsu, Peoples R China; [Ma, Chao] Guangdong Univ Petrochem Technol, Sch Chem & Life Sci, Maoming 525000, Peoples R China; [Deng, Yan] Huna…	He, NY (reprint author), Southeast Univ, State Key Lab Bioelect, Sch Biol Sci & Med Engn, Nanjing 210096, Jiangsu, Peoples R China.				National Key Special Program of Science and Technology Infrastructure Program [2009ZX10004-311]; National Key Program for Developing Basic Research [2010CB933903]; NSFC [60927001, 60971045, 60901010]; Open Research Fund of State Key Laboratory of Bioelectronics, Southeast University [2011E11]; Jiangsu Scientific Project [BE2009147]; College postgraduate research and innovation project in Jiangsu …	We acknowledge the financial supports of National Key Special Program of Science and Technology Infrastructure Program (2009ZX10004-311); National Key Program for Developing Basic Research (NO. 2010CB933903), the NSFC (60927001, 60971045 and 60901010), the Open Research Fund of State Key Laboratory of Bioelectronics, Southeast University (NO. 2011E11), Jiangsu Scientific Project (BE2009147); Coll…	Hui C, 2011, NANOSCALE, V3, P701, DOI 10.1039/c0nr00497a; Arkhis A, 2010, J BIOMED NANOTECHNOL, V6, P28, DOI 10.1166/jbn.2010.1093; Farhadyar N, 2011, J BIOMED NANOTECHNOL, V7, P466, DOI 10.1166/jbn.2011.1309; Naresh M, 2011, J BIOMED NANOTECHNOL, V7, P572, DOI 10.1166/jbn.2011.1323; Kang K, 2009, J PHYS CHEM B, V113, P536, DOI 10.1021/jp807081b; Men K, 2010, J BIOMED NANOTECHNOL, V6, P287, DOI 1…	117	94	98	40	280	AMER SCIENTIFIC PUBLISHERS	VALENCIA	26650 THE OLD RD, STE 208, VALENCIA, CA 91381-0751 USA	1533-4880			J NANOSCI NANOTECHNO	J. Nanosci. Nanotechnol.	APR	2012	12	4
J	Amirkhani, S; Bagheri, R; Yazdi, AZ				Amirkhani, Soodeh; Bagheri, Reza; Yazdi, Alireza Zehtab			Effect of pore geometry and loading direction on deformation mechanism of rapid prototyped scaffolds	ACTA MATERIALIA			English	Article						Tissue engineering; Solid freeform process; Porous material; Buckling; Finite element analysis	TISSUE ENGINEERING SCAFFOLDS; SOLID FREEFORM FABRICATION; CELLULAR SOLIDS; BONE; FOAMS; ARCHITECTURE; CARTILAGE	Rapid prototyping is a promising technique for producing tissue engineering scaffolds due to its capacity to generate predetermined forms and structures featuring distinct pore architectures. The objective of this study is to investigate the influences of different pore geometries and their orientation with respect to the compressive loading direction on mechanical responses of scaffolds. Plastic…	[Amirkhani, Soodeh; Bagheri, Reza; Yazdi, Alireza Zehtab] Sharif Univ Technol, Dept Mat Sci & Engn, Polymer Mat Res Grp, Tehran, Iran	Bagheri, R (reprint author), Sharif Univ Technol, Dept Mat Sci & Engn, Polymer Mat Res Grp, POB 11155-9466, Tehran, Iran.	rezabagh@sharif.edu					Almeida HD, 2010, MED ENG PHYS, V32, P775, DOI 10.1016/j.medengphy.2010.05.001; Sudarmadji N, 2011, ACTA BIOMATER, V7, P530, DOI 10.1016/j.actbio.2010.09.024; Woodfield TBF, 2004, BIOMATERIALS, V25, P4149, DOI 10.1016/j.biomaterials.2003.10.056; [Anonymous], D63803 ASTM INT; Xiong Z, 2001, SCRIPTA MATER, V45, P773, DOI 10.1016/S1359-6462(01)01094-6; Torres FG, 2007, COMPOS SCI TECHNOL, V67, P1139…	42	7	8	1	42	PERGAMON-ELSEVIER SCIENCE LTD	OXFORD	THE BOULEVARD, LANGFORD LANE, KIDLINGTON, OXFORD OX5 1GB, ENGLAND	1359-6454			ACTA MATER	Acta Mater.	APR	2012	60	6-7
J	Liang, YC; Zheng, XF; Zhai, WJ; Sun, T				Liang Yingchun; Zheng Xiongfei; Zhai Wenjie; Sun Tao			3D PLLA/Nano-hydroxyapatite Scaffolds with Hierarchical Porous Structure Fabricated by Low-temperature Deposition Manufacturing	JOURNAL OF WUHAN UNIVERSITY OF TECHNOLOGY-MATERIALS SCIENCE EDITION			English	Article						tissue engineering; rapid prototyping; low-temperature deposition; scaffold; PLLA; nano-hydroxyapatite	COMPOSITE SCAFFOLDS; IN-VITRO	A new Precision Extrusion nozzle based ball screw transmission was developed. 3D hierarchical porous PLLA/nano-Hydroxyapatite(PLLA/nHA) scaffolds were fabricated by low-temperature deposition manufacturing. Scaffolds with macropores of 200-500 mu m and micropores about 10 pin were fabricated through a thorough study and control of the processing parameters, in which the processing path and speed …	[Liang Yingchun; Zheng Xiongfei; Zhai Wenjie; Sun Tao] Harbin Inst Technol, Precis Engn Res Inst, Harbin 150001, Peoples R China	Zheng, XF (reprint author), Harbin Inst Technol, Precis Engn Res Inst, Harbin 150001, Peoples R China.	ycliang@hit.edu.cn; jimmyfigo@163.com	梁, 迎春/E-5044-2012		Harbin Science and Technology Innovation Researchers Project [2007RFXXSO21]	Fund by the Harbin Science and Technology Innovation Researchers Project(No. 2007RFXXSO21)	Maquet V, 2004, BIOMATERIALS, V25, P4185, DOI 10.1016/j.biomaterials.2003.10.082; LANGER R, 1993, SCIENCE, V260, P920, DOI 10.1126/science.8493529; Wei GB, 2004, BIOMATERIALS, V25, P4749, DOI 10.1016/j.biomaterials.2003.12.005; Blaker JJ, 2005, ACTA BIOMATER, V1, P643, DOI 10.1016/j.actbio.2005.07.003; Ma PX, 2001, J BIOMED MATER RES, V54, P284, DOI 10.1002/1097-4636(200102)54:2<284::AID-JBM16>3.…	9	6	7	2	17	JOURNAL WUHAN UNIV TECHNOLOGY	WUHAN	WUHAN UNIV TECHNOLOGY, WUHAN 430070, PEOPLES R CHINA	1000-2413			J WUHAN UNIV TECHNOL	J. Wuhan Univ. Technol.-Mat. Sci. Edit.	APR	2012	27	2
J	Liang, CZ; Li, H; Tao, YQ; Zhou, XP; Yang, ZR; Xiao, YX; Li, FC; Han, B; Chen, QX				Liang, C. Z.; Li, H.; Tao, Y. Q.; Zhou, X. P.; Yang, Z. R.; Xiao, Y. X.; Li, F. C.; Han, B.; Chen, Q. X.			Dual delivery for stem cell differentiation using dexamethasone and bFGF in/on polymeric microspheres as a cell carrier for nucleus pulposus regeneration	JOURNAL OF MATERIALS SCIENCE-MATERIALS IN MEDICINE			English	Article							INJECTABLE PLGA SPHERES; INTERVERTEBRAL DISC; ALGINATE BEADS; CHONDROCYTES; EXPRESSION; MODEL; PHENOTYPE; CULTURE; GLUCOCORTICOIDS; DEGENERATION	This study aimed to investigate the feasibility of the nanostructured 3D poly(lactide-co-glycolide) (PLGA) constructs, which are loaded with dexamethasone (DEX) and growth factor embedded heparin/poly(L-lysine) nanoparticles via a layer-by-layer system, to serve as an effective scaffold for nucleus pulposus (NP) tissue engineering. Our results demonstrated that the microsphere constructs were cap…	[Liang, C. Z.; Li, H.; Tao, Y. Q.; Zhou, X. P.; Yang, Z. R.; Xiao, Y. X.; Li, F. C.; Han, B.; Chen, Q. X.] Zhejiang Univ, Dept Orthoped Surg, Affiliated Hosp 2, Sch Med, Hangzhou 310009, Zhejiang, Peoples R China	Chen, QX (reprint author), Zhejiang Univ, Dept Orthoped Surg, Affiliated Hosp 2, Sch Med, 88 Jie Fang Rd, Hangzhou 310009, Zhejiang, Peoples R China.	zrcqx@zju.edu.cn			National Nature Science Foundation of China [81171756]; Science and Technology Planning Project of Zhejiang Province, China [2009C33093]	Supported by the National Nature Science Foundation of China (81171756) and Science and Technology Planning Project of Zhejiang Province (2009C33093), China.	An HS, 2003, SPINE, V30, P32; TAKANO T, 1985, J BIOCHEM-TOKYO, V97, P1093; THOMPSON JP, 1991, SPINE, V16, P253, DOI 10.1097/00007632-199103000-00001; Wang Q, 2010, BIOMATERIALS, V31, P4980, DOI 10.1016/j.biomaterials.2010.02.052; Walsh AJL, 2004, SPINE, V29, P156, DOI 10.1097/01.BRS.0000107231.67854.9F; Chujo T, 2006, SPINE, V31, P2909, DOI 10.1097/01.brs.0000248428.22823.86; BONAVENTURE J, 1994,…	40	13	14	3	31	SPRINGER	DORDRECHT	VAN GODEWIJCKSTRAAT 30, 3311 GZ DORDRECHT, NETHERLANDS	0957-4530			J MATER SCI-MATER M	J. Mater. Sci.-Mater. Med.	APR	2012	23	4
J	Rainer, A; Giannitelli, SM; Accoto, D; De Porcellinis, S; Guglielmelli, E; Trombetta, M				Rainer, Alberto; Giannitelli, Sara M.; Accoto, Dino; De Porcellinis, Stefano; Guglielmelli, Eugenio; Trombetta, Marcella			Load-Adaptive Scaffold Architecturing: A Bioinspired Approach to the Design of Porous Additively Manufactured Scaffolds with Optimized Mechanical Properties	ANNALS OF BIOMEDICAL ENGINEERING			English	Article						Computer-aided tissue engineering; Additive manufacturing; Finite element analysis; Biomimetic design; Load-adaptive scaffold architecturing	FINITE-ELEMENT-ANALYSIS; COMPUTER-AIDED-DESIGN; POLYCAPROLACTONE SCAFFOLDS; OSTEOCHONDRAL DEFECTS; COMPOSITE SCAFFOLDS; HUMAN FEMURS; BONE; REGENERATION; FABRICATION; POROSITY	Computer-Aided Tissue Engineering (CATE) is based on a set of additive manufacturing techniques for the fabrication of patient-specific scaffolds, with geometries obtained from medical imaging. One of the main issues regarding the application of CATE concerns the definition of the internal architecture of the fabricated scaffolds, which, in turn, influences their porosity and mechanical strength.…	[Rainer, Alberto; Giannitelli, Sara M.; Trombetta, Marcella] Univ Campus Biomed Roma, CIR Ctr Integrated Res, Tissue Engn Lab, Rome, Italy; [Rainer, Alberto; De Porcellinis, Stefano] Biomat Srl, I-00128 Rome, Italy; [Accoto, Dino; Guglielmelli, Eugenio] Univ Campus Biomed Roma, CIR Ctr Integrated Res, Biomed Robot & Biomicrosyst Lab, Rome, Italy	Rainer, A (reprint author), Univ Campus Biomed Roma, CIR Ctr Integrated Res, Tissue Engn Lab, Via Alvaro Portillo 21, Rome, Italy.	a.rainer@unicampus.it	Rainer, Alberto/G-8588-2011;	Rainer, Alberto/0000-0001-8971-551X; Guglielmelli, Eugenio/0000-0001-8258-6073; Trombetta, Marcella/0000-0002-1357-4885	University Campus Bio-Medico di Roma under CIR	This work was partially supported by University Campus Bio-Medico di Roma under the CIR Young Investigator Research Grant.	Almeida HD, 2010, MED ENG PHYS, V32, P775, DOI 10.1016/j.medengphy.2010.05.001; Eshraghi S, 2010, ACTA BIOMATER, V6, P2467, DOI 10.1016/j.actbio.2010.02.002; Shao XX, 2006, TISSUE ENG, V12, P1539, DOI 10.1089/ten.2006.12.1539; Cahill S, 2009, J MATER SCI-MATER M, V20, P1255, DOI 10.1007/s10856-009-3693-5; Melchels FPW, 2010, BIOMATERIALS, V31, P6909, DOI 10.1016/j.biomaterials.2010.05.068; Lin CY…	43	13	13	3	33	SPRINGER	NEW YORK	233 SPRING ST, NEW YORK, NY 10013 USA	0090-6964			ANN BIOMED ENG	Ann. Biomed. Eng.	APR	2012	40	4
J	Zahn, R; Thomasson, E; Guillaume-Gentil, O; Voros, J; Zambelli, T				Zahn, Raphael; Thomasson, Elsa; Guillaume-Gentil, Orane; Voeroes, Janos; Zambelli, Tomaso			Ion-induced cell sheet detachment from standard cell culture surfaces coated with polyelectrolytes	BIOMATERIALS			English	Article						Cell sheet; Tissue engineering; Polyelectrolyte multilayer films; Layer-by-layer films; Surface modification	EXPONENTIALLY GROWING MULTILAYERS; BY-LAYER CAPSULES; EXCHANGE PROCESSES; BIOMEDICAL APPLICATIONS; ADHESION PROPERTIES; CONTROLLED-RELEASE; DRUG-DELIVERY; THIN-FILMS; GROWTH; ACID	Polyelectrolyte multilayers (PEMs), formed by alternating layer-by-layer deposition of polyanions and polycations, are an ideal substrate for controlling cellular adhesion and behavior. In the present study we propose a simple mechanism for the controlled detachment of C2C12 myoblasts cell sheets from PEMs consisting of poly(L-lysine) and hyaluronic acid with a topmost layer of fibronectin. The m…	[Zahn, Raphael; Thomasson, Elsa; Voeroes, Janos; Zambelli, Tomaso] ETH, Inst Biomed Engn, Lab Biosensors & Bioelect, CH-8092 Zurich, Switzerland; [Guillaume-Gentil, Orane] ETH, Inst Microbiol, CH-8093 Zurich, Switzerland	Zahn, R (reprint author), ETH, Inst Biomed Engn, Lab Biosensors & Bioelect, Gloriastr 35, CH-8092 Zurich, Switzerland.	zahn@biomed.ee.ethz.ch	Zahn, Raphael/M-3706-2013	Zahn, Raphael/0000-0003-0223-0697	ETH Zurich; Swiss National Science foundation	The authors thank ETH Zurich and the Swiss National Science foundation for funding.	Hammond PT, 2011, AICHE J, V57, P2928, DOI 10.1002/aic.12769; Ball V, 2005, LANGMUIR, V21, P8526, DOI 10.1021/la050866o; Ngankam AP, 2004, LANGMUIR, V20, P3362, DOI 10.1021/la035479y; de Villiers MM, 2011, ADV DRUG DELIVER REV, V63, P701, DOI 10.1016/j.addr.2011.05.011; Ko IK, 2005, J BIOMAT SCI-POLYM E, V16, P1277, DOI 10.1163/156856205774269511; Guillaume-Gentil O, 2011, BIOMATERIALS, V32, P437…	76	25	25	1	26	ELSEVIER SCI LTD	OXFORD	THE BOULEVARD, LANGFORD LANE, KIDLINGTON, OXFORD OX5 1GB, OXON, ENGLAND	0142-9612			BIOMATERIALS	Biomaterials	APR	2012	33	12
J	Truscello, S; Kerckhofs, G; Van Bael, S; Pyka, G; Schrooten, J; Van Oosterwyck, H				Truscello, S.; Kerckhofs, G.; Van Bael, S.; Pyka, G.; Schrooten, J.; Van Oosterwyck, H.			Prediction of permeability of regular scaffolds for skeletal tissue engineering: A combined computational and experimental study	ACTA BIOMATERIALIA			English	Article						Bone tissue engineering; Computational fluid dynamics; Scaffold; Laser manufacturing	MICRO-CT; BONE; FLOW	Scaffold permeability is a key parameter combining geometrical features such as pore shape, size and interconnectivity, porosity and specific surface area. It can influence the success of bone tissue engineering scaffolds, by affecting oxygen and nutrient transport, cell seeding efficiency, in vitro three-dimensional (3D) cell culture and, ultimately, the amount of bone formation. An accurate and…	[Truscello, S.; Van Bael, S.; Van Oosterwyck, H.] Katholieke Univ Leuven, Div Biomech & Engn Design, B-3001 Heverlee, Belgium; [Kerckhofs, G.; Pyka, G.; Schrooten, J.] Katholieke Univ Leuven, Dept Met & Mat Engn, B-3001 Heverlee, Belgium; [Truscello, S.; Kerckhofs, G.; Van Bael, S.; Pyka, G.; Schrooten, J.; Van Oosterwyck, H.] Katholieke Univ Leuven, Div Skeletal Tissue Engn Leuven, B-3000 Louvai…	Van Oosterwyck, H (reprint author), Katholieke Univ Leuven, Div Biomech & Engn Design, Celestijnenlaan 300C,PB 2419, B-3001 Heverlee, Belgium.	Hans.VanOosterwyck@mech.kuleuven.be	Van Oosterwyck, Hans/C-2528-2016;	Van Oosterwyck, Hans/0000-0002-2142-9717; Kerckhofs, Greet/0000-0002-1750-8324	K.U.Leuven IDO [05/009]; agency for Innovation by Science and Technology in Flanders [IWT/OZM/080436, IWT/OZM/090655]; Research Foundation - Flanders (FWO) [G.0618.10]	The authors thank Nele Meeuwsen for technical assistance and K.U.Leuven IDO project 05/009 (QuEST) for financial support. G. Kerckhofs was funded by the agency for Innovation by Science and Technology in Flanders (IWT/OZM/080436 and IWT/OZM/090655). G. Pyka was funded by the Research Foundation - Flanders (FWO, G.0618.10). This work is part of Prometheus, the Leuven Research and Development Divis…	Van Bael S, 2011, MAT SCI ENG A-STRUCT, V528, P7423, DOI 10.1016/j.msea.2011.06.045; Botchwey EA, 2003, J BIOMED MATER RES A, V67A, P357, DOI 10.1002/jbm.a.10111; Müller R, 1996, Technol Health Care, V4, P113; Porter JR, 2009, BIOTECHNOL PROGR, V25, P1539, DOI 10.1002/btpr.246; Maes F, 2009, BIOTECHNOL BIOENG, V103, P621, DOI 10.1002/bit.22277; O'Brien FJ, 2005, BIOMATERIALS, V26, P433, DOI 10.10…	41	28	28	4	27	ELSEVIER SCI LTD	OXFORD	THE BOULEVARD, LANGFORD LANE, KIDLINGTON, OXFORD OX5 1GB, OXON, ENGLAND	1742-7061			ACTA BIOMATER	Acta Biomater.	APR	2012	8	4
J	Vallet-Regi, M; Izquierdo-Barba, I; Colilla, M				Vallet-Regi, Maria; Izquierdo-Barba, Isabel; Colilla, Montserrat			Structure and functionalization of mesoporous bioceramics for bone tissue regeneration and local drug delivery	PHILOSOPHICAL TRANSACTIONS OF THE ROYAL SOCIETY A-MATHEMATICAL PHYSICAL AND ENGINEERING SCIENCES			English	Review						mesoporous bioceramics; structure; functionalization; bone tissue regeneration; local drug delivery	BIOACTIVE GLASS SCAFFOLDS; IN-VITRO BIOACTIVITY; MEDICAL APPLICATIONS; SILICA NANOPARTICLES; APATITE LAYER; GEL GLASSES; CERAMICS; BIOMATERIALS; CATALYSIS; DESIGN	This review article describes the importance of structure and functionalization in the performance of mesoporous silica bioceramics for bone tissue regeneration and local drug delivery purposes. Herein, we summarize the pivotal features of mesoporous bioactive glasses, also known as 'templated glasses' (TGs), which present chemical compositions similar to those of conventional bioactive sol-gel g…	[Vallet-Regi, Maria; Izquierdo-Barba, Isabel; Colilla, Montserrat] Univ Complutense Madrid, Fac Farm, Dept Quim Inorgan & Bioinorgan, E-28040 Madrid, Spain; [Vallet-Regi, Maria; Izquierdo-Barba, Isabel; Colilla, Montserrat] Networking Res Ctr Bioengn Biomat & Nanomed CIBER, Madrid 28040, Spain	Vallet-Regi, M (reprint author), Univ Complutense Madrid, Fac Farm, Dept Quim Inorgan & Bioinorgan, Plaza Ramon & Cajal S-N, E-28040 Madrid, Spain.	vallet@farm.ucm.es	Vallet-Regi, Maria/M-3378-2014; IZQUIERDO-BARBA, ISABEL/M-9921-2014; Colilla, Montserrat/N-4628-2014	Vallet-Regi, Maria/0000-0002-6104-4889; IZQUIERDO-BARBA, ISABEL/0000-0002-4139-4646; Colilla, Montserrat/0000-0003-1961-4160	Spanish CICYT [MAT2008-00736]; Comunidad Autonoma de Madrid [S2009MAT-1472]	We thank the following for funding this work: the Spanish CICYT through project MAT2008-00736, and the Comunidad Autonoma de Madrid via the S2009MAT-1472 programme grant. We also thank J. M. Moreno for his technical help.	Manzano M, 2010, J MATER CHEM, V20, P5593, DOI 10.1039/b922651f; Balas F, 2001, J MATER RES, V16, P1345, DOI 10.1557/JMR.2001.0187; Jones JR, 2003, J MATER SCI, V38, P3783, DOI 10.1023/A:1025988301542; Zhao DY, 1998, SCIENCE, V279, P548, DOI 10.1126/science.279.5350.548; Salinas AJ, 2007, Z ANORG ALLG CHEM, V633, P1762, DOI 10.1002/zaac.200700278; Vallet-Regi M, 2010, J INTERN MED, V267, P22, DOI…	86	41	42	5	71	ROYAL SOC	LONDON	6-9 CARLTON HOUSE TERRACE, LONDON SW1Y 5AG, ENGLAND	1364-503X			PHILOS T R SOC A	Philos. Trans. R. Soc. A-Math. Phys. Eng. Sci.	MAR 28	2012	370	1963			SI
J	Sun, Z; Liu, K; Yang, G				Sun, Zhen; Liu, Kun; Yang, Guang			Micro/nano bio-fabrication of patterned cellulose fibers	ABSTRACTS OF PAPERS OF THE AMERICAN CHEMICAL SOCIETY			English	Meeting Abstract	11th International Biorelated Polymer Symposium / 243rd National Spring Meeting of the American-Chemical-Society (ACS)	MAR 25-29, 2012	San Diego, CA	Amer Chem Soc, Div Polymer Chem Inc, Amer Chem Soc					[Sun, Zhen; Liu, Kun; Yang, Guang] Huazhong Univ Sci & Technol, Coll Life Sci & Technol, Wuhan 430074, Hubei, Peoples R China		304460633@qq.com						0	0	0	0	1	AMER CHEMICAL SOC	WASHINGTON	1155 16TH ST, NW, WASHINGTON, DC 20036 USA	0065-7727			ABSTR PAP AM CHEM S	Abstr. Pap. Am. Chem. Soc.	MAR 25	2012	243
J	Yang, G				Yang, Guang			Controllable bio-fabrication based on Gluconacetobacter xylinum: From microbes to functional cellulose materials	ABSTRACTS OF PAPERS OF THE AMERICAN CHEMICAL SOCIETY			English	Meeting Abstract	11th International Biorelated Polymer Symposium / 243rd National Spring Meeting of the American-Chemical-Society (ACS)	MAR 25-29, 2012	San Diego, CA	Amer Chem Soc, Div Polymer Chem Inc, Amer Chem Soc					[Yang, Guang] Huazhong Univ Sci & Technol, Coll Life Sci & Technol, Wuhan 430074, Hubei, Peoples R China		yang_sunny@yahoo.com						0	0	0	0	1	AMER CHEMICAL SOC	WASHINGTON	1155 16TH ST, NW, WASHINGTON, DC 20036 USA	0065-7727			ABSTR PAP AM CHEM S	Abstr. Pap. Am. Chem. Soc.	MAR 25	2012	243
J	Shah, NJ; Hong, J; Hyder, MN; Hammond, PT				Shah, Nisarg J.; Hong, Jinkee; Hyder, Md. Nasim; Hammond, Paula T.			Osteophilic Multilayer Coatings for Accelerated Bone Tissue Growth	ADVANCED MATERIALS			English	Article						bone; hydroxyapatite; BMP-2; osteoconductive; layer-by-layer assembly	MESENCHYMAL STEM-CELLS; BIOMEDICAL APPLICATIONS; POLYELECTROLYTE COMPLEXES; MORPHOGENETIC PROTEIN-2; TOTAL HIP; IN-VITRO; HYDROXYAPATITE; CHITOSAN; IMPLANTS; CULTURE	The development of stable skeletal joint prostheses-con-formal, nanoscale electrostatic coatings capable of de novo bone regeneration-is reported by P. T. Hammond and co-workers on page 1445. These coatings contain a combination of hydroxyapatite and bone growth factor, components which are present in and which regulate the structure of the bone. Osteoblast cells adhere to these coatings and lay …	[Hammond, Paula T.] MIT, Dept Chem Engn, David H Koch Inst Integrat Canc Res, Cambridge, MA 02139 USA; MIT, Inst Soldier Nanotechnol, Cambridge, MA 02139 USA	Hammond, PT (reprint author), MIT, Dept Chem Engn, David H Koch Inst Integrat Canc Res, 77 Massachusetts Ave, Cambridge, MA 02139 USA.	hammond@mit.edu	HYDER, MD NASIM/C-9408-2009; Shah, Nisarg/B-1679-2013		NIH-NIA [5R01AG029601-04]; Institute for Soldier Nanotechnologies; U.S. Army Research Office [W911NF-07-D-0004]; Koch Institute; NCI [2P30CA014051-39]	This work was supported by the NIH-NIA (5R01AG029601-04), and in part by the core facilties at the Institute for Soldier Nanotechnologies (supported by the U.S. Army Research Office under contract W911NF-07-D-0004), and at the Koch Institute (supported by the NCI under grant 2P30CA014051-39). The authors acknowledge the Langer Lab at MIT for use of equipment and Pfizer Inc. for the supply of rhBM…	Ai H, 2003, CELL BIOCHEM BIOPHYS, V39, P23, DOI 10.1385/CBB:39:1:23; Hu QL, 2004, BIOMATERIALS, V25, P779, DOI 10.1016/S0142-9612(03)00582-9; Wedmore I, 2006, J TRAUMA, V60, P655, DOI 10.1097/01.ta.0000199392.91772.44; Scheufler C, 1999, J MOL BIOL, V287, P103, DOI 10.1006/jmbi.1999.2590; Greenwald AS, 2001, J BONE JOINT SURG AM, V83A, P98; Luginbuehl V, 2004, EUR J PHARM BIOPHARM, V58, P197, DOI…	45	45	46	8	106	WILEY-V C H VERLAG GMBH	WEINHEIM	BOSCHSTRASSE 12, D-69469 WEINHEIM, GERMANY	0935-9648			ADV MATER	Adv. Mater.	MAR 15	2012	24	11
J	Lee, HJ; Ahn, SH; Kim, GH				Lee, Hyeong-jin; Ahn, Seung-Hyun; Kim, Geun Hyung			Three-Dimensional Collagen/Alginate Hybrid Scaffolds Functionalized with a Drug Delivery System (DDS) for Bone Tissue Regeneration	CHEMISTRY OF MATERIALS			English	Article						tissue engineering; bone; biomaterials; collagen; alginate	COLLAGEN; ALGINATE; MICROSPHERES; RELEASE; PROLIFERATION; PHOSPHATE; HYDROGELS; MATRICES; ELASTIN; CELLS	Biomedical scaffolds have recently evolved into various functional materials, including drug delivery systems (DDS). Here, we report the development of a new, highly porous scaffold based on a layer-by-layer collagen scaffold coated with an alginate polymer, which shows improved mechanical properties and controllable drug release without loss of the original biological function of the collagen sc…	[Lee, Hyeong-jin; Ahn, Seung-Hyun; Kim, Geun Hyung] Chosun Univ, Bio Nanofluid Lab, Dept Mech Engn, Kwangju 501759, South Korea	Kim, GH (reprint author), Chosun Univ, Bio Nanofluid Lab, Dept Mech Engn, 375 Seosok Dong, Kwangju 501759, South Korea.	gkim@chosun.ac.kr					Alsberg E, 2001, J DENT RES, V80, P2025; Wan YQ, 2005, BIOMATERIALS, V26, P4453, DOI 10.1016/j.biomaterials.2004.11.016; Pieper JS, 2002, J BIOMED MATER RES, V62, P185, DOI 10.1002/jbm.10267; LANGER R, 1990, SCIENCE, V249, P1527, DOI 10.1126/science.2218494; Yoon H, 2011, J PHARM SCI-US, V100, P424, DOI 10.1002/jps.22310; Murphy CM, 2010, BIOMATERIALS, V31, P461, DOI 10.1016/j.biomaterials.2009.0…	42	18	18	6	43	AMER CHEMICAL SOC	WASHINGTON	1155 16TH ST, NW, WASHINGTON, DC 20036 USA	0897-4756			CHEM MATER	Chem. Mat.	MAR 13	2012	24	5
J	Yeo, MG; Kim, GH				Yeo, Myung Gu; Kim, Geun Hyung			Preparation and Characterization of 3D Composite Scaffolds Based on Rapid-Prototyped PCL/beta-TCP Struts and Electrospun PCL Coated with Collagen and HA for Bone Regeneration	CHEMISTRY OF MATERIALS			English	Article							IN-VITRO; FABRICATION; PROLIFERATION; CELLS; DIFFERENTIATION; MORPHOLOGY; CERAMICS; DESIGN; PLLA	In general, bioceramics such as beta-tricalcium phosphare (beta-TCP) and hydroxyapatite (HA) are promising biomedical materials for bone tissue regeneration because of their good osteoconductivity and in some cases, osteoinducitivity, whereas their shortcoming may include low mechanical fracture toughness and brittleness. One reinforcing technique is to use a coating process with various composit…	[Yeo, Myung Gu; Kim, Geun Hyung] Chosun Univ, Dept Mech Engn, Bio Nanofluid Lab, Kwangju 501759, South Korea	Kim, GH (reprint author), Chosun Univ, Dept Mech Engn, Bio Nanofluid Lab, Kwangju 501759, South Korea.	gkim@chosun.ac.kr					Wan YQ, 2005, BIOMATERIALS, V26, P4453, DOI 10.1016/j.biomaterials.2004.11.016; Kim SS, 2006, BIOMATERIALS, V27, P1399, DOI 10.1016/j.biomaterials.2005.08.016; Hing KA, 2004, J BIOMED MATER RES A, V68A, P187, DOI 10.1002/jbm.a.10050; Webster TJ, 2000, BIOMATERIALS, V21, P1803, DOI 10.1016/S0142-9612(00)00075-2; Sachlos E, 2003, BIOMATERIALS, V24, P1487, DOI 10.1016/S0142-9612(02)00528-8; STEIN GS…	36	26	26	6	54	AMER CHEMICAL SOC	WASHINGTON	1155 16TH ST, NW, WASHINGTON, DC 20036 USA	0897-4756	1520-5002		CHEM MATER	Chem. Mat.	MAR 13	2012	24	5
J	Sekine, H; Shimizu, T; Okano, T				Sekine, Hidekazu; Shimizu, Tatsuya; Okano, Teruo			Myocardial tissue engineering: toward a bioartificial pump	CELL AND TISSUE RESEARCH			English	Review						Myocardial tissue engineering; Temperature-responsive culture dish; Cell sheet	BIOENGINEERED CARDIAC GRAFTS; CELL SHEET GRAFTS; CARDIOMYOCYTE SHEETS; INFARCTED MYOCARDIUM; CULTURE SURFACES; MYOBLAST SHEETS; HEART-FAILURE; IN-VITRO; REPAIR; MODEL	Regenerative therapies, including cell injection and bioengineered tissue transplantation, have the potential to treat severe heart failure. Direct implantation of isolated skeletal myoblasts and bone-marrow-derived cells has already been clinically performed and research on fabricating three-dimensional (3-D) cardiac grafts using tissue engineering technologies has also now been initiated. In co…	[Sekine, Hidekazu; Shimizu, Tatsuya; Okano, Teruo] Tokyo Womens Med Univ, Inst Adv Biomed Engn & Sci, TWIns, Shinjuku Ku, Tokyo 1628666, Japan	Okano, T (reprint author), Tokyo Womens Med Univ, Inst Adv Biomed Engn & Sci, TWIns, Shinjuku Ku, 8-1 Kawada Cho, Tokyo 1628666, Japan.	tokano@abmes.twmu.ac.jp	Okano, Teruo/J-4028-2012		Japan Society for the Promotion of Science (JSPS); "Cell Sheet Tissue Engineering Center (CSTEC)" from the Ministry of Education, Culture, Sports, Science and Technology (MEXT), Japan; Formation of Innovation Center for Fusion of Advanced Technologies	The present work was supported in part by the Japan Society for the Promotion of Science (JSPS) through the "Funding Program for World-Leading Innovative R&D on Science and Technology (FIRST Program)," initiated by the Council for Science and Technology Policy (CSTP), the High-Tech Research (HRC) Program, and the Formation of Innovation Center for Fusion of Advanced Technologies in the Special Co…	Kofidis T, 2004, J THORAC CARDIOV SUR, V128, P571, DOI 10.1016/j.jtcvs.2004.05.021; Yildirim Y, 2007, CIRCULATION, V116, pI16, DOI 10.1161/CIRCULATIONAHA.106.679688; Kushida A, 1999, J BIOMED MATER RES, V45, P355, DOI 10.1002/(SICI)1097-4636(19990615)45:4<355::AID-JBM10>3.0.CO;2-7; Hasegawa M, 2005, TISSUE ENG, V11, P469, DOI 10.1089/ten.2005.11.469; Hofmann M, 2005, CIRCULATION, V111, P2198, DOI…	48	11	11	1	26	SPRINGER	NEW YORK	233 SPRING ST, NEW YORK, NY 10013 USA	0302-766X			CELL TISSUE RES	Cell Tissue Res.	MAR	2012	347	3
J	Gao, L; Fei, JB; Zhao, J; Cui, W; Cui, Y; Li, JB				Gao, Liang; Fei, Jinbo; Zhao, Jie; Cui, Wei; Cui, Yue; Li, Junbai			pH- and Redox-Responsive Polysaccharide-Based Microcapsules with Autofluorescence for Biomedical Applications	CHEMISTRY-A EUROPEAN JOURNAL			English	Article						autofluorescence; drug delivery; microcapsules; polysaccharide	DRUG-DELIVERY; POLYMER CAPSULES; MULTILAYER CAPSULES; CARGO RELEASE; STABILIZATION; ENCAPSULATION; MICROSPHERES; NANOCARRIERS; TEMPLATES; PARTICLES	Autofluorescent microcapsules were assembled by covalent cross-linking of polysaccharide alginate dialdehyde (ADA) derivative and cystamine dihydrochloride (CM) through a layer-by-layer (LBL) technique. The formulated Schiff base and disulfide bonds render capsules with pH- and redox-responsive properties for pinpointed intracellular delivery based on the physiological difference between intracel…	[Gao, Liang; Fei, Jinbo; Zhao, Jie; Cui, Wei; Cui, Yue; Li, Junbai] Chinese Acad Sci, Beijing Natl Lab Mol Sci, Ctr Mol Sci, Key Lab Colloid & Interface Sci,Inst Chem, Beijing 100190, Peoples R China	Li, JB (reprint author), Chinese Acad Sci, Beijing Natl Lab Mol Sci, Ctr Mol Sci, Key Lab Colloid & Interface Sci,Inst Chem, Beijing 100190, Peoples R China.	jbli@iccas.ac.cn	Fei, Jinbo/D-5699-2013		National Basic Research Program of China (973 program) [2009CB930101]; National Nature Science Foundation of China [91027045]	We gratefully acknowledge the financial support of this research by the National Basic Research Program of China (973 program, 2009CB930101) and the National Nature Science Foundation of China (Project No. 91027045).	Torchilin V, 2009, EUR J PHARM BIOPHARM, V71, P431, DOI 10.1016/j.ejpb.2008.09.026; Barreto JA, 2011, ADV MATER, V23, pH18, DOI 10.1002/adma.201100140; Dai J, 2011, ANGEW CHEM INT EDIT, V50, P9404, DOI 10.1002/anie.201103806; BOBBITT JM, 1956, ADV CARBOHYD CHEM, V11, P1; Tong WJ, 2008, J MATER CHEM, V18, P3799, DOI 10.1039/b805717f; Wei W, 2008, J AM CHEM SOC, V130, P15808, DOI 10.1021/ja8039585;…	44	38	38	19	149	WILEY-V C H VERLAG GMBH	WEINHEIM	PO BOX 10 11 61, D-69451 WEINHEIM, GERMANY	0947-6539			CHEM-EUR J	Chem.-Eur. J.	MAR	2012	18	11
J	Xu, HZ; Su, JS; Sun, J; Ren, TB				Xu, Hongzhen; Su, Jiansheng; Sun, Jun; Ren, Tianbin			Preparation and Characterization of New Nano-Composite Scaffolds Loaded With Vascular Stents	INTERNATIONAL JOURNAL OF MOLECULAR SCIENCES			English	Article						nano-composite scaffold; tissue engineering; mechanical property; electrospinning	IN-VITRO; NANOFIBROUS SCAFFOLDS; TISSUE REGENERATION; BONE; OSTEOGENESIS; MINERALIZATION; CELLS; OSTEOBLASTS; POLYESTERS; GROWTH	In this study, vascular stents were fabricated from poly (lactide-epsilon-caprolactone)/collagen/nano-hydroxyapatite (PLCL/Col/nHA) by electrospinning, and the surface morphology and breaking strength were observed or measured through scanning electron microscopy and tensile tests. The anti-clotting properties of stents were evaluated for anticoagulation surfaces modified by the electrostatic lay…	[Xu, Hongzhen; Su, Jiansheng; Sun, Jun] Tongji Univ, Sch Stomatol, Inst Prosthodont, Shanghai 200092, Peoples R China; [Ren, Tianbin] Tongji Univ, Sch Mat Sci & Engn, Inst Nano & Biopolymer Mat, Shanghai 200092, Peoples R China	Su, JS (reprint author), Tongji Univ, Sch Stomatol, Inst Prosthodont, 399 Yanchang Rd, Shanghai 200092, Peoples R China.	xuhongzhen0531@163.com; ts1967118@yahoo.com.cn; cipher44444444@hotmail.com; rtb002@163.com			National Science Foundation of China [NSFC-30840031, 30970726, 30800230]; Shanghai Science and Technology Commission [0852nm03600, 11nm0504300]	This project was sponsored by the National Science Foundation of China (NSFC-30840031, 30970726, 30800230), Nano Science and Technology Special Funding of Shanghai Science and Technology Commission (Grant Number: 0852nm03600, 11nm0504300).	Zhang PB, 2009, BIOMATERIALS, V30, P58, DOI 10.1016/j.biomaterials.2008.08.041; Kim SS, 2006, BIOMATERIALS, V27, P1399, DOI 10.1016/j.biomaterials.2005.08.016; Ku SH, 2010, BIOMATERIALS, V31, P9431, DOI 10.1016/j.biomaterials.2010.08.071; Waksman R, 2010, CURR PHARM DESIGN, V16, P4041, DOI 10.2174/138161210794454905; [Anonymous], 2005, SPSS VERS 14 0; He W, 2009, J BIOMED MATER RES A, V90A, P205,…	34	7	8	4	31	MDPI AG	BASEL	POSTFACH, CH-4005 BASEL, SWITZERLAND	1661-6596			INT J MOL SCI	Int. J. Mol. Sci.	MAR	2012	13	3
J	Kang, HW; Park, JH; Kang, TY; Seol, YJ; Cho, DW				Kang, Hyun-Wook; Park, Jeong Hun; Kang, Tae-Yun; Seol, Young-Joon; Cho, Dong-Woo			Unit cell-based computer-aided manufacturing system for tissue engineering	BIOFABRICATION			English	Article							SCAFFOLD ARCHITECTURE; PATH GENERATION; PORE-SIZE; DESIGN; TECHNOLOGY	Scaffolds play an important role in the regeneration of artificial tissues or organs. A scaffold is a porous structure with a micro-scale inner architecture in the range of several to several hundreds of micrometers. Therefore, computer-aided construction of scaffolds should provide sophisticated functionality for porous structure design and a tool path generation strategy that can achieve micro-…	[Park, Jeong Hun; Kang, Tae-Yun; Seol, Young-Joon; Cho, Dong-Woo] Pohang Univ Sci & Technol, Dept Mech Engn, Pohang 790781, Kyangbuk, South Korea; [Kang, Hyun-Wook] Wake Forest Univ, Wake Forest Inst Regenerat Med, Sch Med, Winston Salem, NC 27157 USA; [Cho, Dong-Woo] Pohang Univ Sci & Technol, Div Integrat Biosci & Biotechnol, Pohang 790781, Kyangbuk, South Korea	Cho, DW (reprint author), Pohang Univ Sci & Technol, Dept Mech Engn, San 31, Pohang 790781, Kyangbuk, South Korea.	dwcho@postech.ac.kr			National Research Foundation of Korea (NRF); Korea government (MEST) [2011-0000412]	This work was supported by the National Research Foundation of Korea (NRF) grant funded by the Korea government (MEST) (no 2011-0000412).	Park SC, 2000, COMPUT AIDED DESIGN, V32, P17, DOI 10.1016/S0010-4485(99)00080-9; Kang HW, 2004, J MANUF SCI E-T ASME, V126, P766, DOI 10.1115/1.1811116; Lee JW, 2010, J MATER SCI-MATER M, V21, P3195, DOI 10.1007/s10856-010-4173-7; Lin CY, 2004, J BIOMECH, V37, P623, DOI 10.1016/j.jbiomech.2003.09.029; Yeong WY, 2010, ACTA BIOMATER, V6, P2028, DOI 10.1016/j.actbio.2009.12.033; Miot S, 2005, BIOMAT…	25	12	12	1	10	IOP PUBLISHING LTD	BRISTOL	TEMPLE CIRCUS, TEMPLE WAY, BRISTOL BS1 6BE, ENGLAND	1758-5082			BIOFABRICATION	Biofabrication	MAR	2012	4	1
J	Koroleva, A; Gittard, S; Schlie, S; Deiwick, A; Jockenhoevel, S; Chichkov, B				Koroleva, Anastasia; Gittard, Shaun; Schlie, Sabrina; Deiwick, Andrea; Jockenhoevel, Stefan; Chichkov, Boris			Fabrication of fibrin scaffolds with controlled microscale architecture by a two-photon polymerization-micromolding technique	BIOFABRICATION			English	Article							IN-VITRO; ENDOTHELIAL-CELL; VASCULAR GRAFT; BONE REPAIR; HYDROGELS; MATRIX; GENERATION; HYPOXIA; TISSUES; GEL	Fabrication of three-dimensional (3D) fibrin scaffolds with tightly controllable pore sizes and interconnections has been investigated. The scaffolds were produced using a combination of two-photon polymerization (2PP) and micromolding techniques. Master structures were fabricated by 2PP and regenerated in fibrin by a two-step microreplication procedure. Scanning electron and optical microscopy o…	[Koroleva, Anastasia; Gittard, Shaun; Schlie, Sabrina; Deiwick, Andrea; Chichkov, Boris] Laser Zentrum Hannover EV, D-30419 Hannover, Germany; [Jockenhoevel, Stefan] Rhein Westfal TH Aachen, Helmholtz Inst, Dept Tissue Engn & Text Implants, D-52074 Aachen, Germany	Koroleva, A (reprint author), Laser Zentrum Hannover EV, Hollerithallee 8, D-30419 Hannover, Germany.	a.koroleva@lzh.de	Koroleva, Anastasia/J-6078-2015; Chichkov, Boris/M-4112-2015	Koroleva, Anastasia/0000-0003-1937-1031;	DFG	This work was supported by the DFG Excellence Cluster Rebirth. The authors would like to thank Professor P Vogt from Department of Plastic, Hand and Reconstructive Surgery, Hanover Medical School for providing HPMECs ST1.6R cell line used in this study.	Amrani D L, 2001, Ann N Y Acad Sci, V936, P566; Zeltinger J, 2001, TISSUE ENG, V7, P557, DOI 10.1089/107632701753213183; Trentin D, 2006, P NATL ACAD SCI USA, V103, P2506, DOI 10.1073/pnas.0505964102; Gonen-Wadmany M, 2007, BIOMATERIALS, V28, P3876, DOI 10.1016/j.biomaterials.2007.05.005; Eyrich D, 2007, BIOMATERIALS, V28, P55, DOI 10.1016/j.biomaterials.2006.08.027; Galler KM, 2011, REGEN MED, V…	48	19	19	4	32	IOP PUBLISHING LTD	BRISTOL	TEMPLE CIRCUS, TEMPLE WAY, BRISTOL BS1 6BE, ENGLAND	1758-5082			BIOFABRICATION	Biofabrication	MAR	2012	4	1
J	Pepper, ME; Seshadri, V; Burg, TC; Burg, KJL; Groff, RE				Pepper, Matthew E.; Seshadri, Vidya; Burg, Timothy C.; Burg, Karen J. L.; Groff, Richard E.			Characterizing the effects of cell settling on bioprinter output	BIOFABRICATION			English	Article							FREEFORM FABRICATION	The time variation in bioprinter output, i.e. the number of cells per printed drop, was studied over the length of a typical printing experiment. This variation impacts the cell population size of bioprinted samples, which should ideally be consistent. The variation in output was specifically studied in the context of cell settling. The bioprinter studied is based on the thermal inkjet HP26A cart…	[Pepper, Matthew E.; Burg, Timothy C.; Burg, Karen J. L.; Groff, Richard E.] Clemson Univ, Dept Elect & Comp Engn, Clemson, SC 29634 USA; [Pepper, Matthew E.; Seshadri, Vidya; Burg, Timothy C.; Burg, Karen J. L.; Groff, Richard E.] Clemson Univ, Inst Biol Interfaces Engn, Rhodes Res Ctr 401, Clemson, SC 29634 USA; [Seshadri, Vidya; Burg, Karen J. L.] Clemson Univ, Dept Bioengn, Clemson, SC 29634 …	Groff, RE (reprint author), Clemson Univ, Dept Elect & Comp Engn, 105 Riggs Hall, Clemson, SC 29634 USA.	regroff@clemson.edu			National Science Foundation Emerging Frontiers in Research and Innovation [0736007]; Department of Defense [BC044778]	This work was supported by National Science Foundation Emerging Frontiers in Research and Innovation 0736007 and Department of Defense Era of Hope Scholar Award BC044778. Thanks go to Nicolas Hanks and Duong Nguyen for their help in performing these experiments.	Wang ZW, 2010, BIOTECHNOL PROGR, V26, P1361, DOI 10.1002/btpr.432; Parzel CA, 2009, J TISSUE ENG REGEN M, V3, P260, DOI 10.1002/term.162; Lee W, 2009, NEUROREPORT, V20, P798, DOI 10.1097/WNR.0b013e32832b8be4; Lee W, 2009, BIOMATERIALS, V30, P1587, DOI 10.1016/j.biomaterials.2008.12.009; Moon S, 2010, TISSUE ENG PART C-ME, V16, P157, DOI 10.1089/ten.TEC.2009.0179; Saunders RE, 2008, BIOMATERIALS, …	14	4	4	2	17	IOP PUBLISHING LTD	BRISTOL	TEMPLE CIRCUS, TEMPLE WAY, BRISTOL BS1 6BE, ENGLAND	1758-5082			BIOFABRICATION	Biofabrication	MAR	2012	4	1
J	Shalumon, KT; Chennazhi, KP; Tamura, H; Kawahara, K; Nair, SV; Jayakumar, R				Shalumon, K. T.; Chennazhi, K. P.; Tamura, H.; Kawahara, K.; Nair, S. V.; Jayakumar, R.			Fabrication of three-dimensional nano, micro and micro/nano scaffolds of porous poly(lactic acid) by electrospinning and comparison of cell infiltration by Z-stacking/three-dimensional projection technique	IET NANOBIOTECHNOLOGY			English	Article							FIBROUS SCAFFOLDS; FIBERS; NANOFIBERS; POLYMER; ARCHITECTURE; DEGRADATION; ATTACHMENT; MATRIX; HOLLOW	The use of electrospun extracellular matrix (ECM)-mimicking nanofibrous scaffolds for tissue engineering is limited by poor cellular infiltration. The authors hypothesised that cell penetration could be enhanced in scaffolds by using a hierarchical structure where nano fibres are combined with micron-scale fibres while preserving the overall scaffold architecture. To assess this, we fabricated el…	[Shalumon, K. T.; Chennazhi, K. P.; Nair, S. V.; Jayakumar, R.] Amrita Vishwa Vidyapeetham Univ, Amrita Inst Med Sci & Res Ctr, Amrita Ctr Nanosci & Mol Med, Kochi 682041, India; [Tamura, H.; Kawahara, K.] Kansai Univ, Fac Chem Mat & Bioengn, Osaka 5648680, Japan; [Tamura, H.; Kawahara, K.] Kansai Univ, High Technol Res Ctr, Osaka 5648680, Japan	Shalumon, KT (reprint author), Amrita Vishwa Vidyapeetham Univ, Amrita Inst Med Sci & Res Ctr, Amrita Ctr Nanosci & Mol Med, Kochi 682041, India.	rjayakumar@aims.amrita.edu		Chennazhi, Krishna Prasad/0000-0002-9390-0328	Department of Science and Technology (DST), Government of India through National Nanoscience and Nanotechnology Initiative; Council of Scientific and Industrial Research (CSIR)	The authors are grateful for the support of this work by the Department of Science and Technology (DST), Government of India, through the National Nanoscience and Nanotechnology Initiative. The author Shalumon K. T. is highly thankful to Council of Scientific and Industrial Research (CSIR) for the senior Research Fellowship. We are also grateful to Mr. Sajin P. Ravi, Mr. Sarath and Ms. Chandini f…	Shalumon KT, 2009, J MATER SCI-MATER M, V20, P161, DOI 10.1007/s10856-008-3503-5; Reneker DH, 1996, NANOTECHNOLOGY, V7, P216, DOI 10.1088/0957-4484/7/3/009; Tuzlakoglu K, 2005, J MATER SCI-MATER M, V16, P1099, DOI 10.1007/s10856-005-4713-8; Wang XY, 2004, NANO LETT, V4, P331, DOI 10.1021/nl034885z; Khil MS, 2005, J BIOMED MATER RES B, V72B, P117, DOI 10.1002/jbm.b.30122; Kim C, 2004, ELECTROCHIM …	42	16	17	4	66	INST ENGINEERING TECHNOLOGY-IET	HERTFORD	MICHAEL FARADAY HOUSE SIX HILLS WAY STEVENAGE, HERTFORD SG1 2AY, ENGLAND	1751-8741			IET NANOBIOTECHNOL	IET Nanobiotechnol.	MAR	2012	6	1
J	Jung, JW; Kang, HW; Kang, TY; Park, JH; Park, J; Cho, DW				Jung, Jin Woo; Kang, Hyun-Wook; Kang, Tae-Yun; Park, Jeong Hun; Park, Jaesung; Cho, Dong-Woo			Projection Image-generation Algorithm for Fabrication of a Complex Structure using Projection-based Microstereolithography	INTERNATIONAL JOURNAL OF PRECISION ENGINEERING AND MANUFACTURING			English	Article						Microstereolithography; Slicing algorithm; STL; Tissue engineering; Vascular network	SOLID FREEFORM FABRICATION; MICRO-STEREOLITHOGRAPHY; SYSTEM; SCAFFOLDS; MODELS	Microstereolithography (MSTL) is a SFF technology that has been used to fabricate 3-D scaffolds in tissue engineering. Projection-based microstereolithography (pMSTL) offers the advantage of increased fabrication speed compared with a line-scan-based MSTL by creating 2-D patterns with single-section image exposure and then stacking them. To fabricate a complex 3-D structure fir a target tissue (l…	[Jung, Jin Woo; Kang, Hyun-Wook; Kang, Tae-Yun; Park, Jeong Hun; Park, Jaesung; Cho, Dong-Woo] Pohang Univ Sci & Technol, Dept Mech Engn, Pohang 790784, Gyeongbuk, South Korea; [Cho, Dong-Woo] Pohang Univ Sci & Technol, Div Integrat Biosci & Biotechnol, Pohang 790784, Gyeongbuk, South Korea	Cho, DW (reprint author), Pohang Univ Sci & Technol, Dept Mech Engn, 77 Cheongam Ro, Pohang 790784, Gyeongbuk, South Korea.	dwcho@postech.ac.kr			National Research Foundation of Korea (NRF); Korea government (MEST) [2010-0018294]; World Class University through the National Research Foundation of Korea; Ministry of Education, Science and Technology [R31-2008-000-10105-0]	This research was supported by the National Research Foundation of Korea (NRF) grant funded by the Korea government (MEST) (No. 2010-0018294) and the World Class University program through the National Research Foundation of Korea funded by the Ministry of Education, Science and Technology (R31-2008-000-10105-0).	Sachlos E, 2003, BIOMATERIALS, V24, P1487, DOI 10.1016/S0142-9612(02)00528-8; Sakai Y, 2004, MAT SCI ENG C-BIO S, V24, P379, DOI 10.1016/j.msec.2003.12.007; Jamieson R, 1995, RAPID PROTOTYPING J, V1, P4, DOI 10.1108/13552549510086826; Lu Y, 2006, J BIOMED MATER RES A, V77A, P396, DOI 10.1002/jbm.a.30601; Murray CD, 1926, P NATL ACAD SCI USA, V12, P207, DOI 10.1073/pnas.12.3.207; Kitaoka H, 1999, …	16	42	42	0	18	KOREAN SOC PRECISION ENG	SEOUL	RM 306, KWANGMYUNG BLDG, 5-4 NONHYUN-DONG, KANGNAM-GU, SEOUL, 135-010, SOUTH KOREA	2234-7593			INT J PRECIS ENG MAN	Int. J. Precis. Eng. Manuf.	MAR	2012	13	3
J	Kim, MS; Park, SJ; Gu, BK; Kim, CH				Kim, Min Sup; Park, Sang Jun; Gu, Bon Kang; Kim, Chun-Ho			Inter-connecting pores of chitosan scaffold with basic fibroblast growth factor modulate biological activity on human mesenchymal stem cells	CARBOHYDRATE POLYMERS			English	Article						Inter-connecting micropores; Porous chitosan scaffolds; Ultrasonication; Layer-by-Layer method; Heparin binding growth factors; bFGF; Human mesenchymal stem cells	FACTOR DELIVERY; DRUG-DELIVERY; N-ACETYLATION; MATRICES; CULTURE; PROTEIN; DIFFERENTIATION; HYDROGELS; POROSITY	In this study, we developed bio-active molecules immobilized chitosan scaffolds with controlled pore architectures for enhanced viability of human mesenchymal stem cells (hMSCs). The decreasing in molecular weight of chitosan by ultrasonication of chitosan solution was effective in the formation of porous chitosan scaffolds, resulting in an increase of inter-connecting micropores (similar to 10 m…	[Kim, Min Sup; Park, Sang Jun; Gu, Bon Kang; Kim, Chun-Ho] Korea Inst Radiol & Med Sci, Lab Tissue Engn, Seoul 139240, South Korea	Kim, CH (reprint author), Korea Inst Radiol & Med Sci, Lab Tissue Engn, 215-4 Gongneung Dong, Seoul 139706, South Korea.	chkim@kcch.re.kr			Industrial Strategic Technology Development Program [10035291]; Ministry of Knowledge Economy (MKE, Korea); Korea Science and Engineering Foundation (KOSEF); Ministry of Education, Science and Technology (MEST, Korea) [2011-0002361, 2011-0020757]	This work was supported by Industrial Strategic Technology Development Program (10035291, Multi-functional medical fiber complex technology) funded by the Ministry of Knowledge Economy (MKE, Korea) and by Nuclear Research Development Program of the Korea Science and Engineering Foundation (KOSEF) grant funded by Ministry of Education, Science and Technology (MEST, Korea) (grant codes: 2011-000236…	Ma L, 2007, J BIOMED MATER RES B, V83B, P285, DOI 10.1002/jbm.b.30794; Kobsa S, 2008, PEDIATR RES, V63, P513, DOI 10.1203/PDR.0b013e318165f14d; Uebersax L, 2009, TISSUE ENG PART B-RE, V15, P263, DOI 10.1089/ten.TEB.2008.0668; Ariga K, 2011, EXPERT OPIN DRUG DEL, V8, P633, DOI 10.1517/17425247.2011.566268; Chung TW, 2002, BIOMATERIALS, V23, P2827, DOI 10.1016/S0142-9612(01)00399-4; Hu J, 2009, BIO…	30	8	8	1	8	ELSEVIER SCI LTD	OXFORD	THE BOULEVARD, LANGFORD LANE, KIDLINGTON, OXFORD OX5 1GB, OXON, ENGLAND	0144-8617			CARBOHYD POLYM	Carbohydr. Polym.	MAR 1	2012	87	4
J	Wohl, BM; Engbersen, JFJ				Wohl, Benjamin M.; Engbersen, Johan F. J.			Responsive layer-by-layer materials for drug delivery	JOURNAL OF CONTROLLED RELEASE			English	Review						Layer-by-layer; LbL; Responsive polymers; Polyelectrolyte multilayers; Drug delivery; Triggered release	POLYELECTROLYTE MULTILAYER MICROCAPSULES; BLOCK-COPOLYMER MICELLES; FUNCTIONAL CORE/SHELL NANOPARTICLES; POLYMER HYDROGEL CAPSULES; TUNABLE DNA RELEASE; PLASMID DNA; THIN-FILMS; BIOMEDICAL APPLICATIONS; IN-VIVO; HOLLOW CAPSULES	Due to its versatility and ease of use the layer-by-layer (LbL) assembly technique has been under intensive investigation for drug and gene delivery applications. Especially the development of responsive LbL materials has advanced significantly in recent years. Responsiveness plays an important role in many delivery applications, either for loading of therapeutics or controlled and triggered rele…	[Wohl, Benjamin M.; Engbersen, Johan F. J.] Univ Twente, Fac Sci & Technol, MIRA Inst Biomed Technol & Tech Med, Dept Biomed Chem, NL-7500 AE Enschede, Netherlands	Engbersen, JFJ (reprint author), Univ Twente, Fac Sci & Technol, MIRA Inst Biomed Technol & Tech Med, Dept Biomed Chem, POB 217, NL-7500 AE Enschede, Netherlands.	j.f.j.engbersen@utwente.nl					Addison T, 2008, LANGMUIR, V24, P13328, DOI 10.1021/la802396g; De Geest BG, 2006, ADV MATER, V18, P1005, DOI 10.1002/adma.200502128; Ochs CJ, 2011, LANGMUIR, V27, P1275, DOI 10.1021/la104232r; Becker AL, 2010, MACROMOL BIOSCI, V10, P488, DOI 10.1002/mabi.200900347; Antipov AA, 2004, ADV COLLOID INTERFAC, V111, P49, DOI 10.1016/j.cis.2004.07.006; Blacklock J, 2009, BIOMATERIALS, V30, P939, DOI 10.…	175	83	83	27	284	ELSEVIER SCIENCE BV	AMSTERDAM	PO BOX 211, 1000 AE AMSTERDAM, NETHERLANDS	0168-3659			J CONTROL RELEASE	J. Control. Release	FEB 28	2012	158	1
J	Waraich, SM; Hering, B; Burghard, Z; Bill, J; Behrens, P; Menzel, H				Waraich, Sajjad M.; Hering, Britta; Burghard, Zaklina; Bill, Joachim; Behrens, Peter; Menzel, Henning			Fabrication and characterization of biocompatible nacre-like structures from alpha-zirconium hydrogen phosphate hydrate and chitosan	JOURNAL OF COLLOID AND INTERFACE SCIENCE			English	Article						Layer-by-layer assembly; Nacre; Chitosan; Mechanical properties	ARTIFICIAL NACRE; MECHANICAL-PROPERTIES; LIGHT-SCATTERING; THIN-FILMS; COMPOSITES; NANOCOMPOSITES; POLYMER; STRENGTH; DESIGN; WATER	Composite materials with an ordered layered structure resembling that of nacre were fabricated by layer-by-layer assembly making use of presynthesized a-zirconium hydrogenphosphate hydrate (ZrP) platelets and chitosan. These two biocompatible materials were chosen in view of possible applications in the biomedical field, e.g., as bone or joint replacement implants. The effect of different concent…	[Waraich, Sajjad M.; Menzel, Henning] Braunschweig Univ Technol, Inst Tech Chem, D-38106 Braunschweig, Germany; [Hering, Britta; Behrens, Peter] Leibniz Univ Hannover, Inst Inorgan Chem, D-30167 Hannover, Germany; [Burghard, Zaklina; Bill, Joachim] Max Planck Inst Met Res, D-70569 Stuttgart, Germany	Menzel, H (reprint author), Braunschweig Univ Technol, Inst Tech Chem, Hans Sommer Str 10, D-38106 Braunschweig, Germany.	h.menzel@tu-braunschweig.de	Menzel, Henning/E-5088-2016	Menzel, Henning/0000-0002-4915-7311	DFG [SFB 599]	We are thankful to M. Boettger and Prof. W. Kowalsky (LEO, Braunschweig University of Technology) for the possibility to perform profilometer measurements. Financial support from the DFG within the framework of SFB 599 is gratefully acknowledged. The authors wish to thank all colleagues in work package D9.	Chen RF, 2008, MAT SCI ENG C-BIO S, V28, P218, DOI 10.1016/j.msec.2006.12.008; Kaschak DM, 1996, J AM CHEM SOC, V118, P4222, DOI 10.1021/ja960384m; Podsiadlo P, 2005, LANGMUIR, V21, P11915, DOI 10.1021/la051284+; Espinosa HD, 2009, PROG MATER SCI, V54, P1059, DOI 10.1016/j.pmatsci.2009.05.001; Lu CH, 2006, CHEM MATER, V18, P6204, DOI 10.1021/cm061759y; Sezer AD, 1999, J MICROENCAPSUL, V16, P687; …	43	4	4	4	36	ACADEMIC PRESS INC ELSEVIER SCIENCE	SAN DIEGO	525 B ST, STE 1900, SAN DIEGO, CA 92101-4495 USA	0021-9797			J COLLOID INTERF SCI	J. Colloid Interface Sci.	FEB 1	2012	367
J	Fielding, GA; Bandyopadhyay, A; Bose, S				Fielding, Gary A.; Bandyopadhyay, Amit; Bose, Susmita			Effects of silica and zinc oxide doping on mechanical and biological properties of 3D printed tricalcium phosphate tissue engineering scaffolds	DENTAL MATERIALS			English	Article						beta-Tricalcium phosphate; Porous scaffold; Three dimensional printing; Doped calcium phosphates; Bone tissue engineering	PULP STEM-CELLS; ENDODONTICALLY TREATED TEETH; BETA-TCP CERAMICS; OF-THE-LITERATURE; CALCIUM-PHOSPHATE; IN-VIVO; SUBSTITUTED HYDROXYAPATITE; BIOMECHANICAL CONSIDERATIONS; ODONTOGENIC DIFFERENTIATION; RESORBABLE CERAMICS	Objectives. To evaluate the effects of silica (SiO2) (0.5 wt%) and zinc oxide (ZnO) (0.25 wt%) dopants on the mechanical and biological properties of tricalcium phosphate (TCP) scaffolds with three dimensionally (3D) interconnected pores. Methods. Scaffolds were created with a commercial 3D printer. Post sintering phase analysis was determined by X-ray diffraction. Surface morphology of the scaff…	[Fielding, Gary A.; Bandyopadhyay, Amit; Bose, Susmita] Washington State Univ, WM Keck Biomed Mat Res Lab, Sch Mech & Mat Engn, Pullman, WA 99164 USA	Bose, S (reprint author), Washington State Univ, WM Keck Biomed Mat Res Lab, Sch Mech & Mat Engn, Pullman, WA 99164 USA.	sbose@wsu.edu	Bandyopadhyay, Amit/A-7780-2012	Bandyopadhyay, Amit/0000-0003-0992-5387	National Institutes of Health, NIBIB [NIH-R01-EB-007351]; M.J. Murdock Charitable trust	Authors would like to acknowledge financial support from the National Institutes of Health, NIBIB (Grant # NIH-R01-EB-007351) and the M.J. Murdock Charitable trust.	Pietak AM, 2007, BIOMATERIALS, V28, P4023, DOI 10.1016/j.biomaterials.2007.05.003; Patel N, 2005, J MATER SCI-MATER M, V16, P429, DOI 10.1007/s10856-005-6983-6; Darsell J, 2003, J AM CERAM SOC, V86, P1076; Wang J, 2010, ACTA BIOMATER, V6, P3856, DOI 10.1016/j.actbio.2010.04.009; Porter AE, 2004, BIOMATERIALS, V25, P3303, DOI 10.1016/j.biomaterials.2003.10.006; Yamaguchi M, 2010, MOL CELL BIOCHEM,…	60	60	66	16	181	ELSEVIER SCI LTD	OXFORD	THE BOULEVARD, LANGFORD LANE, KIDLINGTON, OXFORD OX5 1GB, OXON, ENGLAND	0109-5641			DENT MATER	Dent. Mater.	FEB	2012	28	2
J	Holmes, CA; Tabrizian, M				Holmes, Christina A.; Tabrizian, Maryam			Enhanced MC3T3 preosteoblast viability and adhesion on polyelectrolyte multilayer films composed of glycol-modified chitosan and hyaluronic acid	JOURNAL OF BIOMEDICAL MATERIALS RESEARCH PART A			English	Article						glycol-chitosan; hyaluronan; layer-by-layer deposition; MC3T3 preosteoblast adhesion	BIOMEDICAL APPLICATIONS; GENE DELIVERY; EXPONENTIAL-GROWTH; OSTEOBLAST GROWTH; CROSS-LINKING; NANOPARTICLES; BIOMATERIAL; ELASTICITY; COATINGS; MASS	Layer-by-layer polyelectrolyte films made of the naturally derived polysaccharides chitosan (CHI) and hyaluronic acid (HA) constitute a well-studied system for the development of cell-responsive biointerfaces. However, many cell lines exhibit decreased adhesion to CHI/HA multilayer films, particularly as the number of bilayers is increased. Here, our group demonstrates that films composed of glyc…	[Holmes, Christina A.; Tabrizian, Maryam] McGill Univ, Dept Biomed Engn, Montreal, PQ H3A 2B4, Canada; [Holmes, Christina A.; Tabrizian, Maryam] McGill Univ, Ctr Biorecognit & Biosensors, Montreal, PQ H3A 2B4, Canada; [Tabrizian, Maryam] McGill Univ, Fac Dent, Montreal, PQ H3A 2B4, Canada	Tabrizian, M (reprint author), McGill Univ, Dept Biomed Engn, Duff Med Sci Bldg,3775 Univ Str, Montreal, PQ H3A 2B4, Canada.	maryam.tabrizian@mcgill.ca			National Science and Engineering Research Council of Canada; Canadian Institutes of Health Research; Le Fonds Quebecois de la Recherche sur la Nature et les Technologies (through the Centre for Biorecognition and Biosensors)	Contract grant sponsors: National Science and Engineering Research Council of Canada Discovery Grant; Canadian Institutes of Health Research; Le Fonds Quebecois de la Recherche sur la Nature et les Technologies (through the Centre for Biorecognition and Biosensors); National Science and Engineering Research Council of Canada Graduate Scholarship (C.A.H.)	Ai H, 2003, CELL BIOCHEM BIOPHYS, V39, P23, DOI 10.1385/CBB:39:1:23; Voinova MV, 1999, PHYS SCRIPTA, V59, P391, DOI 10.1238/Physica.Regular.059a00391; Shi CM, 2006, J SURG RES, V133, P185, DOI 10.1016/j.jss.2005.12.013; Kogan G, 2007, BIOTECHNOL LETT, V29, P17, DOI 10.1007/s10529-006-9219-z; Zhu HG, 2005, J BIOMAT SCI-POLYM E, V16, P761, DOI 10.1163/1568562053992450; Picart C, 2002, P NATL ACAD S…	37	4	4	3	35	WILEY-BLACKWELL	MALDEN	COMMERCE PLACE, 350 MAIN ST, MALDEN 02148, MA USA	1549-3296			J BIOMED MATER RES A	J. Biomed. Mater. Res. Part A	FEB	2012	100A	2
J	Adamczak, M; Hoel, HJ; Gaudernack, G; Barbasz, J; Szczepanowicz, K; Warszynski, P				Adamczak, M.; Hoel, H. J.; Gaudernack, G.; Barbasz, J.; Szczepanowicz, K.; Warszynski, P.			Polyelectrolyte multilayer capsules with quantum dots for biomedical applications	COLLOIDS AND SURFACES B-BIOINTERFACES			English	Article						Layer-by-layer method; Quantum dots; Polyelectrolytes; Flow cytometry	CORE-SHELL PARTICLES; ADSORPTION; MICROCAPSULES; NANOPARTICLES; CYTOTOXICITY; FABRICATION; SYSTEMS; MICROSPHERES; NANOCRYSTALS; DIAGNOSIS	The aim of this work was to encapsulate the CdTe quantum clots within the nanocapsules that were prepared by the layer-by-layer adsorption of polyelectrolytes. Two different polyelectrolyte pairs were used as components of the shell: synthetic polycation poly(allyamine hydrochloride) (PAH), together with anionic poly(sodium styrene sulfonate) (PSS), and biocompatible cationic poly-L-lysine hydrob…	[Adamczak, M.; Barbasz, J.; Szczepanowicz, K.; Warszynski, P.] Polish Acad Sci, Inst Catalysis & Surface Chem, PL-30239 Krakow, Poland; [Hoel, H. J.; Gaudernack, G.] Oslo Univ Hosp, Inst Canc Res, Norwegian Radium Hosp, N-0310 Oslo, Norway	Adamczak, M (reprint author), Polish Acad Sci, Inst Catalysis & Surface Chem, Niezapominajek 8, PL-30239 Krakow, Poland.	ncmadamc@cyf-kr.edu.pl	Warszynski, Piotr/A-5865-2008		Krakow Interdisciplinary PhD-Project in Nanoscience and Advanced Nanostructures; EU; ERA-NET MATERA "NANOMEDPART"; MNiSW	This work was supported by the "Krakow Interdisciplinary PhD-Project in Nanoscience and Advanced Nanostructures", which is operated within the Foundation for Polish Science MPD Programme co-financed by the EU European Regional Development Fund and ERA-NET MATERA "NANOMEDPART" project and the Iuventus Plus program of MNiSW.	Caruso F, 1999, ADV MATER, V11, P950; Muller M, 2003, J BIOMED MATER RES A, V66A, P55, DOI 10.1002/jbm.a.10502; Mansur HS, 2011, COLLOID SURFACE B, V84, P360, DOI 10.1016/j.colsurfb.2011.01.027; Sukhorukov GB, 1998, COLLOID SURFACE A, V137, P253, DOI 10.1016/S0927-7757(98)00213-1; Tansil NC, 2006, NANO TODAY, V1, P28, DOI 10.1016/S1748-0132(06)70020-2; Liang YZ, 2010, SPECTROCHIM ACTA A, V75, P16…	40	24	24	4	46	ELSEVIER SCIENCE BV	AMSTERDAM	PO BOX 211, 1000 AE AMSTERDAM, NETHERLANDS	0927-7765			COLLOID SURFACE B	Colloid Surf. B-Biointerfaces	FEB 1	2012	90
J	Hoque, ME; Chuan, YL; Pashby, I				Hoque, M. Enamul; Chuan, Y. Leng; Pashby, Ian			Extrusion based rapid prototyping technique: An advanced platform for tissue engineering scaffold fabrication	BIOPOLYMERS			English	Review						polymer; rapid prototyping; layer-by-layer; scaffolds; tissue engineering	BIODEGRADABLE POLYMER SCAFFOLDS; FREE-FORM FABRICATION; FINITE-ELEMENT; MECHANICAL-PROPERTIES; 3-DIMENSIONAL SCAFFOLDS; FREEFORM FABRICATION; ARCHITECTURE DESIGN; POROUS SCAFFOLDS; CELLULAR SOLIDS; IN-VITRO	Advances in scaffold design and fabrication technology have brought the tissue engineering field stepping into a new era. Conventional techniques used to develop scaffolds inherit limitations, such as lack of control over the pore morphology and architecture as well as reproducibility. Rapid prototyping (RP) technology, a layer-by-layer additive approach offers a unique opportunity to build compl…	[Hoque, M. Enamul; Chuan, Y. Leng; Pashby, Ian] Univ Nottingham, Dept Mech Mat & Mfg Engn, Semenyih 43500, Selangor Darul, Malaysia	Hoque, ME (reprint author), Univ Nottingham, Dept Mech Mat & Mfg Engn, Malaysia Campus, Semenyih 43500, Selangor Darul, Malaysia.	Enamul.Hoque@nottingham.edu.my					Hutmacher DW, 2001, ANN ACAD MED SINGAP, V30, P183; Melchels FPW, 2010, BIOMATERIALS, V31, P6121, DOI 10.1016/j.biomaterials.2010.04.050; Woodfield TBF, 2004, BIOMATERIALS, V25, P4149, DOI 10.1016/j.biomaterials.2003.10.056; Maher PS, 2009, IFMBE PROC, V22, P2200; Tanaka M, 2005, NATURE, V437, P656, DOI 10.1038/nature04164; Cheah CM, 2005, INT J ADV MANUF TECH, V25, P308, DOI 10.1007/s00170-003-1…	76	23	23	3	51	WILEY-BLACKWELL	MALDEN	COMMERCE PLACE, 350 MAIN ST, MALDEN 02148, MA USA	0006-3525			BIOPOLYMERS	Biopolymers	FEB	2012	97	2
J	Matsusaki, M; Ajiro, H; Kida, T; Serizawa, T; Akashi, M				Matsusaki, Michiya; Ajiro, Hiroharu; Kida, Toshiyuki; Serizawa, Takeshi; Akashi, Mitsuru			Layer-by-Layer Assembly Through Weak Interactions and Their Biomedical Applications	ADVANCED MATERIALS			English	Article						layer-by-Layer assembly; van der waals interactions; biological recognition; stereocomplex multilayers; fibronectin multilayers	ISOTACTIC POLY(METHYL METHACRYLATE); ENANTIOMERIC POLY(LACTIC ACID)S; MULTILAYER THIN-FILMS; STEREOCOMPLEX FORMATION; NITRIC-OXIDE; POLYELECTROLYTE MICROCAPSULES; TEMPLATE POLYMERIZATION; ULTRATHIN FILMS; ENDOTHELIAL-CELLS; CARBON NANOTUBES	The surface design and control of substrates with nanometer- or micrometer-sized polymer films are of considerable interest for both fundamental and applied studies in the biomedical field because of the required surface properties. The layer-by-layer (LbL) technique was discovered in 1991 by Decher and co-workers for the fabrication of polymer multilayers constructed mainly through electrostatic…	[Matsusaki, Michiya; Ajiro, Hiroharu; Kida, Toshiyuki; Akashi, Mitsuru] Osaka Univ, Grad Sch Engn, Dept Appl Chem, Suita, Osaka 5650871, Japan; [Matsusaki, Michiya] Japan Sci & Technol Agcy JST, PRESTO, Saitama, Japan; [Serizawa, Takeshi] Univ Tokyo, Res Ctr Adv Sci & Technol RCAST, Meguro Ku, Tokyo 1538904, Japan	Akashi, M (reprint author), Osaka Univ, Grad Sch Engn, Dept Appl Chem, 2-1 Yamada Oka, Suita, Osaka 5650871, Japan.	akashi@chem.eng.osaka-u.ac.jp	Matsusaki, Michiya/E-2476-2011	Matsusaki, Michiya/0000-0003-4294-9313	PRESTO-JST; Noguchi Institute; JSPS [LR026]	This work was partly supported by PRESTO-JST, The Noguchi Institute, and NEXT Program from JSPS (LR026).	Ajiro H, 2008, J POLYM SCI POL CHEM, V46, P5879, DOI 10.1002/pola.22905; Ajiro H, 2010, J POLYM SCI POL CHEM, V48, P3265, DOI 10.1002/pola.24103; Ajiro H, 2009, POLYM J, V41, P90, DOI 10.1295/polymj.PJ2008192; Ajiro H, 2009, MACROMOLECULES, V42, P3019, DOI 10.1021/ma8028634; Anders C. M., 2010, J AM CHEM SOC, V132, P14496; Ngankam AP, 2004, LANGMUIR, V20, P3362, DOI 10.1021/la035479y; Komatsu T, …	184	61	61	17	153	WILEY-V C H VERLAG GMBH	WEINHEIM	BOSCHSTRASSE 12, D-69469 WEINHEIM, GERMANY	0935-9648	1521-4095		ADV MATER	Adv. Mater.	JAN 24	2012	24	4	20
J	Shukla, A; Fang, JC; Puranam, S; Jensen, FR; Hammond, PT				Shukla, Anita; Fang, Jean C.; Puranam, Sravanthi; Jensen, Flemming R.; Hammond, Paula T.			Hemostatic Multilayer Coatings	ADVANCED MATERIALS			English	Article						thrombin; tannic acid; layer-by-layer assembly; bleeding; hemostasis	LAYER-BY-LAYER; BIOMEDICAL APPLICATIONS; POLYMER-FILMS; THROMBIN; AGENTS; DRESSINGS; PROTEIN; GROWTH; ACID	Spray layer-by-layer assembly is used to create hemostatic films containing thrombin and tannic acid. The spray assembly technique enables coating of porous and absorbent commercial gelatin sponges with these films. Coated sponges are able to promote instantaneous hemostasis in a porcine spleen bleeding model.	[Shukla, Anita; Fang, Jean C.; Hammond, Paula T.] MIT, Dept Chem Engn, Cambridge, MA 02139 USA; [Shukla, Anita; Fang, Jean C.; Hammond, Paula T.] MIT, David H Koch Inst Integrat Canc Res, Cambridge, MA 02139 USA; [Puranam, Sravanthi] MIT, Dept Mat Sci & Engn, Cambridge, MA 02139 USA; [Jensen, Flemming R.] Ferrosan Med Devices AS, Res & Dev, DK-2860 Sydmarken 5, Denmark	Hammond, PT (reprint author), MIT, Dept Chem Engn, 77 Massachusetts Ave, Cambridge, MA 02139 USA.	hammond@mit.edu	Shukla, Anita/H-7298-2012		U.S. Army Research Office [W911NF-07-D-0004]; Ferrosan Medical Devices A/S (Soeborg, Denmark); National Science Foundation	This research was partly supported by the U.S. Army Research Office under contract W911NF-07-D-0004 and Ferrosan Medical Devices A/S (Soeborg, Denmark). The use of facilities at the MIT Institute for Soldier Nanotechnologies, Ferrosan Medical Devices A/S, and Kobenhavns Institute for Experimental Medicine (Denmark) is acknowledged. The authors thank Dorte Bruhn Kyhnaeb (Medical Laboratory Technic…	Shukla A, 2010, SMALL, V6, P2392, DOI 10.1002/smll.201001150; Kharlampieva E, 2006, POLYM REV, V46, P377, DOI 10.1080/15583720600945386; Wedmore I, 2006, J TRAUMA, V60, P655, DOI 10.1097/01.ta.0000199392.91772.44; Dowling MB, 2011, BIOMATERIALS, V32, P3351, DOI 10.1016/j.biomaterials.2010.12.033; Kharlampieva E, 2009, ADV MATER, V21, P3053, DOI 10.1002/adma.200803653; Sondeen JL, 2003, J TRAUMA, …	31	36	36	15	112	WILEY-V C H VERLAG GMBH	WEINHEIM	BOSCHSTRASSE 12, D-69469 WEINHEIM, GERMANY	0935-9648			ADV MATER	Adv. Mater.	JAN 24	2012	24	4	20
J	Shukla, A; Fang, JC; Puranam, S; Hammond, PT				Shukla, Anita; Fang, Jean C.; Puranam, Sravanthi; Hammond, Paula T.			Release of vancomycin from multilayer coated absorbent gelatin sponges	JOURNAL OF CONTROLLED RELEASE			English	Article						Layer-by-layer assembly; Drug delivery; Vancomycin; Absorbent gelatin sponge; Surgifoam	LAYER-BY-LAYER; POLYELECTROLYTE MULTILAYERS; BIOMEDICAL APPLICATIONS; ANTIBACTERIAL AGENTS; DRUG-DELIVERY; PLASMID DNA; FILMS; DEPOSITION; MODEL; INFECTION	Wounds have the potential to become infected during any surgical procedure. Gelatin sponges that are commonly used to absorb blood during invasive surgeries would benefit tremendously if they released antibiotics. In this work, we have examined coating a commercial gelatin sponge with degradable polymer multilayer films containing vancomycin. The effect of the film on sponge absorption capabiliti…	[Shukla, Anita; Fang, Jean C.; Hammond, Paula T.] MIT, Dept Chem Engn, Cambridge, MA 02139 USA; [Puranam, Sravanthi] MIT, Dept Mat Sci & Engn, Cambridge, MA 02139 USA	Hammond, PT (reprint author), MIT, Dept Chem Engn, Cambridge, MA 02139 USA.	hammond@mit.edu	Shukla, Anita/H-7298-2012		Ferrosan (Soeborg, Denmark); U.S. Army Research Office through the MIT Institute of Soldier Nanotechnologies [W911NF-07-D-0004]; National Science Foundation	This research was supported by funding from Ferrosan (Soeborg, Denmark) and the U.S. Army Research Office under contract W911NF-07-D-0004 through the MIT Institute of Soldier Nanotechnologies. The use of facilities at the MIT Institute for Soldier Nanotechnologies is also acknowledged. The assistance of Dr. Georg Fantner (Ecole Polytechnique Federal de Lausanne) and Dr. Shuiqing Hu (Veeco Metrolo…	Shukla A, 2010, SMALL, V6, P2392, DOI 10.1002/smll.201001150; Schlenoff JB, 2000, LANGMUIR, V16, P9968, DOI 10.1021/la001312i; Chluba J, 2001, BIOMACROMOLECULES, V2, P800, DOI 10.1021/bm015529i; Etienne O, 2005, BIOMATERIALS, V26, P6704, DOI 10.1016/j.biomaterials.2005.04.068; Tapia C, 2007, DRUG DEV IND PHARM, V33, P585, DOI 10.1080/03639040601085359; Langer R, 2003, AICHE J, V49, P2990, DOI 10.…	43	21	21	4	49	ELSEVIER SCIENCE BV	AMSTERDAM	PO BOX 211, 1000 AE AMSTERDAM, NETHERLANDS	0168-3659			J CONTROL RELEASE	J. Control. Release	JAN 10	2012	157	1
J	Adams, AM; Arruda, EM; Larkin, LM				Adams, A. M.; Arruda, E. M.; Larkin, L. M.			USE OF ADIPOSE-DERIVED STEM CELLS TO FABRICATE SCAFFOLDLESS TISSUE-ENGINEERED NEURAL CONDUITS IN VITRO	NEUROSCIENCE			English	Article						adipose-derived stem cells (ASC); peripheral nerve repair; nerve conduit; tissue engineering	PERIPHERAL-NERVE REPAIR; DIFFERENTIATION; STRATEGIES	Peripheral nerve injuries resulting from trauma or disease often necessitate surgical intervention. Although the gold standard for such repairs uses nerve autografts, alternatives that do not require invasive harvesting of autologous nerve tissues are currently being designed and evaluated. We previously established the use of scaffoldless engineered neural conduits (ENCs) fabricated from primary…	[Adams, A. M.; Larkin, L. M.] Univ Michigan, Dept Mol & Integrat Physiol, Ann Arbor, MI 48109 USA; [Arruda, E. M.] Univ Michigan, Dept Mech Engn, Ann Arbor, MI 48109 USA; [Arruda, E. M.; Larkin, L. M.] Dept Biomed Engn, Ann Arbor, MI 48109 USA; [Arruda, E. M.] Univ Michigan, Program Macromol Sci & Engn, Ann Arbor, MI 48109 USA	Larkin, LM (reprint author), Univ Michigan, Dept Mol & Integrat Physiol & Biomed Engn, Biomed Sci Res Bldg BSRB,109 Zina Pitcher Pl,Room, Ann Arbor, MI 48109 USA.	llarkin@umich.edu			NIH; NIAMS; NIBIB [R01 AR054778-02]; Barbara and Richard Raynor Medical Foundation	This research was supported by a NIH, NIAMS, NIBIB funded grant R01 AR054778-02 and from the Barbara and Richard Raynor Medical Foundation Award. We acknowledge Rose Lee and Mike Williams for technical assistance.	Schmidt CE, 2003, ANNU REV BIOMED ENG, V5, P293, DOI 10.1146/annurev.bioeng.5.011303.120731; Deumens R, 2010, PROG NEUROBIOL, V92, P245, DOI 10.1016/j.pneurobio.2010.10.002; Bunnell Bruce A., 2008, V456, P155, DOI 10.1007/978-1-59745-245-8_12; Mosna F, 2010, STEM CELLS DEV, V19, P1449, DOI 10.1089/scd.2010.0140; Ma JJ, 2009, J BIOMECH ENG-T ASME, V131, DOI 10.1115/1.4000151; Locke M, 2009, ANZ J …	23	4	5	2	6	PERGAMON-ELSEVIER SCIENCE LTD	OXFORD	THE BOULEVARD, LANGFORD LANE, KIDLINGTON, OXFORD OX5 1GB, ENGLAND	0306-4522			NEUROSCIENCE	Neuroscience	JAN 10	2012	201
J	Andres, CM; Fox, ML; Kotov, NA				Andres, Christine M.; Fox, Mary L.; Kotov, Nicholas A.			Traversing Material Scales: Macroscale LBL-Assembled Nanocomposites with Microscale Inverted Colloidal Crystal Architecture	CHEMISTRY OF MATERIALS			English	Article						composites; 3D organization; layer-by-layer assembly; hybrid material	NEGATIVE POISSONS RATIO; PHOTONIC CRYSTALS; BIOMEDICAL APPLICATIONS; FABRICATION; DESIGN; LITHOGRAPHY; MICROSTRUCTURES; MULTILAYERS; WAVELENGTHS; DEPOSITION		[Andres, Christine M.; Fox, Mary L.; Kotov, Nicholas A.] Univ Michigan, Dept Chem Engn, Ann Arbor, MI 48109 USA	Kotov, NA (reprint author), Univ Michigan, Dept Chem Engn, Ann Arbor, MI 48109 USA.	kotov@umich.edu		Kotov, Nicholas/0000-0002-6864-5804	AFOSR [FA9550-08-1-0382]; AFOSR MURI [444286-P061716]; NIH [1R21CA121841-01A2]; Center for Solar and Thermal Energy Conversion; U.S. Department of Energy Office of Basic Energy Sciences [DE-SC0000957]; NSF [ECS-0601345, EFRI-BSBA 0938019, CBET 0933384, CBET 0932823, CBET 1036672]; Graduate Research Fellowship	The work is mainly supported by AFOSR M4 Project FA9550-08-1-0382 and AFOSR MURI 444286-P061716 and NIH 1R21CA121841-01A2. This material is based upon work partially supported by the Center for Solar and Thermal Energy Conversion, an Energy Frontier Research Center funded by the U.S. Department of Energy Office of Basic Energy Sciences under Award Number #DE-SC0000957. We acknowledge support from…	Sigmund O, 1997, J MECH PHYS SOLIDS, V45, P1037, DOI 10.1016/S0022-5096(96)00114-7; Gu YQ, 2009, J MATER CHEM, V19, P3764, DOI 10.1039/b900450p; Moon JH, 2006, POLYM ADVAN TECHNOL, V17, P83, DOI 10.1002/pat.663; Strydom SJ, 2011, INT J PHARMACEUT, V404, P57, DOI 10.1016/j.ijpharm.2010.10.056; Leong TG, 2010, SMALL, V6, P792, DOI 10.1002/smll.200901704; Lewis JA, 2006, ADV FUNCT MATER, V16, P2193,…	42	8	8	3	20	AMER CHEMICAL SOC	WASHINGTON	1155 16TH ST, NW, WASHINGTON, DC 20036 USA	0897-4756			CHEM MATER	Chem. Mat.	JAN 10	2012	24	1
S	Lock, J; Liu, H		Webster, TJ		Lock, J.; Liu, H.			Nanocomposites for cartilage regeneration	NANOMEDICINE: TECHNOLOGIES AND APPLICATIONS	Woodhead Publishing Series in Biomaterials		English	Article; Book Chapter						cartilage regeneration; tissue engineering; biomaterial nanomaterial; nanocomposite material	MESENCHYMAL STEM-CELLS; TISSUE-ENGINEERED CARTILAGE; SOLID FREEFORM FABRICATION; HUMAN ARTICULAR-CARTILAGE; MECHANICAL-PROPERTIES; CHONDROGENIC DIFFERENTIATION; IN-VITRO; ELECTROSPUN NANOFIBERS; RABBIT CHONDROCYTES; POLYMER COMPOSITES	Hyaline cartilage, which is located on the articular surfaces of bones, has a defined microstructure and unique organization of cells and macromolecules. These distinctive properties of cartilage make natural regeneration difficult and current treatments often result in the formation of fibrous tissue. Thus, the use of nanomaterialshas been proposed to facilitate cartilage regeneration, especiall…	[Lock, J.; Liu, H.] Univ Calif Riverside, Dept Bioengn, Mat Sci & Engn Program, Riverside, CA 92521 USA	Liu, H (reprint author), Univ Calif Riverside, Dept Bioengn, Mat Sci & Engn Program, 900 Univ Ave, Riverside, CA 92521 USA.	huinan.liu@ucr.edu	Liu, Huinan/N-2891-2015	Liu, Huinan/0000-0001-9366-6204			Abe M, 2004, TISSUE ENG, V10, P585, DOI 10.1089/107632704323061942; Venugopal J, 2005, NANOTECHNOLOGY, V16, P2138, DOI 10.1088/0957-4484/16/10/028; Woodfield TBF, 2005, TISSUE ENG, V11, P1297, DOI 10.1089/ten.2005.11.1297; Kon E, 2010, INJURY, V41, P693, DOI 10.1016/j.injury.2009.11.014; Li YC, 2010, TISSUE ENG PART C-ME, V16, P1267, DOI 10.1089/ten.TEC.2009.0682; Sajeev US, 2008, B MATER SCI, V3…	97	0	0	1	4	WOODHEAD PUBL LTD	CAMBRIDGE	ABINGTON HALL ABINGTON, CAMBRIDGE CB1 6AH, CAMBS, ENGLAND	2049-9485		978-0-85709-644-9; 978-0-85709-233-5	WOODH PUBL SER BIOM			2012		49
B	Ozbolat, IT			ASME	Ozbolat, Ibrahim T.			PATH PLANNING FOR FUNCTIONALLY GRADED MATERIALS IN HOLLOW TISSUE SCAFFOLD PRINTING	PROCEEDINGS OF THE ASME INTERNATIONAL MECHANICAL ENGINEERING CONGRESS AND EXPOSITION 2011, VOL 3			English	Proceedings Paper	ASME International Mechanical Engineering Congress and Exposition (IMECE)	NOV 11-17, 2011	Denver, CO	Amer Soc Mech Engn				This study proposes a new path planning methodology to control functionally graded materials in hollowed scaffold printing for tissue engineering. Based on ruled surface construction from our earlier work [1], ruling lines are postprocessed for continuous path planning with uniform material deposition. Besides, arc fitting is used to reduce overdeposition by enabling non-stop deposition at the sh…	Univ Iowa, Mech & Ind Engn Dept, Ctr Comp Aided Design, Iowa City, IA 52242 USA	Ozbolat, IT (reprint author), Univ Iowa, Mech & Ind Engn Dept, Ctr Comp Aided Design, 2130 Seamans Ctr, Iowa City, IA 52242 USA.						Khoda AKM, 2011, BIOFABRICATION, V3, DOI 10.1088/1758-5082/3/3/034106; Lasemi A, 2010, COMPUT AIDED DESIGN, V42, P641, DOI 10.1016/j.cad.2010.04.002; Bey-Oueslati R., 2008, INT J HEAT TECHNOL, V26, P125; Khoda A., 2011, ASME T J BIOMECHANIC, V133; Koc B., 2000, RAPID PROTOTYPING J, V6, P86; MEEK DS, 1992, COMPUT AIDED DESIGN, V24, P301, DOI 10.1016/0010-4485(92)90047-E; Ozbolat I., 2009, IND ENG …	14	0	0	0	2	AMER SOC MECHANICAL ENGINEERS	NEW YORK	THREE PARK AVENUE, NEW YORK, NY 10016-5990 USA			978-0-7918-5489-1				2012
J	Ronca, A; Ambrosio, L; Grijpma, DW				Ronca, Alfredo; Ambrosio, Luigi; Grijpma, Dirk W.			Design of porous three-dimensional PDLLA/nano-hap composite scaffolds using stereolithography	JOURNAL OF APPLIED BIOMATERIALS & FUNCTIONAL MATERIALS			English	Article						Microstructure; Nano-composite; Rapid prototyping; Scaffolds; Stereolithography; Triply periodic minimal surface	TISSUE ENGINEERING SCAFFOLDS; CELL-ADHESION; POLYCAPROLACTONE SCAFFOLDS; SURFACE-ROUGHNESS; FABRICATION; MICROSTEREOLITHOGRAPHY; NANOCOMPOSITES; REGENERATION; OSTEOGENESIS; TECHNOLOGIES	Purpose. The stereolithography process is based on the photopolymerization through a dynamic mask generator of successive layers of photocurable resin, allowing the manufactory of accurate micro objects with high aspect ratio and curved surfaces. In the present work the stereolithography technique is applied to produce nanocomposite bioactive scaffolds from Computer Assisted Design (CAD) files. M…	[Ronca, Alfredo; Ambrosio, Luigi] Natl Res Council Italy, Inst Composite & Biomed Mat, I-80125 Naples, Italy; [Grijpma, Dirk W.] Univ Twente, Dept Polymer Chem & Biomat, MIRA Inst Biomed Technol & Tech Med, NL-7500 AE Enschede, Netherlands; [Grijpma, Dirk W.] Univ Groningen, Univ Med Ctr Groningen, Dept Biomed Engn, WJ Kolff Inst, NL-9713 AV Groningen, Netherlands; [Grijpma, Dirk W.] Univ Groning…	Ronca, A (reprint author), Natl Res Council Italy, Inst Composite & Biomed Mat, Piazzale Tecchio 80, I-80125 Naples, Italy.	alfredo.ronca@unina.it			Department of Materials Engineering and Production (Ph.D in Materials Engineering and Structure) of the University "Federico II"	The Authors wish to thank Department of Materials Engineering and Production (Ph.D in Materials Engineering and Structure) of the University "Federico II" for economic support.	Melchels FPW, 2010, BIOMATERIALS, V31, P6121, DOI 10.1016/j.biomaterials.2010.04.050; Wang HN, 2007, BIOMATERIALS, V28, P3338, DOI 10.1016/j.biomaterials.2007.04.014; Lee SJ, 2008, BIOMED MICRODEVICES, V10, P233, DOI 10.1007/s10544-007-9129-4; Deligianni DD, 2001, BIOMATERIALS, V22, P87, DOI 10.1016/S0142-9612(00)00174-5; Yoo DJ, 2011, BIOMATERIALS, V32, P7741, DOI 10.1016/j.biomaterials.2011.07.…	35	2	2	2	21	WICHTIG EDITORE	MILAN	72/74 VIA FRIULI, 20135 MILAN, ITALY	2280-8000			J APPL BIOMATER FUNC	J. Appl. Biomater. Funct. Mater.		2012	10	3
B	Muller, P; Mognol, P; Hascoet, JY			ASME	Muller, Pierre; Mognol, Pascal; Hascoet, Jean-Yves			FUNCTIONALLY GRADED MATERIAL (FGM) PARTS: FROM DESIGN TO THE MANUFACTURING SIMULATION	PROCEEDINGS OF THE ASME 11TH BIENNIAL CONFERENCE ON ENGINEERING SYSTEMS DESIGN AND ANALYSIS, VOL 4			English	Proceedings Paper	11th ASME Biennial Conference on Engineering Systems Design and Analysis, (ESDA 2012)	JUL 02-04, 2012	Nantes, FRANCE	ASME, Ecole Cent Nantes			FABRICATION	Recent developments in additive manufacturing processes add opportunities to manufacture metallic parts. One of major recent evolutions of additive manufacturing is the ability to produce parts with functionally graded materials (FGM). These materials can be characterized by the variation in composition and structure gradually over the volume. The use of these materials is' particularly attractiv…	[Muller, Pierre; Mognol, Pascal; Hascoet, Jean-Yves] IRCCyN UMR CNRS 6597, Nantes, France	Muller, P (reprint author), IRCCyN UMR CNRS 6597, Nantes, France.	pierre.muller@irccyn.ec-nantes.fr; pascal.mognol@irccyn.ec-nantes.fr; jean-yves.hascoet@irccyn.ec-nantes.fr					Balla VK, 2009, ACTA BIOMATER, V5, P1831, DOI 10.1016/j.actbio.2009.01.011; Xia Q, 2008, COMPUT AIDED DESIGN, V40, P660, DOI 10.1016/j.cad.2008.01.014; Shin KH, 2003, MATER DESIGN, V24, P339, DOI 10.1016/S0261-3069(03)00060-8; Kieback B, 2003, MAT SCI ENG A-STRUCT, V362, P81, DOI 10.1016/S0921-5093(03)00578-1; Domack MS, 2005, RAPID PROTOTYPING J, V11, P41, DOI 10.1108/13552540510573383; Hascoet …	11	0	0	4	6	AMER SOC MECHANICAL ENGINEERS	NEW YORK	THREE PARK AVENUE, NEW YORK, NY 10016-5990 USA			978-0-7918-4487-8				2012
B	Ren, X; Zhang, QW; Li, HL; Zhou, J			ASME	Ren, Xiang; Zhang, Qingwei; Li, Ho-lung; Zhou, Jack			MICRO AND NANO DESIGN AND FABRICATION OF A NOVEL ARTIFICIAL PHOTOSYNTHESIS DEVICE	PROCEEDINGS OF THE ASME INTERNATIONAL MANUFACTURING SCIENCE AND ENGINEERING CONFERENCE, 2012			English	Proceedings Paper	ASME International Manufacturing Science and Engineering Conference (MSEC2012)	JUN 04-08, 2012	Univ Notre Dame, Notre Dame, IN	ASME, Mfg Engn Div	Univ Notre Dame	Artificial photosynthesis device; Micro-channels; Nanoporous structure; Rapid prototyping	CHITOSAN; SYSTEM	Artificial photosynthesis is a new method to generate sustainable energy. In order to constrain reaction solution in a solid state structure and increase the reaction efficiency, we designed a novel artificial photosynthesis device with porous chitosan scaffold with interconnected micro-channels. We built 3D interconnected chitosan channels with a home-made heterogeneous 3D rapid prototyping mach…	[Ren, Xiang; Zhang, Qingwei; Li, Ho-lung; Zhou, Jack] Drexel Univ, Philadelphia, PA 19104 USA	Ren, X (reprint author), Drexel Univ, Philadelphia, PA 19104 USA.						Wendell D, 2010, NANO LETT, V10, P3231, DOI 10.1021/nl100550k; Geng L, 2005, RAPID PROTOTYPING J, V11, P90, DOI 10.1108/13552540510589458; Choi HJ, 2005, NANO LETT, V5, P2538, DOI 10.1021/nl051896e; Gust D, 2009, ACCOUNTS CHEM RES, V42, P1890, DOI 10.1021/ar900209b; Choi HJ, 2006, NANOTECHNOLOGY, V17, P1825, DOI 10.1088/0957-4484/17/8/003; Di Martino A, 2005, BIOMATERIALS, V26, P5983, DOI 10.1016…	10	0	0	1	1	AMER SOC MECHANICAL ENGINEERS	NEW YORK	THREE PARK AVENUE, NEW YORK, NY 10016-5990 USA			978-0-7918-5499-0				2012
J	Fedorovich, NE; Schuurman, W; Wijnberg, HM; Prins, HJ; van Weeren, PR; Malda, J; Alblas, J; Dhert, WJA				Fedorovich, Natalja E.; Schuurman, Wouter; Wijnberg, Hans M.; Prins, Henk-Jan; van Weeren, P. Rene; Malda, Jos; Alblas, Jacqueline; Dhert, Wouter J. A.			Biofabrication of Osteochondral Tissue Equivalents by Printing Topologically Defined, Cell-Laden Hydrogel Scaffolds	TISSUE ENGINEERING PART C-METHODS			English	Article							MESENCHYMAL STEM-CELLS; 3-DIMENSIONAL FIBER-DEPOSITION; IN-VITRO; FREEFORM FABRICATION; ARTICULAR-CARTILAGE; CONSTRUCTS; CONDYLE; COMPOSITES; DEFECTS; MICROFRACTURE	Osteochondral defects are prone to induce osteoarthritic degenerative changes. Many tissue-engineering approaches that aim to generate osteochondral implants suffer from poor tissue formation and compromised integration. This illustrates the need for further improvement of heterogeneous tissue constructs. Engineering of these structures is expected to profit from strategies addressing the complex…	[Fedorovich, Natalja E.; Schuurman, Wouter; Wijnberg, Hans M.; Malda, Jos; Alblas, Jacqueline; Dhert, Wouter J. A.] Univ Med Ctr Utrecht, Dept Orthopaed, NL-3508 GA Utrecht, Netherlands; [Schuurman, Wouter; van Weeren, P. Rene] Univ Utrecht, Fac Vet Med, Dept Equine Sci, Utrecht, Netherlands; [Prins, Henk-Jan] Univ Med Ctr Utrecht, Dept Immunol, NL-3508 GA Utrecht, Netherlands; [Malda, Jos] Queen…	Alblas, J (reprint author), Univ Med Ctr Utrecht, Dept Orthopaed G05 228, POB 85500, NL-3508 GA Utrecht, Netherlands.	j.alblas@umcutrecht.nl		Prins, Henk-Jan/0000-0002-6842-6804; Alblas, Jacqueline/0000-0002-2996-9697	Anna Foundation; Netherlands Organization for Scientific Research (NWO) [017.001.181]; Netherlands Ministry of Economic Affairs; Netherlands Ministry of Education, Culture, and Science; Dutch Technology Foundation STW	The collagen type VI antibody (developed by E. Engvall) and the osteonectin antibody (developed by J.D. Termine) were obtained from the DSHB. The authors thank Dr. T. Vermonden from the Department of Pharmaceutics, Utrecht University, for help with rheometry measurements. The authors acknowledge the financial support by the Anna Foundation, The Netherlands Organization for Scientific Research (NW…	Alhadlaq A, 2003, J DENT RES, V82, P951; Thonhoff JR, 2008, BRAIN RES, V1187, P42, DOI 10.1016/j.brainres.2007.10.046; Alhadlaq A, 2005, J BONE JOINT SURG AM, V87A, P936, DOI 10.2106/JBJS.D.02104; Schuurman W, 2011, BIOFABRICATION, V3, DOI 10.1088/1758-5082/3/2/021001; Masuda K, 2003, J ORTHOPAED RES, V21, P139, DOI 10.1016/S0736-0266(02)00109-2; Prakash D, 2002, KNEE, V9, P7, DOI 10.1016/S0968-0…	53	69	71	15	67	MARY ANN LIEBERT, INC	NEW ROCHELLE	140 HUGUENOT STREET, 3RD FL, NEW ROCHELLE, NY 10801 USA	1937-3384			TISSUE ENG PART C-ME	Tissue Eng. Part C-Methods	JAN	2012	18	1
J	Catros, S; Guillemot, F; Nandakumar, A; Ziane, S; Moroni, L; Habibovic, P; van Blitterswijk, C; Rousseau, B; Chassande, O; Amedee, J; Fricain, JC				Catros, Sylvain; Guillemot, Fabien; Nandakumar, Anandkumar; Ziane, Sophia; Moroni, Lorenzo; Habibovic, Pamela; van Blitterswijk, Clemens; Rousseau, Benoit; Chassande, Olivier; Amedee, Joelle; Fricain, Jean-Christophe			Layer-by-Layer Tissue Microfabrication Supports Cell Proliferation In Vitro and In Vivo	TISSUE ENGINEERING PART C-METHODS			English	Article							SCAFFOLDS; CULTURE; VIABILITY; BIOLOGY; DENSITY	Layer-by-layer biofabrication represents a novel strategy to create three-dimensional living structures with a controlled internal architecture, using cell micromanipulation technologies. Laser assisted bioprinting (LAB) is an effective printing method for patterning cells, biomolecules, and biomaterials in two dimensions. "Biopapers,'' made of thin polymer scaffolds, may be appropriate to achiev…	[Catros, Sylvain; Guillemot, Fabien; Ziane, Sophia; Chassande, Olivier; Amedee, Joelle; Fricain, Jean-Christophe] Bordeaux Segalen Univ, INSERM, U1026, F-33760 Bordeaux, France; [Nandakumar, Anandkumar; Moroni, Lorenzo; Habibovic, Pamela; van Blitterswijk, Clemens] Univ Twente, Dept Tissue Regenerat, Enschede, Netherlands; [Rousseau, Benoit] Univ Bordeaux 2, Anim Care Facil A2, F-33076 Bordeaux, …	Catros, S (reprint author), Bordeaux Segalen Univ, INSERM, U1026, 146 Rue Leo Saignat, F-33760 Bordeaux, France.	sylvaincatros@hotmail.com	Guillemot, Fabien/F-5174-2012; VILAMITJANA AMEDEE, Joelle/F-3369-2013; Moroni, Lorenzo/D-2826-2014;	Guillemot, Fabien/0000-0002-4263-4365; Moroni, Lorenzo/0000-0003-1298-6025; van Blitterswijk, Clemens/0000-0003-2371-4615	Fondation de la Recherche Medicale (FRM); Institut Francais de la Recherche Medicale (IFRO); Region Aquitaine; GIS "Advanced Materials in Aquitaine''	The authors would like to thank the "Fondation de la Recherche Medicale (FRM),'' the Institut Francais de la Recherche Medicale (IFRO),'' the "Region Aquitaine,'' and the GIS "Advanced Materials in Aquitaine'' for their financial support.	Lee W, 2009, NEUROREPORT, V20, P798, DOI 10.1097/WNR.0b013e32832b8be4; Barron JA, 2004, BIOMED MICRODEVICES, V6, P139, DOI 10.1023/B:BMMD.0000031751.67267.9f; Lee W, 2009, BIOMATERIALS, V30, P1587, DOI 10.1016/j.biomaterials.2008.12.009; Ekaputra AK, 2009, TISSUE ENG PT A, V15, P3779, DOI 10.1089/ten.TEA.2009.0186; Catros S, 2011, BIOFABRICATION, V3, DOI 10.1088/1758-5082/3/2/025001; Pepper ME, 2…	38	24	26	6	57	MARY ANN LIEBERT, INC	NEW ROCHELLE	140 HUGUENOT STREET, 3RD FL, NEW ROCHELLE, NY 10801 USA	1937-3384	1937-3392		TISSUE ENG PART C-ME	Tissue Eng. Part C-Methods	JAN	2012	18	1
J	Zampa, MF; Araujo, IMD; dos Santos, JR; Zucolotto, V; Leite, JRDA; Eiras, C				Zampa, Maysa F.; Araujo, Ines Maria de S.; dos Santos Junior, Jose Ribeiro; Zucolotto, Valtencir; Leite, Jose Roberto de S. A.; Eiras, Carla			Development of a Novel Biosensor Using Cationic Antimicrobial Peptide and Nickel Phthalocyanine Ultrathin Films for Electrochemical Detection of Dopamine	INTERNATIONAL JOURNAL OF ANALYTICAL CHEMISTRY			English	Article							ASCORBIC-ACID; SENSING APPLICATIONS; PARKINSONS-DISEASE; CARBON NANOTUBES; IMMOBILIZATION; NANOCOMPOSITES; DERMASEPTINS; POLYANILINE; DESIGN	The antimicrobial peptide dermaseptin 01 (DS 01), from the skin secretion of Phyllomedusa hypochondrialis frogs, was immobilized in nanostructured layered films in conjunction with nickel tetrasulfonated phthalocyanines (NiTsPc), widely used in electronic devices, using layer-by-layer technique. The films were used as a biosensor to detect the presence of dopamine (DA), a neurotransmitter associa…	[Zampa, Maysa F.] Inst Fed Educ Ciencia & Tecnol Piaui IFPI, BR-64210260 Parnaiba, PI, Brazil; [Zampa, Maysa F.; Araujo, Ines Maria de S.; Leite, Jose Roberto de S. A.; Eiras, Carla] Univ Fed Piaui UFPI, Biotec, Nucleo Pesquisa Biodiversidade & Biotecnol, BR-64202020 Parnaiba, PI, Brazil; [Araujo, Ines Maria de S.; dos Santos Junior, Jose Ribeiro] Univ Fed Piaui UFPI, Ctr Ciencias Nat, Dept Quim,…	Eiras, C (reprint author), Univ Fed Piaui UFPI, Biotec, Nucleo Pesquisa Biodiversidade & Biotecnol, Campus Ministro Reis Velloso, BR-64202020 Parnaiba, PI, Brazil.	carla.eiras.ufpi@gmail.com	Eiras, Carla /G-3156-2012	Eiras, Carla /0000-0001-8861-774X	FAPEPI [20.203.0637/2008]; CAPES [577355/2008-2, 476700/2009-4, 503495/2009-3, 501874/2009-7]; IFPI	The authors thank the financial support from the Brazilian funding agencies FAPEPI (Fluxo Continuo Program 2009-process number 20.203.0637/2008), CAPES (Nanobiomed Network), and CNPq (Jovens Pesquisadores/Nanotecnologia 2008-process number 577355/2008-2, Universal 476700/2009-4 and Consolidacao Novos Campi 503495/2009-3 and 501874/2009-7) and IFPI (ProAgrupar 2010). The authors are grateful for t…	Crespilho FN, 2006, INT J ELECTROCHEM SC, V1, P194; Chen SM, 2006, J ELECTROANAL CHEM, V587, P226, DOI 10.1016/j.jelechem.2005.11.019; Zucolotto V, 2006, SENSOR ACTUAT B-CHEM, V113, P809, DOI 10.1016/j.snb.2005.03.114; Zampa MF, 2007, BIOMACROMOLECULES, V8, P3408, DOI 10.1021/bm700528u; Brand GD, 2002, J BIOL CHEM, V277, P49332, DOI 10.1074/jbc.M209289200; Nien PC, 2009, SENSOR ACTUAT B-CHEM, V14…	28	6	6	3	36	HINDAWI PUBLISHING CORPORATION	NEW YORK	410 PARK AVENUE, 15TH FLOOR, #287 PMB, NEW YORK, NY 10022 USA	1687-8760			INT J ANAL CHEM	Int. J. Anal. Chem.		2012
J	Choi, BH; Choi, YS; Hwang, DS; Cha, HJ				Choi, Bong-Hyuk; Choi, Yoo Seong; Hwang, Dong Soo; Cha, Hyung Joon			Facile Surface Functionalization with Glycosaminoglycans by Direct Coating with Mussel Adhesive Protein	TISSUE ENGINEERING PART C-METHODS			English	Article							MESENCHYMAL STEM-CELLS; HYALURONIC-ACID; POLYELECTROLYTE MULTILAYERS; EXTRACELLULAR-MATRIX; IN-VITRO; TITANIUM; DIFFERENTIATION; RGD; IMMOBILIZATION; OSTEOINDUCTION	The use of mussel adhesive proteins (MAPs) as a surface coating for cell adhesion has been suggested due to their unique properties of biocompatibility and effective adhesion on diverse inorganic and organic surfaces. The surface functionalization of scaffolds or implants using extracellular matrix (ECM) molecules is important for the enhancement of target cell behaviors such as proliferation and…	[Choi, Bong-Hyuk; Choi, Yoo Seong; Cha, Hyung Joon] Pohang Univ Sci & Technol, Dept Chem Engn, Pohang 790784, South Korea; [Hwang, Dong Soo; Cha, Hyung Joon] Pohang Univ Sci & Technol, Ocean Sci & Technol Inst, Pohang 790784, South Korea	Cha, HJ (reprint author), Pohang Univ Sci & Technol, Dept Chem Engn, Pohang 790784, South Korea.	hjcha@postech.ac.kr	Hwang, Dong Soo/C-7291-2011	Hwang, Dong Soo/0000-0002-2487-2255	National Research Laboratory [ROA-2007-000-20066-0]; Ministry of Education, Science and Technology (Korea); Marine Biomaterials Research Center; Ministry of Land, Transport and Maritime Affairs (Korea); POSCO	This work was supported by the National Research Laboratory program (ROA-2007-000-20066-0) and the Brain Korea 21 program funded by the Ministry of Education, Science and Technology (Korea), the Marine Biomaterials Research Center grant from the Marine Biotechnology program funded by the Ministry of Land, Transport and Maritime Affairs (Korea), and the POSCO Steel Science program. We thank Dr. S.…	Achyuta AKH, 2009, BIOTECHNOL PROGR, V25, P227, DOI [10.1002/btpr.58, 10.1021/bp.58]; Choi BH, 2010, BIOMATERIALS, V31, P8980, DOI 10.1016/j.biomaterials.2010.08.027; Zou LJ, 2008, J ORTHOP RES, V26, P713, DOI 10.1002/jor.20539; Daley WP, 2008, J CELL SCI, V121, P255, DOI 10.1242/jcs.006064; Lee YH, 2008, ADV MATER, V20, P4154, DOI 10.1002/adma.200800756; Jang Y, 2011, KOREAN J CHEM ENG, V28, P11…	45	6	7	2	14	MARY ANN LIEBERT, INC	NEW ROCHELLE	140 HUGUENOT STREET, 3RD FL, NEW ROCHELLE, NY 10801 USA	1937-3384			TISSUE ENG PART C-ME	Tissue Eng. Part C-Methods	JAN	2012	18	1
S	Urciuolo, F; Imparato, G; Guaccio, A; Mele, B; Netti, PA		Navarro, M; Planell, JA		Urciuolo, Francesco; Imparato, Giorgia; Guaccio, Angela; Mele, Benedetto; Netti, Paolo A.			Novel Strategies to Engineering Biological Tissue In Vitro	NANOTECHNOLOGY IN REGENERATIVE MEDICINE: METHODS AND PROTOCOLS	Methods in Molecular Biology		English	Article; Book Chapter						Tissue engineering; Bio-fabrication; Cell material interaction; Cell metabolism; Modelling; Bioreactor	BOVINE ARTICULAR CHONDROCYTES; HUMAN DERMAL FIBROBLASTS; PERFUSION CULTURE; MECHANICAL-PROPERTIES; BIOREACTOR SYSTEM; VASCULAR GRAFTS; CARTILAGE; SCAFFOLDS; DESIGN; SKIN	Tissue engineering creates biological tissues that aim to improve the function of diseased or damaged tissues. In this chapter, we examine the promise and shortcomings of "top-down" and "bottom-up" approaches for creating engineered biological tissues. In top-down approaches, the cells are expected to populate the scaffold and create the appropriate extracellular matrix and microarchitecture ofte…	[Urciuolo, Francesco] Natl Res Council CNR, Inst Composite & Biomed Mat IMCB, Naples, Italy; [Imparato, Giorgia] IIT, Ctr Adv Biomat Hlth Care CRIB, Naples, Italy; [Guaccio, Angela] Univ Naples Federico II, Interdisciplinary Res Ctr Biomat CRIB, Naples, Italy; [Mele, Benedetto] Univ Naples Federico II, Dept Aeronaut Engn, Naples, Italy; [Netti, Paolo A.] IIT, Genoa, Italy; [Netti, Paolo A.] Univ …	Urciuolo, F (reprint author), Natl Res Council CNR, Inst Composite & Biomed Mat IMCB, Naples, Italy.						Nichol JW, 2009, SOFT MATTER, V5, P1312, DOI 10.1039/b814285h; Dvir-Ginzberg M, 2003, TISSUE ENG, V9, P757, DOI 10.1089/107632703768247430; Martin Y, 2005, BIOMATERIALS, V26, P7481, DOI 10.1016/j.biomaterials.2005.05.057; McGuigan AP, 2006, P NATL ACAD SCI USA, V103, P11461, DOI 10.1073/pnas.0602740103; Gemmiti CV, 2006, TISSUE ENG, V12, P469, DOI 10.1089/ten.2006.12.469; Chung SE, 2008, NAT MATE…	70	9	10	2	11	HUMANA PRESS INC	TOTOWA	999 RIVERVIEW DR, STE 208, TOTOWA, NJ 07512-1165 USA	1064-3745		978-1-61779-388-2	METHODS MOL BIOL	Methods Mol. Biol.		2012	811
B	Wei, C; Sonawane, B; Cai, L; Wang, SF; Dong, JY			ASME	Wei, Chuang; Sonawane, Bhushan; Cai, Lei; Wang, Shanfeng; Dong, Jingyan			DIRECT-DEPOSITION AND MULTIPLE MATERIALS INTEGRATION OF TISSUE ENGINEERING SCAFFOLDS	PROCEEDINGS OF THE ASME INTERNATIONAL MECHANICAL ENGINEERING CONGRESS AND EXPOSITION 2010, VOL 3, PTS A AND B			English	Proceedings Paper	ASME International Mechanical Engineering Congress and Exposition (IMECE)	NOV 12-18, 2010	Vancouver, CANADA	Amer Soc Mech Engineers		Direct-Deposition; tissue engineering scaffolds; multiple nozzle deposition	POLY(PROPYLENE FUMARATE); PHYSICAL-PROPERTIES; BONE; STEREOLITHOGRAPHY; FABRICATION; CARTILAGE; INKS	High-aspect-ratio three-dimensional structures using biocompatible materials are critical for tissue engineering applications. This study develops a multi-nozzle direct-write approach to construct tissue engineering scaffolds with complex three-dimensional structures utilizing polymeric materials. This approach provides the capability to fabricate three dimensional scaffolds by depositing biocomp…	[Wei, Chuang; Sonawane, Bhushan; Dong, Jingyan] N Carolina State Univ, Edward P Fitts Dept Ind & Syst Engn, Raleigh, NC 27695 USA	Wei, C (reprint author), N Carolina State Univ, Edward P Fitts Dept Ind & Syst Engn, Raleigh, NC 27695 USA.	swang16@utk.edu; jdong@ncsu.edu	Dong, Jingyan /B-3665-2010	Dong, Jingyan /0000-0003-2224-9168			Lam CXF, 2002, MAT SCI ENG C-BIO S, V20, P49, DOI 10.1016/S0928-4931(02)00012-7; SACHS E, 1992, J ENG IND-T ASME, V114, P481; Woodfield TBF, 2004, BIOMATERIALS, V25, P4149, DOI 10.1016/j.biomaterials.2003.10.056; Sachlos E, 2003, BIOMATERIALS, V24, P1487, DOI 10.1016/S0142-9612(02)00528-8; Ghosh S, 2008, ADV FUNCT MATER, V18, P1883, DOI 10.1002/adfm.200800040; Wang SF, 2006, BIOMACROMOLECULES, V7…	23	0	0	0	2	AMER SOC MECHANICAL ENGINEERS	NEW YORK	THREE PARK AVENUE, NEW YORK, NY 10016-5990 USA			978-0-7918-4427-4				2012
J	Salonikidou, B; Savvas, D; Diamantis, G; Astaras, A		Kyriacou, E; Promponas, V; Loizou, C; Schizas, CN; Pattichis, CS		Salonikidou, Barbara; Savvas, Dimitris; Diamantis, Georgios; Astaras, Alexander			Development and Evaluation of an Open Source Wearable Navigation Aid for Visually Impaired Users (CYCLOPS)	IEEE 12TH INTERNATIONAL CONFERENCE ON BIOINFORMATICS & BIOENGINEERING			English	Proceedings Paper	12th IEEE International Conference on BioInformatics and BioEngineering (BIBE)	NOV 11-13, 2012	Larnaca, CYPRUS	IEEE, Cyprus Presidency Council European Union, IEEE Comp Soc, Univ Cyprus, Biol & AI Fdn (BAIF), Frederick Univ, Hellen Soc Computat Biol & Bioinformat (HSCBB), Tech Univ Cyprus, IEEE Engn Med & Biol Soc (IEEE EMBS), Int Federat Med & Biol Engn (IFMBE)		biomedical engineering; visually impaired; blind navigation; ultrasonic sensor; ultrasound range finder; digital compass; MEMS accelerometer; ATmega328 microcontroller; vibration motor; tactile output; audio cue; open source; electronic glove; wearable computing; smart clothing; power autonomous; pilot study; obstacle course; qualitative questionnaire		A wearable computing navigation aid for the visually impaired was designed, tested and evaluated in a series of pilot experiments. The system comprises an ultrasonic transceiver, a digital compass with a built-in accelerometer, sound playback electronics, a vibration motor and a microcontroller, all integrated inside a glove. The system prototype is power autonomous for about an hour and interfac…	[Salonikidou, Barbara; Astaras, Alexander] Alexander Technol Educ Inst Thessaloniki, Dept Automat, Thessaloniki, Greece	Salonikidou, B (reprint author), Alexander Technol Educ Inst Thessaloniki, Dept Automat, Thessaloniki, Greece.	saloniki@autom.teithe.gr; savas_dimis@hotmail.com; trilias28@gmail.com; astaras@med.auth.gr					Tang TB, 2002, IEEE SENS J, V2, P628, DOI 10.1109/JSEN.2002.807491; Johannessen EA, 2004, IEEE T BIO-MED ENG, V51, P525, DOI 10.1109/TBME.2003.820370; Astaras A, 2008, HIPPOKRATIA, V12, P10; Buechley L, 2008, IEEE PERVAS COMPUT, V7, P12, DOI 10.1109/MPRV.2008.38; Chi L. Y., 2011, Google Inc, USA, US patent, Patent No. 8009141; Frankowiak M, 2005, INT J MACH TOOL MANU, V45, P573, DOI 10.1016/j.ijm…	11	0	0	0	4	IEEE	NEW YORK	345 E 47TH ST, NEW YORK, NY 10017 USA			978-1-4673-4358-9				2012
S	Shishkovsky, I; Yadroitsev, I; Smurov, I		Schmidt, M; Vollertsen, F; Geiger, M		Shishkovsky, I; Yadroitsev, I; Smurov, I			Direct selective laser melting of nitinol powder	LASER ASSISTED NET SHAPE ENGINEERING 7 (LANE 2012)	Physics Procedia		English	Proceedings Paper	7th Conference on Laser Assisted Net shape Engineering (LANE) / International Conference on Photonic Technologies	NOV 12-15, 2012	Furth, GERMANY	Bayerisches Laserzentrum GmbH (BLZ), Univ Erlangen-Nurnberg (LPT), Photon Technologies, Int Acad Prod Engn (CIRP), Erlangen Grad Sch Adv Opt Technologies (SAOT), German Acad Soc Prod Engn (WGP), German Sci Laser Soc (WLT)		direct selective laser melting (SLM); nitinol (NiTi - intermetallics); shape memory alloys (SMA); biomedical applications	SHAPE-MEMORY ALLOY	Conditions of a layer-by-layer synthesis of 3D parts made of nitinol by a Selective Laser Melting (SLM) are studied. Full-density 3D parts from nitinol are manufactured by the SLM with preheating up to 500 degrees C. The effect of different laser parameters on the structure and an intermetallic phase composition of the melted samples is analyzed by the methods of optical metallography, microhardn…	[Shishkovsky, I; Yadroitsev, I; Smurov, I] Univ Lyon, ENISE, DIPI Lab, F-42023 St Etienne 2, France	Shishkovsky, I (reprint author), Univ Lyon, ENISE, DIPI Lab, 58 Rue Jean Parot, F-42023 St Etienne 2, France.	igor.shishkovskiy@enise.fr	Shishkovsky, Igor/A-2257-2011	Shishkovsky, Igor/0000-0002-4404-9020			Gebhardt A, 2010, PHYSCS PROC, V5, P543, DOI 10.1016/j.phpro.2010.08.082; Bram M, 2002, MAT SCI ENG A-STRUCT, V337, P254, DOI 10.1016/S0921-5093(02)00028-X; Huang H, 2004, APPL SURF SCI, V228, P201, DOI 10.1016/j.apsusc.2004.01.018; Krishna BV, 2007, METALL MATER TRANS A, V38A, P1096, DOI 10.1007/s11661-007-9127-4; Shishkovsky IV, 1999, IZV AKAD NAUK FIZ+, V63, P2077; Shishkovsky IV, 2011, POWDER…	8	14	14	3	19	ELSEVIER SCIENCE BV	AMSTERDAM	SARA BURGERHARTSTRAAT 25, PO BOX 211, 1000 AE AMSTERDAM, NETHERLANDS	1875-3892			PHYSCS PROC			2012	39
S	Yu, YZ; Han, ZZ; Liu, Y; Fang, SH; Liu, YY; Hu, QX		Wang, GL; Wang, HF; Zhang, X; Li, B; Chen, DF; Li, YF		Yu, Yongze; Han, Zhenzhong; Liu, Ying; Fang, Shuhui; Liu, Yuanyuan; Hu, Qingxi			Fabrication of 3D Hierarchical Scaffolds by a Hybrid Process Combining Low-Temperature Deposition and Electrospinning	PROGRESS IN ADVANCED MANUFACTURING TECHNOLOGIES	Key Engineering Materials		English	Article; Book Chapter						Micro/nano Multilayer Scaffolds; Low-temperature Deposition; Electrospinning; Chitosan-gelatin; PCL	TISSUE-ENGINEERING APPLICATIONS; FUTURE-DIRECTIONS; BIOMATERIALS; CHALLENGES	An ideal scaffold should mimic the morphology of the natural extracellular matrix and have good mechanical properties and biologically functional. So, the key point of fabricating of scaffolds is to realize the composition of scaffolds by materials having different physical and biological properties and control porous structure accurately. In this study, we propose a novel technology combining a …	[Yu, Yongze; Han, Zhenzhong; Liu, Ying; Fang, Shuhui; Liu, Yuanyuan; Hu, Qingxi] Shanghai Univ, Rapid Mfg Engn Ctr, Shanghai, Peoples R China	Yu, YZ (reprint author), Shanghai Univ, Rapid Mfg Engn Ctr, Shanghai, Peoples R China.	yuyz1023@sina.com; hanzhenzhong1024@sina.com; yingliu19871126@yahoo.cn; fangsh1996@gmail.com; huqingxi@shu.edu.cn					Kim G, 2008, MACROMOL RAPID COMM, V29, P1577, DOI 10.1002/marc.200800277; Lee SJ, 2006, BIOMATERIALS, V27, P3466, DOI 10.1016/j.biomaterials.2006.01.059; Li M, 2006, J BIOMED MATER RES A, V79A, P963, DOI 10.1002/jbm.a.30833; Pfister A, 2004, J POLYM SCI POL CHEM, V42, P624, DOI 10.1002/pola.10807; Langer R, 2007, TISSUE ENG, V13, P1, DOI 10.1089/ten.2006.0219; Lutolf MP, 2005, NAT BIOTECHNOL, V23…	21	0	0	0	3	TRANS TECH PUBLICATIONS LTD	STAFA-ZURICH	LAUBLSRUTISTR 24, CH-8717 STAFA-ZURICH, SWITZERLAND	1013-9826			KEY ENG MATER			2012	522
S	Nebe, JB; Cornelsen, M; Quade, A; Weissmann, V; Kunz, F; Ofe, S; Schroeder, K; Finke, B; Seitz, H; Bergemann, C		Chandra, T; Ionescu, M; Mantovani, D		Nebe, J. Barbara; Cornelsen, Matthias; Quade, Antje; Weissmann, Volker; Kunz, Friederike; Ofe, Stefan; Schroeder, Karsten; Finke, Birgit; Seitz, Hermann; Bergemann, Claudia			Osteoblast Behavior in vitro in Porous Calcium Phosphate Composite Scaffolds, Surface Activated with a Cell Adhesive Plasma Polymer Layer	THERMEC 2011, PTS 1-4	Materials Science Forum		English	Proceedings Paper	7th International Conference on Processing and Manufacturing of Advanced Materials	AUG 01-05, 2011	Quebec City, CANADA	Minerals, Metals & Mat Soc		composite scaffolds; beta-tricalcium phosphate; plasma technology; human bone cells; scanning electron microscopy; in vitro analysis	TITANIUM SURFACES	Synthetic materials such as bone substitutes are permanently under development for applications in orthopedic and trauma surgery. Our porous scaffolds were produced from beta-tricalcium phosphate (TCP) using the three dimensional (3D)-printing technology. After sintering the porosity and the pore size of the 3D printed scaffolds reached nearly 50 % and 500 mu m, respectively. TCP scaffolds were a…	[Nebe, J. Barbara; Kunz, Friederike; Bergemann, Claudia] Univ Rostock, Biomed Res Ctr, D-18057 Rostock, Germany	Nebe, JB (reprint author), Univ Rostock, Biomed Res Ctr, Schillingallee 69, D-18057 Rostock, Germany.	barbara.nebe@med.uni-rostock.de; Matthias.Cornelsen@uni-rostock.de; quade@inp-greifswald.de; weissmann@ipt-wismar.de; kunzfrie@med.uni-rostock.de; ofe@ipt-wismar.de; schroeder@inp-greifswald.de; finke@inp-greifswald.de; hermann.seitz@uni-rostock.de; claudia.bergemann@med.uni-rostock.de	Seitz, Hermann/G-1657-2015;	Seitz, Hermann/0000-0003-3401-0090; Finke, Birgit/0000-0002-5941-0376			Wang SG, 2005, ANAL BIOANAL CHEM, V381, P547, DOI 10.1002/s00216-004-27712; Schroder K, 2010, J ADHES SCI TECHNOL, V24, P905, DOI 10.1163/016942409X12598231567989; Nebe JB, 2010, MATER SCI FORUM, V638-642, P652, DOI 10.4028/www.scientific.net/MSF.638-642.652; Kunz F, 2010, ACTA BIOMATER, V6, P3798, DOI 10.1016/j.actbio.2010.03.015; Bergemann C, 2010, MATER SCI FORUM, V638-642, P506, DOI 10.4028/w…	16	6	6	0	18	TRANS TECH PUBLICATIONS LTD	STAFA-ZURICH	LAUBLSRUTISTR 24, CH-8717 STAFA-ZURICH, SWITZERLAND	0255-5476			MATER SCI FORUM			2012	706-709
S	Marga, F; Jakab, K; Khatiwala, C; Shephard, B; Dorfman, S; Forgacs, G		Jobbagy, A		Marga, F.; Jakab, K.; Khatiwala, C.; Shephard, B.; Dorfman, S.; Forgacs, G.			Organ Printing: A Novel Tissue Engineering Paradigm	5TH EUROPEAN CONFERENCE OF THE INTERNATIONAL FEDERATION FOR MEDICAL AND BIOLOGICAL ENGINEERING, PTS 1 AND 2	IFMBE Proceedings		English	Proceedings Paper	5th European Conference of the International Federation for Medical and Biological Engineering	SEP 14-18, 2011	Budapest, HUNGARY			Tissue engineering; bioprinting; bioreactor; morphogenesis; early development	ELECTRICAL-STIMULATION; VASCULAR AUTOGRAFTS; SCAFFOLD; PLATFORM; SYSTEMS; GRAFTS; MATRIX; CELLS	We present a novel tissue engineering technology, which utilizes bioprinting, the automated delivery of bio-ink units, multicellular aggregates of defined composition, into biopaper, a biocompatible support environment. Biological structures, tissues and organoids, form post-printing, by morphogenetic processes akin to those utilized in early embryonic development, such as tissue fusion and cell …	[Marga, F.; Jakab, K.; Forgacs, G.] Univ Missouri, Dept Phys, Columbia, MO 65211 USA	Marga, F (reprint author), Univ Missouri, Dept Phys, Columbia, MO 65211 USA.						Tsuda Y, 2007, BIOMATERIALS, V28, P4939, DOI 10.1016/j.biomaterials.2007.08.002; Tandon N, 2009, NAT PROTOC, V4, P155, DOI 10.1038/nprot.2008.183; Vunjak-Novakovic G, 2004, ANNU REV BIOMED ENG, V6, P131, DOI 10.1146/annurev.bioeng.6.040803.140037; Grayson WL, 2008, TRENDS BIOTECHNOL, V26, P181, DOI 10.1016/j.tibtech.2007.12.009; Norotte C, 2009, BIOMATERIALS, V30, P5910, DOI 10.1016/j.biomaterial…	33	5	6	5	25	SPRINGER	NEW YORK	233 SPRING STREET, NEW YORK, NY 10013, UNITED STATES	1680-0737		978-3-642-23507-8	IFMBE PROC			2012	37
J	Bartolo, P; Kruth, JP; Silva, J; Levy, G; Malshe, A; Rajurkar, K; Mitsuishi, M; Ciurana, J; Leu, M				Bartolo, Paulo; Kruth, Jean-Pierre; Silva, Jorge; Levy, Gideon; Malshe, Ajay; Rajurkar, Kamlakar; Mitsuishi, Mamoru; Ciurana, Joaquim; Leu, Ming			Biomedical production of implants by additive electro-chemical and physical processes	CIRP ANNALS-MANUFACTURING TECHNOLOGY			English	Article; Proceedings Paper	62nd General Assembly of CIRP	AUG 19-25, 2012	Hong Kong, PEOPLES R CHINA			Additive manufacturing; Biomedical; Health care	TISSUE ENGINEERING SCAFFOLDS; SHAPE-MEMORY ALLOYS; OF-THE-ART; CALCIUM-PHOSPHATE COATINGS; IN-VITRO DEGRADATION; LASER MELTING SLM; MECHANICAL-PROPERTIES; REGENERATIVE MEDICINE; MICRO-STEREOLITHOGRAPHY; 2-PHOTON POLYMERIZATION	Biomanufacturing integrates life science and engineering fundamentals to produce biocompatible products enhancing the quality of life. The state-of-the-art of this rapidly evolving manufacturing sector is presented and discussed, in particular the additive electrical, chemical and physical processes currently being applied to produce synthetic and biological parts. This fabrication strategy is st…	[Bartolo, Paulo; Levy, Gideon] Polytech Inst Leiria IPL, Ctr Rapid & Sustainable Prod Dev, Leiria, Portugal; [Kruth, Jean-Pierre] Univ Leuven KU Leuven, Div PMA Prod Engn, Louvain, Belgium; [Silva, Jorge] Ctr Tecnol Informcao Renato Archer, Campinas, SP, Brazil; [Levy, Gideon] Inspire AG, Inst Rapid Prod Dev, St Gallen, Switzerland; [Malshe, Ajay] Univ Arkansas, Dept Mech Engn, Fayetteville, AR 7…	Bartolo, P (reprint author), Polytech Inst Leiria IPL, Ctr Rapid & Sustainable Prod Dev, Leiria, Portugal.	pbartolo@ipleiria.pt	Bartolo, Paulo/F-2421-2013; Biofabris, Inct/I-2418-2013	Bartolo, Paulo/0000-0003-3683-726X;			Annaz B, 2004, J MICROSC-OXFORD, V215, P100, DOI 10.1111/j.0022-2720.2004.01354.x; Mendonca G, 2009, BIOMATERIALS, V30, P4053, DOI 10.1016/j.biomaterials.2009.04.010; Rouahi M, 2006, BIOMATERIALS, V27, P2829, DOI 10.1016/j.biomaterials.2006.01.001; Klocke F, 2003, CIRP ANN-MANUF TECHN, V52, P177, DOI 10.1016/S0007-8506(07)60559-9; Zeltinger J, 2001, TISSUE ENG, V7, P557, DOI 10.1089/1076327017532…	229	61	62	3	40	ELSEVIER SCIENCE BV	AMSTERDAM	PO BOX 211, 1000 AE AMSTERDAM, NETHERLANDS	0007-8506			CIRP ANN-MANUF TECHN	CIRP Ann-Manuf. Technol.		2012	61	2
J	Bricarello, DA; Prada, MJ; Nitin, N				Bricarello, Daniel A.; Prada, Maria J.; Nitin, Nitin			Physical and chemical modifications of lipid structures to inhibit permeation of free radicals in a supported lipid membrane model	SOFT MATTER			English	Article							ANTIOXIDANT ACTIVITY; OXIDATIVE STABILITY; ALPHA-TOCOTRIENOL; LATERAL DIFFUSION; VITAMIN-E; LIPOSOMES; BILAYERS; PEROXIDATION; PHOSPHOLIPIDS; FLUORESCENCE	Oxidation of encapsulated bioactives in lipid-based nanostructures (e.g., emulsions, liposomes and lipid coatings) is a significant challenge that limits functionality and shelf life of products in many industries including food, cosmetic, and pharmaceutical industries and in biomedical devices. The objective of this study is to investigate how physical and chemical properties of the lipid interf…	[Bricarello, Daniel A.; Nitin, Nitin] Univ Calif Davis, Dept Food Sci, Davis, CA 95616 USA; [Bricarello, Daniel A.; Nitin, Nitin] Univ Calif Davis, Dept Technol, Davis, CA 95616 USA; [Prada, Maria J.] Univ Calif Davis, Dept Chem Engn, Davis, CA 95616 USA	Nitin, N (reprint author), Univ Calif Davis, Dept Food Sci, 1 Shields Ave, Davis, CA 95616 USA.	nnitin@ucdavis.edu	Nitin, Nitin/I-6422-2013		ACS-PRF [51459-DNI5]; NSF-CAPPS	We would like to thank Prof. Atul N. Parikh for use of the ellipsometer. These research efforts were supported by funding from ACS-PRF (award # 51459-DNI5) and NSF-CAPPS.	Tikekar RV, 2012, LANGMUIR, V28, P9233, DOI 10.1021/la301435k; Tanaka K, 1999, LANGMUIR, V15, P600, DOI 10.1021/la9808869; SUZUKI Y, 1993, BIOCHEMISTRY-US, V32, P10692, DOI 10.1021/bi00091a020; BUETTNER GR, 1993, FREE RADICAL BIO MED, V14, P49, DOI 10.1016/0891-5849(93)90508-R; Tikekar RV, 2011, SOFT MATTER, V7, P8149, DOI 10.1039/c1sm05031a; Tikekar RV, 2011, FOOD RES INT, V44, P139, DOI 10.1016…	59	13	13	3	24	ROYAL SOC CHEMISTRY	CAMBRIDGE	THOMAS GRAHAM HOUSE, SCIENCE PARK, MILTON RD, CAMBRIDGE CB4 0WF, CAMBS, ENGLAND	1744-683X			SOFT MATTER	Soft Matter		2012	8	43
J	Tong, WJ; Song, XX; Gao, CY				Tong, Weijun; Song, Xiaoxue; Gao, Changyou			Layer-by-layer assembly of microcapsules and their biomedical applications	CHEMICAL SOCIETY REVIEWS			English	Review							DNA MULTILAYER FILMS; POLYMER HYDROGEL CAPSULES; BLOCK-COPOLYMER MICELLES; POLY(ALLYLAMINE HYDROCHLORIDE) MICROCAPSULES; CARBOHYDRATE-PROTEIN INTERACTIONS; SULFONATE)-DOPED CACO3 PARTICLES; PH-CONTROLLED PERMEABILITY; ANTICANCER DRUG-DELIVERY; ENZYME-LOADED LIPOSOMES; WATER-SOLUBLE DRUGS	Nanoengineered multifunctional capsules with tailored structures and properties are of particular interest due to their multifunctions and potential applications as new colloidal structures in diverse fields. Among the available fabrication methods, the layer-by-layer (LbL) assembly of multilayer films onto colloidal particles followed by selective template removal has attracted extensive attenti…	[Tong, Weijun; Song, Xiaoxue; Gao, Changyou] Zhejiang Univ, Dept Polymer Sci & Engn, MOE Key Lab Macromol Synth & Functionalizat, Hangzhou 310027, Peoples R China	Gao, CY (reprint author), Zhejiang Univ, Dept Polymer Sci & Engn, MOE Key Lab Macromol Synth & Functionalizat, Hangzhou 310027, Peoples R China.	cygao@mail.hz.zj.cn		Gao, Changyou/0000-0001-5084-7208	Natural Science Foundation of China [51120135001, 21174130]; Ministry of Science and Technology of China for the Indo-China Cooperation [2010DFA51510]; PhD Programs Foundation of Ministry of Education of China [20090101110049]; Zhejiang Provincial Natural Science Foundation of China [Z4090177, Y4110064]; Open Project of State Key Laboratory of Supramolecular Structure and Materials [sklssm201224]	This study was financially supported by the Natural Science Foundation of China (51120135001 and 21174130), the Ministry of Science and Technology of China for the Indo-China Cooperation (2010DFA51510), PhD Programs Foundation of Ministry of Education of China (20090101110049), Zhejiang Provincial Natural Science Foundation of China (Z4090177 and Y4110064), and Open Project of State Key Laborator…	Shchukin DG, 2004, ADV MATER, V16, P671, DOI 10.1002/adma.200306466; Chen XY, 2011, ACCOUNTS CHEM RES, V44, P841, DOI 10.1021/ar200231d; Ochs CJ, 2011, LANGMUIR, V27, P1275, DOI 10.1021/la104232r; Chandrawati R, 2011, SOFT MATTER, V7, P9638, DOI 10.1039/c1sm05623a; Xie LL, 2012, CHINESE J POLYM SCI, V30, P719, DOI 10.1007/s10118-012-1156-9; Antonietti M, 1995, ADV MATER, V7, P1000, DOI 10.1002/ad…	305	137	139	43	402	ROYAL SOC CHEMISTRY	CAMBRIDGE	THOMAS GRAHAM HOUSE, SCIENCE PARK, MILTON RD, CAMBRIDGE CB4 0WF, CAMBS, ENGLAND	0306-0012			CHEM SOC REV	Chem. Soc. Rev.		2012	41	18
S	Lantada, AD; Morgado, PL		Yarmush, ML		Diaz Lantada, Andres; Lafont Morgado, Pilar			Rapid Prototyping for Biomedical Engineering: Current Capabilities and Challenges	ANNUAL REVIEW OF BIOMEDICAL ENGINEERING, VOL 14	Annual Review of Biomedical Engineering		English	Review; Book Chapter						rapid manufacturing; biomedical devices; tissue engineering; organ printing; biofabrication	COMPUTER-AIDED-DESIGN; MICRO-CT; SCAFFOLDS; RECONSTRUCTION; BONE; SURGERY; SYSTEM; CELLS; CONSTRUCTION; TECHNOLOGIES	A new set of manufacturing technologies has emerged in the past decades to address market requirements in a customized way and to provide support for research tasks that require prototypes. These new techniques and technologies are usually referred to as rapid prototyping and manufacturing technologies, and they allow prototypes to be produced in a wide range of materials with remarkable precisio…	[Diaz Lantada, Andres; Lafont Morgado, Pilar] Univ Politecn Madrid, Dept Mech Engn, Prod Dev Lab, E-28006 Madrid, Spain	Lantada, AD (reprint author), Univ Politecn Madrid, Dept Mech Engn, Prod Dev Lab, E-28006 Madrid, Spain.	adiaz@etsii.upm.es; plafont@etsii.upm.es					Andrianesis K, 2008, P IEEE RAS-EMBS INT, P517, DOI 10.1109/BIOROB.2008.4762907; Probst FA, 2010, HANDCHIR MIKROCHIR P, V42, P369, DOI 10.1055/s-0030-1248310; Fan HY, 2000, NATURE, V405, P56, DOI 10.1038/35011026; Maher PS, 2009, IFMBE PROC, V22, P2200; Salgueiredo E, 2008, DIAM RELAT MATER, V17, P878, DOI 10.1016/j.diamond.2007.08.019; Moroni L, 2008, J BIOMAT SCI-POLYM E, V19, P543, DOI 10.1163…	101	46	50	10	86	ANNUAL REVIEWS	PALO ALTO	4139 EL CAMINO WAY, PO BOX 10139, PALO ALTO, CA 94303-0897 USA	1523-9829		978-0-8243-3514-4	ANNU REV BIOMED ENG	Annu. Rev. Biomed. Eng.		2012	14
S	Tarawneh, AM; Wettergreen, M; Liebschner, MAK		Liebschner, MAK		Tarawneh, Ahmad M.; Wettergreen, Matthew; Liebschner, Michael A. K.			Computer-Aided Tissue Engineering: Benefiting from the Control Over Scaffold Micro-Architecture	COMPUTER-AIDED TISSUE ENGINEERING	Methods in Molecular Biology		English	Article; Book Chapter						Computer-aided tissue engineering; Bio-additive fabrication; Scaffold micro-architecture; Structure optimization; Mathematical algorithms; Micro-architecture control	IN-VITRO; MODEL; VIVO	Minimization schema in nature affects the material arrangements of most objects, independent of scale. The field of cellular solids has focused on the generalization of these natural architectures (bone, wood, coral, cork, honeycombs) for material improvement and elucidation into natural growth mechanisms. We applied this approach for the comparison of a set of complex three-dimensional (3D) arch…	[Tarawneh, Ahmad M.; Liebschner, Michael A. K.] Baylor Coll Med, Dept Neurosurg, Houston, TX 77030 USA; [Wettergreen, Matthew] Caroline Collect, Dept Bioengn, Houston, TX USA; [Liebschner, Michael A. K.] Michael E DeBakey VA Med Ctr, Res Serv Line, Houston, TX USA	Tarawneh, AM (reprint author), Baylor Coll Med, Dept Neurosurg, Houston, TX 77030 USA.						Ramtani S, 2004, J BIOMECH, V37, P1709, DOI 10.1016/j.jbiomech.2004.01.028; Ma PX, 2001, TISSUE ENG, V7, P23, DOI 10.1089/107632701300003269; Rogers-Foy JM, 1999, J INVEST SURG, V12, P263; Berry CC, 2004, BIOMATERIALS, V25, P5781, DOI 10.1016/j.biomaterials.2004.01.029; Martin I, 2004, TRENDS BIOTECHNOL, V22, P80, DOI 10.1016/j.tibtech.2003.12.001; Wettergreen MA, 2005, ANN BIOMED ENG, V33, P1333…	45	5	5	2	7	HUMANA PRESS INC	TOTOWA	999 RIVERVIEW DR, STE 208, TOTOWA, NJ 07512-1165 USA	1064-3745		978-1-61779-764-4	METHODS MOL BIOL	Methods Mol. Biol.		2012	868
S	Meyer, U; Neunzehn, J; Wiesmann, HP		Liebschner, MAK		Meyer, Ulrich; Neunzehn, Joerg; Wiesmann, Hans Peter			Computer-Aided Approach for Customized Cell-Based Defect Reconstruction	COMPUTER-AIDED TISSUE ENGINEERING	Methods in Molecular Biology		English	Article; Book Chapter						Animal model; Bioengineering; Bone; Computer-aided techniques; Individualized scaffolds; Osteoblasts; Tissue engineering	TISSUE-ENGINEERED BONE; IN-VIVO; BIOPHYSICAL PRINCIPLES; POLYLACTIC ACID; STROMAL CELLS; STEM-CELLS; SCAFFOLDS; DESIGN; BIOCOMPATIBILITY; TRANSPLANTATION	Computer-aided technologies like computer-aided design (CAD), computer-aided manufacturing (CAM), and a lot of other features like finite element method (FEM) have been recently employed for use in medical ways like in extracorporeal bone tissue engineering strategies. Aim of this pilot experimental study was to test whether autologous osteoblast-like cells cultured in vitro on individualized sca…	[Meyer, Ulrich] Univ Dusseldorf, Clin Maxillofacial & Plast Facial Surg, Munster, Germany; [Neunzehn, Joerg; Wiesmann, Hans Peter] Univ Munster, Clin Cranio, Munster, Germany	Meyer, U (reprint author), Univ Dusseldorf, Clin Maxillofacial & Plast Facial Surg, Munster, Germany.						Kuznetsov SA, 1997, J BONE MINER RES, V12, P1335, DOI 10.1359/jbmr.1997.12.9.1335; VANSLIEDREGT A, 1992, J MATER SCI-MATER M, V3, P365; Kadiyala S, 1997, CELL TRANSPLANT, V6, P125, DOI 10.1016/S0963-6897(96)00279-5; Meyer U, 2004, INT J ORAL MAX SURG, V33, P325, DOI 10.1016/S0901-5027(03)00199-1; Yang SF, 2001, TISSUE ENG, V7, P679, DOI 10.1089/107632701753337645; Wiesmann HP, 2004, INT J ORAL MA…	36	4	4	3	16	HUMANA PRESS INC	TOTOWA	999 RIVERVIEW DR, STE 208, TOTOWA, NJ 07512-1165 USA	1064-3745		978-1-61779-764-4	METHODS MOL BIOL	Methods Mol. Biol.		2012	868
S	Cai, SY; Xi, JT; Chua, CK		Liebschner, MAK		Cai, Shengyong; Xi, Juntong; Chua, Chee Kai			A Novel Bone Scaffold Design Approach Based on Shape Function and All-Hexahedral Mesh Refinement	COMPUTER-AIDED TISSUE ENGINEERING	Methods in Molecular Biology		English	Article; Book Chapter						Bone scaffold; Tissue engineering; Finite element method; Mesh refinement; Pore size distribution; Shape function	RAPID PROTOTYPING PARTS; TRAPPED MATERIAL; TISSUE	Tissue engineering is the application of interdisciplinary knowledge in the building and repairing of tissues. Generally, an engineered tissue is a combination of living cells and a support structure called a scaffold. The scaffold provides support for bone-producing cells and can be used to heal or replace a defective bone. In this chapter, a novel bone scaffold design approach based on shape fu…	[Cai, Shengyong; Xi, Juntong] Shanghai Jiao Tong Univ, Sch Mech Engn, Shanghai 200030, Peoples R China; [Chua, Chee Kai] Nanyang Technol Univ, Div Syst & Engn Management, Sch Mech & Aerosp Engn, Singapore, Singapore	Cai, SY (reprint author), Shanghai Jiao Tong Univ, Sch Mech Engn, Shanghai 200030, Peoples R China.						Ang BY, 2000, INT J ADV MANUF TECH, V16, P733; Ang BY, 2000, INT J ADV MANUF TECH, V16, P120, DOI 10.1007/s001700050017; [Anonymous], 1990, ANN REP; WANG N, 1994, BIOPHYS J, V66, P2181; Kraus KH, 2006, VET SURG, V35, P232, DOI 10.1111/j.1532-950X.2006.00142.x; Cai SY, 2008, COMPUT AIDED DESIGN, V40, P1040, DOI 10.1016/j.cad.2008.09.004; Masood SH, 2005, INT J ADV MANUF TECH, V27, P415, DOI 10.100…	19	1	1	2	9	HUMANA PRESS INC	TOTOWA	999 RIVERVIEW DR, STE 208, TOTOWA, NJ 07512-1165 USA	1064-3745		978-1-61779-764-4	METHODS MOL BIOL	Methods Mol. Biol.		2012	868
S	Vozzi, G; Tirella, A; Ahluwalia, A		Liebschner, MAK		Vozzi, Giovanni; Tirella, Annalisa; Ahluwalia, Arti			Rapid Prototyping Composite and Complex Scaffolds with PAM(2)	COMPUTER-AIDED TISSUE ENGINEERING	Methods in Molecular Biology		English	Article; Book Chapter						Rapid prototyping; Microfabrication; Tissue engineering; Biomaterials; Composite scaffolds	TISSUE; DEPOSITION	To create composite synthetic scaffolds with the same degree of complexity and multilevel organization as biological tissue, we need to integrate multilevel biomaterial processing in rapid prototyping systems. The scaffolds then encompass the entire range of properties, which characterize biological tissue. A multilevel microfabrication system, PAM(2), has been developed to address this gap in ma…	[Vozzi, Giovanni; Tirella, Annalisa; Ahluwalia, Arti] Univ Pisa, Ctr E Piaggio Fac Engn, Fac Engn, Pisa, Italy; [Vozzi, Giovanni] CNR Inst Composite & Biomed Mat, Pisa, Italy	Vozzi, G (reprint author), Univ Pisa, Ctr E Piaggio Fac Engn, Fac Engn, Pisa, Italy.		Vozzi, Giovanni/F-9787-2014; Tirella, Annalisa/H-7615-2012	Vozzi, Giovanni/0000-0002-9414-9994; Ahluwalia, Arti/0000-0001-5370-6750; Tirella, Annalisa/0000-0002-3743-3593			Mariani M, 2006, TISSUE ENG, V12, P547, DOI 10.1089/ten.2006.12.547; Boland Thomas, 2006, Biotechnology Journal, V1, P910, DOI 10.1002/biot.200600081; Tirella A, 2009, BIOFABRICATION, V1, DOI 10.1088/1758-5082/1/4/045002; Pioggia G, 2007, BIOSENS BIOELECTRON, V22, P2618, DOI 10.1016/j.bios.2006.10.031; Vozzi G, 2002, TISSUE ENG, V8, P1089, DOI 10.1089/107632702320934182; Mironov V, 2008, REGEN ME…	8	1	1	0	1	HUMANA PRESS INC	TOTOWA	999 RIVERVIEW DR, STE 208, TOTOWA, NJ 07512-1165 USA	1064-3745		978-1-61779-764-4	METHODS MOL BIOL	Methods Mol. Biol.		2012	868
S	Liebschner, MAK; Wettergreen, M		Liebschner, MAK		Liebschner, Michael A. K.; Wettergreen, Matthew			Scaffold Pore Space Modulation Through Intelligent Design of Dissolvable Microparticles	COMPUTER-AIDED TISSUE ENGINEERING	Methods in Molecular Biology		English	Article; Book Chapter						Bio-additive fabrication; Scaffold micro-architecture; Microparticles; Soft lithography; Pore space modulation	SOFT LITHOGRAPHY; IN-VITRO; FABRICATION; CELLS; TISSUE; BONE; DEPOSITION; PROTEINS; STAMP; SIZE	The goal of this area of research is to manipulate the pore space of scaffolds through the application of an intelligent design concept on dissolvable microparticles. To accomplish this goal, we developed an efficient and repeatable process for fabrication of microparticles from multiple materials using a combination of rapid prototyping (RP) and soft lithography. Phase changed 3D printing was us…	[Liebschner, Michael A. K.] Baylor Coll Med, Dept Neurosurg, Houston, TX 77030 USA; [Liebschner, Michael A. K.] Michael E DeBakey VA Med Ctr, Houston, TX USA	Liebschner, MAK (reprint author), Baylor Coll Med, Dept Neurosurg, Houston, TX 77030 USA.						Agrawal CM, 2000, BIOMATERIALS, V21, P2443, DOI 10.1016/S0142-9612(00)00112-5; Wang MY, 2005, J MECH DESIGN, V127, P941, DOI 10.1115/1.1909206; O'Brien FJ, 2005, BIOMATERIALS, V26, P433, DOI 10.1016/j.biomaterials.2004.02.052; Rogers-Foy JM, 1999, J INVEST SURG, V12, P263; Bos GW, 1998, ARCH PHYSIOL BIOCHEM, V106, P100, DOI 10.1076/apab.106.2.100.4384; Jackson TR, 1999, MATER DESIGN, V20, P63, DO…	35	3	3	1	6	HUMANA PRESS INC	TOTOWA	999 RIVERVIEW DR, STE 208, TOTOWA, NJ 07512-1165 USA	1064-3745		978-1-61779-764-4	METHODS MOL BIOL	Methods Mol. Biol.		2012	868
[truncated: 320 more rows]
[truncated: 12 more columns]
