# Supplementary material for: Scientometric and patentometric analyses to determine the knowledge landscape in innovative technologies: The case of 3D bioprinting
Source: PLoS One. 2017 Jun 29;12(6):e0180375. doi: 10.1371/journal.pone.0180375 (PMC5491216; doi:10.1371/journal.pone.0180375)
Supplement: S2 File — (ZIP) [file pone.0180375.s003.zip › Tab Delimited (Win, UTF-8) 1501-2000.txt]

PT	AU	BA	BE	GP	AF	BF	CA	TI	SO	SE	BS	LA	DT	CT	CY	CL	SP	HO	DE	ID	AB	C1	RP	EM	RI	OI	FU	FX	CR	NR	TC	Z9	U1	U2	PU	PI	PA	SN	EI	BN	J9	JI	PD	PY	VL	IS	PN	SU	SI
J	Guo, DG; Xu, KW				Guo Dagang; Xu Kewei			Structure and Properties of Sr-Containing BCP Scaffolds Modulated by RP Porous Negative Mould	RARE METAL MATERIALS AND ENGINEERING			Chinese	Article						bone tissue engineering scaffold; Sr-containing hydroxyapatite bone cement; Sr-containing biphasic calcium phosphate (Sr-BCP); bioceramics	CALCIUM-PHOSPHATE CERAMICS; MECHANICAL-PROPERTIES; BONE; HYDROXYAPATITE; CEMENT	A new type of Sr-containing biphasic calcium phosphate (Sr-BCP) porous scaffolds were in situ synthesized with Sr-containing calcium phosphate cement (Sr-HAC) hardened bodies as starting materials and structure-controllable rapid-prototyping (RP) porous resins as the negative moulds. Results show that the final product is composed of Sr-containing hydroxyapatite (Sr-HA) and Sr-containing tricalci…	[Guo Dagang] Xi An Jiao Tong Univ, Sch Mat Sci & Engn, State Key Lab Mech Behav Mat, Xian 710049, Peoples R China	Guo, DG (reprint author), Xi An Jiao Tong Univ, Sch Mat Sci & Engn, State Key Lab Mech Behav Mat, Xian 710049, Peoples R China.	guodagang@mail.xjtu.edu.cn					Raynaud S, 2002, BIOMATERIALS, V23, P1081, DOI 10.1016/S0142-9612(01)00220-4; Takagi S, 2001, J MATER SCI-MATER M, V12, P135, DOI 10.1023/A:1008917910468; Gauthier O, 1998, BIOMATERIALS, V19, P133, DOI 10.1016/S0142-9612(97)00180-4; Giesen EBW, 2001, J BIOMECH, V34, P799, DOI 10.1016/S0021-9290(01)00030-6; Guo DG, 2005, BIOMATERIALS, V26, P4073, DOI 10.1016/j.biomaterials.2004.10.032; Yuan HP, 19…	12	0	0	1	2	NORTHWEST INST NONFERROUS METAL RESEARCH	SHAANXI	C/O RARE METAL MATERIAL ENGINEERING PRESS, PO BOX 51, XIAN, SHAANXI 710016, PEOPLES R CHINA	1002-185X			RARE METAL MAT ENG	Rare Metal Mat. Eng.	JUN	2010	39			1
J	Lee, S; Park, S; Kim, W				Lee, SuHee; Park, SuA; Kim, WanDoo			Fabrication of Porous 3D PCL Scaffold Using Rapid Prototyping System	TISSUE ENGINEERING AND REGENERATIVE MEDICINE			Korean	Article						polycarprolactone; rapid prototyping; 3D scaffold; plotting system	LOADED PLGA SCAFFOLD; EPSILON-CAPROLACTONE SCAFFOLDS; FREEZE-DRYING METHOD; POLYCAPROLACTONE SCAFFOLDS; STROMAL CELLS; TISSUE; BONE; CARTILAGE; POLYMERS	New rapid prototyping (RP) technology was developed for the fabrication of the 3D porous scaffold in tissue engineering application. In this study, we manufactured the porous polycaprolactone (PCL) scaffolds using the bioplotting system of RP technology. The PCL scaffolds by bioplotting system were divided into four groups according to the strand thickness/distance (um) and orientation (degrees).…	[Lee, SuHee; Park, SuA; Kim, WanDoo] KIMM, Nano Convergence & Mfg Syst Res Div, Nat Inspired Mech Syst Team, Taejon 305343, South Korea	Park, S (reprint author), KIMM, Nano Convergence & Mfg Syst Res Div, Nat Inspired Mech Syst Team, 104 Sinseongno, Taejon 305343, South Korea.	psa@kimm.re.kr					Hoque ME, 2005, J BIOMAT SCI-POLYM E, V16, P1595, DOI 10.1163/156856205774576709; Savarino L, 2007, BIOMATERIALS, V28, P3101, DOI 10.1016/j.biomaterials.2007.03.011; [Anonymous], 1999, J BIOMED MATER RES; Park S, 2009, J MATER SCI-MATER M, V20, P229, DOI 10.1007/s10856-008-3573-4; Yang SF, 2001, TISSUE ENG, V7, P679, DOI 10.1089/107632701753337645; Yilgor P, 2008, MACROMOL SYMP, V269, P92, DOI 10…	21	6	6	0	7	KOREAN TISSUE ENGINEERING REGENERATIVE MEDICINE SOC	JEONJU	CHONBUK NATIONAL UNIV, DEPT POLYMER-NANO SCIENCE & TECH, 664-14, DUCKJIN, JEONJU, 561-756, SOUTH KOREA	1738-2696			TISSUE ENG REGEN MED	Tissue Eng. Regen. Med.	JUN	2010	7	2
J	Becker, AL; Johnston, APR; Caruso, F				Becker, Alisa L.; Johnston, Angus P. R.; Caruso, Frank			Peptide Nucleic Acid Films and Capsules: Assembly and Enzymatic Degradation	MACROMOLECULAR BIOSCIENCE			English	Article						DNA; layer-by-layer; PNA; self-assembly; thin films	DNA MULTILAYER FILMS; STABILITY; POLYELECTROLYTES; CONFORMATION	Sequence-directed hybridization of nucleic acids provides a high level of control for the bottom-up assembly of nanostructured materials. Altering the DNA sequence affords control and versatility over the film structure, but is limited by the chemical and physical properties of DNA. Here, we use DNA analogues, peptide nucleic acids (PNAs), to introduce new properties to multilayered thin films an…	[Becker, Alisa L.; Johnston, Angus P. R.; Caruso, Frank] Univ Melbourne, Ctr Nanosci & Nanotechnol, Dept Chem & Biomol Engn, Parkville, Vic 3010, Australia	Caruso, F (reprint author), Univ Melbourne, Ctr Nanosci & Nanotechnol, Dept Chem & Biomol Engn, Parkville, Vic 3010, Australia.	fcaruso@unimelb.edu.au	Johnston, Angus/A-9254-2011; Caruso, Frank/A-9587-2011; Becker, Alisa/G-4392-2016	Johnston, Angus/0000-0001-5611-4515; Caruso, Frank/0000-0002-0197-497X; Becker, Alisa/0000-0002-9688-3332	Australian Research Council	This work was supported by the Australian Research Council under the Federation Fellowship and Discovery Project schemes. The Particulate Fluids Processing Centre (The University of Melbourne) is acknowledged for infrastructure support. The authors thank Lillian Lee and Francesca Cavalieri for helpful discussions.	ALMARSSON O, 1993, P NATL ACAD SCI USA, V90, P9542, DOI 10.1073/pnas.90.20.9542; Eriksson M, 1996, NAT STRUCT BIOL, V3, P410, DOI 10.1038/nsb0596-410; Mirkin CA, 1996, NATURE, V382, P607, DOI 10.1038/382607a0; Johnston APR, 2007, ANGEW CHEM INT EDIT, V46, P2677, DOI 10.1002/anie.200605135; MARMUR J, 1962, J MOL BIOL, V5, P109, DOI 10.1016/S0022-2836(62)80066-7; Donath E, 1998, ANGEW CHEM INT EDIT…	23	21	22	1	28	WILEY-V C H VERLAG GMBH	WEINHEIM	PO BOX 10 11 61, D-69451 WEINHEIM, GERMANY	1616-5187			MACROMOL BIOSCI	Macromol. Biosci.	MAY 14	2010	10	5
J	Wang, HJ; van Blitterswijk, CA				Wang, Hongjun; van Blitterswijk, Clemens A.			The role of three-dimensional polymeric scaffold configuration on the uniformity of connective tissue formation by adipose stromal cells	BIOMATERIALS			English	Article						Uniform tissue formation; Tissue engineering; Scaffold with repeating units; Dynamic culture; Microenvironment	IN-VITRO; CHONDROGENIC DIFFERENTIATION; EXTRACELLULAR-MATRIX; COPOLYMER SCAFFOLDS; CHITOSAN SCAFFOLDS; CARTILAGE; CULTURE; PROLIFERATION; FIBROBLASTS; DENSITY	To form tissues with uniform cell distribution and extracellular matrix arrangement is of great relevance to obtain the desirable function and maintain structural integrity. Scaffold configuration is believed to play a critical role in regulating cell spatial distribution and consequently tissue formation. In this study, three types of poly(ethyleneglycol-terephthalate)-poly (butylenes terephthal…	[Wang, Hongjun] Stevens Inst Technol, Dept Chem Chem Biol & Biomed Engn, Hoboken, NJ 07030 USA; [Wang, Hongjun; van Blitterswijk, Clemens A.] Univ Twente, Dept Tissue Regenerat, NL-7500 AE Enschede, Netherlands; [Wang, Hongjun; van Blitterswijk, Clemens A.] Univ Twente, Inst Biomed Technol, NL-7500 AE Enschede, Netherlands	Wang, HJ (reprint author), Stevens Inst Technol, Dept Chem Chem Biol & Biomed Engn, McLean Bldg,Room 416, Hoboken, NJ 07030 USA.	hongjun.wang@stevens.edu		van Blitterswijk, Clemens/0000-0003-2371-4615			Kreke MR, 2008, TISSUE ENG PT A, V14, P529, DOI 10.1089/tea.2007.0068; Woodfield TBF, 2004, BIOMATERIALS, V25, P4149, DOI 10.1016/j.biomaterials.2003.10.056; Kim BS, 1998, BIOTECHNOL BIOENG, V57, P46; Vunjak-Novakovic G, 1998, BIOTECHNOL PROGR, V14, P193, DOI 10.1021/bp970120j; Stiehler M, 2009, J BIOMED MATER RES A, V89A, P96, DOI 10.1002/jbm.a.31967; Spatz JP, 2007, METHOD CELL BIOL, V83, P89, …	31	18	18	2	9	ELSEVIER SCI LTD	OXFORD	THE BOULEVARD, LANGFORD LANE, KIDLINGTON, OXFORD OX5 1GB, OXON, ENGLAND	0142-9612			BIOMATERIALS	Biomaterials	MAY	2010	31	15
J	Gittard, SD; Narayan, R				Gittard, Shaun D.; Narayan, Roger			Laser direct writing of micro- and nano-scale medical devices	EXPERT REVIEW OF MEDICAL DEVICES			English	Review						ablation; laser; MAPLE direct write; medical; rapid prototyping; selective laser sintering; stereolithography; two-photon polymerization	2-DIMENSIONAL DIFFERENTIAL ADHERENCE; TISSUE ENGINEERING SCAFFOLDS; TRANSDERMAL DRUG-DELIVERY; MAPLE DIRECT WRITE; 2-PHOTON POLYMERIZATION; HYBRID MATERIALS; MECHANICAL-PROPERTIES; EVAPORATION MAPLE; BONE DEFECTS; CELL-GROWTH	Laser-based direct writing of materials has undergone significant development in recent years. The ability to modify a variety of materials at small length scales and using short production times provides laser direct writing with unique capabilities for fabrication of medical devices. In many laser-based rapid prototyping methods, microscale and submicroscale structuring of materials is controll…	[Gittard, Shaun D.; Narayan, Roger] Univ N Carolina, Joint Dept Biomed Engn, Raleigh, NC 27695 USA; [Gittard, Shaun D.; Narayan, Roger] N Carolina State Univ, Raleigh, NC 27695 USA	Narayan, R (reprint author), Univ N Carolina, Joint Dept Biomed Engn, Campus Box 7115, Raleigh, NC 27695 USA.	roger_narayan@unc.edu			National Science Foundation [0936110]; Department of Defense; National Institutes of Health	This material is based upon work supported by the National Science Foundation under Grant No. 0936110. Roger Narayan is principal investigator on grants from the National Science Foundation, the Department of Defense and the National Institutes of Health on laser-based rapid prototyping of medical devices, including devices for transdermal drug delivery and scaffolds for tissue engineering. In ad…	Kathuria YP, 1999, SURF COAT TECH, V116, P643, DOI 10.1016/S0257-8972(99)00266-2; Singare S, 2009, RAPID PROTOTYPING J, V15, P19, DOI 10.1108/13552540910925027; McGurk M, 1997, ANN ROY COLL SURG, V79, P169; Partee B, 2006, J MANUF SCI E-T ASME, V128, P531, DOI 10.1115/1.2162589; Doraiswamy A, 2006, ACTA BIOMATER, V2, P267, DOI 10.1016/j.actbio.2006.01.004; Chrisey DB, 2000, APPL SURF SCI, V154, P…	114	37	38	8	93	EXPERT REVIEWS	LONDON	UNITEC HOUSE, 3RD FL, 2 ALBERT PLACE, FINCHLEY CENTRAL, LONDON N3 1QB, ENGLAND	1743-4440			EXPERT REV MED DEVIC	Expert Rev. Med. Devices	MAY	2010	7	3
J	Herath, HMTU; Di Silvio, L; Evans, JRG				Herath, H. M. Thushari U.; Di Silvio, Lucy; Evans, Julian R. G.			Biological evaluation of solid freeformed, hard tissue scaffolds for orthopedic applications	JOURNAL OF APPLIED BIOMATERIALS & BIOMECHANICS			English	Article						Solid freeforming; Hard tissue scaffolds; Biocompatibility; Human osteosarcoma; Hydroxyapatite	SILICON-SUBSTITUTED HYDROXYAPATITE; IN-VIVO BEHAVIOR; POROUS HYDROXYAPATITE; OSTEOBLAST RESPONSE; FUSED DEPOSITION; BONE INGROWTH; NATURAL BONE; CERAMICS; SURFACE; DIFFERENTIATION	Purpose: Hydroxyapatite (HA) lattices were made by extrusion freeforming, a rapid prototyping process, and sintered to produce hard tissue scaffolds for bone regeneration. These highly reticulated lattice structures can be built directly from a computer design file which decides and controls their macroscopic shape, pore structure and size distribution. They are therefore defect-specific and show…	[Evans, Julian R. G.] UCL, Dept Chem, London WC1H 0AJ, England; [Herath, H. M. Thushari U.] Univ Peradeniya, Fac Allied Hlth Sci, Dept Med Lab Sci, Peradeniya, Sri Lanka; [Di Silvio, Lucy] Kings Coll London, Guys Kings & St Thomas Med & Dent Inst, Biomat Biomimet & Biophoton Grp, London WC2R 2LS, England	Evans, JRG (reprint author), UCL, Dept Chem, 20 Gordon St, London WC1H 0AJ, England.	j.r.g.evans@ucl.ac.uk					Manjubala I, 2002, J BIOMED MATER RES, V63, P200, DOI 10.1002/jbm.10128; Jones JR, 2004, J BIOMED MATER RES B, V68B, P36, DOI 10.1002/jbm.b.10071; CLOVER J, 1994, BONE, V15, P585, DOI 10.1016/8756-3282(94)90305-0; Hing KA, 2004, J BIOMED MATER RES A, V68A, P187, DOI 10.1002/jbm.a.10050; TENENBAUM HC, 1982, CALCIFIED TISSUE INT, V34, P76, DOI 10.1007/BF02411212; Meinel L, 2004, ANN BIOMED ENG, V32…	36	4	7	0	8	WICHTIG EDITORE	MILAN	72/74 VIA FRIULI, 20135 MILAN, ITALY	1722-6899			J APPL BIOMATER BIOM	J. Appl. Biomater. Biomech.	MAY-AUG	2010	8	2
J	Shanjani, Y; De Croos, JNA; Pilliar, RM; Kandel, RA; Toyserkani, E				Shanjani, Yaser; De Croos, J. N. Amritha; Pilliar, Robert M.; Kandel, Rita A.; Toyserkani, Ehsan			Solid freeform fabrication and characterization of porous calcium polyphosphate structures for tissue engineering purposes	JOURNAL OF BIOMEDICAL MATERIALS RESEARCH PART B-APPLIED BIOMATERIALS			English	Article						solid freeform fabrication; calcium polyphosphate; porosity; bone substitute; osteochondral implant	RAPID PROTOTYPING TECHNIQUES; BONE SUBSTITUTE APPLICATIONS; HYDROXYAPATITE SCAFFOLDS; IN-VITRO; IMPLANTS; REPAIR; PERFORMANCE; VIVO	Solid freeform fabrication (SFF) enables the fabrication of anatomically shaped porous components required for formation of tissue engineered implants This article reports on the characterization of a three-dimensional-printing method, as a powder-based SFF technique, to create reproducible porous structures composed of calcium polyphosphate (CPP) CPP powder of 75-150 mu m was mixed with 10 wt % …	[Shanjani, Yaser; Toyserkani, Ehsan] Univ Waterloo, Rapid Prototyping Lab, Dept Mech & Mechatron Engn, Waterloo, ON N2L 3G1, Canada; [De Croos, J. N. Amritha; Kandel, Rita A.] Mt Sinai Hosp, CIHR, Bioengn Skeletal Tissues Team, Toronto, ON M5G 1X5, Canada; [Pilliar, Robert M.] Univ Toronto, Inst Biomat & Biomed Engn, Toronto, ON M5S 3G9, Canada	Toyserkani, E (reprint author), Univ Waterloo, Rapid Prototyping Lab, Dept Mech & Mechatron Engn, Waterloo, ON N2L 3G1, Canada.			Toyserkani, Ehsan/0000-0002-6716-9500	Canadian Institutes of Health Research (CIHR); Natural Sciences & Engineering Research Council (NSERC) of Canada	Contract grant sponsors Canadian Institutes of Health Research (CIHR), Natural Sciences & Engineering Research Council (NSERC) of Canada	ALBRIGHT JA, 1979, SCI BASIS ORTHOPAEDI, P164; Pilliar RM, 2001, BIOMATERIALS, V22, P963, DOI 10.1016/S0142-9612(00)00261-1; Chumnanklang R, 2007, MAT SCI ENG C-BIO S, V27, P914, DOI 10.1016/j.msec.2006.11.004; Miranda P, 2008, J BIOMED MATER RES A, V85A, P218, DOI 10.1002/jbm.a.31587; Will J, 2008, J MATER SCI-MATER M, V19, P2781, DOI 10.1007/s10856-007-3346-5; Kandel RA, 2006, BIOMATERIALS, V27…	37	34	35	3	17	WILEY-BLACKWELL	MALDEN	COMMERCE PLACE, 350 MAIN ST, MALDEN 02148, MA USA	1552-4973			J BIOMED MATER RES B	J. Biomed. Mater. Res. Part B	MAY	2010	93B	2
J	Wang, ZW; Su, JC; Ma, YH; Zhang, X; Cao, LH; Li, M				Wang Zhi-Wei; Su Jia-Can; Ma Yu-Hai; Zhang Xin; Cao Lie-Hu; Li Ming			Preparation and Properties of Nano Calcium Deficient Apatite/Poly (epsilon-caprolactone) Composite Scaffold	JOURNAL OF INORGANIC MATERIALS			Chinese	Article						calcium deficient hydroxyapatite; nano composite; rapid-prototyping; porous scaffold	TISSUE; PHOSPHATE	Nano calcium deficient hydroxyapatite (cd-HA) and poly (epsilon-caprolactone) (PCL) composite scaffold with well interconnected and open macropores was prepared by rapid-prototyping technique, and its pore size and porosity was controlled. In addition, the characterization of the microstructure of the cd-HA/PCL composite scaffold was carried out. The biological properties of the composite scaffol…	[Wang Zhi-Wei; Su Jia-Can; Ma Yu-Hai; Zhang Xin; Cao Lie-Hu; Li Ming] Second Mil Med Univ, Dept Orthopaed, Changhai Hosp, Shanghai 200433, Peoples R China	Wang, ZW (reprint author), Second Mil Med Univ, Dept Orthopaed, Changhai Hosp, Shanghai 200433, Peoples R China.	shwangzhiwei@vip.sina.com; limingch@21cn.com					Yunos DM, 2008, J MATER SCI, V43, P4433, DOI 10.1007/s10853-008-2552-y; Lopez-Heredia MA, 2008, BIOMATERIALS, V29, P2608, DOI 10.1016/j.biomaterials.2008.02.021; Liu HF, 2008, BIOMATERIALS, V29, P662, DOI 10.1016/j.biomaterials.2007.10.035; Liao S, 2007, DENT MATER, V23, P1120, DOI 10.1016/j.dental.2006.06.045; Kim H, 2007, ACTA MATER, V55, P131, DOI 10.1016/j.actamat.2006.08.008; Yang SF, 2008, …	16	1	1	1	3	SCIENCE PRESS	BEIJING	16 DONGHUANGCHENGGEN NORTH ST, BEIJING 100717, PEOPLES R CHINA	1000-324X			J INORG MATER	J. Inorg. Mater.	MAY	2010	25	5
J	Cooper, GM; Miller, ED; DeCesare, GE; Usas, A; Lensie, EL; Bykowski, MR; Huard, J; Weiss, LE; Losee, JE; Campbell, PG				Cooper, Gregory M.; Miller, Eric D.; DeCesare, Gary E.; Usas, Arvydas; Lensie, Emily L.; Bykowski, Michael R.; Huard, Johnny; Weiss, Lee E.; Losee, Joseph E.; Campbell, Phil G.			Inkjet-Based Biopatterning of Bone Morphogenetic Protein-2 to Spatially Control Calvarial Bone Formation	TISSUE ENGINEERING PART A			English	Article							GROWTH-FACTOR; HEPARAN-SULFATE; EXTRACELLULAR-MATRIX; BIOLOGICAL-ACTIVITY; GRADIENT FORMATION; CELL-GROWTH; IGF-I; BINDING; FIBRIN; FGF-2	The purpose of this study was to demonstrate spatial control of osteoblast differentiation in vitro and bone formation in vivo using inkjet bioprinting technology and to create three-dimensional persistent bio-ink patterns of bone morphogenetic protein-2 (BMP-2) and its modifiers immobilized within microporous scaffolds. Semicircular patterns of BMP-2 were printed within circular DermaMatrix (TM)…	[Cooper, Gregory M.; DeCesare, Gary E.; Lensie, Emily L.; Bykowski, Michael R.; Losee, Joseph E.] Univ Pittsburgh, Div Plast Surg, Dept Surg, Pittsburgh, PA 15224 USA; [Cooper, Gregory M.] Univ Pittsburgh, Dept Oral Biol, Pittsburgh, PA 15224 USA; [Cooper, Gregory M.; Huard, Johnny] Univ Pittsburgh, Dept Bioengn, Pittsburgh, PA 15224 USA; [Usas, Arvydas; Huard, Johnny] Univ Pittsburgh, Stem Cell …	Cooper, GM (reprint author), Univ Pittsburgh, Childrens Hosp Pittsburgh, Dept Surg, 3510 Rangos Res Ctr,1 Childrens Hosp Dr,4401 Penn, Pittsburgh, PA 15224 USA.	greg.cooper@chp.edu			Air Force Multidisciplinary University Research Initiative [F49620-021-0359]; National Institute for Occupational Safety and Health/Centers for Disease Control and Prevention [200-2002-00528]; National Science Foundation [CTS-0210238, DMI-9800565]; National Institutes of Health [1 R01 EB004343, 1 R01 DE019430]; Pennsylvania Department of Community and Economic Development; Health Resources and Se…	This work was supported partially by the Air Force Multidisciplinary University Research Initiative (F49620-021-0359), National Institute for Occupational Safety and Health/Centers for Disease Control and Prevention (200-2002-00528), the National Science Foundation ( grants CTS-0210238 and DMI-9800565), the National Institutes of Health (grants 1 R01 EB004343, to P.G.C.; 1 R01 DE019430, to G.M.C.…	Herring Susan W., 2008, V12, P41, DOI 10.1159/0000115031; Miller ED, 2006, BIOMATERIALS, V27, P2213, DOI 10.1016/j.biomaterials.2005.10.021; Tabata T, 2004, DEVELOPMENT, V131, P703, DOI 10.1242/dev.01043; Jiao XY, 2007, J BIOL CHEM, V282, P1080, DOI 10.1074/jbc.M513414200; Ruppert R, 1996, EUR J BIOCHEM, V237, P295, DOI 10.1111/j.1432-1033.1996.0295n.x; Campbell PG, 1997, AM J PHYSIOL-ENDOC M, V2…	59	32	33	2	11	MARY ANN LIEBERT INC	NEW ROCHELLE	140 HUGUENOT STREET, 3RD FL, NEW ROCHELLE, NY 10801 USA	1937-3341			TISSUE ENG PT A	Tissue Eng. Part A	MAY	2010	16	5
J	Doraiswamy, A; Narayan, RJ				Doraiswamy, Anand; Narayan, Roger J.			Vascular tissue engineering by computer-aided laser micromachining	PHILOSOPHICAL TRANSACTIONS OF THE ROYAL SOCIETY A-MATHEMATICAL PHYSICAL AND ENGINEERING SCIENCES			English	Article						vascular tissue engineering; computer-aided design; laser micromachining; vascular endothelial growth factor; heparin	ENDOTHELIAL GROWTH-FACTOR; 2-DIMENSIONAL DIFFERENTIAL ADHERENCE; RAPID PROTOTYPING TECHNIQUES; SAPHENOUS VEIN GRAFT; BLOOD-VESSEL; CELL-PROLIFERATION; 3-DIMENSIONAL CULTURE; BASEMENT-MEMBRANE; PULMONARY-ARTERY; LOCAL-DELIVERY	Many conventional technologies for fabricating tissue engineering scaffolds are not suitable for fabricating scaffolds with patient-specific attributes. For example, many conventional technologies for fabricating tissue engineering scaffolds do not provide control over overall scaffold geometry or over cell position within the scaffold. In this study, the use of computer-aided laser micromachinin…	[Doraiswamy, Anand; Narayan, Roger J.] Univ N Carolina, Joint Dept Biomed Engn, Chapel Hill, NC 27599 USA	Narayan, RJ (reprint author), Univ N Carolina, Joint Dept Biomed Engn, Chapel Hill, NC 27599 USA.	roger_narayan@unc.edu	Narayan, Roger/J-2789-2013	Narayan, Roger/0000-0002-4876-9869			Aldenhoff YBJ, 2001, J BIOMED MATER RES, V54, P224, DOI 10.1002/1097-4636(200102)54:2<224::AID-JBM9>3.0.CO;2-E; KUBOTA Y, 1988, J CELL BIOL, V107, P1589, DOI 10.1083/jcb.107.4.1589; Pieper JS, 2002, J BIOMED MATER RES, V62, P185, DOI 10.1002/jbm.10267; HERRING MB, 1979, ANN SURG, V190, P84, DOI 10.1097/00000658-197907000-00019; Normand V, 2000, BIOMACROMOLECULES, V1, P730, DOI 10.1021/bm005583j; …	60	4	4	1	9	ROYAL SOC	LONDON	6-9 CARLTON HOUSE TERRACE, LONDON SW1Y 5AG, ENGLAND	1364-503X			PHILOS T R SOC A	Philos. Trans. R. Soc. A-Math. Phys. Eng. Sci.	APR 28	2010	368	1917
J	Yan, KC; Nair, K; Sun, W				Yan, Karen Chang; Nair, Kalyani; Sun, Wei			Three dimensional multi-scale modelling and analysis of cell damage in cell-encapsulated alginate constructs	JOURNAL OF BIOMECHANICS			English	Article						Tissue construct; Mechanical force induced cell damage; Damage criteria; Tissue engineering	MECHANICAL-PROPERTIES; TISSUE CONSTRUCTS; SKELETAL-MUSCLE; ELEMENT; STRAIN; MECHANOTRANSDUCTION; DEFORMATION; FABRICATION; ELASTICITY; APOPTOSIS	One of the major challenges in scaffold guided regenerative therapies is identifying the essential cues such as mechanical forces that induce cellular responses to form functional tissue. Developing multi-scale modelling methods would facilitate in predicting responses of encapsulated cells for controlling and maintaining the cell phenotype in an engineered tissue construct, when mechanical loads…	[Nair, Kalyani; Sun, Wei] Drexel Univ, Dept Mech Engn & Mech, Philadelphia, PA 19104 USA; [Yan, Karen Chang] Coll New Jersey, Dept Mech Engn, Ewing, NJ USA	Sun, W (reprint author), Drexel Univ, Dept Mech Engn & Mech, Philadelphia, PA 19104 USA.	sunwei@drexel.edu			NSF [NSF-0700405]	The authors thank Dr. Milind Gandhi for his assistance in the experimental characterization. The authors acknowledge support from NSF grant NSF-0700405 to this research.	Kouznetsova V, 2001, COMPUT MECH, V27, P37, DOI 10.1007/s004660000212; Smit RJM, 1999, J MECH PHYS SOLIDS, V47, P201, DOI 10.1016/S0022-5096(98)00089-1; Williams B, 1998, J HYPERTENS, V16, P1921, DOI 10.1097/00004872-199816121-00011; Kim YC, 2007, SENSOR ACTUAT B-CHEM, V128, P108, DOI 10.1016/j.snb.2007.05.050; Khalil S, 2007, MAT SCI ENG C-BIO S, V27, P469, DOI 10.1016/j.msec.2006.05.023; Goga Y…	37	15	15	2	18	ELSEVIER SCI LTD	OXFORD	THE BOULEVARD, LANGFORD LANE, KIDLINGTON, OXFORD OX5 1GB, OXON, ENGLAND	0021-9290			J BIOMECH	J. Biomech.	APR 19	2010	43	6
J	Lee, W; Lee, V; Polio, S; Keegan, P; Lee, JH; Fischer, K; Park, JK; Yoo, SS				Lee, Wonhye; Lee, Vivian; Polio, Samuel; Keegan, Phillip; Lee, Jong-Hwan; Fischer, Krisztina; Park, Je-Kyun; Yoo, Seung-Schik			On-Demand Three-Dimensional Freeform Fabrication of Multi-Layered Hydrogel Scaffold With Fluidic Channels	BIOTECHNOLOGY AND BIOENGINEERING			English	Article						tissue engineering; 3D freeform fabrication; hydrogel scaffold; perfusion; collagen; gelatin	OF-THE-ART; CELL-CULTURE; IN-VITRO; EXTRACELLULAR MATRICES; PLGA SCAFFOLD; PLLA SCAFFOLD; TISSUE; COLLAGEN; DIFFERENTIATION; REGENERATION	One of the challenges in tissue engineering is to provide adequate supplies of oxygen and nutrients to cells within the engineered tissue construct. Soft-lithographic techniques have allowed the generation of hydrogel scaffolds containing a network of fluidic channels, but at the cost of complicated and often time-consuming manufacturing steps. We report a three-dimensional (3D) direct printing t…	[Lee, Wonhye; Lee, Vivian; Polio, Samuel; Keegan, Phillip; Lee, Jong-Hwan; Fischer, Krisztina; Yoo, Seung-Schik] Harvard Univ, Brigham & Womens Hosp, Sch Med, Dept Radiol, Boston, MA 02115 USA; [Lee, Wonhye; Lee, Vivian; Park, Je-Kyun] Korea Adv Inst Sci & Technol, Coll Life Sci & Bioengn, Dept Bio & Brain Engn, Taejon 305701, South Korea	Yoo, SS (reprint author), Harvard Univ, Brigham & Womens Hosp, Sch Med, Dept Radiol, Boston, MA 02115 USA.	yoo@bwh.harvard.edu	Polio, Samuel /C-5708-2011; Park, Je-Kyun/A-4911-2011				Ma ZW, 2005, BIOMATERIALS, V26, P1253, DOI 10.1016/j.biomaterials.2004.04.031; Ushida T, 2002, CELL TRANSPLANT, V11, P489; Lee W, 2009, NEUROREPORT, V20, P798, DOI 10.1097/WNR.0b013e32832b8be4; Boland Thomas, 2006, Biotechnology Journal, V1, P910, DOI 10.1002/biot.200600081; Lee W, 2009, BIOMATERIALS, V30, P1587, DOI 10.1016/j.biomaterials.2008.12.009; Boland T, 2003, ANAT REC PART A, V272A, P497…	36	62	69	9	77	JOHN WILEY & SONS INC	HOBOKEN	111 RIVER ST, HOBOKEN, NJ 07030 USA	0006-3592			BIOTECHNOL BIOENG	Biotechnol. Bioeng.	APR 15	2010	105	6
J	Martins, GV; Mano, JF; Alves, NM				Martins, Gabriela V.; Mano, Joao F.; Alves, Natalia M.			Nanostructured self-assembled films containing chitosan fabricated at neutral pH	CARBOHYDRATE POLYMERS			English	Article						Layer-by-layer; Water-soluble chitosan; QCM-D; Biomaterials	POLYELECTROLYTE MULTILAYER FILMS; BY-LAYER BUILDUP; IONIC-STRENGTH; POLYMER-FILMS; ALGINATE; POLYSACCHARIDES; NANOPARTICLES; CHITIN; QCM	The layer-by-layer (LbL) approach enables the design of highly engineered nanostructured surfaces aimed for a variety of applications. Here, the formation of chitosan-alginate assemblies was followed in situ by quartz crystal microbalance with dissipation monitoring (QCM-D). For the case of biomedical and biological applications, it would be desirable to process the film near physiological pH. Wa…	[Martins, Gabriela V.] Univ Minho, Res Grp 3B, Dept Polymer Engn, Headquarters European Inst Excellence Tissue Engn, P-4806909 Caldas Das Taipas, Guimaraes, Portugal; IBB, PT Govt Associated Lab, Braga, Portugal	Martins, GV (reprint author), Univ Minho, Res Grp 3B, Dept Polymer Engn, Headquarters European Inst Excellence Tissue Engn, AvePk, P-4806909 Caldas Das Taipas, Guimaraes, Portugal.	gmartins@dep.uminho.pt	Mano, Joao/A-4418-2009; Group, 3Bs/E-4374-2012; Alves, Natalia/I-5459-2015;	Mano, Joao/0000-0002-2342-3765; Alves, Natalia/0000-0002-8741-4091; Martins, Gabriela/0000-0001-6739-1526	Portuguese Foundation for Science and Technology (FCT) [PTDC/FIS/68209/2006]; POCTI; FEDER	This work was partially supported by Portuguese Foundation for Science and Technology (FCT), through the PTDC/FIS/68209/2006 project and the POCTI and FEDER programs.	Ai H, 2003, CELL BIOCHEM BIOPHYS, V39, P23, DOI 10.1385/CBB:39:1:23; Kharlampieva E, 2006, POLYM REV, V46, P377, DOI 10.1080/15583720600945386; Voinova MV, 1999, PHYS SCRIPTA, V59, P391, DOI 10.1238/Physica.Regular.059a00391; Song ZJ, 2009, MACROMOL BIOSCI, V9, P268, DOI 10.1002/mabi.200800164; Steitz R, 2001, LANGMUIR, V17, P4471, DOI 10.1021/la010168d; Thierry B, 2003, BIOMACROMOLECULES, V4, P1…	26	28	28	2	25	ELSEVIER SCI LTD	OXFORD	THE BOULEVARD, LANGFORD LANE, KIDLINGTON, OXFORD OX5 1GB, OXON, ENGLAND	0144-8617			CARBOHYD POLYM	Carbohydr. Polym.	APR 12	2010	80	2
J	Wan, WB; Shi, PF				Wan, Weibing; Shi, Pengfei			Scaffold Modeling Application in the Repair of Skull Defects	ARTIFICIAL ORGANS			English	Article						Three-dimensional reconstruction; Pediatric; Skull repair; Rapid prototyping; Tissue engineering		The repair of large segmental bone defects caused by trauma, inflammation, and surgery on tumors pose a major clinical challenge. Tissue-engineered bone is emerging as a good choice for prefabricating cellular scaffold, and computer-aided technologies and medical imaging have created new possibilities in biomedical engineering. An accurate and efficient construction of anatomic models is critical…	[Wan, Weibing; Shi, Pengfei] Shanghai Jiao Tong Univ, Inst Image Proc & Pattern Recognit, Shanghai 200030, Peoples R China	Wan, WB (reprint author), Shanghai Jiao Tong Univ, Inst Image Proc & Pattern Recognit, Shanghai 200030, Peoples R China.	wbwan@sjtu.edu.cn						0	1	1	1	5	WILEY-BLACKWELL	MALDEN	COMMERCE PLACE, 350 MAIN ST, MALDEN 02148, MA USA	0160-564X			ARTIF ORGANS	Artif. Organs	APR	2010	34	4
J	Warnke, PH; Seitz, H; Warnke, F; Becker, ST; Sivananthan, S; Sherry, E; Liu, Q; Wiltfang, J; Douglas, T				Warnke, Patrick H.; Seitz, Hermann; Warnke, Frauke; Becker, Stephan T.; Sivananthan, Sureshan; Sherry, Eugene; Liu, Qin; Wiltfang, Joerg; Douglas, Timothy			Ceramic scaffolds produced by computer-assisted 3D printing and sintering: characterization and biocompatibility investigations	JOURNAL OF BIOMEDICAL MATERIALS RESEARCH PART B-APPLIED BIOMATERIALS			English	Article						hydroxyapatite (HAP); tricalcium phosphate (TCP); Bio Oss; biocompatibility; osteoblast; rapid prototyping; printing; sintering; CAD; biodegradable; pore size	IN-VIVO; BONE; BEARING	Hydroxyapatite (HAP) and tricalcium phosphate (TCP) are two very common ceramic materials for bone replacement. However, in general HAP and TCP scaffolds are not tailored to the exact dimensions of the defect site and are mainly used as granules or beads. Some scaffolds are available as ordinary blocks, but cannot be customized for individual perfect fit. Using computer-assisted 3D printing, an e…	[Warnke, Patrick H.] Bond Univ, Fac Med & Hlth Sci, Gold Coast, Qld, Australia; [Warnke, Patrick H.; Warnke, Frauke; Becker, Stephan T.; Liu, Qin; Wiltfang, Joerg; Douglas, Timothy] Univ Kiel, Dept Oral & Maxillofacial Surg, Kiel, Germany; [Seitz, Hermann] Univ Rostock, Fac Mech Engn & Marine Technol, Rostock, Germany; [Sivananthan, Sureshan] Univ London, Epsom & St Helier Univ Hosp NHS Trust, Lo…	Warnke, PH (reprint author), Bond Univ, Fac Med & Hlth Sci, Gold Coast, Qld, Australia.	pwarnke@bond.edu.au	Wiltfang, Jorg/B-1767-2010; Seitz, Hermann/G-1657-2015	Seitz, Hermann/0000-0003-3401-0090			Leukers B, 2005, MATERIALWISS WERKST, V36, P781, DOI 10.1002/mawe.200500968; Balcik C, 2007, ACTA BIOMATER, V3, P985, DOI 10.1016/j.actbio.2007.04.004; Karageorgiou V, 2005, BIOMATERIALS, V26, P5474, DOI 10.1016/j.biomaterials.2005.02.002; Warnke PH, 2006, BIOMATERIALS, V27, P3163, DOI 10.1016/j.biomaterials.2006.01.050; Seitz H, 2005, J BIOMED MATER RES B, V74B, P782, DOI 10.1002/jbm.b.30291; Wa…	10	50	57	10	107	WILEY-LISS	HOBOKEN	DIV JOHN WILEY & SONS INC, 111 RIVER ST, HOBOKEN, NJ 07030 USA	1552-4973			J BIOMED MATER RES B	J. Biomed. Mater. Res. Part B	APR	2010	93B	1
J	Geckil, H; Xu, F; Zhang, XH; Moon, S; Demirci, U				Geckil, Hikmet; Xu, Feng; Zhang, Xiaohui; Moon, SangJun; Demirci, Utkan			Engineering hydrogels as extracellular matrix mimics	NANOMEDICINE			English	Review						biopatterning; cell-encapsulating microfluidic hydrogels; cell microenvironment; extracellular matrix; tissue engineering	PHOTOCROSSLINKABLE HYALURONIC-ACID; MESENCHYMAL STEM-CELLS; HIV-INFECTED SUBJECTS; DRUG-DELIVERY; IN-VITRO; MICROFLUIDIC CHANNELS; POLY(ETHYLENE GLYCOL); REGENERATIVE MEDICINE; MECHANICAL-PROPERTIES; FREEFORM FABRICATION	Extracellular matrix (ECM) is a complex cellular environment consisting of proteins, proteoglycans, and other soluble molecules. ECM provides structural support to mammalian cells and a regulatory milieu with a variety of important cell functions, including assembling cells into various tissues and organs, regulating growth and cell cell communication. Developing a tailored in vitro cell culture …	[Geckil, Hikmet; Xu, Feng; Zhang, Xiaohui; Moon, SangJun; Demirci, Utkan] Harvard MIT Hlth Sci & Technol, Bioacoust MEMS Med Lab, Cambridge, MA 02139 USA; [Geckil, Hikmet] Inonu Univ, Dept Biol, Malatya, Turkey	Demirci, U (reprint author), Harvard MIT Hlth Sci & Technol, Bioacoust MEMS Med Lab, 65 Landsdowne St,267, Cambridge, MA 02139 USA.	udemirci@rics.bwh.harvard.edu	Xu, Feng/H-4468-2011; Xu, Feng/C-7430-2011; Zhang, Xiaohui/C-4569-2013; Geckil, Hikmet/F-7647-2012; liu, fusheng/J-4815-2014	Xu, Feng/0000-0003-4351-0222; Geckil, Hikmet/0000-0003-0070-0691;	J William Fulbright Foundation; Fulbright Scholar at the BAMM Labs; Center for Biomedical Engineering; Brigham and Women's Hospital (MA, USA); Harvard Medical School; NIH [R21-EB007707]; Randolph Hearst Foundation	Hikmet Geckil gratefully acknowledges the support of the J William Fulbright Foundation, as a Fulbright Scholar at the BAMM Labs, Center for Biomedical Engineering, Brigham and Women's Hospital (MA, USA), Harvard Medical School.; This work was partially supported by the NIH-R21-EB007707 and the Randolph Hearst Foundation, Brigham and Women's Hospital Department of Medicine Young Investigator in M…	Ahearne M, 2008, TOPICS TISSUE ENG, V4, P1; AHEARNE M, 2009, DUAL CAMERA SPHERICA, P2011; Tibbitt MW, 2009, BIOTECHNOL BIOENG, V103, P655, DOI 10.1002/bit.22361; Macchiarini P, 2008, LANCET, V372, P2023, DOI 10.1016/S0140-6736(08)61598-6; Ni Y, 2009, BIOTECHNOL LETT, V31, P1661, DOI 10.1007/s10529-009-0077-3; Khademhosseini A, 2006, J BIOMED MATER RES A, V79A, P522, DOI 10.1002/jbm.a.30821; Lam C…	220	165	168	16	118	FUTURE MEDICINE LTD	LONDON	UNITEC HOUSE, 3RD FLOOR, 2 ALBERT PLACE, FINCHLEY CENTRAL, LONDON, N3 1QB, ENGLAND	1743-5889			NANOMEDICINE-UK	Nanomedicine	APR	2010	5	3
J	Guillemot, F; Souquet, A; Catros, S; Guillotin, B				Guillemot, Fabien; Souquet, Agnes; Catros, Sylvain; Guillotin, Bertrand			Laser-assisted cell printing: principle, physical parameters versus cell fate and perspectives in tissue engineering	NANOMEDICINE			English	Article						bioprinting; cells; modeling; rapid prototyping; tissue engineering	VASCULARIZATION PROBLEM; MAMMALIAN-CELLS; THICK TISSUES; SINGLE CELLS; FREE-SURFACE; MORPHOGENESIS; ORGANIZATION; MATRICES; LIQUIDS; GROWTH	We describe the physical parameters involved in laser-assisted cell printing and present evidence that this technology is coming of age. Finally we discuss how this high-throughput, high-resolution technique may help in reproducing local cell microenvironments, and thereby create functional tissue-engineered 3D constructs.	[Guillemot, Fabien; Souquet, Agnes; Catros, Sylvain; Guillotin, Bertrand] Univ Bordeaux 2, INSERM, U577, F-33076 Bordeaux, France	Guillemot, F (reprint author), Univ Bordeaux 2, INSERM, U577, 146 Rue Leo Saignat, F-33076 Bordeaux, France.	fabien.guillemot@inserm.fr	Guillemot, Fabien/F-5174-2012	Guillemot, Fabien/0000-0002-4263-4365	Advanced Materials in Aquitaine; Region Aquitaine; Agence de la Biomedecine	The authors would like to thank the cluster Advanced Materials in Aquitaine, Region Aquitaine, and the Agence de la Biomedecine for financial support. The authors have no other relevant affiliations or financial involvement with any organization or entity with a financial interest in or financial conflict with the subject matter or materials discussed in the manuscript apart from those disclosed.	Auger FA, 2002, E SCHERING RES FDN W, V35, P73; Ko HCH, 2007, EUR CELLS MATER, V14, P1; Boland Thomas, 2006, Biotechnology Journal, V1, P910, DOI 10.1002/biot.200600081; Barron JA, 2004, BIOMED MICRODEVICES, V6, P139, DOI 10.1023/B:BMMD.0000031751.67267.9f; McGuigan AP, 2006, P NATL ACAD SCI USA, V103, P11461, DOI 10.1073/pnas.0602740103; Lalan S, 2001, WORLD J SURG, V25, P1458; Wang W, 2009, J M…	60	30	30	3	35	FUTURE MEDICINE LTD	LONDON	UNITEC HOUSE, 3RD FLOOR, 2 ALBERT PLACE, FINCHLEY CENTRAL, LONDON, N3 1QB, ENGLAND	1743-5889			NANOMEDICINE-UK	Nanomedicine	APR	2010	5	3
J	Wang, XH; Yan, YN; Zhang, RJ				Wang, Xiaohong; Yan, Yongnian; Zhang, Renji			Recent Trends and Challenges in Complex Organ Manufacturing	TISSUE ENGINEERING PART B-REVIEWS			English	Article							PERIPHERAL-NERVE REGENERATION; ENDOTHELIAL PROGENITOR CELLS; OF-THE-ART; BIOARTIFICIAL LIVERS; ASSEMBLY TECHNIQUE; STEM-CELLS; TISSUE; POLYURETHANE; MATRIX; ANGIOGENESIS	Presently, there is a recognized and imperative need for bioartificial organs. The technological advances in transgenosis, tissue engineering, and rapid prototyping have led to the development of spatially complex tissues. An ideal artificial organ should provide nutrient transport system, mechanical stable architecture, and synergetic multicellular organization in one construct. The multinozzle …	[Wang, Xiaohong] Tsinghua Univ, Dept Mech Engn, Ctr Organ Mfg, Beijing 100084, Peoples R China; Tsinghua Univ, Dept Mech Engn, Minist Educ, Key Lab Adv Mat Proc Technol, Beijing 100084, Peoples R China	Wang, XH (reprint author), Tsinghua Univ, Dept Mech Engn, Ctr Organ Mfg, Beijing 100084, Peoples R China.	wangxiaohong@tsinghua.edu.cn			National Natural Science Foundation of China/the Research Grants Council of Hong Kong [50731160625]; National Natural Science Foundation of China [30970748, 30540060, 30440043]; Beijing Municipal Science and Technology Commission [H060920050530]	This study was supported by the National Natural Science Foundation of China/the Research Grants Council of Hong Kong (grant no. 50731160625), the National Natural Science Foundation of China (grant nos. 30970748, 30540060 and 30440043). The authors gratefully thank the Beijing Municipal Science and Technology Commission for its contribution to this project (grant no. H060920050530).	Wang XH, 2006, TISSUE ENG, V12, P83, DOI 10.1089/ten.2006.12.83; Ong SM, 2008, BIOMATERIALS, V29, P3237, DOI 10.1016/j.biomaterials.2008.04.022; Ehrbar M, 2004, CIRC RES, V94, P1124, DOI 10.1161/01.RES.0000126411.29641.08; ARNOLD F, 1991, PHARMACOL THERAPEUT, V52, P407, DOI 10.1016/0163-7258(91)90034-J; Kelm JM, 2003, BIOTECHNOL BIOENG, V83, P173, DOI 10.1002/bit.10655; Koike N, 2004, NATURE, V42…	60	43	45	9	22	MARY ANN LIEBERT, INC	NEW ROCHELLE	140 HUGUENOT STREET, 3RD FL, NEW ROCHELLE, NY 10801 USA	1937-3368			TISSUE ENG PART B-RE	Tissue Eng. Part B-Rev.	APR	2010	16	2
J	Soike, T; Streff, AK; Guan, CX; Ortega, R; Tantawy, M; Pino, C; Shastri, VP				Soike, Thomas; Streff, Amanda K.; Guan, Chenxia; Ortega, Ryan; Tantawy, Mohammed; Pino, Christopher; Shastri, V. Prasad			Engineering a Material Surface for Drug Delivery and Imaging using Layer-by-Layer Assembly of Functionalized Nanoparticles	ADVANCED MATERIALS			English	Article							ELUTING STENTS; FILMS; DEPOSITION; RELEASE; MULTILAYERS; ADSORPTION; CARDIOLOGY; PARTICLES; FRONTIERS; EROSION	Layer-by-layer (LBL) assembly of functionalized nanoparticles (FNPs) within a polyelectrolyte network is described (see image). The LBL-NP-assembly-based modification can be used to engineer surfaces with multiple functions such as controlled (multiple-) drug release with distinct release kinetics and enhanced contrast in clinical imaging modalities. This novel surface modification strategy is ex…	[Soike, Thomas; Streff, Amanda K.; Guan, Chenxia; Ortega, Ryan; Tantawy, Mohammed; Pino, Christopher; Shastri, V. Prasad] Univ Freiburg, Inst Macromol Chem, D-79104 Freiburg, Germany; [Soike, Thomas; Streff, Amanda K.; Guan, Chenxia; Shastri, V. Prasad] Vanderbilt Univ, Dept Biomed Engn, Nashville, TN 37232 USA; [Shastri, V. Prasad] Univ Freiburg, Bioss Ctr Biol Signalling Studies, D-79104 Freibu…	Shastri, VP (reprint author), Univ Freiburg, Inst Macromol Chem, Stefan Meier Str 31, D-79104 Freiburg, Germany.	prasad.shastri@bioss.uni-freiburg.de			Abbot Vascular, Santa Clara, CA, USA; Vanderbilt Institute for Chemical Biology (VICB); Vanderbilt University School of Medicine; Vanderbilt Summer Outreach Program (VSOP); Excellence Initiative of the German Federal and State Governments [EXC 294]	Preliminary findings from this work were presented at the 2007 Society of Biomaterials Annual Meeting. A. Streff and C. Guan contributed equally to the work. This work was supported in part by a grant from Abbot Vascular, Santa Clara, CA, USA, the Vanderbilt Institute for Chemical Biology (VICB), the Vanderbilt Undergraduate Summer Research Program (VUSRP) through the Vanderbilt University School…	Krozer A, 1995, J COLLOID INTERF SCI, V176, P479, DOI 10.1006/jcis.1995.9943; Lipski AM, 2008, BIOMATERIALS, V29, P3836, DOI 10.1016/j.biomaterials.2008.06.002; Lee SW, 2009, J AM CHEM SOC, V131, P671, DOI 10.1021/ja807059k; Zhang JT, 2007, LANGMUIR, V23, P11139, DOI 10.1021/la702021s; Thierry B, 2003, BIOMACROMOLECULES, V4, P1564, DOI 10.1021/bm0341834; Engler AJ, 2006, CELL, V126, P677, DOI 10.…	27	18	19	1	21	WILEY-V C H VERLAG GMBH	WEINHEIM	PO BOX 10 11 61, D-69451 WEINHEIM, GERMANY	0935-9648			ADV MATER	Adv. Mater.	MAR 26	2010	22	12
J	Murr, LE; Gaytan, SM; Medina, F; Martinez, E; Martinez, JL; Hernandez, DH; Machado, BI; Ramirez, DA; Wicker, RB				Murr, L. E.; Gaytan, S. M.; Medina, F.; Martinez, E.; Martinez, J. L.; Hernandez, D. H.; Machado, B. I.; Ramirez, D. A.; Wicker, R. B.			Characterization of Ti-6Al-4V open cellular foams fabricated by additive manufacturing using electron beam melting	MATERIALS SCIENCE AND ENGINEERING A-STRUCTURAL MATERIALS PROPERTIES MICROSTRUCTURE AND PROCESSING			English	Article						Electron beam melting; Open cellular foam fabrication; Elastic modulus measurement; Optical microscopy; SEM and TEM characterization	MECHANICAL-BEHAVIOR; TITANIUM	Ti-6Al-4V open cellular foams were fabricated by additive manufacturing using electron beam melting (EBM). Foam models were developed from CT-scans of aluminum open cellular foams and embedded in CAD for EBM. These foams were fabricated with solid cell structures as well as hollow cell structures and exhibit tailorable stiffness and strength. The strength in proportion to the measured microindent…	[Murr, L. E.; Gaytan, S. M.; Martinez, E.; Martinez, J. L.; Hernandez, D. H.; Machado, B. I.; Ramirez, D. A.] Univ Texas El Paso, Dept Met & Mat Engn, El Paso, TX 79968 USA; [Murr, L. E.; Gaytan, S. M.; Medina, F.; Martinez, E.; Martinez, J. L.; Hernandez, D. H.; Machado, B. I.; Ramirez, D. A.; Wicker, R. B.] Univ Texas El Paso, WM Keck Ctr Innovat 3D, El Paso, TX 79968 USA; [Wicker, R. B.] Univ …	Murr, LE (reprint author), Univ Texas El Paso, Dept Met & Mat Engn, 500 W Univ Ave,Room M-201, El Paso, TX 79968 USA.	lemurr@utep.edu			Mr. and Mrs. MacIntosh Murchison Endowments at The University of Texas at El Paso; LockheedMartin/Aeronautics	This research has been supported in part by Mr. and Mrs. MacIntosh Murchison Endowments at The University of Texas at El Paso. A portion of this research was also supported by LockheedMartin/Aeronautics. Any expressed opinions, findings, conclusions or recommendations are the authors and not necessarily representative of those of Lockheed-Martin/Aeronautics. We are grateful to Joris Bracke of Int…	Dunand DC, 2004, ADV ENG MATER, V6, P369, DOI 10.1002/adem.200405576; Murr LE, 2009, MATER CHARACT, V60, P96, DOI 10.1016/j.matchar.2008.07.006; Gibson LJ, 2000, ANNU REV MATER SCI, V30, P191, DOI 10.1146/annurev.matsci.30.1.191; Erk KA, 2008, ACTA MATER, V56, P5147, DOI 10.1016/j.actamat.2008.06.035; Roebben G, 1997, REV SCI INSTRUM, V68, P4511, DOI 10.1063/1.1148422; Ashby M. F., 2000, METAL FO…	14	46	49	7	43	ELSEVIER SCIENCE SA	LAUSANNE	PO BOX 564, 1001 LAUSANNE, SWITZERLAND	0921-5093			MAT SCI ENG A-STRUCT	Mater. Sci. Eng. A-Struct. Mater. Prop. Microstruct. Process.	MAR 25	2010	527	7-8
J	Kharlampieva, E; Kozlovskaya, V; Gunawidjaja, R; Shevchenko, VV; Vaia, R; Naik, RR; Kaplan, DL; Tsukruk, VV				Kharlampieva, Eugenia; Kozlovskaya, Veronika; Gunawidjaja, Ray; Shevchenko, Valeriy V.; Vaia, Richard; Naik, Rajesh R.; Kaplan, David L.; Tsukruk, Vladimir V.			Flexible Silk-Inorganic Nanocomposites: From Transparent to Highly Reflective	ADVANCED FUNCTIONAL MATERIALS			English	Article							SCANNING PROBE MICROSCOPY; GOLD NANOPARTICLE ARRAYS; SELF-ASSEMBLY METHOD; BY-LAYER FILMS; SPIDER SILK; MULTILAYER FILMS; THIN-FILMS; ANTIMICROBIAL PROPERTIES; MECHANICAL-PROPERTIES; SILVER NANOPARTICLES	A novel type of all-natural, biocompatible, and very robust nanoscale freestanding biohybrids are reported. They are obtained by integrating a silk fibroin matrix with functional inorganic nanoplatelets using a spin-assisted layer-by-layer assembly. The organized assembly of the silk fibroin with clay (montmorillonite) nanosheets results in highly transparent nanoscale films with significantly en…	[Kharlampieva, Eugenia; Kozlovskaya, Veronika; Gunawidjaja, Ray; Tsukruk, Vladimir V.] Georgia Inst Technol, Sch Mat Sci & Engn, Atlanta, GA 30332 USA; [Shevchenko, Valeriy V.] Natl Acad Sci Ukraine, Inst Macromol Chem, UA-02160 Kiev, Ukraine; [Vaia, Richard; Naik, Rajesh R.] USAF, Res Lab, Mat & Mfg Directorate, Wright Patterson AFB, OH 45433 USA; [Kaplan, David L.] Tufts Univ, Dept Biomed Engn,…	Kharlampieva, E (reprint author), Georgia Inst Technol, Sch Mat Sci & Engn, Atlanta, GA 30332 USA.	vladimir@mse.gatech.edu			Air Force Office of Scientific Research; Air Force Research Lab; National Science Foundation; Office of Naval Research	This work was supported by the Air Force Office of Scientific Research, the Air Force Research Lab, the National Science Foundation, and the Office of Naval Research.	Jiang C, 2006, NANO LETT, V6, P2254, DOI 10.1021/nl061630n; Hakimi O, 2007, COMPOS PART B-ENG, V38, P324, DOI 10.1016/j.compositesb.2006.06.012; Gunawidjaja R, 2006, ADV FUNCT MATER, V16, P2024, DOI 10.1002/adfm.200600430; Chiarelli PA, 2001, ADV MATER, V13, P1167, DOI 10.1002/1521-4095(200108)13:15<1167::AID-ADMA1167>3.0.CO;2-A; Stafford CM, 2004, NAT MATER, V3, P545, DOI 10.1038/nmat1175; Zhou …	67	45	46	7	117	WILEY-V C H VERLAG GMBH	WEINHEIM	PO BOX 10 11 61, D-69451 WEINHEIM, GERMANY	1616-301X			ADV FUNCT MATER	Adv. Funct. Mater.	MAR 9	2010	20	5
J	Ochs, CJ; Such, GK; Yan, Y; van Koeverden, MP; Caruso, F				Ochs, Christopher J.; Such, Georgina K.; Yan, Yan; van Koeverden, Martin P.; Caruso, Frank			Biodegradable Click Capsules with Engineered Drug-Loaded Multilayers	ACS NANO			English	Article						click chemistry; poly(L-glutamic acid); layer-by-layer; polymer-drug conjugate; doxorubicin	HOLLOW POLYELECTROLYTE MICROCAPSULES; POLY(L-GLUTAMIC ACID); POLYMER CAPSULES; CELL-ADHESION; CROSS-LINKING; PH; FILMS; DELIVERY; ULTRATHIN; CHEMISTRY	We report the modular assembly of a polymer-drug conjugate into covalently stabilized, responsive, biodegradable, and drug-loaded capsules with control over drug dose and position in the multilayer film. The cancer therapeutic, doxorubicin hydrochloride (DOX), was conjugated to alkyne-functionalized poly(L-glutamic acid) (PGA(Alk)) via amide bond formation. PGA(A)l(k) and PGA(Alk+DOX) were assemb…	[Ochs, Christopher J.; Such, Georgina K.; Yan, Yan; van Koeverden, Martin P.; Caruso, Frank] Univ Melbourne, Ctr Nanosci & Nanotechnol, Dept Chem & Biomol Engn, Parkville, Vic 3010, Australia	Caruso, F (reprint author), Univ Melbourne, Ctr Nanosci & Nanotechnol, Dept Chem & Biomol Engn, Parkville, Vic 3010, Australia.	fcaruso@unimelb.edu.au	Yan, Yan/A-3720-2009; Such, Georgina/B-1157-2011; Ochs, Christopher/B-5477-2009; Caruso, Frank/A-9587-2011	Yan, Yan/0000-0003-2938-4063; Such, Georgina/0000-0002-2868-5799; Caruso, Frank/0000-0002-0197-497X	Australian Research Council	The authors thank C. R. Kinnane for the ellipsometry measurements. This work was supported by the Australian Research Council under the Federation Fellowship (F.C.) and Discovery Project (G.KS.; F.C.) schemes.	ANDREW SM, 1990, CANCER RES, V50, P5225; De Geest BG, 2006, ADV MATER, V18, P1005, DOI 10.1002/adma.200502128; Kozlovskaya V, 2006, CHEM MATER, V18, P328, DOI 10.1021/cm0517364; Shaffer SA, 2002, EUR J CANCER, V38, pS129; Jung J, 2007, BIOMACROMOLECULES, V8, P3401, DOI 10.1021/bm700517z; Such GK, 2006, J AM CHEM SOC, V128, P9318, DOI 10.1021/ja063043+; Tong WJ, 2005, POLYM ADVAN TECHNOL, V16, P82…	80	109	109	10	114	AMER CHEMICAL SOC	WASHINGTON	1155 16TH ST, NW, WASHINGTON, DC 20036 USA	1936-0851	1936-086X		ACS NANO	ACS Nano	MAR	2010	4	3
J	Nakamura, M; Iwanaga, S; Henmi, C; Arai, K; Nishiyama, Y				Nakamura, M.; Iwanaga, S.; Henmi, C.; Arai, K.; Nishiyama, Y.			Biomatrices and biomaterials for future developments of bioprinting and biofabrication	BIOFABRICATION			English	Article							LIVING CELLS; CONSTRUCTS; FABRICATION; SCAFFOLD; TISSUES; CHALLENGES; HYDROGELS; CULTURE; DESIGN	The next step beyond conventional scaffold-based tissue engineering is cell-based direct biofabrication techniques. In industrial processes, various three-dimensional (3D) prototype models have been fabricated using several different rapid prototyping methods, such as stereo-lithography, 3D printing and laser sintering, as well as others, in which a variety of chemical materials are utilized. How…	[Nakamura, M.; Iwanaga, S.; Henmi, C.; Arai, K.] Toyama Univ, Grad Sch Sci & Engn Res, Toyama 9308555, Japan; [Nakamura, M.; Iwanaga, S.; Henmi, C.; Nishiyama, Y.] Kanagawa Acad Sci & Technol, Bioprinting Project, Kawasaki, Kanagawa, Japan	Nakamura, M (reprint author), Toyama Univ, Grad Sch Sci & Engn Res, 3190 Gofuku, Toyama 9308555, Japan.	maknaka@eng.u-toyama.ac.jp			Kanagawa Academy of Science and Technology (KAST); Japan Society for the Promotion of Science [17300146, 18880042, 18760518]	Our work was supported by the Kanagawa Academy of Science and Technology (KAST) and grants-in-aid for Scientific Research (nos 17300146, 18880042 and 18760518) from the Japan Society for the Promotion of Science. We would like to thank the members of the Bioprinting Project of KAST, especially Dr Kumiko Suyama, Dr Kumiko Yamaguchi, Dr Keichi Akita, Dr Shuichi Mochizuki, Dr Koki Takiura, Dr Hidemo…	Alsberg E, 2001, J DENT RES, V80, P2025; Kitajima T, 2009, ACTA BIOMATER, V5, P2623, DOI 10.1016/j.actbio.2009.03.022; Peter SJ, 1998, J BIOMED MATER RES, V43, P422, DOI 10.1002/(SICI)1097-4636(199824)43:4<422::AID-JBM9>3.0.CO;2-1; Boland Thomas, 2006, Biotechnology Journal, V1, P910, DOI 10.1002/biot.200600081; Nakamura M, 2008, BIOMATERIALS, V29, P2977, DOI 10.1016/j.biomaterials.2008.04.006; M…	42	44	47	19	84	IOP PUBLISHING LTD	BRISTOL	TEMPLE CIRCUS, TEMPLE WAY, BRISTOL BS1 6BE, ENGLAND	1758-5082			BIOFABRICATION	Biofabrication	MAR	2010	2	1
J	Lee, KW; Wang, SF; Dadsetan, M; Yaszemski, MJ; Lu, LC				Lee, Kee-Won; Wang, Shanfeng; Dadsetan, Mahrokh; Yaszemski, Michael J.; Lu, Lichun			Enhanced Cell Ingrowth and Proliferation through Three-Dimensional Nanocomposite Scaffolds with Controlled Pore Structures	BIOMACROMOLECULES			English	Article							HYDROXYAPATITE/POLYMER COMPOSITE SCAFFOLDS; TISSUE-ENGINEERING MATERIAL; MICRO-COMPUTED TOMOGRAPHY; POLY(PROPYLENE FUMARATE); PHYSICAL-PROPERTIES; POROUS HYDROXYAPATITE; TITANIUM IMPLANTS; BONE INGROWTH; BIOMATERIALS; ARCHITECTURE	We present enhanced cell ingrowth and proliferation through cross-linked three-dimensional (3D) nanocomposite scaffolds fabricated using poly(propylene fumarate) (PPF) and hydroxyapatite (HA) nanoparticles. Scaffolds with controlled internal pore structures Were produced from computer-aided design (CAD) models and solid freeform fabrication (SFF) technique, while those with random pore structures…	[Lee, Kee-Won; Dadsetan, Mahrokh; Yaszemski, Michael J.; Lu, Lichun] Mayo Clin, Tissue Engn & Biomat Lab, Dept Orthoped Surg, Coll Med, Rochester, MN 55905 USA; [Lee, Kee-Won; Dadsetan, Mahrokh; Yaszemski, Michael J.; Lu, Lichun] Mayo Clin, Tissue Engn & Biomat Lab, Dept Biomed Engn, Coll Med, Rochester, MN 55905 USA; [Wang, Shanfeng] Univ Tennessee, Dept Mat Sci & Engn, Knoxville, TN 37996 USA	Lu, LC (reprint author), Mayo Clin, Tissue Engn & Biomat Lab, Dept Orthoped Surg, Coll Med, Rochester, MN 55905 USA.	lu.lichun@mayo.edu			Mayo Foundation; National Institutes of Health [R01 AR45871, R01 EB003060]	This study was funded by the Mayo Foundation and National Institutes of Health (R01 AR45871 and R01 EB003060). The authors would like to acknowledge James A. Gruetzmacher for PPF synthesis and James E. Tarara for confocal laser scanning microscope imaging. The authors also thank Dr. Erik L. Ritman's laboratory for 3D image analysis, especially Patricia E. Beighley and Jorn Op Den Buijs for micro-…	HOLLINGER JO, 1986, CLIN ORTHOP RELAT R, P290; Kim SS, 2007, J BIOMED MATER RES A, V80A, P206, DOI 10.1002/jbm.a.30836; Frosch KH, 2002, CELLS TISSUES ORGANS, V170, P214, DOI 10.1159/000047925; Ishaug-Riley SL, 1998, BIOMATERIALS, V19, P1405, DOI 10.1016/S0142-9612(98)00021-0; Wang SF, 2009, BIOMATERIALS, V30, P3359, DOI 10.1016/j.biomaterials.2009.03.015; Wiria FE, 2007, ACTA BIOMATER, V3, P1, D…	36	51	51	2	10	AMER CHEMICAL SOC	WASHINGTON	1155 16TH ST, NW, WASHINGTON, DC 20036 USA	1525-7797			BIOMACROMOLECULES	Biomacromolecules	MAR	2010	11	3
J	Nold, A; Zeiner, J; Assion, T; Clasen, R				Nold, A.; Zeiner, J.; Assion, T.; Clasen, R.			Electrophoretic deposition as rapid prototyping method	JOURNAL OF THE EUROPEAN CERAMIC SOCIETY			English	Article; Proceedings Paper	3rd International Conference on Electrophoretic Deposition - Fundamental and Applications	OCT, 2008	Hyogo, JAPAN	Engn Conf Int		Shaping; Electrophoretic deposition; Porosity; SiO(2); Rapid prototyping	FREEFORM FABRICATION; CERAMICS; STEREOLITHOGRAPHY; DESIGN; POWDER; GLASS; PURE	Electrophoretic deposition is a near-net shaping technique leading to excellent green body properties such as high green density and homogeneous pore size distribution that also affect the features of the sintered sample. It has been used in a wide range of applications from optical to biomedical ones. However, it was used as standardized method so that individually tailored geometries have not b…	[Nold, A.; Zeiner, J.; Assion, T.; Clasen, R.] Univ Saarland, Dept Powder Technol, D-66123 Saarbrucken, Germany	Nold, A (reprint author), Univ Saarland, Dept Powder Technol, Campus C6 3, D-66123 Saarbrucken, Germany.	a.nold@nanotech.uni-saarland.de					Kathuria YP, 1999, SURF COAT TECH, V116, P643, DOI 10.1016/S0257-8972(99)00266-2; Curodeau A, 2000, J BIOMED MATER RES, V53, P525, DOI 10.1002/1097-4636(200009)53:5<525::AID-JBM12>3.0.CO;2-1; Sachs E, 2005, J MATER PROCESS TECH, V161, P509, DOI 10.1016/j.jmatprotec.2004.07.090; Hopkinson N, 2001, RAPID PROTOTYPING J, V7, P197, DOI 10.1108/EUM0000000005753; Bertsch A, 2004, J MICROMECH MICROENG, V…	47	7	7	0	7	ELSEVIER SCI LTD	OXFORD	THE BOULEVARD, LANGFORD LANE, KIDLINGTON, OXFORD OX5 1GB, OXON, ENGLAND	0955-2219			J EUR CERAM SOC	J. Eur. Ceram. Soc.	MAR	2010	30	5			SI
J	Lee, SW; Heo, SJ; Jang, JY; Jeong, JY; Kim, SH; Park, SA; Jeon, ES; Shin, JW				Lee, Shi Woo; Heo, Su-Jin; Jang, Ji-Yeon; Jeong, Jae Young; Kim, Su-Hyang; Park, Su A.; Jeon, Eun Su; Shin, Jung-Woog			Novel Perfusion Culture with 3-Dimensional Shape-Controlled Scaffolds for Bone Tissue Engineering	TISSUE ENGINEERING AND REGENERATIVE MEDICINE			Korean	Article						intra-morphology controllable scaffolds; rapid-prototyping; perfusion culture; MG-63; mesenchymal stem cell	MESENCHYMAL STEM-CELLS; IN-VITRO; POLYCAPROLACTONE SCAFFOLDS; OSTEOGENIC DIFFERENTIATION; MECHANICAL STIMULATION; COMPOSITE SCAFFOLDS; PHOSPHATE SCAFFOLDS; BIOREACTOR SYSTEM; FLOW; CONSTRUCTS	The objective of this study was to investigate the efficacy of a newly designed perfusion bioreactor which provides flow-induced mechanical stimulation on the cells residing in the intra-morphology controllable scaffolds. For this, we fabricated scaffolds composed of poly e-caprolactone (PCL) and micro-sized hydroxyapatite (HA) particles using rapid-prototyping process. Also a new bioreactor syst…	[Lee, Shi Woo; Heo, Su-Jin; Jang, Ji-Yeon; Jeong, Jae Young; Kim, Su-Hyang; Shin, Jung-Woog] Inje Univ, Dept Biomed Engn, Seoul, South Korea; [Lee, Shi Woo; Jeong, Jae Young; Shin, Jung-Woog] Inje Univ, Team BK21, Res Team 1, Inst Biomed Engn, Seoul, South Korea; [Jeon, Eun Su] Pusan Natl Univ, Dept Pathol, Pusan Natl Univ Hosp, Canc Res Inst, Pusan, South Korea	Shin, JW (reprint author), Inje Univ, Dept Biomed Engn, Seoul, South Korea.	sjw@inje.ac.kr					Liao S, 2006, J BIOMED MATER RES A, V76A, P820, DOI 10.1002/jbm.a.30582; Kong LJ, 2006, EUR POLYM J, V42, P3171, DOI 10.1016/j.eurpolymj.2006.08.009; Meinel L, 2004, ANN BIOMED ENG, V32, P112, DOI 10.1023/B:ABME.0000007796.48329.b4; Cartmell SH, 2003, TISSUE ENG, V9, P1197, DOI 10.1089/10763270360728107; Sikavitsas VI, 2002, J BIOMED MATER RES, V62, P136, DOI 10.1002/jbm.10150; Brown TD, 2000, J …	25	3	3	1	1	KOREAN TISSUE ENGINEERING REGENERATIVE MEDICINE SOC	JONGRO-GU	199-1, DONGSUNG-DONG,, JONGRO-GU, SEOUL 110-810, SOUTH KOREA	1738-2696			TISSUE ENG REGEN MED	Tissue Eng. Regen. Med.	MAR	2010	7	1
J	Tan, WS; Cohen, RE; Rubner, MF; Sukhishvili, SA				Tan, Wui Siew; Cohen, Robert E.; Rubner, Michael F.; Sukhishvili, Svetlana A.			Temperature-Induced, Reversible Swelling Transitions in Multilayers of a Cationic Triblock Copolymer and a Polyacid	MACROMOLECULES			English	Article							MICROGEL THIN-FILMS; PH-DEPENDENT MICELLIZATION; POLYELECTROLYTE MULTILAYERS; AQUEOUS-SOLUTIONS; BLOCK-COPOLYMER; WEAK POLYELECTROLYTES; EXPONENTIAL-GROWTH; PHASE-BEHAVIOR; N-ISOPROPYLACRYLAMIDE; DIBLOCK COPOLYMERS	In this article, we seek to enable large-scale, fully reversible, thermally induced volumetric changes in layer-by-layer (LbL) electrostatically self-assembled thin films through the incorporation of A-B-A triblock copolymers. Poly(N,N-dimethylaminoethyl methacrylate)-b-poly(propylene oxide)-b-poly(N,N-dimethylaminoethyl methacrylate) (abbreviated "PD-PPO-PD") was used as a dual pH and temperatur…	[Tan, Wui Siew; Rubner, Michael F.] MIT, Dept Mat Sci & Engn, Cambridge, MA 02139 USA; [Cohen, Robert E.] MIT, Dept Chem Engn, Cambridge, MA 02139 USA; [Sukhishvili, Svetlana A.] Stevens Inst Technol, Dept Chem Chem Biol & Biomed Engn, Hoboken, NJ 07030 USA	Rubner, MF (reprint author), MIT, Dept Mat Sci & Engn, 77 Massachusetts Ave, Cambridge, MA 02139 USA.	rubner@mit.edu; ssukhish@stevens.edu			National Science Foundation [DMR-0819762]; NSF [DMR-0710591]	This work was partially supported by the MRSEC Program of the National Science Foundation under award number DMR-0819762 and by NSF DMR-0710591 (S. Sukhishvili). We thank the Center for Materials Science and Engineering (CMSE), the Institute for Soldier Nanotechnologies (ISN), and Prof. T. Alan Hatton for use of their characterization facilities.	Plamper FA, 2007, MACROMOLECULES, V40, P8361, DOI 10.1021/ma071203bCCC$37.00; Baines FL, 1996, MACROMOLECULES, V29, P8151, DOI 10.1021/ma960740l; Maeda Y, 2001, LANGMUIR, V17, P1737, DOI 10.1021/la001346q; Nolan CM, 2004, BIOMACROMOLECULES, V5, P1940, DOI 10.1021/bm049750h; Glinel K, 2003, MACROMOL CHEM PHYSIC, V204, P1784, DOI 10.1002/macp.200350033; Such GK, 2006, J AM CHEM SOC, V128, P9318, DO…	79	39	39	3	38	AMER CHEMICAL SOC	WASHINGTON	1155 16TH ST, NW, WASHINGTON, DC 20036 USA	0024-9297			MACROMOLECULES	Macromolecules	FEB 23	2010	43	4
J	Facca, S; Cortez, C; Mendoza-Palomares, C; Messadeq, N; Dierich, A; Johnston, APR; Mainard, D; Voegel, JC; Caruso, F; Benkirane-Jessel, N				Facca, S.; Cortez, C.; Mendoza-Palomares, C.; Messadeq, N.; Dierich, A.; Johnston, A. P. R.; Mainard, D.; Voegel, J. -C.; Caruso, F.; Benkirane-Jessel, N.			Active multilayered capsules for in vivo bone formation	PROCEEDINGS OF THE NATIONAL ACADEMY OF SCIENCES OF THE UNITED STATES OF AMERICA			English	Article						active biomaterials; layer-by-layer; nanostructured capsules; stem cells; tissue engineering	EMBRYONIC STEM-CELLS; POLYELECTROLYTE MULTILAYER; MORPHOGENETIC PROTEINS; DIFFERENTIATION; VITRO; OSTEOBLASTS; DELIVERY; MODEL; FILMS; BETA	Interest in the development of new sources of transplantable materials for the treatment of injury or disease has led to the convergence of tissue engineering with stem cell technology. Bone and joint disorders are expected to benefit from this new technology because of the low self-regenerating capacity of bone matrix secreting cells. Herein, the differentiation of stem cells to bone cells using…	[Facca, S.; Mendoza-Palomares, C.; Voegel, J. -C.; Benkirane-Jessel, N.] Fac Med Strasbourg, INSERM, Unite 977, F-67085 Strasbourg, France; [Cortez, C.; Johnston, A. P. R.; Caruso, F.; Benkirane-Jessel, N.] Univ Strasbourg UdS, Fac Chirurg Dent, F-67084 Strasbourg, France; [Cortez, C.; Johnston, A. P. R.; Caruso, F.; Benkirane-Jessel, N.] Univ Melbourne, Dept Chem & Bimol Engn, Ctr Nanosci & Nano…	Benkirane-Jessel, N (reprint author), Fac Med Strasbourg, INSERM, Unite 977, 11 Rue Humann, F-67085 Strasbourg, France.	nadia.jessel@medecine.u-strasbg.fr	Johnston, Angus/A-9254-2011; Caruso, Frank/A-9587-2011; Benkirane-Jessel, Nadia/H-6438-2016	Johnston, Angus/0000-0001-5611-4515; Caruso, Frank/0000-0002-0197-497X;	Agence Nationale de la Recherche [ANR06-BLAN-0197-01]; Fondation Avenir; Ligue contre le Cancer, Region Alsace; Cancerople du Grand Est; Australian Research Council; FAST between France and Australia; Faculte de Chirurgie Dentaire of Strasbourg	We thank Professor Jean-Marie LEHN (ISIS, Strasbourg) for helpful discussions. We are grateful to A.N. Zelikin from the University of Melbourne for his assistance with the confocal visualization of the capsules. This work was supported by the project ANR06-BLAN-0197-01/CartilSpray, from the "Agence Nationale de la Recherche", the "Fondation Avenir", the "Ligue contre le Cancer, Region Alsace", "C…	Dani C, 1997, J CELL SCI, V110, P1279; Okabe S, 1996, MECH DEVELOP, V59, P89, DOI 10.1016/0925-4773(96)00572-2; Boulmedais F, 2002, LANGMUIR, V18, P4523, DOI 10.1021/la0117505; Jukes JM, 2008, P NATL ACAD SCI USA, V105, P6840, DOI 10.1073/pnas.0711662105; Brustle O, 1999, SCIENCE, V285, P754, DOI 10.1126/science.285.5428.754; De Rose R, 2008, ADV MATER, V20, P4698, DOI 10.1002/adma.200801826; Phi…	44	59	59	3	23	NATL ACAD SCIENCES	WASHINGTON	2101 CONSTITUTION AVE NW, WASHINGTON, DC 20418 USA	0027-8424			P NATL ACAD SCI USA	Proc. Natl. Acad. Sci. U. S. A.	FEB 23	2010	107	8
J	Hu, XF; Ji, J				Hu, Xiaofen; Ji, Jian			Construction of Multifunctional Coatings via Layer-by-Layer Assembly of Sulfonated Hyperbranched Polyether and Chitosan	LANGMUIR			English	Article							AMPLIFIED EXPONENTIAL-GROWTH; MULTILAYER FILMS; CONTROLLED-RELEASE; POLYMER MICELLES; BLOCK; FABRICATION; POLYCATION; COPOLYMERS; SURFACE; BLOOD	Layer-by-layer assembly has shown a great deal of promise in biomedical coatings, as well as local drug delivery systems. The poor loading capacity of hydrophobic drugs within the multilayers is a drawback in their potential applications. Herein, sulfonated hyperbranched polyether (HBPO-SO(3)) with a hydrophobic core was incorporated into LBL films to provide nanoreservoirs for hydrophobic guest …	[Hu, Xiaofen; Ji, Jian] Zhejiang Univ, Minster Educ, Key Lab Macromol Synth & Functionalizat, Dept Polymer Sci & Engn, Hangzhou 310027, Zhejiang, Peoples R China	Ji, J (reprint author), Zhejiang Univ, Minster Educ, Key Lab Macromol Synth & Functionalizat, Dept Polymer Sci & Engn, Hangzhou 310027, Zhejiang, Peoples R China.	jijian@zju.edu.cn			Natural Science Foundation of China (NSFC) [20774082, 50830106]; 863 National High-Tech RD Program [2006AA03Z329, 2006AA03Z444]; Ph.D. Programs Foundation of Ministry of Education of China [20070335024]; Open Project of State Key Laboratory of Supramolecular Structure and Materials [SKLSSM200911]; Natural Science Foundation of China of Zhejiang Province [Y4080250]	Financial support from the Natural Science Foundation of China (NSFC-20774082, 50830106), 863 National High-Tech R&D Program (2006AA03Z329, 2006AA03Z444), Ph.D. Programs Foundation of Ministry of Education of China (No. 20070335024), Open Project of State Key Laboratory of Supramolecular Structure and Materials (SKLSSM200911) and Natural Science Foundation of China of Zhejiang Province(Y4080250) …	Aguilar MR, 2002, J MATER SCI-MATER M, V13, P1099, DOI 10.1023/A:1021100916920; Serizawa T, 2002, BIOMACROMOLECULES, V3, P724, DOI 10.1021/bm0200027; Manna U, 2008, J PHYS CHEM B, V112, P13258, DOI 10.1021/jp806140s; Zhang X, 1999, ADV MATER, V11, P1139, DOI 10.1002/(SICI)1521-4095(199909)11:13<1139::AID-ADMA1139>3.0.CO;2-7; Schmitt J, 1997, ADV MATER, V9, P61, DOI 10.1002/adma.19970090114; Ma N,…	32	19	19	1	35	AMER CHEMICAL SOC	WASHINGTON	1155 16TH ST, NW, WASHINGTON, DC 20036 USA	0743-7463			LANGMUIR	Langmuir	FEB 16	2010	26	4
J	Chang, KY; Hung, LH; Chu, IM; Ko, CS; Lee, YD				Chang, Kuo-Yung; Hung, Li-Han; Chu, I-Ming; Ko, Chih-Shen; Lee, Yu-Der			The application of type II collagen and chondroitin sulfate grafted PCL porous scaffold in cartilage tissue engineering	JOURNAL OF BIOMEDICAL MATERIALS RESEARCH PART A			English	Article						articular cartilage; surface modification; type II collagen; chondroitin sulfate; poly(epsilon-caprolactone)	CHONDROCYTE-MATRIX INTERACTIONS; HUMAN ENDOTHELIAL-CELLS; IN-VITRO; SURFACE MODIFICATION; ARTICULAR-CARTILAGE; POLY(L-LACTIC ACID); POLY(EPSILON-CAPROLACTONE); COPOLYMER; BEHAVIOR; GROWTH	This study investigates a poly(v-caprolactone)graft-type- II collagen-graft-chondroitin sulfate (PCL-g-COLg-CS) biomaterial as a scaffold for cartilage tissue engineering. Biodegradable polyester, PCL, was utilized to fabricate three-dimensional (3D) porous scaffolds by particulate leaching. The PCL scaffold was then surface modified by chemical bonding of 1,6-hexanediamine and the grafting of a …	[Chang, Kuo-Yung; Hung, Li-Han; Chu, I-Ming; Ko, Chih-Shen; Lee, Yu-Der] Natl Tsing Hua Univ 101, Dept Chem Engn, Hsinchu 300, Taiwan	Lee, YD (reprint author), Natl Tsing Hua Univ 101, Dept Chem Engn, Sect 2,Kuang Fu Rd, Hsinchu 300, Taiwan.	ydlee@che.nthu.edu.tw			Ministry of Economic Affairs of the Republic of China, Taiwan [93EC-17-A-17-S1-0009]	Contract grant sponsor: Ministry of Economic Affairs of the Republic of China, Taiwan; contract grant number: 93EC-17-A-17-S1-0009	Ma ZW, 2005, BIOMATERIALS, V26, P1253, DOI 10.1016/j.biomaterials.2004.04.031; Xiong XB, 2007, BIOMACROMOLECULES, V8, P874, DOI 10.1021/bm060967g; Kuberka M, 2002, INT J ARTIF ORGANS, V25, P67; Lu QJ, 2004, BIOMATERIALS, V25, P5227, DOI 10.1016/j.biomaterials.2003.12.019; Pariente JL, 2001, J BIOMED MATER RES, V55, P33, DOI 10.1002/1097-4636(200104)55:1<33::AID-JBM50>3.0.CO;2-7; Oyane A, 2005, J …	44	28	30	4	40	WILEY-LISS	HOBOKEN	DIV JOHN WILEY & SONS INC, 111 RIVER ST, HOBOKEN, NJ 07030 USA	1549-3296			J BIOMED MATER RES A	J. Biomed. Mater. Res. Part A	FEB	2010	92A	2
J	Moon, S; Hasan, SK; Song, YS; Xu, F; Keles, HO; Manzur, F; Mikkilineni, S; Hong, JW; Nagatomi, J; Haeggstrom, E; Khademhosseini, A; Demirci, U				Moon, SangJun; Hasan, Syed K.; Song, Young S.; Xu, Feng; Keles, Hasan Onur; Manzur, Fahim; Mikkilineni, Sohan; Hong, Jong Wook; Nagatomi, Jiro; Haeggstrom, Edward; Khademhosseini, Ali; Demirci, Utkan			Layer by Layer Three-Dimensional Tissue Epitaxy by Cell-Laden Hydrogel Droplets	TISSUE ENGINEERING PART C-METHODS			English	Article							LIVING CELLS; CULTURE; FABRICATION; CONSTRUCTS; DEPOSITION	The ability to bioengineer three-dimensional (3D) tissues is a potentially powerful approach to treat diverse diseases such as cancer, loss of tissue function, or organ failure. Traditional tissue engineering methods, however, face challenges in fabricating 3D tissue constructs that resemble the native tissue microvasculature and microarchitectures. We have developed a bioprinter that can be used…	[Moon, SangJun; Hasan, Syed K.; Song, Young S.; Xu, Feng; Keles, Hasan Onur; Manzur, Fahim; Mikkilineni, Sohan; Demirci, Utkan] Harvard Univ, Sch Med, Brigham & Womens Hosp, Ctr Biomed Engn,Bioacoust MEMS Med BAMM Lab, Cambridge, MA 02139 USA; [Hong, Jong Wook] Auburn Univ, Dept Mech Engn, Mat Res & Educ Ctr, Auburn, AL 36849 USA; [Nagatomi, Jiro] Clemson Univ, Dept Bioengn, Rhodes Engn Res Ctr 3…	Demirci, U (reprint author), Harvard Univ, Sch Med, Brigham & Womens Hosp, Ctr Biomed Engn,Bioacoust MEMS Med BAMM Lab, Cambridge, MA 02139 USA.	udemirci@rics.bwh.harvard.edu	Xu, Feng/C-7430-2011; Xu, Feng/H-4468-2011; Khademhosseini, Ali/A-9435-2010; Keles, Hasan/A-4141-2012	Xu, Feng/0000-0003-4351-0222;	Randolph Hearst Foundation; Medicine, Brigham and Women's Hospital for the Young Investigators in Medicine; R21 [EB007707]	We would like to thank The Randolph Hearst Foundation and the department of Medicine, Brigham and Women's Hospital for the Young Investigators in Medicine Award. Y.S., F. X., and U. D. were also partially supported by R21 (EB007707). This work was performed at the BAMM Labs at the HST-Brigham and Women's Hospital Center for Bioengineering, Harvard Medical School.	Macchiarini P, 2008, LANCET, V372, P2023, DOI 10.1016/S0140-6736(08)61598-6; Wang XH, 2006, TISSUE ENG, V12, P83, DOI 10.1089/ten.2006.12.83; Boland Thomas, 2006, Biotechnology Journal, V1, P910, DOI 10.1002/biot.200600081; Barron JA, 2004, BIOMED MICRODEVICES, V6, P139, DOI 10.1023/B:BMMD.0000031751.67267.9f; Lee W, 2009, BIOMATERIALS, V30, P1587, DOI 10.1016/j.biomaterials.2008.12.009; Demirci …	32	99	102	25	135	MARY ANN LIEBERT, INC	NEW ROCHELLE	140 HUGUENOT STREET, 3RD FL, NEW ROCHELLE, NY 10801 USA	1937-3384			TISSUE ENG PART C-ME	Tissue Eng. Part C-Methods	FEB	2010	16	1
J	Boudou, T; Crouzier, T; Ren, KF; Blin, G; Picart, C				Boudou, Thomas; Crouzier, Thomas; Ren, Kefeng; Blin, Guillaume; Picart, Catherine			Multiple Functionalities of Polyelectrolyte Multilayer Films: New Biomedical Applications	ADVANCED MATERIALS			English	Review							BY-LAYER DEPOSITION; ATOMIC-FORCE MICROSCOPY; EXPONENTIALLY GROWING MULTILAYERS; HUMAN UMBILICAL ARTERIES; CELL-ADHESION PROPERTIES; FIBROBLAST-GROWTH-FACTOR; PHOTO-CROSS-LINKING; SMOOTH-MUSCLE-CELLS; HUMAN SERUM-ALBUMIN; POLY-L-LYSINE	The design of advanced functional materials with nanometer- and micrometer-scale control over their properties is of considerable interest for both fundamental and applied studies because of the many potential applications for these materials in the fields of biomedical materials, tissue engineering, and regenerative medicine. The layer-by-layer deposition technique introduced in the early 1990s …	[Boudou, Thomas; Ren, Kefeng; Picart, Catherine] Grenoble INP, LMGP, MINATEC, CNRS,UMR 5628, F-38016 Grenoble, France; [Crouzier, Thomas; Blin, Guillaume; Picart, Catherine] Univ Montpellier 2, CNRS, UMR 5235, F-34095 Montpellier 05, France	Picart, C (reprint author), Grenoble INP, LMGP, MINATEC, CNRS,UMR 5628, 3 Parvis Louis Neel, F-38016 Grenoble, France.	Catherine.picart@minatec.grenoble-inp.fr	Boudou, Thomas/A-9089-2013; Ren, Ke-feng/I-3593-2012;	PICART, Catherine/0000-0003-0130-1000; Crouzier, Thomas/0000-0002-1981-3736; PICART, Catherine/0000-0002-4854-6366; Boudou, Thomas/0000-0002-6821-2937	Association Francaise contre les Myopathies (AFM); "Association pour la Recherche sur la Cancer" (ARC); "Fondation Recherche Medicale" (FRM); ANR PNANO program; Institut Universitaire de France	The authors gratefully acknowledge the financial support of the "Association Francaise contre les Myopathies" (AFM), the "Association pour la Recherche sur la Cancer" (ARC), the "Fondation Recherche Medicale" (FRM), and the ANR PNANO program. C. P. is a junior Member of the "Institut Universitaire de France" whose support is gratefully acknowledged.	Ai H, 2003, CELL BIOCHEM BIOPHYS, V39, P23, DOI 10.1385/CBB:39:1:23; ALBERTS WB, 1994, MOL BIOL CELL; Hersel U, 2003, BIOMATERIALS, V24, P4385, DOI 10.1016/S0142-9612(03)00343-0; Picart C, 2007, COLLOID SURFACE A, V303, P30, DOI 10.1016/j.colsurfa.2007.02.015; Sinani VA, 2003, NANO LETT, V3, P1177, DOI 10.1021/nl0255045; Zaidel-Bar R, 2004, BIOCHEM SOC T, V32, P416, DOI 10.1042/BST0320416; Ball V…	305	335	339	26	265	WILEY-V C H VERLAG GMBH	WEINHEIM	PO BOX 10 11 61, D-69451 WEINHEIM, GERMANY	0935-9648			ADV MATER	Adv. Mater.	JAN 26	2010	22	4
J	Calderon, M; Quadir, MA; Sharma, SK; Haag, R				Calderon, Marcelo; Quadir, Mohiuddin Abdul; Sharma, Sunil Kumar; Haag, Rainer			Dendritic Polyglycerols for Biomedical Applications	ADVANCED MATERIALS			English	Review							SELF-ASSEMBLED MONOLAYERS; NEUTRON-CAPTURE THERAPY; HYPERBRANCHED POLYETHER-POLYOLS; CORE-SHELL ARCHITECTURES; ALBUMIN-BINDING PRODRUG; EPIDERMAL-GROWTH-FACTOR; MULTIARM STAR POLYMERS; DRUG-DELIVERY SYSTEMS; MRI CONTRAST AGENTS; BLOCK-COPOLYMERS	The application of nanotechnology in medicine and pharmaceuticals is a rapidly advancing field that is quickly gaining acceptance and recognition as an independent area of research called "nanomedicine". Urgent needs in this field, however, are biocompatible and bioactive materials for antifouling attention surfaces and nanoparticles for drug delivery. Therefore, extensive attention has been give…	[Calderon, Marcelo; Quadir, Mohiuddin Abdul; Haag, Rainer] Free Univ Berlin, Dept Chem & Biochem, D-14195 Berlin, Germany; [Sharma, Sunil Kumar] Univ Delhi, Dept Chem, Delhi 110007, India	Haag, R (reprint author), Free Univ Berlin, Dept Chem & Biochem, Takustr 3, D-14195 Berlin, Germany.	haag@chemie.fu-berlin.de	Calderon, Marcelo/A-3594-2013	Calderon, Marcelo/0000-0002-2734-9742	German Science Foundation (DFG); Deutscher Akademischer Austausch Dienst (DAAD); Bundesministerium fur Bildung und Forschung (BMBF Nanonachwuchswettbewerb); [SFB 765]	We acknowledge financial support from German Science Foundation (DFG), Deutscher Akademischer Austausch Dienst (DAAD), Bundesministerium fur Bildung und Forschung (BMBF Nanonachwuchswettbewerb), and the SFB 765. Furthermore, Dr. Pamela Winchester and Ms. Juliane Keilitz are thanked for careful proofreading and Ms. Christine Pach for graphical support and help in the preparation of this manuscript.	Adeli M, 2007, J NANOPART RES, V9, P1057, DOI 10.1007/s11051-006-9188-0; Lo SC, 2007, CHEM REV, V107, P1097, DOI 10.1021/cr050136l; Kainthan RK, 2006, BIOMACROMOLECULES, V7, P703, DOI 10.1021/bm0504882; Hanselmann R, 1998, MACROMOLECULES, V31, P3790, DOI 10.1021/ma971197r; Khan M, 2003, MACROMOLECULES, V36, P5088, DOI 10.1021/ma0340762; HAWKER CJ, 1995, J AM CHEM SOC, V117, P4409, DOI 10.1021/ja0…	221	322	325	39	278	WILEY-V C H VERLAG GMBH	WEINHEIM	PO BOX 10 11 61, D-69451 WEINHEIM, GERMANY	0935-9648			ADV MATER	Adv. Mater.	JAN 12	2010	22	2
S	Wu, WZ; Chen, YD; Wang, WS; Qin, XJ; Rosen, DW		Yu, W; Zhang, M; Wang, L; Song, Y		Wu, Wenzheng; Chen, Yadong; Wang, Wanshan; Qin, Xingjun; Rosen, David W.			Employing Rapid Prototyping Biomedical Model to Assist the Surgical Planning of Defect Mandibular Reconstruction	2010 3RD INTERNATIONAL CONFERENCE ON BIOMEDICAL ENGINEERING AND INFORMATICS (BMEI 2010), VOLS 1-7	International Conference on Biomedical Engineering and Informatics		English	Proceedings Paper	2010 3rd International Conference on Biomedical Engineering and Informatics (BMEI 2010)	OCT 16-18, 2010	Yantai Univ, Yantai, PEOPLES R CHINA	IEEE Engn Med & Biol Soc	Yantai Univ	biomedical modeling; rapid prototyping; mandible reconstruction; surgical planning; computer aided design	FABRICATION; TECHNOLOGIES; DESIGN	Mandibular defects need customized titanium plates for reconstruction. The conventional design process of titanium plate is prior to surgical interventions. The efficiency and accuracy of the conventional method is mainly dependent on experiences and skills of the designer. In order to decrease the dependence on design experience and enhance the participation of surgeons in the design process, de…	[Wu, Wenzheng; Chen, Yadong; Wang, Wanshan] Northeastern Univ, Sch Mech Engn & Automat, Shenyang, Liaoning, Peoples R China	Wu, WZ (reprint author), Northeastern Univ, Sch Mech Engn & Automat, Shenyang, Liaoning, Peoples R China.						Giannatsis J, 2009, INT J ADV MANUF TECH, V40, P116, DOI 10.1007/s00170-007-1308-1; He YJ, 2006, INT J ADV MANUF TECH, V28, P504, DOI 10.1007/s00170-004-2406-y; Winder J, 2005, J ORAL MAXIL SURG, V63, P1006, DOI 10.1016/j.joms.2005.03.016; Sun W, 2002, COMPUT METH PROG BIO, V67, P85, DOI 10.1016/S0169-2607(01)00116-X; Singare S, 2004, MED ENG PHYS, V26, P671, DOI 10.1016/j.medengphy.2004.06.001; …	16	0	0	2	4	IEEE	NEW YORK	345 E 47TH ST, NEW YORK, NY 10017 USA	1948-2914		978-1-4244-6496-8	INT CONF BIOMED			2010
S	Herrera, OL; Parigi, E; Habibi, N; Pastorino, L; Soumetz, FC; Ruggiero, C			IEEE	Herrera, Oscar L.; Parigi, Enrico; Habibi, Neda; Pastorino, Laura; Soumetz, Federico Caneva; Ruggiero, Carmelina			Development of Nanostructured Magnetic Capsules by means of the Layer by Layer Technique	2010 ANNUAL INTERNATIONAL CONFERENCE OF THE IEEE ENGINEERING IN MEDICINE AND BIOLOGY SOCIETY (EMBC)	IEEE Engineering in Medicine and Biology Society Conference Proceedings		English	Proceedings Paper	32nd Annual International Conference of the IEEE Engineering-in-Medicine-and-Biology-Society (EMBC 10)	AUG 30-SEP 04, 2010	Buenos Aires, ARGENTINA	IEEE Engn Med & Biol Soc (EMBS)			DRUG-DELIVERY; NANOPARTICLES; MICROCAPSULES; BIOMEDICINE; PARTICLES; IMPLANT; DEEP	Nanomagnetic particles have been already taken into account as drug carriers thank to the possibility to control their movement to a specific location where the treatment is required by means of high gradient magnetic fields (HGMF). In this work the layer-by-layer technique (LbL) and nanomagnetic particles were used to developed innovative nanostructured magnetic capsules (NSMC). Their potential …	[Herrera, Oscar L.; Parigi, Enrico; Habibi, Neda; Pastorino, Laura; Soumetz, Federico Caneva; Ruggiero, Carmelina] Univ Genoa, Dept Commun Comp & Syst Sci, Nanobiotechnol & Med Informat Lab, Genoa, Italy	Herrera, OL (reprint author), Univ Genoa, Dept Commun Comp & Syst Sci, Nanobiotechnol & Med Informat Lab, Genoa, Italy.	carmel@dist.unige.it	Ruggiero, Carmelina/B-6038-2015	Ruggiero, Carmelina/0000-0002-5275-2074			Shubayev VI, 2009, ADV DRUG DELIVER REV, V61, P467, DOI 10.1016/j.addr.2009.03.007; Sukhorukov GB, 1998, COLLOID SURFACE A, V137, P253, DOI 10.1016/S0927-7757(98)00213-1; Sukhorukov G, 2005, PROG POLYM SCI, V30, P885, DOI 10.1016/j.progpolymsci.2005.06.008; Sukhorukov GB, 2007, SMALL, V3, P944, DOI 10.1002/smll.200600622; Neuberger T, 2005, J MAGN MAGN MATER, V293, P483, DOI 10.1016/j.jmmm.2005.0…	21	2	2	0	2	IEEE	NEW YORK	345 E 47TH ST, NEW YORK, NY 10017 USA	1557-170X		978-1-4244-4124-2	IEEE ENG MED BIO			2010
S	Lee, V; Lee, W; Yoo, SS; Dai, GH			IEEE	Lee, Vivian; Lee, Wonhye; Yoo, Seung-Schik; Dai, Guohao			VASCULATURE FORMATION USING THREE-DIMENSIONAL CELL PRINTING TECHNOLOGY	2010 IEEE 36TH ANNUAL NORTHEAST BIOENGINEERING CONFERENCE	Annual IEEE Northeast Bioengineering Conference		English	Proceedings Paper	2010 IEEE 36th Annual Northeast Bioengineering Conference	MAR 26-28, 2010	Columbia Univ, New York, NY	IEEE	Columbia Univ		FABRICATION; TISSUE	Vascularization for adequate supplies of oxygen and nutrients is one of the challenges in tissue engineering. We report the three-dimensional cell printing technology to construct vascular structure in hydrogel scaffold which consist of endothelial cells and collagen scaffold. We constructed multilayered, inter-connected channels within collagen hydrogel through layer-by-layer approach. Collagen …	[Lee, Vivian; Dai, Guohao] Rensselaer Polytech Inst, Dept Biomed Engn, Troy, NY 12180 USA	Lee, V (reprint author), Rensselaer Polytech Inst, Dept Biomed Engn, Troy, NY 12180 USA.						McGuigan AP, 2006, NAT PROTOC, V1, P2963, DOI 10.1038/nprot.2006.443; Lee W, 2009, BIOMATERIALS, V30, P1587, DOI 10.1016/j.biomaterials.2008.12.009; Jain RK, 2005, NAT BIOTECHNOL, V23, P821, DOI 10.1038/nbt0705-821; Borenstein JT, 2007, TISSUE ENG, V13, P1837, DOI 10.1089/ten.2006.0156; Cui XF, 2009, BIOMATERIALS, V30, P6221, DOI 10.1016/j.biomaterials.2009.07.056; LEE W, 2009, BIOTECHNOL BIOENG	6	0	0	0	4	IEEE	NEW YORK	345 E 47TH ST, NEW YORK, NY 10017 USA	0277-1063		978-1-4244-6924-6	NORTHEAST BIOENGIN C			2010
S	Witek, L; Murriky, A; Clark, E; Smay, J; Pines, M; Silva, N; Ricci, JL			IEEE	Witek, L.; Murriky, A.; Clark, E.; Smay, J.; Pines, M.; Silva, N.; Ricci, J. L.			Characterization of HA/beta TCP 3-D Printed Scaffolds for Custom Bone Repair Applications	2010 IEEE 36TH ANNUAL NORTHEAST BIOENGINEERING CONFERENCE	Annual IEEE Northeast Bioengineering Conference		English	Proceedings Paper	2010 IEEE 36th Annual Northeast Bioengineering Conference	MAR 26-28, 2010	Columbia Univ, New York, NY	IEEE	Columbia Univ			To evaluate scaffolds used for bone repair, composed of HA/beta-TCP, in vitro and in vivo. Chemical and mechanical characterization was performed on the bulk material while the in vivo portion was utilized to study host response to the scaffold.	[Witek, L.; Murriky, A.; Clark, E.; Pines, M.; Silva, N.; Ricci, J. L.] NYU, Coll Dent, New York, NY 10010 USA	Witek, L (reprint author), NYU, Coll Dent, 345 E 24th St,Room 804S, New York, NY 10010 USA.						*ASTM, 2008, C168408 ASTM; Cretiu-Vasiliu CE, 2008, THESIS OKLAHOMA STAT	2	0	0	0	0	IEEE	NEW YORK	345 E 47TH ST, NEW YORK, NY 10017 USA	0277-1063		978-1-4244-6924-6	NORTHEAST BIOENGIN C			2010
S	Yang, XC; Wang, HJ			IEEE	Yang, Xiaochuan; Wang, Hongjun			Creation of Vessel-like Patches Enabled by Poly(caprolactone)/Collagen/Elastin Composite Nanofibers	2010 IEEE 36TH ANNUAL NORTHEAST BIOENGINEERING CONFERENCE	Annual IEEE Northeast Bioengineering Conference		English	Proceedings Paper	2010 IEEE 36th Annual Northeast Bioengineering Conference	MAR 26-28, 2010	Columbia Univ, New York, NY	IEEE	Columbia Univ			It is critical to fabricate ideal scaffolds for tissue engineered vascular graft. Nanofibers composted with collagen, elastin and polycaprolactone (PCL) were prepared by electrospinning. The obtained composite fibers had an average diameter around 300-500 nm. Mouse smooth muscles cells and endothelial cells cultured on these composite fibrous meshes showed enhanced cell attachment and accelerated…	[Yang, Xiaochuan; Wang, Hongjun] Stevens Inst Technol, Chem Chem Biol & Biomed Engn Dept, Hoboken, NJ 07030 USA	Yang, XC (reprint author), Stevens Inst Technol, Chem Chem Biol & Biomed Engn Dept, Hoboken, NJ 07030 USA.						YANG X, 2009, TISSUE ENG PART A, P945	1	0	0	1	3	IEEE	NEW YORK	345 E 47TH ST, NEW YORK, NY 10017 USA	0277-1063		978-1-4244-6924-6	NORTHEAST BIOENGIN C			2010
S	Zhong, X; Ji, CD; Kazarian, SG; Ruys, A; Dehghani, F		Herold, KE; Bentley, WE; Vossoughi, J		Zhong, Xia; Ji, Chengdong; Kazarian, Sergei G.; Ruys, Andrew; Dehghani, Fariba			Chitosan/Poly (epsilon-Caprolactone) Composite Hydrogel for Tissue Engineering Applications	26TH SOUTHERN BIOMEDICAL ENGINEERING CONFERENCE: SBEC 2010	IFMBE Proceedings		English	Proceedings Paper	26th Southern Biomedical Engineering Conference, SBEC 2010	APR 30-MAY 02, 2010	Univ Maryland, College Park, MD	Natl Sci Fdn, Biomedical Engn Soc, Natl Canc Inst	Univ Maryland	composite hydrogel; mechanical strength; emulsion lyophilization; cell proliferation	SCAFFOLDS; POLYCAPROLACTONE	The aim of this study was to fabricate the three-dimensional (3D) porous structure of chitosan/Poly (epsilon-caprolactone) (PCL) hydrogels with improved mechanical properties for tissue engineering applications. A modified emulsion lyophilization technique was developed to produce a 3D chitosan/PCL scaffold. The addition of 25 wt% and 50 wt% of PCL into chitosan substantially enhanced the compres…	[Zhong, Xia; Ji, Chengdong; Dehghani, Fariba] Univ Sydney, Sch Chem & Biomol Engn, Sydney, NSW 2006, Australia	Dehghani, F (reprint author), Univ Sydney, Sch Chem & Biomol Engn, Sydney, NSW 2006, Australia.	Fariba.dehghani@sydney.edu.au	Kazarian, Sergei/C-1259-2013				Madihally SV, 1999, BIOMATERIALS, V20, P1133, DOI 10.1016/S0142-9612(99)00011-3; Osman Z, 2003, ELECTROCHIM ACTA, V48, P993, DOI 10.1016/S0013-4686(02)00812-5; Wan Y, 2008, POLYM DEGRAD STABIL, V93, P1736, DOI 10.1016/j.polymdegradstab.2008.08.001; Khademhosseini A, 2007, BIOMATERIALS, V28, P5087, DOI 10.1016/j.biomaterials.2007.07.021; Sarasam A, 2005, BIOMATERIALS, V26, P5500, DOI 10.1016/j.bio…	10	0	0	0	2	SPRINGER	NEW YORK	233 SPRING STREET, NEW YORK, NY 10013, UNITED STATES	1680-0737		978-3-642-14997-9	IFMBE PROC			2010	32
J	Alemohammad, H; Toyserkani, E		Lawerence, J; Pou, J; Low, DKY; Toyserkani, E		Alemohammad, H.; Toyserkani, E.			Laser-assisted additive fabrication of micro-sized coatings	ADVANCES IN LASER MATERIALS PROCESSING: TECHNOLOGY, RESEARCH AND APPLICATIONS	Woodhead Publishing in Mechanical Engineering		English	Article; Book Chapter						laser direct writing; micro-sized coatings; laser additive manufacturing; properties of micro-sized coatings; process characterization	CHEMICAL-VAPOR-DEPOSITION; DIRECT-WRITE; THIN-FILMS; MECHANICAL-PROPERTIES; GOLD NANOPARTICLES; CIRCUIT ELEMENTS; MAMMALIAN-CELLS; EXCIMER-LASER; LIVING CELLS; TEMPERATURE	Ever increasing needs for inexpensive and rapidly produced micro-sized coatings have prompted the development of Laser Direct Write (LDW) technologies. Given the recent advances in laser micro/nano material processing, the laser beam has opened its way into the direct write technologies. This chapter reviews the current and relevant laser additive manufacturing technologies adopted for patterning…	[Alemohammad, H.; Toyserkani, E.] Univ Waterloo, Dept Mech & Mechatron Engn, Waterloo, ON N2L 3G1, Canada	Alemohammad, H (reprint author), Univ Waterloo, Dept Mech & Mechatron Engn, Waterloo, ON N2L 3G1, Canada.	shalemoh@uwaterloo.ca; etoyserk@uwaterloo.ca; etoyserk@uwaterloo.ca					ALEMOHAMMAD H, 2008, MICROMECH MICEOENG, V18; Yamada H, 2002, APPL SURF SCI, V197, P411, DOI 10.1016/S0169-4332(02)00351-3; Barron JA, 2004, BIOMED MICRODEVICES, V6, P139, DOI 10.1023/B:BMMD.0000031751.67267.9f; Blanchet GB, 2003, APPL PHYS LETT, V82, P463, DOI 10.1063/1.1533110; Vaillancourt J, 2008, APPL PHYS LETT, V93, DOI 10.1063/1.3043682; Odde DJ, 2000, BIOTECHNOL BIOENG, V67, P312, DOI 10.…	56	0	0	1	3	WOODHEAD PUBL LTD	CAMBRIDGE	ABINGTON HALL ABINGTON, CAMBRIDGE CB1 6AH, CAMBS, ENGLAND			978-1-84569-474-6	WOODHEAD PUBL MECH E			2010
S	Groth, T; Liu, ZM; Niepel, M; Peschel, D; Kirchhof, K; Altankov, G; Faucheux, N		Shastri, VP; Altankov, G; Lendlein, A		Groth, Thomas; Liu, Zhen-Mei; Niepel, Marcus; Peschel, Dieter; Kirchhof, Kristin; Altankov, George; Faucheux, Nathalie			Chemical and Physical Modifications of Biomaterial Surfaces to Control Adhesion of Cells	ADVANCES IN REGENERATIVE MEDICINE: ROLE OF NANOTECHNOLOGY AND ENGINEERING PRINCIPLES	NATO Science for Peace and Security Series A-Chemistry and Biology		English	Proceedings Paper	NATO Advanced Research Workshop on Nanoengineered Systems for Regenerative Medicine	SEP 21-24, 2007	Varna, BULGARIA			Biomaterials; Surface modification; Self assembled monolayer; Poly (ethylene glycol); Layer-by-layer technique; Cell adhesion	SELF-ASSEMBLED MONOLAYERS; POLYPROPYLENE MICROFILTRATION MEMBRANES; POLY(ETHER IMIDE) MEMBRANES; PROTEIN ADSORPTION; BIOMEDICAL APPLICATIONS; GRAFTING DENSITY; MODEL SURFACES; POLYETHYLENTEREPHTALAT MEMBRANES; POLYELECTROLYTE MULTILAYERS; FIBRONECTIN CONFORMATION	Cell adhesion is a prerequisite for healing of implant materials and colonization of tissue engineering scaffolds. Hence, it is a crucial task to control adhesion of cells on biomaterials, which can be achieved by surface modification. Different techniques can be used to modify the surface of materials, which have the desired physical and chemical properties, but lack sufficient biocompatibility.…	[Groth, Thomas; Liu, Zhen-Mei; Niepel, Marcus; Peschel, Dieter; Kirchhof, Kristin] Univ Halle Wittenberg, Inst Pharm, Biomed Mat Grp, D-06120 Halle, Saale, Germany	Groth, T (reprint author), Univ Halle Wittenberg, Inst Pharm, Biomed Mat Grp, D-06120 Halle, Saale, Germany.	thomas.groth@pharmazie.uni-halle.de					JEON SI, 1991, J COLLOID INTERF SCI, V142, P159, DOI 10.1016/0021-9797(91)90044-9; JONSSON U, 1982, J COLLOID INTERF SCI, V90, P148, DOI 10.1016/0021-9797(82)90408-8; Deligianni DD, 2001, BIOMATERIALS, V22, P87, DOI 10.1016/S0142-9612(00)00174-5; Kim JH, 2002, BIOMATERIALS, V23, P2015, DOI 10.1016/S0142-9612(01)00330-1; Faucheux N, 2004, BIOMATERIALS, V25, P2721, DOI 10.1016/j.biomaterials.2003.0…	119	6	6	3	15	SPRINGER	DORDRECHT	PO BOX 17, 3300 AA DORDRECHT, NETHERLANDS	1874-6489		978-90-481-8788-1	NATO SCI PEACE SEC A			2010
S	Staudenmaier, R; Nguyen, TH; Mandlik, V; Schurr, C; Burghartz, M; Hauber, K; Meier, G; Kadegge, G; Blunk, T		Staudenmaier, R		Staudenmaier, Rainer; Nguyen The Hoang; Mandlik, Veronika; Schurr, Christian; Burghartz, Marc; Hauber, Katharina; Meier, Gerhard; Kadegge, Guenter; Blunk, Torsten			Customized Tissue Engineering For Ear Reconstruction	AESTHETICS AND FUNCTIONALITY IN EAR RECONSTRUCTION	Advances in Oto-Rhino-Laryngology		English	Article; Book Chapter							DEPOSITION; MORPHOLOGY; SCAFFOLDS	Tissue engineering (TE) of cartilage for reconstructive surgery has proven to be a promising option for obtaining tissue for 3D structures that results in minimal donor site morbidity. Technological advances in this area are important since many defects can only be treated with customized implants. Most TE strategies rely on the use of resorbable 3D scaffolds to guide the growing tissue, with eac…	[Staudenmaier, Rainer; Nguyen The Hoang; Mandlik, Veronika; Schurr, Christian; Burghartz, Marc; Hauber, Katharina] Tech Univ Munich, Klinikum Rechts Isar, Dept ENT & Head & Neck Surg, DE-81675 Munich, Germany; [Nguyen The Hoang] Cent Hosp 108, Inst Trauma & Orthoped, Dept Microsurg, Hanoi, Vietnam; [Blunk, Torsten] Univ Regensburg, Dept Tech Pharm, Regensburg, Germany; [Meier, Gerhard] PolyMat, K…	Staudenmaier, R (reprint author), Tech Univ Munich, Klinikum Rechts Isar, Dept ENT & Head & Neck Surg, Ismaninger Str 22, DE-81675 Munich, Germany.	R.Staudenmaier@lrz.tum.de; R.Staudenmaier@lrz.tum.de					Gomes ME, 2001, BIOMATERIALS, V22, P883, DOI 10.1016/S0142-9612(00)00211-8; Dean D, 2003, J CRANIOFAC SURG, V14, P819, DOI 10.1097/00001665-200311000-00002; Richmon JD, 2005, LARYNGOSCOPE, V115, P1553, DOI 10.1097/01.MLG.0000175541.31131.A5; Yeong WY, 2004, TRENDS BIOTECHNOL, V22, P643, DOI 10.1016/j.tibtech.2004.10.004; Chang SCN, 2003, PLAST RECONSTR SURG, V112, P793, DOI 10.1097/01.PRS.0000069…	11	6	6	2	3	KARGER	BASEL	POSTFACH, CH-4009 BASEL, SWITZERLAND	0065-3071		978-3-8055-9316-8	ADV OTO-RHINO-LARYNG	Adv.Otorhinolaryngol.		2010	68
J	Kalita, SJ		Sharma, CP		Kalita, S. J.			Rapid prototyping in biomedical engineering: structural intricacies of biological materials	BIOINTEGRATION OF MEDICAL IMPLANT MATERIALS: SCIENCE AND DESIGN			English	Article; Book Chapter						rapid prototyping; biomedical engineering; scaffold design; structural intricacies; hard tissues; laser additive manufacturing; solid free-form fabrication	BIODEGRADABLE POLYMER SCAFFOLDS; POLY(L-LACTIC ACID) SCAFFOLDS; FUSED DEPOSITION; SURFACE MODIFICATION; STAPHYLOCOCCUS-EPIDERMIDIS; 3-DIMENSIONAL SCAFFOLDS; MECHANICAL-PROPERTIES; PLGA SCAFFOLDS; PORE STRUCTURE; BONE	Progress in tissue engineering promises patients new biomedical technologies to reduce pain, regenerate tissue, restore structure and functions, and on the horizon, replace failing organs with fully functional artificial ones. Applications of rapid prototyping (RP) in tissue engineering offer the pledge of growing these regenerative tissues and functional organs. RP has been effective in integrat…	Univ N Dakota, Sch Engn & Mines, Engn Surfaces Ctr, Grand Forks, ND 58202 USA	Kalita, SJ (reprint author), Univ N Dakota, Sch Engn & Mines, Engn Surfaces Ctr, 4201 James Ray Dr,Suite 1100,Stop 8391, Grand Forks, ND 58202 USA.	Samar.Kalita@und.nodak.edu					ANNAN K, 1999, SECRETARY GEN MESSAG; Lam CXF, 2002, MAT SCI ENG C-BIO S, V20, P49, DOI 10.1016/S0928-4931(02)00012-7; Liu XH, 2006, BIOMATERIALS, V27, P3980, DOI 10.1016/j.biomaterials.2006.03.008; Woodfield TBF, 2004, BIOMATERIALS, V25, P4149, DOI 10.1016/j.biomaterials.2003.10.056; Tan KH, 2003, BIOMATERIALS, V24, P3115, DOI 10.1016/S0142-9612(03)00131-5; Madihally SV, 1999, BIOMATERIALS, V20, …	117	0	0	0	4	WOODHEAD PUBL LTD	CAMBRIDGE	ABINGTON HALL ABINGTON, CAMBRIDGE CB1 6AH, CAMBS, ENGLAND			978-1-84569-509-5				2010
J	Vasilev, K; Poh, Z; Kant, K; Chan, J; Michelmore, A; Losic, D				Vasilev, Krasimir; Poh, Zihan; Kant, Krishna; Chan, Joseph; Michelmore, Andrew; Losic, Dusan			Tailoring the surface functionalities of titania nanotube arrays	BIOMATERIALS			English	Article						Titanium oxide; Titania nanotubes; Surface modifications; Plasma polymerizations	NANOPOROUS ALUMINA MEMBRANES; ANODIC OXIDE-FILMS; TIO2 NANOTUBES; PLASMA POLYMER; ETHYLENE-GLYCOL; POROUS SILICON; CELL-ADHESION; FABRICATION; SCALE; COATINGS	Nanotubular titanium oxide (TiO(2)) produced by self-ordering processes using electrochemical anodization have been extensively explored in recent years as a new biomaterial for implants, drug delivery systems, cell growth, biosensors, immunoisolations, bioartificial organs and tissue engineering. Chemical inertness is the main weakness of this material when placed in contact with biological syst…	[Poh, Zihan; Kant, Krishna; Chan, Joseph; Losic, Dusan] Univ S Australia, Ian Wark Res Inst, Adelaide, SA 5095, Australia; [Vasilev, Krasimir; Michelmore, Andrew] Univ S Australia, Mawson Inst, Adelaide, SA 5095, Australia; [Vasilev, Krasimir] Univ S Australia, Sch Adv Mfg & Mech Engn, Adelaide, SA 5095, Australia	Losic, D (reprint author), Univ S Australia, Ian Wark Res Inst, Mawson Lakes Campus, Adelaide, SA 5095, Australia.	dusan.losic@unisa.edu.au	Losic, Dusan/B-2436-2009; Vasilev, Krasimir/C-5248-2008; Michelmore, Andrew/D-3015-2013;	Losic, Dusan/0000-0002-1930-072X; Kant, Krishna/0000-0003-2948-9471; Michelmore, Andrew/0000-0003-3215-8841	Australian Research Council; University of South Australia	The authors acknowledge the financial support of the Australian Research Council and the University of South Australia for this work.	Kingshott P, 2002, BIOMATERIALS, V23, P4775, DOI 10.1016/S0142-9612(02)00228-4; Oh S, 2009, P NATL ACAD SCI USA, V106, P2130, DOI 10.1073/pnas.0813200106; Macak JM, 2007, CURR OPIN SOLID ST M, V11, P3, DOI 10.1016/j.cossms.2007.08.004; Popat KC, 2007, BIOMATERIALS, V28, P4880, DOI 10.1016/j.biomaterials.2007.07.037; Bocking T, 2008, ADV FUNCT MATER, V18, P3827, DOI 10.1002/adfm.200800640; Vasilev…	55	96	97	10	103	ELSEVIER SCI LTD	OXFORD	THE BOULEVARD, LANGFORD LANE, KIDLINGTON, OXFORD OX5 1GB, OXON, ENGLAND	0142-9612			BIOMATERIALS	Biomaterials	JAN	2010	31	3
J	Cruz, F		Elnashar, MM		Cruz, Fernando			Fabrication of HA/PLLA Composite Scaffolds for Bone Tissue Engineering Using Additive Manufacturing Technologies	BIOPOLYMERS			English	Article; Book Chapter									[Cruz, Fernando] Polytech Inst Setubal, Setubal, Portugal	Cruz, F (reprint author), Polytech Inst Setubal, Setubal, Portugal.						3D Systems Inc, 2003, 3D SYST WEB SIT; Kesenci K, 2000, J BIOMAT SCI-POLYM E, V11, P617, DOI 10.1163/156856200743904; Ignjatovic N, 1999, BIOMATERIALS, V20, P809, DOI 10.1016/S0142-9612(98)00234-8; Taddei P, 2002, J MATER SCI-MATER M, V13, P469, DOI 10.1023/A:1014742003146; Biocomposites, 2001, BIOC BROCH; Bronzino J. D., 1995, BIOMEDICAL ENG HDB; Chelule K. L., 2002, THESIS STAFFORDSHIRE; Cruz F…	15	2	2	0	0	INTECH EUROPE	RIJEKA	JANEZA TRDINE9, RIJEKA, 51000, CROATIA			978-953-307-109-1				2010
B	Yoo, SS; Polio, S		Ringeisen, BR; Spargo, BJ; Wu, PK		Yoo, Seung-Schik; Polio, Samuel			3D On-Demand Bioprinting for the Creation of Engineered Tissues	CELL AND ORGAN PRINTING			English	Article; Book Chapter							EMBRYONIC STEM-CELLS; GROWTH-FACTOR; FABRICATION; HYDROGELS; CULTURE; DIFFERENTIATION; REGENERATION; CHALLENGES; SCAFFOLD; PEG	Three-dimensional freeform fabrication, a technique which capitalizes on the ability to print various biological materials and cells along with various tissue scaffold materials, is gaining popularity in tissue engineering due to its potential role in the creation of biomimetic tissues and organs. The flexibility to design and create various 3D cell-scaffold composites gives direct bioprinting a …	[Yoo, Seung-Schik] Harvard Univ, Brigham & Womens Hosp, Sch Med, Dept Radiol, Boston, MA 02115 USA; [Polio, Samuel] Boston Univ, Dept Biomed Engn, Boston, MA 02215 USA	Yoo, SS (reprint author), Harvard Univ, Brigham & Womens Hosp, Sch Med, Dept Radiol, Boston, MA 02115 USA.	yoo@bwh.harvard.edu; srp215@bu.edu					Schmidt NO, 2005, NEOPLASIA, V7, P623, DOI 10.1593/neo.04781; Mata A, 2009, BIOMATERIALS, V30, P4610, DOI 10.1016/j.biomaterials.2009.05.023; Lee W, 2009, NEUROREPORT, V20, P798, DOI 10.1097/WNR.0b013e32832b8be4; Boland Thomas, 2006, Biotechnology Journal, V1, P910, DOI 10.1002/biot.200600081; Barron JA, 2004, BIOMED MICRODEVICES, V6, P139, DOI 10.1023/B:BMMD.0000031751.67267.9f; Orive G, 2009, N…	24	4	4	2	24	SPRINGER	DORDRECHT	PO BOX 17, 3300 AA DORDRECHT, NETHERLANDS			978-90-481-9144-4				2010
B	Yoo, SS; Polio, S		Ringeisen, BR; Spargo, BJ; Wu, PK		Yoo, Seung-Schik; Polio, Samuel			Reconstruction of Biological Three-Dimensional Tissues: Bioprinting and Biofabrication Using Inkjet Technology	CELL AND ORGAN PRINTING			English	Article; Book Chapter							JET PRINTER; CELLS; SYSTEMS; PROTEIN	We have developed three-dimensional (3D) fabrication technology using direct cell printing to overcome several intrinsic problems of tissue engineering and regenerative medicine. Initial experiments using inkjet technology showed good feasibility of direct printing of living cells, however, problems such as drying and ink bleeding persisted. Using gel precursor and gel reactant such as sodium alg…	[Yoo, Seung-Schik] Harvard Univ, Brigham & Womens Hosp, Sch Med, Dept Radiol, Boston, MA 02115 USA; [Polio, Samuel] Boston Univ, Dept Biomed Engn, Boston, MA 02215 USA	Yoo, SS (reprint author), Harvard Univ, Brigham & Womens Hosp, Sch Med, Dept Radiol, Boston, MA 02115 USA.	yoo@bwh.harvard.edu; srp215@bu.edu					Boland Thomas, 2006, Biotechnology Journal, V1, P910, DOI 10.1002/biot.200600081; Boland T, 2003, ANAT REC PART A, V272A, P497, DOI 10.1002/ar.a.10059; Kaihara S, 1999, ARCH SURG-CHICAGO, V134, P1184, DOI 10.1001/archsurg.134.11.1184; Calvert P, 2007, SCIENCE, V318, P208, DOI 10.1126/science.1144212; Mironov V, 2003, TRENDS BIOTECHNOL, V21, P157, DOI 10.1016/S0167-7799(03)00033-7; LANGER R, 1993,…	24	0	0	4	19	SPRINGER	DORDRECHT	PO BOX 17, 3300 AA DORDRECHT, NETHERLANDS			978-90-481-9144-4				2010
B	Yoo, SS; Polio, S		Ringeisen, BR; Spargo, BJ; Wu, PK		Yoo, Seung-Schik; Polio, Samuel			Piezoelectric Inkjet Printing of Cells and Biomaterials	CELL AND ORGAN PRINTING			English	Article; Book Chapter							DROP; SUSPENSIONS; DELIVERY	Tissue engineering is a rapidly expanding field which aims to repair damaged tissue using a more regenerative approach. Technology has advanced to provide complex scaffolds with controlled architecture and porosity however problems with incorporating cells into the scaffold structure still persist. Standard cell seeding techniques can result in a poor cell seeding density, pore occlusion and is l…	[Yoo, Seung-Schik] Harvard Univ, Brigham & Womens Hosp, Sch Med, Dept Radiol, Boston, MA 02115 USA; [Polio, Samuel] Boston Univ, Dept Biomed Engn, Boston, MA 02215 USA	Yoo, SS (reprint author), Harvard Univ, Brigham & Womens Hosp, Sch Med, Dept Radiol, Boston, MA 02115 USA.	yoo@bwh.harvard.edu; srp215@bu.edu					Calvert P, 2001, CHEM MATER, V13, P3299, DOI 10.1021/cm0101632; Deegan RD, 1997, NATURE, V389, P827, DOI 10.1038/39827; Reis N, 2005, J APPL PHYS, V97, DOI 10.1063/1.1888026; Derby B, 2008, J MATER CHEM, V18, P5717, DOI 10.1039/b807560c; Saunders RE, 2008, BIOMATERIALS, V29, P193, DOI 10.1016/j.biomatei-ials.2007.09.032; Wendt D, 2003, BIOTECHNOL BIOENG, V84, P205, DOI 10.1002/bit.10759; Nakamura…	13	0	0	0	3	SPRINGER	DORDRECHT	PO BOX 17, 3300 AA DORDRECHT, NETHERLANDS			978-90-481-9144-4				2010
B	Yoo, SS; Polio, S		Ringeisen, BR; Spargo, BJ; Wu, PK		Yoo, Seung-Schik; Polio, Samuel			High-Throughput Biological Laser Printing: Droplet Ejection Mechanism, Integration of a Dedicated Workstation, and Bioprinting of Cells and Biomaterials	CELL AND ORGAN PRINTING			English	Article; Book Chapter							FREE-SURFACE; TISSUE; LIQUIDS	High-Throughput Biological Laser Printing (HT BioLP) requires taking into account spatio-temporal proximity of laser pulses (that means pulse-to-pulse distance and laser pulse frequency). The droplet ejection mechanism is indeed governed by vapor bubble dynamics (bubble growth and collapsing) and it is thus related to both the condition of laser irradiation and the rheological properties of the l…	[Yoo, Seung-Schik] Harvard Univ, Brigham & Womens Hosp, Sch Med, Dept Radiol, Boston, MA 02115 USA; [Polio, Samuel] Boston Univ, Dept Biomed Engn, Boston, MA 02215 USA	Yoo, SS (reprint author), Harvard Univ, Brigham & Womens Hosp, Sch Med, Dept Radiol, Boston, MA 02115 USA.	yoo@bwh.harvard.edu; srp215@bu.edu					Boland Thomas, 2006, Biotechnology Journal, V1, P910, DOI 10.1002/biot.200600081; Barron JA, 2004, BIOMED MICRODEVICES, V6, P139, DOI 10.1023/B:BMMD.0000031751.67267.9f; Lee W, 2009, BIOMATERIALS, V30, P1587, DOI 10.1016/j.biomaterials.2008.12.009; Duocastella M, 2007, APPL SURF SCI, V253, P7855, DOI 10.1016/j.apsusc.2007.02.097; Saunders RE, 2008, BIOMATERIALS, V29, P193, DOI 10.1016/j.biomatei-…	31	0	0	1	5	SPRINGER	DORDRECHT	PO BOX 17, 3300 AA DORDRECHT, NETHERLANDS			978-90-481-9144-4				2010
B	Yoo, SS; Polio, S		Ringeisen, BR; Spargo, BJ; Wu, PK		Yoo, Seung-Schik; Polio, Samuel			3D-Fiber Deposition for Tissue Engineering and Organ Printing Applications	CELL AND ORGAN PRINTING			English	Article; Book Chapter							3-DIMENSIONAL FIBER-DEPOSITION; DYNAMIC-MECHANICAL PROPERTIES; SCAFFOLD ARCHITECTURES; OSTEOCHONDRAL DEFECTS; PLGA SCAFFOLDS; STEM-CELLS; HYDROGELS; POLYMER; DESIGN; FABRICATION	Scaffold manufacturing technologies are moving towards systems that combine a precise control over scaffold 3-dimensional (3D) architecture with incorporation of cells in the fabrication process. A rapid prototyping technology, termed 3D-fiber deposition, generates 3D scaffolds that can satisfy these requirements, while maintaining a completely open porosity that can reduce nutrient diffusion lim…	[Yoo, Seung-Schik] Harvard Univ, Brigham & Womens Hosp, Sch Med, Dept Radiol, Boston, MA 02115 USA; [Polio, Samuel] Boston Univ, Dept Biomed Engn, Boston, MA 02215 USA	Yoo, SS (reprint author), Harvard Univ, Brigham & Womens Hosp, Sch Med, Dept Radiol, Boston, MA 02115 USA.	yoo@bwh.harvard.edu; srp215@bu.edu		van Blitterswijk, Clemens/0000-0003-2371-4615			Lam CXF, 2002, MAT SCI ENG C-BIO S, V20, P49, DOI 10.1016/S0928-4931(02)00012-7; Woodfield TBF, 2005, TISSUE ENG, V11, P1297, DOI 10.1089/ten.2005.11.1297; Shao XX, 2006, TISSUE ENG, V12, P1539, DOI 10.1089/ten.2006.12.1539; Hoque ME, 2005, J BIOMAT SCI-POLYM E, V16, P1595, DOI 10.1163/156856205774576709; Woodfield TBF, 2004, BIOMATERIALS, V25, P4149, DOI 10.1016/j.biomaterials.2003.10.056; Moron…	52	0	0	1	13	SPRINGER	DORDRECHT	PO BOX 17, 3300 AA DORDRECHT, NETHERLANDS			978-90-481-9144-4				2010
S	Jaroszewicz, J; Heljak, M; Ostrowska, B; Swieszkowski, W; Kurzydlowski, KJ		Hansen, N; Juul Jensen, D; Nielsen, SF; Poulsen, HF; Ralph, B		Jaroszewicz, Jakub; Heljak, Marcin; Ostrowska, Barbara; Swieszkowski, Wojciech; Kurzydlowski, Krzysztof Jan			CHARACTERIZATION OF TISSUE ENGINEERING SCAFFOLDS BY THE COMBINED USE OF MICRO-CT IMAGING AND INSITU MECHANICAL TESTING	CHALLENGES IN MATERIALS SCIENCE AND POSSIBILITIES IN 3D AND 4D CHARACTERIZATION TECHNIQUES	Riso International Symposium on Material Science		English	Proceedings Paper	31st Riso International Symposium on Materials Science	SEP 06-10, 2010	Roskilde, DENMARK	Mat Res Div, Civilingenior Frederik Leth Christiansens Almennyttige Fond, Fabrikant Mads Clausens Fond, Knud Hojgaards Fond, Otto Monsteds Fond				To link the mechanical properties and failure mechanisms of bone tissue engineering scaffolds to their morphology, the combination of micro-CT imaging with stepwise in-situ compression testing was performed. This approach allows for quantification of the scaffold deformation under varied compression stresses and for tracking the changes in scaffold porosity. The PCL scaffolds with three different…	[Jaroszewicz, Jakub; Heljak, Marcin; Ostrowska, Barbara; Swieszkowski, Wojciech; Kurzydlowski, Krzysztof Jan] Warsaw Univ Technol, Fac Mat Sci & Engn, 141 Woloska Str, PL-02507 Warsaw, Poland	Jaroszewicz, J (reprint author), Warsaw Univ Technol, Fac Mat Sci & Engn, 141 Woloska Str, PL-02507 Warsaw, Poland.						Swieszkowski W, 2007, BIOMOL ENG, V24, P489, DOI 10.1016/j.bioeng.2007.07.014; Hutmacher D. W., 2008, BIOMATERIALS FABRICA, P45	2	0	0	0	0	RISO NATL LABORATORY	ROSKILDE	POSTBOX 49, DK-4000 ROSKILDE, DENMARK	0907-0079		978-87-550-3833-2	RISO MAT SCI			2010
S	Claeyssens, F; Hasan, EA; Gaidukeviciute, A; Achilleos, DS; Ranella, A; Reinhardt, C; Ovsianikov, A; Shizhou, X; Fotakis, C; Vamvakaki, M; Chichkov, BN; Farsari, M		Vainos, NA; Pissadakis, S; Couris, S		Claeyssens, F.; Hasan, E. A.; Gaidukeviciute, A.; Achilleos, D. S.; Ranella, A.; Reinhardt, C.; Ovsianikov, A.; Shizhou, X.; Fotakis, C.; Vamvakaki, M.; Chichkov, B. N.; Farsari, Maria			Three-dimensional Polycaprolactone Structures Fabricated by Two-Photon Polymerization	EMERGING TRENDS AND NOVEL MATERIALS IN PHOTONICS	AIP Conference Proceedings		English	Proceedings Paper	International Commission for Optics Topical Meeting	OCT 07-09, 2009	European Cultural Ctr, Delphi, GREECE	Int Commiss Opt, European Sci Fdn, ESF COST Off, COST Mat Phys & Nanosciences, COST Act MP0604 & MP0805, European Opt Soc, Photonics21, IUPAP, Prefecture Fokida, Municipal Amfissa, Municipal Delphi, Hellenic Telecommunicat Org, Univ Patras, Natl Hellen Res Fdn, Fdn Res & Technol Hellas, EKSLPA, EKSMA Opt, ZEISS, Assing SpA, OPTRONICS Technol SA, INTERLAB SA, Nature Photon, MORAX Sci Marketing	European Cultural Ctr	two-photon polymerization; scaffolds; biodegradable; tissue engineering	IN-VIVO DEGRADATION; POLY(EPSILON-CAPROLACTONE-CO-TRIMETHYLENE CARBONATE); BIODEGRADABLE COPOLYMERS; SCAFFOLDS; MICROFABRICATION; VITRO; STEREOLITHOGRAPHY; BIOMATERIALS; BIOCOMPOSITE	Two-photon polymerization has been employed to fabricate three-dimensional structures using the biodegradable triblock copolymer poly(epsilon-caprolactone-co-trimethylenecarbonate)-b-poly(ethylene glycol)-b-poly(epsilon-caprolactone-co-trimethylenecarbonate) with 4,4'-bis(diethylamino)benzophenone as the photoinitiator. The fabricated structures were of good quality and had four micron resolution…	[Claeyssens, F.] Univ Sheffield, Dept Mat Engn, Biomat & Tissue Engn Grp, Kroto Res Inst, Sheffield S3 7HQ, S Yorkshire, England	Claeyssens, F (reprint author), Univ Sheffield, Dept Mat Engn, Biomat & Tissue Engn Grp, Kroto Res Inst, Broad Lane, Sheffield S3 7HQ, S Yorkshire, England.	mfarsari@iesl.forth.gr	Claeyssens, Frederik/E-4781-2011; Chichkov, Boris/M-4112-2015	Claeyssens, Frederik/0000-0002-1030-939X;			Doraiswamy A, 2006, ACTA BIOMATER, V2, P267, DOI 10.1016/j.actbio.2006.01.004; Cumpston BH, 1999, NATURE, V398, P51; Kawata S, 2001, NATURE, V412, P697, DOI 10.1038/35089130; Tan KH, 2003, BIOMATERIALS, V24, P3115, DOI 10.1016/S0142-9612(03)00131-5; Mizutani M, 2002, J BIOMED MATER RES, V61, P53, DOI 10.1002/jbm.10166; Ovsianikov A, 2007, J TISSUE ENG REGEN M, V1, P443, DOI 10.1002/term.57; Ovsia…	33	0	0	1	4	AMER INST PHYSICS	MELVILLE	2 HUNTINGTON QUADRANGLE, STE 1NO1, MELVILLE, NY 11747-4501 USA	0094-243X		978-0-7354-0843-2	AIP CONF PROC			2010	1288
J	Hoefer, P				Hoefer, Philipp			Activation of polyhydroxyalkanoates: functionalization and modification	FRONTIERS IN BIOSCIENCE-LANDMARK			English	Article						Functionalized polyhydroxyalkanoates; biopolyesters; tissue engineering materials; biomaterials; biocompatibility; biodegradability; thermo-mechanical properties; biosynthesis and production; chemical synthesis; chemical; physical and surface modifications; curing; plasma polymerization; photografting; review	MEDIUM-CHAIN-LENGTH; PSEUDOMONAS-PUTIDA KT2440; UNSATURATED SIDE-CHAINS; POLY-BETA-HYDROXYBUTYRATE; LOW-PRESSURE PLASMA; ARTICULAR-CARTILAGE CHONDROCYTES; TISSUE ENGINEERING APPLICATIONS; BIODEGRADABLE MEDICAL DEVICES; RAPID PROTOTYPING TECHNIQUES; RING-OPENING POLYMERIZATION	Polyhydroxyalkanoates (PHAs) serve numerous bacteria as storage compounds. It is generally believed that under unbalanced growth conditions, n-hydroxyalkanoates are synthesized inside the bacterial cells, polymerized to polyesters, and densely packed in granules. In the absence of extracellular carbon, the internally stored PHAs are depolymerized and consequently metabolized to enable cell mainte…	[Hoefer, Philipp] Natl Res Council Canada, Biotechnol Res Inst, Microbial & Enzymat Technol Grp, Bioproc Ctr, Montreal, PQ H4P 2R2, Canada; [Hoefer, Philipp] Univ Sherbrooke, Dept Chem & Biotechnol Engn, Lab Bioingn & Biophys, Sherbrooke, PQ J1K 2R1, Canada	Hoefer, P (reprint author), Natl Res Council Canada, Biotechnol Res Inst, Microbial & Enzymat Technol Grp, Bioproc Ctr, 6100 Royalmount Ave, Montreal, PQ H4P 2R2, Canada.	hoefer@biofueling.de		Hofer, Philipp/0000-0002-5736-4732	Natural Sciences and Engineering Research Council of Canada (NSERC)	This work was partly supported by a strategic grant of the Natural Sciences and Engineering Research Council of Canada (NSERC). I would like to thank Dr. Patrick Vermette (Laboratoire de Bioingenierie et de Biophysique de l'Universite de Shebrooke, Department of Chemical and Biotechnological Engineering, Universite de Sherbrooke/Quebec/Canada) and Dr. Denis Groleau (Microbial and Enzymatic Techno…	ABE C, 1990, POLYM COMMUN, V31, P404; AMOR SR, 1991, MACROMOLECULES, V24, P4583, DOI 10.1021/ma00016a017; ANDRADE AP, 2003, THESIS SWISS FEDERAL; Andujar M, 1997, MACROMOLECULES, V30, P1611, DOI 10.1021/ma9611634; Noda I, 2005, BIOMACROMOLECULES, V6, P580, DOI 10.1021/bm049472m; Wang YW, 2003, BIOMATERIALS, V24, P4621, DOI 10.1016/S0142-9612(03)00356-9; Renard E, 2003, MACROMOL SYMP, V197, P11, D…	249	7	7	2	38	FRONTIERS IN BIOSCIENCE INC	MANHASSET	C/O NORTH SHORE UNIV HOSPITAL, BIOMEDICAL RESEARCH CENTER, 350 COMMUNITY DR, MANHASSET, NY 11030 USA	1093-9946			FRONT BIOSCI-LANDMRK	Front. Biosci.	JAN 1	2010	15
B	Dean, D; Wallace, J; Kim, K; Mikos, AG; Fisher, JP		Bartolo, PJD; DeLemos, ACS; Pereira, AMH; Mateus, AJD; Mendes, ALA; DeMoura, CSM; Capela, CAB; DaSilva, CSG; Domingues, FAC; Bartolo, HMCDTG; Almeida, HD; Ferreira, ISC; Matias, JM; Alves, NMF; Rodrigues, SCSF		Dean, D.; Wallace, J.; Kim, K.; Mikos, A. G.; Fisher, J. P.			Stereolithographic rendering of low molecular weight polymer scaffolds for bone tissue engineering	INNOVATIVE DEVELOPMENTS IN DESIGN AND MANUFACTURING: ADVANCED RESEARCH IN VIRTUAL AND RAPID PROTOTYPING			English	Proceedings Paper	4th International Conference on Advanced Research in Virtual and Rapid Prototyping	OCT 06-10, 2009	Leiria, PORTUGAL	Polytechn Inst Leiria, Ctr Rapid & Sustainable Prod Dev, Portuguese Fdn Sci & Technol, Int Acad Prod Engn, Global Alliance Rapid Prototyping Assoc, Rapid Mfg Platform			POLY(PROPYLENE FUMARATE); FOAM; CONSTRUCTS	The choice of materials for bone tissue engineering scaffolds depends greatly on whether the resulting implants will be directly implanted (i.e., neobone grown in vivo) or whether they will be used as scaffolds for bioreactor (i.e., in vitro) pre-culturing. With the former situation, it may be necessary to rely on the implant material, at least initially, to provide material properties similar to…	[Dean, D.] Case Western Reserve Univ, Dept Neurol Surg, Cleveland, OH 44106 USA	Dean, D (reprint author), Case Western Reserve Univ, Dept Neurol Surg, Cleveland, OH 44106 USA.						Cooke MN, 2003, J BIOMED MATER RES B, V64B, P65, DOI 10.1002/jbm.b.10485; Jansen J, 2009, BIOMACROMOLECULES, V10, P214, DOI 10.1021/bm801001r; Dean D, 2005, TISSUE ENG, V11, P923, DOI 10.1089/ten.2005.11.923; Lan PX, 2009, J MATER SCI-MATER M, V20, P271, DOI 10.1007/s10856-008-3567-2; Dean D, 2003, TISSUE ENG, V9, P495, DOI 10.1089/107632703322066679; Hollister SJ, 2005, NAT MATER, V4, P518, DOI …	10	2	2	2	4	CRC PRESS-TAYLOR & FRANCIS GROUP	BOCA RATON	6000 BROKEN SOUND PARKWAY NW, STE 300, BOCA RATON, FL 33487-2742 USA			978-0-415-87307-9				2010
B	Chua, CK; Sudarmadji, N; Leong, KF; Chou, SM; Lim, SC; Firdaus, WM		Bartolo, PJD; DeLemos, ACS; Pereira, AMH; Mateus, AJD; Mendes, ALA; DeMoura, CSM; Capela, CAB; DaSilva, CSG; Domingues, FAC; Bartolo, HMCDTG; Almeida, HD; Ferreira, ISC; Matias, JM; Alves, NMF; Rodrigues, SCSF		Chua, C. K.; Sudarmadji, N.; Leong, K. F.; Chou, S. M.; Lim, S. C.; Firdaus, W. M.			Process flow for designing functionally graded tissue engineering scaffolds	INNOVATIVE DEVELOPMENTS IN DESIGN AND MANUFACTURING: ADVANCED RESEARCH IN VIRTUAL AND RAPID PROTOTYPING			English	Proceedings Paper	4th International Conference on Advanced Research in Virtual and Rapid Prototyping	OCT 06-10, 2009	Leiria, PORTUGAL	Polytechn Inst Leiria, Ctr Rapid & Sustainable Prod Dev, Portuguese Fdn Sci & Technol, Int Acad Prod Engn, Global Alliance Rapid Prototyping Assoc, Rapid Mfg Platform			INTERNAL ARCHITECTURE; MECHANICAL-PROPERTIES; COLLAGEN SCAFFOLD; STRUCTURE LIBRARY; FABRICATION; BONE; BEHAVIOR	The combination of Computer Aided Design (CAD) and Rapid Prototyping (RP) system have been aiding tissue engineers in designing customized tissue scaffolds to meet the biological, mechanical and anatomical requirements. Biological requirements include suitable biomaterial and pore size for cell growth, while anatomical requirement can be fulfilled by shaping the scaffold to fit the defect site. M…	[Chua, C. K.; Sudarmadji, N.; Leong, K. F.; Chou, S. M.; Lim, S. C.; Firdaus, W. M.] Nanyang Technol Univ, Sch Mech & Aerosp Engn, Singapore, Singapore	Chua, CK (reprint author), Nanyang Technol Univ, Sch Mech & Aerosp Engn, Singapore, Singapore.		Chua, Chee Kai/B-6171-2009; Leong, Kah-Fai/B-6183-2009; NTU, S'gapore/F-4683-2012; Chou, Siaw Meng/A-3846-2011				Tan KH, 2003, BIOMATERIALS, V24, P3115, DOI 10.1016/S0142-9612(03)00131-5; Yeong WY, 2007, J BIOMED MATER RES B, V82B, P260, DOI 10.1002/jbm.b.30729; Wiria FE, 2007, ACTA BIOMATER, V3, P1, DOI 10.1016/j.actbio.2006.07.008; Simpson RL, 2008, J BIOMED MATER RES B, V84B, P17, DOI 10.1002/jbm.b.30839; Ramanath HS, 2008, J MATER SCI-MATER M, V19, P2541, DOI 10.1007/s10856-007-3203-6; Wettergreen MA, 2…	26	3	3	0	2	CRC PRESS-TAYLOR & FRANCIS GROUP	BOCA RATON	6000 BROKEN SOUND PARKWAY NW, STE 300, BOCA RATON, FL 33487-2742 USA			978-0-415-87307-9				2010
B	Tan, JY; Chua, CK; Leong, KF		Bartolo, PJD; DeLemos, ACS; Pereira, AMH; Mateus, AJD; Mendes, ALA; DeMoura, CSM; Capela, CAB; DaSilva, CSG; Domingues, FAC; Bartolo, HMCDTG; Almeida, HD; Ferreira, ISC; Matias, JM; Alves, NMF; Rodrigues, SCSF		Tan, J. Y.; Chua, C. K.; Leong, K. F.			Indirect fabrication of tissue engineering scaffolds using rapid prototyping and a foaming process	INNOVATIVE DEVELOPMENTS IN DESIGN AND MANUFACTURING: ADVANCED RESEARCH IN VIRTUAL AND RAPID PROTOTYPING			English	Proceedings Paper	4th International Conference on Advanced Research in Virtual and Rapid Prototyping	OCT 06-10, 2009	Leiria, PORTUGAL	Polytechn Inst Leiria, Ctr Rapid & Sustainable Prod Dev, Portuguese Fdn Sci & Technol, Int Acad Prod Engn, Global Alliance Rapid Prototyping Assoc, Rapid Mfg Platform			MARROW STROMAL CELLS; IN-VITRO; COLLAGEN SCAFFOLD; DEPOSITION; BONE; DIFFERENTIATION; PROLIFERATION; BEHAVIOR; DESIGN	The proliferation of cells on scaffolds is critical to the success of most tissue engineering strategies. However, most conventionally fabricated scaffolds are thick foam structures with random porosity that facilitates the proliferation of cells only at the periphery of the scaffold. Nutrient exchange to the scaffold interior becomes obstructed and cell growth is restricted once the cells on the…	[Tan, J. Y.; Chua, C. K.; Leong, K. F.] Nanyang Technol Univ, Sch Mech & Aerosp Engn, Singapore, Singapore	Tan, JY (reprint author), Nanyang Technol Univ, Sch Mech & Aerosp Engn, Singapore, Singapore.		Chua, Chee Kai/B-6171-2009; Leong, Kah-Fai/B-6183-2009				Zeltinger J, 2001, TISSUE ENG, V7, P557, DOI 10.1089/107632701753213183; Tan KH, 2003, BIOMATERIALS, V24, P3115, DOI 10.1016/S0142-9612(03)00131-5; Leclerc E, 2006, BIOMATERIALS, V27, P586, DOI 10.1016/j.biomaterials.2005.06.002; Yeong WY, 2007, J BIOMED MATER RES B, V82B, P260, DOI 10.1002/jbm.b.30729; Wiria FE, 2007, ACTA BIOMATER, V3, P1, DOI 10.1016/j.actbio.2006.07.008; Ellis MJ, 2007, BIOTE…	27	2	2	0	3	CRC PRESS-TAYLOR & FRANCIS GROUP	BOCA RATON	6000 BROKEN SOUND PARKWAY NW, STE 300, BOCA RATON, FL 33487-2742 USA			978-0-415-87307-9				2010
B	Domingos, M; Chiellini, F; Gloria, A; Ambrosio, L; Bartolo, P; Chiellini, E		Bartolo, PJD; DeLemos, ACS; Pereira, AMH; Mateus, AJD; Mendes, ALA; DeMoura, CSM; Capela, CAB; DaSilva, CSG; Domingues, FAC; Bartolo, HMCDTG; Almeida, HD; Ferreira, ISC; Matias, JM; Alves, NMF; Rodrigues, SCSF		Domingos, M.; Chiellini, F.; Gloria, A.; Ambrosio, L.; Bartolo, P.; Chiellini, E.			BioExtruder: Study of the influence of process parameters on PCL scaffolds properties	INNOVATIVE DEVELOPMENTS IN DESIGN AND MANUFACTURING: ADVANCED RESEARCH IN VIRTUAL AND RAPID PROTOTYPING			English	Proceedings Paper	4th International Conference on Advanced Research in Virtual and Rapid Prototyping	OCT 06-10, 2009	Leiria, PORTUGAL	Polytechn Inst Leiria, Ctr Rapid & Sustainable Prod Dev, Portuguese Fdn Sci & Technol, Int Acad Prod Engn, Global Alliance Rapid Prototyping Assoc, Rapid Mfg Platform			POLYCAPROLACTONE SCAFFOLDS; IN-VITRO; CELLS; REGENERATION; OSTEOBLAST	The success of regenerative medicine is strongly dependent on the ability to produce biomimetic scaffolds that closely mimic the biomechanical properties of the native tissues. Additive biomanufacturing techniques have been recently introduced in the medical field and are increasingly being recognized as ideal methods to produce 3D porous structures with an effective control over pore size/shape …	[Domingos, M.; Chiellini, F.; Chiellini, E.] Univ Pisa, Dept Chem & Ind Chem, Lab Bioact Polymer Mat Biomed & Environm Applicat, UdR INSTM, Pisa, Italy	Domingos, M (reprint author), Univ Pisa, Dept Chem & Ind Chem, Lab Bioact Polymer Mat Biomed & Environm Applicat, UdR INSTM, Pisa, Italy.		Bartolo, Paulo/F-2421-2013; Chiellini, Federica/F-3233-2010	Bartolo, Paulo/0000-0003-3683-726X; Chiellini, Federica/0000-0003-4680-9975			Woodfield TBF, 2004, BIOMATERIALS, V25, P4149, DOI 10.1016/j.biomaterials.2003.10.056; Kyriakidou K, 2008, J BIOACT COMPAT POL, V23, P227, DOI 10.1177/0883911508091905; Marler JJ, 1998, ADV DRUG DELIVER REV, V33, P165, DOI 10.1016/S0169-409X(98)00025-8; Dawson JI, 2008, ARCH BIOCHEM BIOPHYS, V473, P124, DOI 10.1016/j.abb.2008.03.024; BARTOLO P, 2008, Patent No. 104247; BARTOLO PJ, 2008, INT J MAT…	12	1	1	0	1	CRC PRESS-TAYLOR & FRANCIS GROUP	BOCA RATON	6000 BROKEN SOUND PARKWAY NW, STE 300, BOCA RATON, FL 33487-2742 USA			978-0-415-87307-9				2010
B	Tuomi, J; Paloheimo, K; Bjorkstrand, R; Salmi, M; Paloheimo, M; Makitie, AA		Bartolo, PJD; DeLemos, ACS; Pereira, AMH; Mateus, AJD; Mendes, ALA; DeMoura, CSM; Capela, CAB; DaSilva, CSG; Domingues, FAC; Bartolo, HMCDTG; Almeida, HD; Ferreira, ISC; Matias, JM; Alves, NMF; Rodrigues, SCSF		Tuomi, J.; Paloheimo, K.; Bjorkstrand, R.; Salmi, M.; Paloheimo, M.; Makitie, A. A.			Medical applications of rapid prototyping-from applications to classification	INNOVATIVE DEVELOPMENTS IN DESIGN AND MANUFACTURING: ADVANCED RESEARCH IN VIRTUAL AND RAPID PROTOTYPING			English	Proceedings Paper	4th International Conference on Advanced Research in Virtual and Rapid Prototyping	OCT 06-10, 2009	Leiria, PORTUGAL	Polytechn Inst Leiria, Ctr Rapid & Sustainable Prod Dev, Portuguese Fdn Sci & Technol, Int Acad Prod Engn, Global Alliance Rapid Prototyping Assoc, Rapid Mfg Platform				Rapid Prototyping (RP) technologies are widely used in industrial settings and currently also in several areas of medicine. Various techniques along with numerous types of materials are used for these applications. Therefore, a classification system would aid the development and scientific work as well as the communication between centres involved in this field. Our ongoing project on the medical…	[Tuomi, J.; Paloheimo, K.; Bjorkstrand, R.; Salmi, M.; Paloheimo, M.] Helsinki Univ Technol, BIT Res Ctr, FIN-02150 Espoo, Finland	Tuomi, J (reprint author), Helsinki Univ Technol, BIT Res Ctr, FIN-02150 Espoo, Finland.		Salmi, Mika/E-7216-2012; Tuomi, Jukka/A-1204-2013	Salmi, Mika/0000-0002-7295-3551; Tuomi, Jukka/0000-0001-9120-9309			Wang XH, 2006, TISSUE ENG, V12, P83, DOI 10.1089/ten.2006.12.83; Xu W, 2007, J BIOACT COMPAT POL, V22, P363, DOI 10.1177/0883911507079451; EPPLEY BL, 2002, J CRANIOFACIAL SURG, V13; Hutmacher D.W., 2004, TRENDS BIOTECHNOLOGY, V22; JANSSENS M, 2007, INT C COMP MAN 31 JA; KANERVA J, 2008, GARPA NEWSLETTER JUL; Kruth J. P., 1991, ANN CIRP, V40, P603; LABADIE RF, 2008, LARYNGOSCOPE, V118; LEVY GN, 20…	17	0	0	0	0	CRC PRESS-TAYLOR & FRANCIS GROUP	BOCA RATON	6000 BROKEN SOUND PARKWAY NW, STE 300, BOCA RATON, FL 33487-2742 USA			978-0-415-87307-9				2010
J	Tsai, WB; Chen, RPY; Wei, KL; Tan, SF; Lai, JY				Tsai, Wei-Bor; Chen, Rita Pei-Yeh; Wei, Kuang-Ling; Tan, Su-Fang; Lai, Juin-Yih			Modulation of RGD-Functionalized Polyelectrolyte Multilayer Membranes for Promoting Osteoblast Function	JOURNAL OF BIOMATERIALS SCIENCE-POLYMER EDITION			English	Article						Polyelectrolyte multilayer; osteoblast; RGD; calcium deposition; alkaline phosphatase activity	QUARTZ-CRYSTAL MICROBALANCE; CELL-ADHESION; ENDOTHELIAL-CELLS; WEAK POLYELECTROLYTES; SURFACE SCIENCE; CHARGE-DENSITY; THIN-FILMS; ADSORPTION; STABILITY; BEHAVIOR	Layer-by-layer deposition of polyelectrolyte multilayer (PEM) membranes has recently been applied successfully to a number of biomedical applications. This simple and versatile technique provides a broad surface modification platform, for example, for the display of biomolecules such as cell-adhesion peptides. In this work, we investigated the effects of PEM coatings on RGD-immobilization and ost…	[Tsai, Wei-Bor; Wei, Kuang-Ling; Tan, Su-Fang] Natl Taiwan Univ, Dept Chem Engn, Taipei 106, Taiwan; [Chen, Rita Pei-Yeh] Acad Sinica, Inst Biol Chem, Taipei, Taiwan; [Lai, Juin-Yih] Chung Yuan Christian Univ, R&D Ctr Membrane Technol, Tao Yuan, Taiwan; [Lai, Juin-Yih] Chung Yuan Christian Univ, Dept Chem Engn, Tao Yuan, Taiwan	Tsai, WB (reprint author), Natl Taiwan Univ, Dept Chem Engn, 1 Roosevelt Rd,Sec 4, Taipei 106, Taiwan.	weibortsai@ntu.edu.tw	Lai, Juin-Yih/B-4461-2011; Tsai, Wei-Bor/B-7953-2011; Chen, Rita/M-8397-2013;	Chen, Rita/0000-0003-3987-033X; Tsai, Wei-Bor/0000-0002-2316-5751	National Science Council, Taiwan [NSC 97-2628-E-002-028-MY2]	The authors gratefully acknowledge the financial support from National Science Council, Taiwan (Grant No. NSC 97-2628-E-002-028-MY2). The authors would also like to thank Dr. Thissen (CSIRO, Australia) for proofreading the manuscript.	BENZEEV A, 1988, P NATL ACAD SCI USA, V85, P2161, DOI 10.1073/pnas.85.7.2161; Castner DG, 2002, SURF SCI, V500, P28, DOI 10.1016/S0039-6028(01)01587-4; Kidambi S, 2007, TISSUE ENG, V13, P2105, DOI 10.1089/ten.2006.0151; Plunkett MA, 2003, LANGMUIR, V19, P4673, DOI 10.1021/la026569q; Serizawa T, 2000, BIOMACROMOLECULES, V1, P306, DOI 10.1021/bm000006g; UNDERWOOD PA, 1989, J CELL SCI, V93, P641; Ba…	38	21	21	3	20	VSP BV	LEIDEN	BRILL ACADEMIC PUBLISHERS, PO BOX 9000, 2300 PA LEIDEN, NETHERLANDS	0920-5063			J BIOMAT SCI-POLYM E	J. Biomater. Sci.-Polym. Ed.		2010	21	3
J	Roosa, SMM; Kemppainen, JM; Moffitt, EN; Krebsbach, PH; Hollister, SJ				Roosa, Sara M. Mantila; Kemppainen, Jessica M.; Moffitt, Erin N.; Krebsbach, Paul H.; Hollister, Scott J.			The pore size of polycaprolactone scaffolds has limited influence on bone regeneration in an in vivo model	JOURNAL OF BIOMEDICAL MATERIALS RESEARCH PART A			English	Article						pore size; bone tissue engineering; micro-computed tomography; polycaprolactone; scaffold	GENE-THERAPY; PCL SCAFFOLDS; TISSUE; CELLS; VITRO; FABRICATION; COMPOSITES; MORPHOLOGY; CARTILAGE; DEFECTS	Bone tissue engineering scaffolds should be designed to optimize mass transport, cell migration, and mechanical integrity to facilitate and enhance new bone growth. Although many scaffold parameters could be modified to fulfill these requirements, pore size is an important scaffold characteristic that can be rigorously controlled with indirect solid freeform fabrication. We explored the effect of…	[Roosa, Sara M. Mantila; Kemppainen, Jessica M.; Moffitt, Erin N.; Krebsbach, Paul H.; Hollister, Scott J.] Univ Michigan, Dept Biomed Engn, Ann Arbor, MI 48109 USA; [Krebsbach, Paul H.] Univ Michigan, Sch Dent, Dept Biol & Mat Sci, Ann Arbor, MI 48109 USA; [Hollister, Scott J.] Univ Michigan, Dept Mech Engn, Ann Arbor, MI 48109 USA; [Hollister, Scott J.] Univ Michigan, Dept Surg, Ann Arbor, MI 4…	Hollister, SJ (reprint author), 1109 Gerstacker Bldg,2200 Bonisteel Blvd, Ann Arbor, MI 48109 USA.	scottho@umich.edu			NIH [DE 13608, AR R01 053379]	Contract grant sponsor: NIH (Bioengineering Research Partnership); contract grant numbers: DE 13608, AR R01 053379	Sung HJ, 2004, BIOMATERIALS, V25, P5735, DOI 10.1016/j.biomaterials.2004.01.066; Vunjak-Novakovic G, 2004, ANNU REV BIOMED ENG, V6, P131, DOI 10.1146/annurev.bioeng.6.040803.140037; Li WJ, 2005, BIOMATERIALS, V26, P599, DOI 10.1016/j.biomaterials.2004.03.005; Savarino L, 2007, BIOMATERIALS, V28, P3101, DOI 10.1016/j.biomaterials.2007.03.011; Clark RAF, 2007, J INVEST DERMATOL, V127, P1018, DOI 10…	34	64	65	5	25	WILEY-LISS	HOBOKEN	DIV JOHN WILEY & SONS INC, 111 RIVER ST, HOBOKEN, NJ 07030 USA	1549-3296			J BIOMED MATER RES A	J. Biomed. Mater. Res. Part A	JAN	2010	92A	1
J	Martins, AM; Alves, CM; Kasper, FK; Mikos, AG; Reis, RL				Martins, Ana M.; Alves, Catarina M.; Kasper, F. Kurtis; Mikos, Antonios G.; Reis, Rui L.			Responsive and in situ-forming chitosan scaffolds for bone tissue engineering applications: an overview of the last decade	JOURNAL OF MATERIALS CHEMISTRY			English	Article							MARROW STROMAL CELLS; OF-THE-ART; CALCIUM-PHOSPHATE COATINGS; CRITICAL SIZE DEFECT; SOLID FREEFORM FABRICATION; FLOW PERFUSION BIOREACTOR; GROWTH-FACTOR DELIVERY; MESENCHYMAL STEM-CELL; FIBER MESH SCAFFOLDS; OSTEOGENIC DIFFERENTIATION	The use of bioabsorbable polymeric scaffolds is being investigated for use in bone tissue engineering applications, as their properties can be tailored to allow them to degrade and integrate at optimal rates as bone remodelling is completed. The main goal of this review is to highlight the "intelligent" properties exhibited by chitosan scaffolds and their use in the bone tissue engineering field.…	[Martins, Ana M.; Alves, Catarina M.; Reis, Rui L.] Univ Minho, Headquarters European Inst Excellence Tissue Engn, Res Grp 3Bs, P-4806909 Caldas Das Taipas, Guimaraes, Portugal; [Martins, Ana M.; Alves, Catarina M.; Reis, Rui L.] PT Govt Associated Lab, IBB, Guimaraes, Portugal; [Martins, Ana M.; Kasper, F. Kurtis; Mikos, Antonios G.] Rice Univ, Dept Bioengn, Houston, TX 77005 USA	Reis, RL (reprint author), Univ Minho, Headquarters European Inst Excellence Tissue Engn, Res Grp 3Bs, AvePk, P-4806909 Caldas Das Taipas, Guimaraes, Portugal.	rgreis@dep.uminho.pt	Kasper, Fred/H-5719-2011; Reis, Rui L./A-8938-2008; Martins, Ana/D-2923-2013; Group, 3Bs/E-4374-2012;	Reis, Rui L./0000-0002-4295-6129; Martins, Ana/0000-0001-5655-5564; Vieira Moniz Alves Neves, Catarina/0000-0001-6003-9159			Abarrategi A, 2008, BIOMACROMOLECULES, V9, P711, DOI 10.1021/bm701049g; ABE Y, 1990, J MATER SCI-MATER M, V1, P233, DOI 10.1007/BF00701082; Aimin C., 1999, CLIN ORTHOP RELAT R, V366, P239, DOI 10.1097/00003086-199909000-00031; Albrektsson T, 2001, EUR SPINE J, V10, P96; Malafaya PB, 2003, ADV EXP MED BIOL, V534, P201; Prabaharan M, 2008, MACROMOL BIOSCI, V8, P843, DOI 10.1002/mabi.200800010; Nett…	128	39	40	1	25	ROYAL SOC CHEMISTRY	CAMBRIDGE	THOMAS GRAHAM HOUSE, SCIENCE PARK, MILTON RD, CAMBRIDGE CB4 0WF, CAMBS, ENGLAND	0959-9428	1364-5501		J MATER CHEM	J. Mater. Chem.		2010	20	9
J	Kim, TG; Park, SH; Chung, HJ; Yang, DY; Park, TG				Kim, Taek Gyoung; Park, Suk-Hee; Chung, Hyun Jung; Yang, Dong-Yol; Park, Tae Gwan			Microstructured scaffold coated with hydroxyapatite/collagen nanocomposite multilayer for enhanced osteogenic induction of human mesenchymal stem cells	JOURNAL OF MATERIALS CHEMISTRY			English	Article							LAYER-BY-LAYER; MARROW STROMAL CELLS; HYALURONIC-ACID; SURFACE MODIFICATION; IN-VITRO; DIFFERENTIATION; BIOMATERIALS; COMPOSITE; NANOPARTICLES; MICELLES	Three dimensional microstructured scaffolds with precisely defined architectures have many promising features for tissue engineering applications, such as controllable porosity, optimal mechanical strength, and adjustable contour fitting to a tissue defect site. However, for enhanced cell adhesion and differentiation, surface modified scaffolds with bioactive agents are additionally required. In …	[Kim, Taek Gyoung; Park, Tae Gwan] Korea Adv Inst Sci & Technol, Dept Biol Sci, Taejon 305701, South Korea; [Kim, Taek Gyoung; Park, Tae Gwan] Korea Adv Inst Sci & Technol, Grad Sch Nanosci & Technol, Taejon 305701, South Korea; [Park, Suk-Hee; Chung, Hyun Jung; Yang, Dong-Yol] Korea Adv Inst Sci & Technol, Dept Mech Engn, Taejon 305701, South Korea	Park, TG (reprint author), Korea Adv Inst Sci & Technol, Dept Biol Sci, Taejon 305701, South Korea.	tgpark@kaist.ac.kr	Yang, Dong-Yol/C-1609-2011; Chung, Hyun Jung/J-3205-2014		Ministry of Education, Science and Technology, Republic of Korea	This work was supported by the WCU program and the Converging Research Center Program through the National Research Foundation of Korea (NRF) by the Ministry of Education, Science and Technology, Republic of Korea.	Pasqui D, 2007, BIOMACROMOLECULES, V8, P3531, DOI 10.1021/bm700834d; Ueda H, 2002, BIOMATERIALS, V23, P1003, DOI 10.1016/S0142-9612(01)00211-3; Dawson E, 2008, ADV DRUG DELIVER REV, V60, P215, DOI 10.1016/j.addr.2007.08.037; Lee H, 2007, SCIENCE, V318, P426, DOI 10.1126/science.1147241; Lee YH, 2008, ADV MATER, V20, P4154, DOI 10.1002/adma.200800756; Kim TG, 2010, INT J PHARMACEUT, V384, P181, DO…	37	12	13	3	16	ROYAL SOC CHEMISTRY	CAMBRIDGE	THOMAS GRAHAM HOUSE, SCIENCE PARK, MILTON RD, CAMBRIDGE CB4 0WF, CAMBS, ENGLAND	0959-9428			J MATER CHEM	J. Mater. Chem.		2010	20	40
J	Luo, K; Tian, J; Liu, G; Sun, JY; Xia, CC; Tang, HH; Lin, L; Miao, TX; Zha, XN; Gao, FB; Gong, QY; Song, B; Shuai, XT; Ai, H; Gu, ZW				Luo, Kui; Tian, Jing; Liu, Gang; Sun, Jiayu; Xia, Chunchao; Tang, Hehan; Lin, Ling; Miao, Tianxin; Zha, Xuna; Gao, Fabao; Gong, Qiyong; Song, Bin; Shuai, Xintao; Ai, Hua; Gu, Zhongwei			Self-Assembly of SiO2/Gd-DTPA-Polyethylenimine Nanocomposites as Magnetic Resonance Imaging Probes	JOURNAL OF NANOSCIENCE AND NANOTECHNOLOGY			English	Article						Gadolinium; Polyethylenimine; Layer-by-Layer; Self-Assembly; MRI	MRI CONTRAST AGENTS; GENE DELIVERY; IN-VIVO; POLYELECTROLYTE MULTILAYER; GADOPENTETATE DIMEGLUMINE; BIOMEDICAL APPLICATIONS; RELEASE PROPERTIES; SUSTAINED-RELEASE; LIVER METASTASES; SILICONE-RUBBER	Controlled self-assembly of organic/inorganic magnetic hybrid materials have important applications in magnetic resonance imaging (MRI). In this study, a widely used polycation polyethylenimine was conjugated with gadopentetic acid (Gd-DTPA) as a gadolinium bearing polyelectrolyte (Gd-DTPA-PEI). Next, multilayers; of Gd-DTPA-PEI were coated on silica nanoparticles through layer-by-layer (LbL) sel…	[Luo, Kui; Tian, Jing; Liu, Gang; Miao, Tianxin; Ai, Hua; Gu, Zhongwei] Sichuan Univ, Natl Engn Res Ctr Biomat, Chengdu 610064, Peoples R China; [Sun, Jiayu; Xia, Chunchao; Tang, Hehan; Lin, Ling; Gao, Fabao; Gong, Qiyong; Song, Bin; Ai, Hua] Sichuan Univ, W China Hosp, Dept Radiol, Chengdu 610041, Peoples R China; [Zha, Xuna] Philips Healthcare, Beijing 100020, Peoples R China; [Shuai, Xintao] S…	Ai, H (reprint author), Sichuan Univ, Natl Engn Res Ctr Biomat, Chengdu 610064, Peoples R China.		Shuai, Xintao/C-5819-2008		New Century Excellent Talents in University [NCET-06-0781]; Distinguished Young Scholars Project of Sichuan Province [06ZQ026-007]; National Natural Science Foundation of China [30570514, 50603015, 50633020, 50830107]; National Basic Research Program of China [2005CB623903]	The work was supported by Program for New Century Excellent Talents in University (NCET-06-0781), Distinguished Young Scholars Project of Sichuan Province (06ZQ026-007), National Natural Science Foundation of China (30570514, 50603015, 50633020 and 50830107) and National Basic Research Program of China (2005CB623903).	Ai H, 2005, J BIOMED MATER RES A, V73A, P303, DOI 10.1002/jbm.a.30289; Ai H, 2003, CELL BIOCHEM BIOPHYS, V39, P23, DOI 10.1385/CBB:39:1:23; Weissleder R, 2001, RADIOLOGY, V219, P316; Mao ZW, 2005, J CONTROL RELEASE, V104, P193, DOI 10.1016/j.jconrel.2005.02.005; Thunemann AF, 2006, LANGMUIR, V22, P2351, DOI 10.1021/la052990d; Ai H, 2003, J CONTROL RELEASE, V86, P59, DOI 10.1016/S0168-3659(02)0032…	51	12	12	6	35	AMER SCIENTIFIC PUBLISHERS	VALENCIA	26650 THE OLD RD, STE 208, VALENCIA, CA 91381-0751 USA	1533-4880			J NANOSCI NANOTECHNO	J. Nanosci. Nanotechnol.	JAN	2010	10	1
J	Chan, V; Zorlutuna, P; Jeong, JH; Kong, H; Bashir, R				Chan, Vincent; Zorlutuna, Pinar; Jeong, Jae Hyun; Kong, Hyunjoon; Bashir, Rashid			Three-dimensional photopatterning of hydrogels using stereolithography for long-term cell encapsulation	LAB ON A CHIP			English	Article							POLY(ETHYLENE GLYCOL) HYDROGELS; TISSUE-ENGINEERING SCAFFOLDS; FABRICATION; CONSTRUCTS; VASCULARIZATION; BIOMATERIALS; MIGRATION	Cell-encapsulated hydrogels with complex three-dimensional (3D) structures were fabricated from photopolymerizable poly(ethylene glycol) diacrylate (PEGDA) using modified 'top-down' and 'bottoms-up' versions of a commercially available stereolithography apparatus (SLA). Swelling and mechanical properties were measured for PEGDA hydrogels with molecular weights (M(w)) ranging from 700 to 10 000 Da…	[Chan, Vincent; Zorlutuna, Pinar; Bashir, Rashid] Univ Illinois, Dept Bioengn, Urbana, IL 61801 USA; [Jeong, Jae Hyun; Kong, Hyunjoon] Univ Illinois, Dept Chem & Biomol Engn, Urbana, IL 61801 USA; [Bashir, Rashid] Univ Illinois, Dept Elect & Comp Engn, Urbana, IL 61801 USA; [Chan, Vincent; Zorlutuna, Pinar; Bashir, Rashid] Univ Illinois, Micro & Nanotechnol Lab 2000, Urbana, IL 61801 USA	Bashir, R (reprint author), Univ Illinois, Dept Bioengn, Urbana, IL 61801 USA.	rbashir@illinois.edu	Zorlutuna, Pinar/A-7208-2015		US Army Medical Research & Materiel Command (USAMRMC) [W81XWH0810701]; Telemedicine & Advanced Technology Research Center (TATRC) [W81XWH0810701]	This project was made possible by a cooperative agreement that was awarded and administered by the US Army Medical Research & Materiel Command (USAMRMC) and the Telemedicine & Advanced Technology Research Center (TATRC), under Contract #: W81XWH0810701.	Adeloew C, 2008, BIOMATERIALS, V29, P314, DOI 10.1016/j.biomaterials.2007.09.036; Hern DL, 1998, J BIOMED MATER RES, V39, P266, DOI 10.1002/(SICI)1097-4636(199802)39:2<266::AID-JBM14>3.0.CO;2-B; Metters AT, 2000, POLYMER, V41, P3993, DOI 10.1016/S0032-3861(99)00629-1; Suuronen EJ, 2005, INT REV CYTOL, V244, P137, DOI 10.1016/S0074-7696(05)44004-8; Mann BK, 2001, BIOMATERIALS, V22, P3045, DOI 10.1…	40	108	111	12	73	ROYAL SOC CHEMISTRY	CAMBRIDGE	THOMAS GRAHAM HOUSE, SCIENCE PARK, MILTON RD, CAMBRIDGE CB4 0WF, CAMBS, ENGLAND	1473-0197			LAB CHIP	Lab Chip		2010	10	16
S	Augustine, KE; Stans, AA; Morris, JM; Huddleston, PM; Matsumoto, JM; Holmes, DR; Robb, RA		Wong, KH; Miga, MI		Augustine, Kurt E.; Stans, Anthony A.; Morris, Jonathan M.; Huddleston, Paul M.; Matsumoto, Jane M.; Holmes, David R., III; Robb, Richard A.			Plan to procedure: combining 3D templating with rapid prototyping to enhance pedicle screw placement	MEDICAL IMAGING 2010: VISUALIZATION, IMAGE-GUIDED PROCEDURES, AND MODELING	Proceedings of SPIE		English	Proceedings Paper	Conference on Medical Imaging 2010 - Visualization, Image-Guided Procedures, and Modeling	FEB 14-16, 2010	San Diego, CA	SPIE, Medtronic, Inc, Aeroflex, Inc, OpenXi, Tungsten Heavy Powder, Inc		Spine Surgery; Surgery Planning; Orthopedic Procedure; Templating; 3D Modelling; Rapid Prototyping	CAUDA-EQUINA ANATOMY; SURGICAL INDICATIONS; LUMBAR FUSION; FIXATION; COMPLICATIONS; SPINE; INSTRUMENTATION; PATIENT	Spinal fusion procedures involving the implantation of pedicle screws have steadily increased over the past decade because of demonstrated improvement in biomechanical stability of the spine. However, current methods of spinal fusion carries a risk of serious vascular, visceral, and neurological injury caused by inaccurate placement or inappropriately sized instrumentation, which may lead to pati…	[Augustine, Kurt E.; Stans, Anthony A.; Morris, Jonathan M.; Huddleston, Paul M.; Matsumoto, Jane M.; Holmes, David R., III; Robb, Richard A.] Mayo Clin, Rochester, MN 55905 USA	Augustine, KE (reprint author), Mayo Clin, 200 1st St SW, Rochester, MN 55905 USA.						Gluf WM, 2005, J NEUROSURG-SPINE, V2, P155, DOI 10.3171/spi.2005.2.2.0155; France JC, 1999, SPINE, V24, P553, DOI 10.1097/00007632-199903150-00010; [Anonymous], 1995, COMPUTER INTEGRATED; WEINSTEIN JN, 1992, CLIN ORTHOP RELAT R, P34; Augustine KE, 2006, P SOC PHOTO-OPT INS, V6141, pN1410, DOI 10.1117/12.653665; LORENZ M, 1991, SPINE, V16, pS455, DOI 10.1097/00007632-199108001-00029; ESSES SI, 199…	27	0	0	0	1	SPIE-INT SOC OPTICAL ENGINEERING	BELLINGHAM	1000 20TH ST, PO BOX 10, BELLINGHAM, WA 98227-0010 USA	0277-786X		978-0-8194-8026-2	PROC SPIE			2010	7625
B	Zamanian, B; Kachouie, NN; Masaeli, M; Nichol, JW; Khademhosseini, A		Berthiaume, F; Morgan, J		Zamanian, Behnam; Kachouie, Nezamoddin N.; Masaeli, Mandokht; Nichol, Jason W.; Khademhosseini, Ali			Self-Assembly of Cell-Laden Hydrogels on the Liquid-Air Interface	METHODS IN BIOENGINEERING: 3D TISSUE ENGINEERING	Artech House Methods in Bioengineering Series		English	Article; Book Chapter						bottom-up approach; controllable microenvironment; hydrogel; self-assembly; tissue engineering	FLUID INTERFACE; MICROSTRUCTURES; BIOMATERIALS; FABRICATION	The microarchitecture surrounding cells can have a substantial impact on cell function. Therefore in designing complex engineered tissues, improved control of the cellular microarchitecture can greatly improve the function of engineered tissues. The proposed procedure describes a bottom-up approach for fabrication of three-dimensional (3D) tissue constructs with the capability to better control t…	[Zamanian, Behnam; Kachouie, Nezamoddin N.; Masaeli, Mandokht; Nichol, Jason W.; Khademhosseini, Ali] Harvard Univ, Sch Med, Brigham & Womens Hosp, Ctr Biomed Engn,Dept Med, Cambridge, MA 02138 USA; [Zamanian, Behnam; Kachouie, Nezamoddin N.; Masaeli, Mandokht; Nichol, Jason W.; Khademhosseini, Ali] MIT, Harvard MIT Div Hlth Sci & Technol, Cambridge, MA 02139 USA; [Masaeli, Mandokht] Northeastern…	Khademhosseini, A (reprint author), Partners Res Bldg,Room 252,65 Landsdowne St, Cambridge, MA 02139 USA.	alik@mit.edu					ALLAN SH, 2001, ANN NY ACAD SCI, V944, P62; Khademhosseini A, 2006, J BIOMED MATER RES A, V79A, P522, DOI 10.1002/jbm.a.30821; Nichol JW, 2009, SOFT MATTER, V5, P1312, DOI 10.1039/b814285h; Hamilton DW, 2006, CALCIFIED TISSUE INT, V78, P314, DOI 10.1007/s00223-005-0238-x; Tsang VL, 2007, FASEB J, V21, P790, DOI 10.1096/fj.06-7117com; Lee KY, 2001, CHEM REV, V101, P1869, DOI 10.1021/cr000108x; Ifk…	24	0	0	2	4	ARTECH HOUSE	NORWOOD	685 CANTON ST, NORWOOD, MA 02062 USA			978-1-59693-458-0	ARTECH HSE METH BIOE	Art. Hse. Meth. Bioengr. Ser.		2010
B	Youssef, J; Bao, B; Ferruccio, TM; Morgan, JR		Berthiaume, F; Morgan, J		Youssef, Jacquelyn; Bao, Brian; Ferruccio, Toni-Marie; Morgan, Jeffrey R.			Micromolded Nonadhesive Hydrogels for the Self-Assembly of Scaffold-Free 3D Cellular Microtissues	METHODS IN BIOENGINEERING: 3D TISSUE ENGINEERING	Artech House Methods in Bioengineering Series		English	Article; Book Chapter						aggregate; drug screening; microtissue; multicellular tumor spheroid; spheroid; three-dimensional (3D) cell culture; tissue engineering	TISSUE; CULTURE; SPHEROIDS; DYNAMICS; BIOLOGY; CELLS	We present procedures for the fabrication and use of micromolded hydrogels for the self-assembly of three-dimensional (3D) multicellular microtissues. Computer-aided design, rapid prototyping, and replica molding are used to produce micromolds for the casting of hydrogels that are nonadhesive for cells and that guide the cells to form 3D microtissues. Cells seeded onto the surface of these microm…	[Youssef, Jacquelyn; Bao, Brian; Ferruccio, Toni-Marie; Morgan, Jeffrey R.] Brown Univ, Ctr Biomed Engn, Dept Mol Pharmacol Physiol & Biotechnol, Providence, RI 02912 USA	Morgan, JR (reprint author), Brown Univ, Biomed Ctr, G-B 393,171 Meeting St, Providence, RI 02912 USA.	Jeffrey_Morgan@Brown.edu					Dean DM, 2008, TISSUE ENG PT A, V14, P1989, DOI 10.1089/ten.tea.2007.0320; Duguay D, 2003, DEV BIOL, V253, P309, DOI 10.1016/S0012-1606(02)00016-7; Barbone D, 2008, J BIOL CHEM, V283, P13021, DOI 10.1074/jbc.M709698200; Griffith LG, 2002, SCIENCE, V295, P1009, DOI 10.1126/science.1069210; Abbott A, 2003, NATURE, V424, P870, DOI 10.1038/424870a; Rago AP, 2009, BIOTECHNOL BIOENG, V102, P1231, DOI 1…	23	0	0	0	4	ARTECH HOUSE	NORWOOD	685 CANTON ST, NORWOOD, MA 02062 USA			978-1-59693-458-0	ARTECH HSE METH BIOE	Art. Hse. Meth. Bioengr. Ser.		2010
B	Yoo, SS; Lee, W; Park, JK		Berthiaume, F; Morgan, J		Yoo, Seung-Schik; Lee, Wonhye; Park, Je-Kyun			On-Demand 3D Freeform Fabrication of Tissue Structures Using Bioprinting	METHODS IN BIOENGINEERING: 3D TISSUE ENGINEERING	Artech House Methods in Bioengineering Series		English	Article; Book Chapter						3D freeform fabrication; bioprinting; cell printing; collagen hydrogel; hydrogel printing; tissue engineering	HYDROGELS; SCAFFOLD; CULTURE; BIOLOGY	We present procedures for constructing multilayered cell-hydrogel composites through on-demand three-dimensional (3D) freeform fabrication (FF) based on bioprinting. A robotic 3D biological printer was developed to dispense various liquid materials including hydrogel precursors and cell-containing media in user-defined patterns. A low pneumatic pressure was applied to the fluid path to dispense t…	[Yoo, Seung-Schik] Harvard Univ, Brigham & Womens Hosp, Sch Med, Dept Radiol, Boston, MA 02115 USA; [Lee, Wonhye; Park, Je-Kyun] Korea Adv Inst Sci & Technol, Coll Life Sci & Bioengn, Dept Bio & Brain Engn, Taejon 305701, South Korea	Yoo, SS (reprint author), Harvard Univ, Brigham & Womens Hosp, Sch Med, Dept Radiol, Boston, MA 02115 USA.	yoo@bwh.harvard.edu					Lee W, 2009, NEUROREPORT, V20, P798, DOI 10.1097/WNR.0b013e32832b8be4; Boland Thomas, 2006, Biotechnology Journal, V1, P910, DOI 10.1002/biot.200600081; Mironov Vladimir, 2006, Biotechnology Journal, V1, P903, DOI 10.1002/biot.200690107; Lee W, 2009, BIOMATERIALS, V30, P1587, DOI 10.1016/j.biomaterials.2008.12.009; Griffith LG, 2002, SCIENCE, V295, P1009, DOI 10.1126/science.1069210; Tsang VL, 20…	14	0	0	2	10	ARTECH HOUSE	NORWOOD	685 CANTON ST, NORWOOD, MA 02062 USA			978-1-59693-458-0	ARTECH HSE METH BIOE	Art. Hse. Meth. Bioengr. Ser.		2010
B	Lee, CH; Mao, JJ		Berthiaume, F; Morgan, J		Lee, Chang Hun; Mao, Jeremy J.			Cartilage and Synovial Joint Regeneration by Cell Homing in Bioprinted, Anatomically Correct 3D Scaffolds	METHODS IN BIOENGINEERING: 3D TISSUE ENGINEERING	Artech House Methods in Bioengineering Series		English	Article; Book Chapter						arthritis; bone cartilage; regenerative medicine; TGF beta; tissue engineering	TISSUE GRAFTS; ARTICULAR CONDYLE; BONE; COMPOSITES; HEART; SHAPE	Cartilage regeneration requires 3D scaffolds to accommodate structural and mechanical strength, as well as diffusion and gas exchange needs. To date, few scaffolds have satisfied these conflicting needs. This chapter describes a novel, anatomically shaped 3D composite scaffold that enabled functional regeneration of the entire articular cartilage surface of a synovial joint condyle, leading to we…	[Mao, Jeremy J.] Columbia Univ, Med Ctr, Tissue Engn & Regenerat Med Lab, New York, NY 10032 USA; Columbia Univ, Med Ctr, Dept Biomed Engn, Fu Fdn Sch Engn & Appl Sci, New York, NY 10032 USA	Mao, JJ (reprint author), Columbia Univ, Med Ctr, Tissue Engn & Regenerat Med Lab, 630 W 168 St,PH7 E, New York, NY 10032 USA.	jmao@columbia.edu					Alhadlaq A, 2003, J DENT RES, V82, P951; Alhadlaq A, 2005, J BONE JOINT SURG AM, V87A, P936, DOI 10.2106/JBJS.D.02104; Grayson WL, 2008, TRENDS BIOTECHNOL, V26, P181, DOI 10.1016/j.tibtech.2007.12.009; Lawrence RC, 1998, ARTHRITIS RHEUM, V41, P778, DOI 10.1002/1529-0131(199805)41:5<778::AID-ART4>3.0.CO;2-V; Haydon CM, 2004, J BONE JOINT SURG AM, V86A, P1179; Martin I, 2007, J BIOMECH, V40, P750, …	33	0	0	1	5	ARTECH HOUSE	NORWOOD	685 CANTON ST, NORWOOD, MA 02062 USA			978-1-59693-458-0	ARTECH HSE METH BIOE	Art. Hse. Meth. Bioengr. Ser.		2010
S	Price, AD; Johnston, APR; Such, GK; Caruso, F		Caruso, F		Price, Andrew D.; Johnston, Angus P. R.; Such, Georgina K.; Caruso, Frank			Reaction Vessels Assembled by the Sequential Adsorption of Polymers	MODERN TECHNIQUES FOR NANO- AND MICROREACTORS/-REACTIONS	Advances in Polymer Science		English	Review; Book Chapter						Capsules; Layer-by-layer; Multilayer films; Reaction vessels; Self-assembly	LAYER-BY-LAYER; DNA MULTILAYER FILMS; HOLLOW POLYELECTROLYTE MICROCAPSULES; MOLECULAR BEACON APPROACH; ENZYME-LOADED LIPOSOMES; PROTEIN ENCAPSULATION; BIOCOMPATIBLE MICROCAPSULES; UREASE ENCAPSULATION; HYDROGEL CAPSULES; CLICK CHEMISTRY	Nanoengineered polymer carriers assembled by the layer-by-layer technique are being increasingly investigated as nano- to millimeter-sized, semipermeable reactors. The reactors are assembled by the sequential adsorption of polymers that interact primarily via electrostatic forces, hydrogen bonding, or covalent bond formation onto a sacrificial colloidal template. Controlled permeability of molecu…	[Price, Andrew D.; Johnston, Angus P. R.; Such, Georgina K.; Caruso, Frank] Univ Melbourne, Ctr Nanosci & Nanotechnol, Dept Chem & Biomol Engn, Parkville, Vic 3010, Australia	Caruso, F (reprint author), Univ Melbourne, Ctr Nanosci & Nanotechnol, Dept Chem & Biomol Engn, Parkville, Vic 3010, Australia.	fcaruso@unimelb.edu.au; fcaruso@unimelb.edu.au	Johnston, Angus/A-9254-2011; Such, Georgina/B-1157-2011	Johnston, Angus/0000-0001-5611-4515; Such, Georgina/0000-0002-2868-5799			Angelatos AS, 2007, LANGMUIR, V23, P4554, DOI 10.1021/la063674h; Kohli P, 2000, LANGMUIR, V16, P4655, DOI 10.1021/la000120k; Tong WJ, 2006, MACROMOL RAPID COMM, V27, P2078, DOI 10.1002/marc.200600533; Mak WC, 2008, ADV FUNCT MATER, V18, P2930, DOI 10.1002/adfm.200800388; Volodkin DV, 2004, BIOMACROMOLECULES, V5, P1962, DOI 10.1021/bm049669e; Such GK, 2006, J AM CHEM SOC, V128, P9318, DOI 10.1021/…	95	1	1	3	25	SPRINGER-VERLAG BERLIN	BERLIN	HEIDELBERGER PLATZ 3, D-14197 BERLIN, GERMANY	0065-3195		978-3-642-12872-1	ADV POLYM SCI	Adv. Polym. Sci.		2010	229
B	Huang, HJ; Pierstorff, E; Liu, K; Osawa, E; Ho, D		Ho, D		Huang, Houjin; Pierstorff, Erik; Liu, Karen; Osawa, Eiji; Ho, Dean			Nanodiamond-Mediated Delivery of Therapeutics via Particle and Thin Film Architectures	NANODIAMONDS: APPLICATIONS IN BIOLOGY AND NANOSCALE MEDICINE			English	Article; Book Chapter							TRIBLOCK COPOLYMER VESICLES; AUTOCRINE GROWTH-FACTOR; PROSTATE-CANCER CELLS; CARBON NANOTUBES; DRUG-DELIVERY; NITRIC-OXIDE; IN-VIVO; TRANSFORMING GROWTH-FACTOR-BETA-1; FLUORESCENT NANODIAMONDS; NANOCRYSTALLINE DIAMOND	Due to their integrative properties that are conducive towards applications in nanomedicine, nanodiamonds (NDs) can serve as highly versatile and biocompatible carbon-based platforms for the controlled functionalization and delivery of a wide spectrum of therapeutic compounds (e.g. small molecule, protein/antibody, nucleic acid, etc.). This chapter explores the development, effectiveness, and pot…	[Huang, Houjin; Ho, Dean] Northwestern Univ, Evanston, IL 60208 USA; [Osawa, Eiji] Shinshu Univ, NanoCarbon Res Inst, Matsumoto, Nagano, Japan	Ho, D (reprint author), Northwestern Univ, Evanston, IL 60208 USA.	d-ho@northwestern.edu; d-ho@northwestern.edu					Adler HL, 1999, J UROLOGY, V161, P182, DOI 10.1016/S0022-5347(01)62092-5; Chung PH, 2006, DIAM RELAT MATER, V15, P622, DOI 10.1016/j.diamond.2005.11.019; Kruger A, 2006, ANGEW CHEM INT EDIT, V45, P6426, DOI 10.1002/anie.200602509; Raty JY, 2003, NAT MATER, V2, P792, DOI 10.1038/nmat1018; Dachs GU, 1997, ONCOL RES, V9, P313; KISHIMOTO T, 1995, BLOOD, V86, P1243; Baughman RH, 2002, SCIENCE, V297, P…	91	3	3	1	10	SPRINGER	NEW YORK	233 SPRING STREET, NEW YORK, NY 10013, UNITED STATES			978-1-4419-0530-7				2010
B	Cui, Y; He, QA; Li, JB		Li, J		Cui, Yue; He, Qiang; Li, Junbai			Nanoporous Template Synthesized Nanotubes for Bio-related Applications	NANOSTRUCTURED BIOMATERIALS	Advanced Topics in Science and Technology in China		English	Article; Book Chapter							LAYER-BY-LAYER; TRANSFER RADICAL POLYMERIZATION; HUMAN SERUM-ALBUMIN; ELECTRONICALLY CONDUCTIVE POLYMERS; DNA MULTILAYER FILMS; SOL-GEL SYNTHESIS; CARBON NANOTUBES; POLYELECTROLYTE MULTILAYERS; THIN-FILMS; POLY(N-ISOPROPYLACRYLAMIDE) COPOLYMERS	The porous template synthesis method has attracted significant interest as a versatile approach to prepare tubular nanomaterials with tailored properties. The process involves deposition or synthesis of various materials such as polymers, nanoparticles, proteins, dyes, and organic or inorganic small molecules within the porous templates, which are subsequently removed to yield free-standing nanot…	[Cui, Yue; He, Qiang; Li, Junbai] Chinese Acad Sci, Inst Chem, BNLMS, Int Joint Lab, Beijing 100190, Peoples R China; [Li, Junbai] Natl Ctr Nanosci & Technol, Beijing 100190, Peoples R China	Cui, Y (reprint author), Chinese Acad Sci, Inst Chem, BNLMS, Int Joint Lab, Beijing 100190, Peoples R China.	jbli@iccas.ac.cn					AEGERTER MA, 1996, OPTICAL ELECT PHENOM, P85; AI S, 2005, MACROMOL RAPID COMM, V20, P1965; Kohli P, 2000, LANGMUIR, V16, P4655, DOI 10.1021/la000120k; FORD WE, 1987, J PHYS CHEM-US, V91, P6373, DOI 10.1021/j100309a012; Cui Y, 2005, MACROMOL RAPID COMM, V26, P1552, DOI 10.1002/marc.200500373; Kovtyukhova NI, 2000, CHEM MATER, V12, P383, DOI 10.1021/cm990395p; Baughman RH, 2002, SCIENCE, V297, P787…	116	0	0	0	1	SPRINGER-VERLAG BERLIN	BERLIN	HEIDELBERGER PLATZ 3, D-14197 BERLIN, GERMANY			978-3-642-05011-4	ADV TOP SCI TECH CHI			2010
B	Hempenius, MA; Ma, YJ; Kooij, ES; Vancso, GJ		Chin, HF		Hempenius, Mark A.; Ma, Yujie; Kooij, E. Stefan; Vancso, G. Julius			ELECTROSTATIC ASSEMBLY OF WATER-SOLUBLE POLY(FERROCENYLSILANE) POLYIONS	ORGANOMETALLIC COMPOUNDS: PREPARATION, STRUCTURE AND PROPERTIES	Materials Science and Technologies		English	Article; Book Chapter							RING-OPENING POLYMERIZATION; BY-LAYER DEPOSITION; POLYELECTROLYTE MULTILAYERS; IONIC-STRENGTH; THIN-FILMS; BIOMEDICAL APPLICATIONS; BLOCK-COPOLYMERS; INORGANIC OXIDES; POLYMERS; CAPSULES	The assembly of charged polymers by the layer-by-layer electrostatic assembly technique has become an established route for the fabrication of thin films with controllable thickness and composition. By incorporating functional polyionic polymers or charged molecules into the layer-by-layer deposition process, one can in addition obtain films with a specific property such as conductivity, light em…	[Hempenius, Mark A.; Ma, Yujie; Vancso, G. Julius] Univ Twente, MESA Inst Nanotechnol, Dept Mat Sci & Technol Polymers, NL-7500 AE Enschede, Netherlands; [Kooij, E. Stefan] Univ Twente, MESA Inst Nanotechnol, Dept Solid State Phys, NL-7500 AE Enschede, Netherlands	Hempenius, MA (reprint author), Univ Twente, MESA Inst Nanotechnol, Dept Mat Sci & Technol Polymers, POB 217, NL-7500 AE Enschede, Netherlands.						Xie MQ, 1996, TETRAHEDRON LETT, V37, P4443, DOI 10.1016/0040-4039(96)00883-0; Peter M, 2004, LANGMUIR, V20, P891, DOI 10.1021/la035656v; KWON IC, 1991, NATURE, V354, P291, DOI 10.1038/354291a0; Bunz UHF, 2006, ADV MATER, V18, P973, DOI 10.1002/adma.200501131; Boon EM, 2000, NAT BIOTECHNOL, V18, P1096, DOI 10.1038/80301; Dong WF, 2005, CHEM MATER, V17, P2603, DOI 10.1021/cm050103m; Steitz R, 2001,…	77	0	0	0	0	NOVA SCIENCE PUBLISHERS, INC	HAUPPAUGE	400 OSER AVE, STE 1600, HAUPPAUGE, NY 11788-3635 USA			978-1-60741-917-4	MATER SCI TECHNOL			2010
S	Xu, T; Yuan, YY; Yoo, JJ		Narayan, R; Boland, T; Lee, YS		Xu, Tao; Yuan, Yuyu; Yoo, James J.			Cell Source for Tissue and Organ Printing	PRINTED BIOMATERIALS: NOVEL PROCESSING AND MODELING TECHNIQUES FOR MEDICINE AND SURGERY	Biological and Medical Physics Biomedical Engineering		English	Article; Book Chapter							LIVING CELLS; STEM-CELLS; ENGINEERED CONSTRUCTS; MAMMALIAN-CELLS; NEURONAL CELLS; LASER; FABRICATION; DEPOSITION; VIABILITY; PATTERNS	Organ printing, a novel approach in tissue engineering, applies computer-driven deposition of cells, growth factors, biomaterials layer-by-layer to create complex 3D tissue or organ constructs. This emerging technology shows great promise in regenerative medicine, because it may help to address current crisis of tissue and organ shortage for transplantation. Organ printing is developing fast, and…	[Xu, Tao] Univ Texas El Paso, Coll Engn, Dept Mech Engn, El Paso, TX 79968 USA; [Xu, Tao; Yoo, James J.] Wake Forest Inst Regenerat Med, Winston Salem, NC 27157 USA; [Yuan, Yuyu] Clemson Univ, Dept Bioengn, Clemson, SC 29634 USA	Xu, T (reprint author), Univ Texas El Paso, Coll Engn, Dept Mech Engn, 500 W Univ Ave, El Paso, TX 79968 USA.	txu2@utep.edu					Gimble JM, 2007, CIRC RES, V100, P1249, DOI 10.1161/01.RES.0000265074.83288.09; Boland Thomas, 2006, Biotechnology Journal, V1, P910, DOI 10.1002/biot.200600081; Eagles PAM, 2006, BIOCHEM J, V394, P375, DOI 10.1042/BJ20051838; Barron JA, 2004, BIOMED MICRODEVICES, V6, P139, DOI 10.1023/B:BMMD.0000031751.67267.9f; Khalil S, 2005, RAPID PROTOTYPING J, V11, P9, DOI 10.1108/13552540510573347; Odde DJ…	52	0	0	0	5	SPRINGER	NEW YORK	233 SPRING STREET, NEW YORK, NY 10013, UNITED STATES	1618-7210		978-1-4419-1394-4	BIOL MED PHYS BIOMED	Biol. Med. Phys. Biomed. Eng.		2010
S	Shor, L; Yildirim, ED; Guceri, S; Sun, W		Narayan, R; Boland, T; Lee, YS		Shor, L.; Yildirim, E. D.; Gueceri, S.; Sun, W.			Precision Extruding Deposition for Freeform Fabrication of PCL and PCL-HA Tissue Scaffolds	PRINTED BIOMATERIALS: NOVEL PROCESSING AND MODELING TECHNIQUES FOR MEDICINE AND SURGERY	Biological and Medical Physics Biomedical Engineering		English	Article; Book Chapter						Bone tissue engineering; Polycaprolactone; Hydroxyapatite; Composite; Free form fabrication; Precision extrusion deposition; Plasma surface modification	SURFACE MODIFICATION; FUSED DEPOSITION; DISCHARGE PLASMA; BONE; DESIGN; POLY(EPSILON-CAPROLACTONE); PROLIFERATION; CARTILAGE; CERAMICS; POLYMERS	Computer-aided tissue engineering approach was used to develop a novel Precision Extrusion Deposition (PED) process to directly fabricate Polycaprolactone (PCL) and composite PCL/Hydroxyapatite (PCL-HA) tissue scaffolds. The process optimization was carried out to fabricate both PCL and PCL-HA (25% concentration by weight of HA) with a controlled pore size and internal pore structure of the 0 deg…	[Shor, L.; Yildirim, E. D.; Gueceri, S.; Sun, W.] Drexel Univ, Dept Mech Engn & Mech, Lab Comp Aided Tissue Engn, Philadelphia, PA 19104 USA	Sun, W (reprint author), Drexel Univ, Dept Mech Engn & Mech, Lab Comp Aided Tissue Engn, Philadelphia, PA 19104 USA.	sunwei@drexel.edu					Oyane A, 2005, J BIOMED MATER RES A, V75A, P138, DOI 10.1002/jbm.a.30397; Li WJ, 2005, BIOMATERIALS, V26, P599, DOI 10.1016/j.biomaterials.2004.03.005; Wiria FE, 2007, ACTA BIOMATER, V3, P1, DOI 10.1016/j.actbio.2006.07.008; Darling AL, 2004, J BIOMED MATER RES B, V70B, P311, DOI 10.1002/jbm.b.30050; OWEN TA, 1990, J CELL PHYSIOL, V143, P420, DOI 10.1002/jcp.1041430304; Simpson RL, 2008, J BIOMED…	31	5	5	1	6	SPRINGER	NEW YORK	233 SPRING STREET, NEW YORK, NY 10013, UNITED STATES	1618-7210		978-1-4419-1394-4	BIOL MED PHYS BIOMED	Biol. Med. Phys. Biomed. Eng.		2010
B	Alabey, P; Pappas, M; Kechagias, J; Maropoulos, S			ASME	Alabey, Peristera; Pappas, Menelaos; Kechagias, John; Maropoulos, Stergios			MEDICAL RAPID PROTOTYPING AND MANUFACTURING: STATUS AND OUTLOOK	PROCEEDINGS OF THE ASME 10TH BIENNIAL CONFERENCE ON ENGINEERING SYSTEMS DESIGN AND ANALYSIS, 2010, VOL 1			English	Proceedings Paper	10th ASME Biennial Conference on Engineering Systems Design and Analysis	JUL 12-24, 2010	Istanbul, TURKEY	ASME, Petroleum Div			HYDROXYAPATITE SCAFFOLDS; CONTROLLED-RELEASE; CERAMIC SCAFFOLDS; FABRICATION; CRANIOPLASTY; TECHNOLOGIES; DESIGN; SYSTEM	Rapid Prototyping (RP) has been considered, over the last decades, as a highly promising technology for reducing product development time and cost, as well as for addressing the need for customization and faster response to the market needs. Nowadays this technology is also used widely in medical applications (Medical Rapid Prototyping - MRP), supporting diagnosis and treatment in Neurosurgery, O…	[Alabey, Peristera; Kechagias, John] Technol Educ Inst Larissa, Dept Mech Engn, Larisa 41110, Greece	Alabey, P (reprint author), Technol Educ Inst Larissa, Dept Mech Engn, Larisa 41110, Greece.	peri_alampei@yahoo.gr; m.pappas@teikoz.gr; jkechag@teilar.gr; maropou@teikoz.gr					Chu WS, 2008, RAPID PROTOTYPING J, V14, P293, DOI 10.1108/13552540810907965; Giannatsis J, 2009, INT J ADV MANUF TECH, V40, P116, DOI 10.1007/s00170-007-1308-1; Winder J, 2005, J ORAL MAXIL SURG, V63, P1006, DOI 10.1016/j.joms.2005.03.016; Tuan HS, 2005, COMPUT AIDED DESIGN, V37, P1151, DOI 10.1016/j.cad.2005.02.006; Chim H, 2005, PLAST RECONSTR SURG, V116, P1726, DOI 10.1097/01.prs.0000182386.78…	25	0	0	1	4	AMER SOC MECHANICAL ENGINEERS	NEW YORK	THREE PARK AVENUE, NEW YORK, NY 10016-5990 USA			978-0-7918-4915-6				2010
B	Hamid, Q; Sun, W; Guceri, S			ASME	Hamid, Qudus; Sun, Wei; Gueceri, Selcuk			PRECISION EXTRUSION DEPOSITION WITH INTEGRATED ASSISTING COOLING TO FABRICATE 3D SCAFFOLDS	PROCEEDINGS OF THE ASME CONFERENCE ON SMART MATERIALS, ADAPTIVE STRUCTURES AND INTELLIGENT SYSTEMS, 2010, VOL. 1			English	Proceedings Paper	3rd Annual Meeting of the ASME/AIAA Smart Materials, Adaptive Structures, and Intelligent Systems Conference	SEP 28-OCT 01, 2010	Philadelphia, PA	ASME, Nanotechnol Inst			COMPUTER-AIDED-DESIGN; FREE-FORM FABRICATION; CELL	As the field of Tissue Engineering advances to its ultimate goal of engineering a fully functional organ, there's an increase need for enabling technologies and integrated system. Important roles in scaffold guided tissue engineering are the fabrication of extra-cellular matrices (ECM) that have the capabilities to maintain cell growth, cell attachment, and ability to form new tissues. Three-dime…	[Hamid, Qudus; Sun, Wei; Gueceri, Selcuk] Drexel Univ, Dept Mech Engn & Mech, Philadelphia, PA 19104 USA	Hamid, Q (reprint author), Drexel Univ, Dept Mech Engn & Mech, Philadelphia, PA 19104 USA.						Murray PE, 2007, J ENDODONT, V33, P377, DOI 10.1016/j.joen.2006.09.013; Barron JA, 2004, BIOMED MICRODEVICES, V6, P139, DOI 10.1023/B:BMMD.0000031751.67267.9f; Boland T, 2003, ANAT REC PART A, V272A, P497, DOI 10.1002/ar.a.10059; Griffith LG, 2002, SCIENCE, V295, P1009, DOI 10.1126/science.1069210; Gabbay JS, 2006, ANN PLAS SURG, V57, P89, DOI 10.1097/01.sap.0000205378.89052.d3; Ciocca L, 2009, C…	19	0	0	0	8	AMER SOC MECHANICAL ENGINEERS	NEW YORK	THREE PARK AVENUE, NEW YORK, NY 10016-5990 USA			978-0-7918-4415-1				2010
B	Lee, V; Dai, GH			ASME	Lee, Vivian; Dai, Guohao			VASCULATURE FORMATION USING THREE-DIMENSIONAL CELL PRINTING TECHNOLOGY	PROCEEDINGS OF THE ASME SUMMER BIOENGINEERING CONFERENCE, 2010			English	Proceedings Paper	12th ASME Summer Bioengineering Conference	JUN 16-19, 2010	Naples, FL	ASME, Bioengineer Div, Natl Inst Health, Natl Sci Fdn			FABRICATION		[Lee, Vivian; Dai, Guohao] Rensselaer Polytech Inst, Dept Biomed Engn, Troy, NY 12180 USA	Lee, V (reprint author), Rensselaer Polytech Inst, Dept Biomed Engn, Troy, NY 12180 USA.						McGuigan AP, 2006, NAT PROTOC, V1, P2963, DOI 10.1038/nprot.2006.443; Lee W, 2009, BIOMATERIALS, V30, P1587, DOI 10.1016/j.biomaterials.2008.12.009; Borenstein JT, 2007, TISSUE ENG, V13, P1837, DOI 10.1089/ten.2006.0156; Cui XF, 2009, BIOMATERIALS, V30, P6221, DOI 10.1016/j.biomaterials.2009.07.056; AU JRK, 2005, NAT BIOTECHNOL, V23, P821; LEE W, 2009, BIOTECHNOL BIOENG	6	0	0	0	2	AMER SOC MECHANICAL ENGINEERS	NEW YORK	THREE PARK AVENUE, NEW YORK, NY 10016-5990 USA			978-0-7918-4403-8				2010
B	Chua, CK; Leong, KF; Lim, CS	Chua, CK; Leong, KF; Lim, CS			Chua, C. K.; Leong, K. F.; Lim, C. S.	Chua, CK; Leong, KF; Lim, CS		MEDICAL AND BIOENGINEERING APPLICATIONS	RAPID PROTOTYPING: PRINCIPLES AND APPLICATIONS, 3RD EDITION			English	Article; Book Chapter							RAPID PROTOTYPING TECHNIQUES; DRUG-DELIVERY DEVICES; BIOMEDICAL DEVICES; FABRICATION; SYSTEM		[Chua, C. K.; Leong, K. F.; Lim, C. S.] Nanyang Technol Univ, Sch Mech & Aerosp Engn, Singapore 639798, Singapore	Chua, CK (reprint author), Nanyang Technol Univ, Sch Mech & Aerosp Engn, 50 Nanyang Ave, Singapore 639798, Singapore.						Adachi J., 1993, P 4 INT C RAP PROT 1, P135; Wang XH, 2006, TISSUE ENG, V12, P83, DOI 10.1089/ten.2006.12.83; Leong KF, 2006, INT J ADV MANUF TECH, V31, P483, DOI 10.1007/s00170-005-0217-4; Wu BM, 1996, J CONTROL RELEASE, V40, P77, DOI 10.1016/0168-3659(95)00173-5; Wiria FE, 2007, ACTA BIOMATER, V3, P1, DOI 10.1016/j.actbio.2006.07.008; D'Urso PS, 2005, SPINE, V30, P2841, DOI 10.1097/01.brs.00001…	24	0	0	0	1	WORLD SCIENTIFIC PUBL CO PTE LTD	SINGAPORE	PO BOX 128 FARRER RD, SINGAPORE 9128, SINGAPORE			978-981-277-898-7				2010
J	Li, T; Niu, ZW; Suthiwangcharoen, N; Li, R; Prevelige, PE; Wang, Q				Li Tao; Niu ZhongWei; Suthiwangcharoen, Nisaraporn; Li Rui; Prevelige, Peter E., Jr.; Wang Qian			Polymer-virus core-shell structures prepared via co-assembly and template synthesis methods	SCIENCE CHINA-CHEMISTRY			English	Article						core-shell structures; bionanoparticles; virus; polymers; co-assembly; template synthesis; layer-by-layer	COWPEA MOSAIC-VIRUS; SUPRAMOLECULAR BUILDING-BLOCKS; PROTEIN CAGES; ANILINE POLYMERIZATION; GOLD NANOPARTICLES; PARTICLES; SURFACE; BIONANOPARTICLES; CYCLOADDITION; ASSEMBLIES	Bionanoparticles (BNPs), consisting of virus and virus-like assemblies, have attracted much attention in the biomedical field for their applications such as imaging and targeted drug delivery, owing to their well-defined structures and well-controlled chemistries. BNPs-based core-shell structures provide a unique system for the investigation of biological interactions such as protein-protein and …	[Li Tao; Niu ZhongWei; Suthiwangcharoen, Nisaraporn; Wang Qian] Univ S Carolina, Dept Chem & Biochem, Columbia, SC 29208 USA; [Li Tao; Niu ZhongWei; Suthiwangcharoen, Nisaraporn; Wang Qian] Univ S Carolina, Nanoctr, Columbia, SC 29208 USA; [Li Rui; Prevelige, Peter E., Jr.] Univ Alabama, Dept Microbiol, Birmingham, AL 35294 USA	Wang, Q (reprint author), Univ S Carolina, Dept Chem & Biochem, Columbia, SC 29208 USA.	wang@mail.chem.sc.edu	niu, zhongwei/C-7671-2011; li, tao/K-8911-2012;	li, tao/0000-0001-5454-1468; Wang, Qian/0000-0002-2149-384X	US NSF [W911NF-09-1-0236]; Alfred P. Sloan Scholarship; Camille Dreyfus Teacher Scholar; W. M. Keck Foundation	We are grateful for the financial support from the US NSF CAREER program, US DoD (W911NF-09-1-0236), the Alfred P. Sloan Scholarship, the Camille Dreyfus Teacher Scholar Award, DoD-BCRP, and the W. M. Keck Foundation. We are thankful for Dr. J. S. Hudson and D. Cash for their help on the FESEM analysis at Clemson University and the USC EM Center for TEM analysis. We are also indebted to Dr. J. J.…	Lee L. Andrew, 2006, Nanomedicine-Nanotechnology Biology and Medicine, V2, P137, DOI 10.1016/j.nano.2006.07.009; Barnhill HN, 2007, BIOCONJUGATE CHEM, V18, P852, DOI 10.1021/bc060391s; Evans DJ, 2008, J MATER CHEM, V18, P3746, DOI 10.1039/b804305a; Caruso F, 1999, J AM CHEM SOC, V121, P6039, DOI 10.1021/ja990441m; Li K, 2010, ANALYST, V135, P21, DOI 10.1039/b911883g; Strable E, 2004, NANO LETT, V…	49	8	8	7	24	SCIENCE CHINA PRESS	BEIJING	16 DONGHUANGCHENGGEN NORTH ST, BEIJING 100717, PEOPLES R CHINA	1674-7291			SCI CHINA CHEM	Sci. China-Chem.	JAN	2010	53	1
J	Brandy, ML; Cayre, OJ; Fakhrullin, RF; Velev, OD; Paunov, VN				Brandy, Marie-Laure; Cayre, Olivier J.; Fakhrullin, Rawil F.; Velev, Orlin D.; Paunov, Vesselin N.			Directed assembly of yeast cells into living yeastosomes by microbubble templating	SOFT MATTER			English	Article							POLYELECTROLYTE SHELLS; FLUORESCEIN DIACETATE; COLLOIDAL PARTICLES; EMULSION DROPLETS; LATEX-PARTICLES; WATER; MICROCAPSULES; MULTICELLULARITY; ENCAPSULATION; DEPOSITION	We report the fabrication of yeastosomes-novel multicellular assemblies, which consist of a spherical monolayer of living yeast cells held together by colloid interactions. Our method is based on templating of microbubbles with cells coated with cationic polyelectrolyte and the layer-by-layer technique. We show the mechanism of formation of yeastosomes which involves a gradual dissolution of the …	[Brandy, Marie-Laure; Fakhrullin, Rawil F.; Paunov, Vesselin N.] Univ Hull, Dept Chem, Surfactant & Colloid Grp, Kingston Upon Hull HU6 7RX, N Humberside, England; [Cayre, Olivier J.] Univ Leeds, Sch Proc Environm & Mat Engn, Leeds LS2 9JT, W Yorkshire, England; [Fakhrullin, Rawil F.] Kazan Idel Ural Fed Univ, Dept Biochem, Kazan, Russia; [Velev, Orlin D.] N Carolina State Univ, Dept Chem & Biomo…	Paunov, VN (reprint author), Univ Hull, Dept Chem, Surfactant & Colloid Grp, Kingston Upon Hull HU6 7RX, N Humberside, England.	V.N.Paunov@chem.hull.ac.uk	Fakhrullin, Rawil/E-7629-2012;	Fakhrullin, Rawil/0000-0003-2015-7649	University of Hull; University of Rennes (France); Government of the Republic of Tatarstan	The authors appreciate funding from the University of Hull, the University of Rennes (France) and the Government of the Republic of Tatarstan. We also thank Mr Tony Sinclair for the technical help with the SEM images.	BREEUWER P, 1995, APPL ENVIRON MICROB, V61, P1614; Gao CY, 2002, ANGEW CHEM INT EDIT, V41, P3789, DOI 10.1002/1521-3773(20021018)41:20<3789::AID-ANIE3789>3.0.CO;2-D; Katagiri K, 2004, MACROMOLECULES, V37, P9947, DOI 10.1021/ma048706r; Sukhorukov GB, 1998, COLLOID SURFACE A, V137, P253, DOI 10.1016/S0927-7757(98)00213-1; CHRZANOWSKI TH, 1984, MICROBIAL ECOL, V10, P179, DOI 10.1007/BF02011424; Cayr…	30	22	22	1	11	ROYAL SOC CHEMISTRY	CAMBRIDGE	THOMAS GRAHAM HOUSE, SCIENCE PARK, MILTON RD, CAMBRIDGE CB4 0WF, CAMBS, ENGLAND	1744-683X			SOFT MATTER	Soft Matter		2010	6	15
J	Kerdjoudj, H; Berthelemy, N; Boulmedais, F; Stoltz, JF; Menu, P; Voegel, JC				Kerdjoudj, Halima; Berthelemy, Nicolas; Boulmedais, Fouzia; Stoltz, Jean-Francois; Menu, Patrick; Voegel, Jean Claude			Multilayered polyelectrolyte films: a tool for arteries and vessel repair	SOFT MATTER			English	Review							ENDOTHELIAL PROGENITOR CELLS; BY-LAYER DEPOSITION; HUMAN UMBILICAL ARTERIES; ATOMIC-FORCE MICROSCOPY; CALIBER VASCULAR GRAFTS; SMOOTH-MUSCLE-CELLS; OF-THE-ART; IN-VITRO; MOLECULAR-WEIGHT; BLOOD-VESSELS	Circulatory vascular diseases, especially those arising from atherosclerosis, are the predominant cause of mortality and morbidity in the developed world. Current therapies include the use of autologous vessels or synthetic materials as vessel replacements. The limited availability of healthy vessels for use as bypass grafts and the failure of purely synthetic materials in small-diameter sites ne…	[Kerdjoudj, Halima; Berthelemy, Nicolas; Stoltz, Jean-Francois; Menu, Patrick] UHP Nancy 1, Fac Med, CNRS, Grp Bioengn,UMR 7561, F-54500 Vandoeuvre Les Nancy, France; [Boulmedais, Fouzia] CNRS, Inst Charles Sadron, UPR 22, F-67034 Strasbourg, France; [Voegel, Jean Claude] Univ Strasbourg, INSERM, U977, Fac Chirurg Dent, F-67085 Strasbourg, France; [Kerdjoudj, Halima] CHU Reims, IFR URCA 53, UMR S…	Kerdjoudj, H (reprint author), UHP Nancy 1, Fac Med, CNRS, Grp Bioengn,UMR 7561, 9 Ave Foret Haye, F-54500 Vandoeuvre Les Nancy, France.	halima.Kerdjoudj@univ-reims.fr; nicolas_berthelemy@yahoo.fr; boulmedais@ics.u-strasbg.fr; jf.stoltz@chu-nancy.fr; patrick.menu@medecine.uhp-nancy.fr; jean-claude.voegel@medecine.u-strasbg.fr	Boulmedais, Fouzia/B-4657-2011	Boulmedais, Fouzia/0000-0002-4934-9276	Region de Lorraine; Agence Nationale pour la Recherche [ANR-07-TECSAN-022-01]	This work was supported by Region de Lorraine and Agence Nationale pour la Recherche (Project: SUBVACEL ANR-07-TECSAN-022-01). We thank also Prof. Pierre Schaaf and Dr Rita El-khouri for fruitful discussions and the careful reading of the manuscript.	Ai H, 2003, CELL BIOCHEM BIOPHYS, V39, P23, DOI 10.1385/CBB:39:1:23; Etienne O, 2005, BIOMACROMOLECULES, V6, P726, DOI 10.1021/bm049425u; Zan XJ, 2009, LANGMUIR, V25, P12355, DOI 10.1021/la901655m; Serizawa T, 2002, BIOMACROMOLECULES, V3, P724, DOI 10.1021/bm0200027; Thierry B, 2003, J ENDOVASC THER, V10, P807, DOI 10.1583/1545-1550(2003)010<0807:BABOME>2.0.CO;2; Nichol JW, 2009, SOFT MATTER, V5,…	182	26	27	1	37	ROYAL SOC CHEMISTRY	CAMBRIDGE	THOMAS GRAHAM HOUSE, SCIENCE PARK, MILTON RD, CAMBRIDGE CB4 0WF, CAMBS, ENGLAND	1744-683X			SOFT MATTER	Soft Matter		2010	6	16
J	Chen, X; Yin, J				Chen, Xi; Yin, Jie			Buckling patterns of thin films on curved compliant substrates with applications to morphogenesis and three-dimensional micro-fabrication	SOFT MATTER			English	Review							WATER-IMMERSION; CELL-WALL; ELASTOMERIC POLYMER; ION-BEAM; SURFACE; EXPANSION; WRINKLES; STRESS; GROWTH; LITHOGRAPHY	Self-assembled buckling patterns of thin films on compliant substrates have been subjected to extensive studies and shown great promise in micro-fabrication. However, most previous studies were limited to planar substrates, and the study of buckling of films on curved substrates has not received sufficient attention. With the constraining effect from various types of substrate curvature, numerous…	[Chen, Xi; Yin, Jie] Columbia Univ, Dept Earth & Environm Engn, Columbia Nanomech Res Ctr, New York, NY 10027 USA; [Chen, Xi] Xi An Jiao Tong Univ, Sch Aerosp, Xian 710049, Peoples R China; [Chen, Xi] Hanyang Univ, Dept Civil & Environm Engn, Seoul 133791, South Korea	Chen, X (reprint author), Columbia Univ, Dept Earth & Environm Engn, Columbia Nanomech Res Ctr, New York, NY 10027 USA.	xichen@columbia.edu	Yin, Jie/C-5976-2008; Chen, Xi/B-1539-2008	Chen, Xi/0000-0002-2428-180X	National Science Foundation [CMMI-CAREER-0643726]; American Academy of Mechanics; Robert M. and Mary Haythornthwaite Foundation; Ministry of Education of China; World Class University through the National Research Foundation of Korea [R32-2008-000-20042-0]; National Natural Science Foundation of China [50928601]	The study is supported by National Science Foundation CMMI-CAREER-0643726. J. Y. acknowledges the support of the American Academy of Mechanics and the Robert M. and Mary Haythornthwaite Foundation. X. C. is also supported by a Chang Jiang Scholar Program of Ministry of Education of China, by a World Class University program through the National Research Foundation of Korea (R32-2008-000-20042-0),…	Allen H. G., 1969, ANAL DESIGN STRUCTUR; Kriegstein A, 2006, NAT REV NEUROSCI, V7, P883, DOI 10.1038/nrn2008; Wang LF, 2009, APPL PHYS LETT, V94, DOI 10.1063/1.3118526; Ruchhoeft P, 1999, J VAC SCI TECHNOL B, V17, P2965, DOI 10.1116/1.590935; Gao PX, 2005, SCIENCE, V309, P1700, DOI 10.1126/science.1116495; Im SH, 2008, J MECH PHYS SOLIDS, V56, P3315, DOI 10.1016/j.jmps.2008.09.011; Sharon E, 2004…	87	64	65	11	62	ROYAL SOC CHEMISTRY	CAMBRIDGE	THOMAS GRAHAM HOUSE, SCIENCE PARK, MILTON RD, CAMBRIDGE CB4 0WF, CAMBS, ENGLAND	1744-683X			SOFT MATTER	Soft Matter		2010	6	22
J	Yang, XC; Wang, HJ		Eberli, D		Yang, Xiaochuan; Wang, Hongjun			Electrospun Functional Nanofibrous Scaffolds for Tissue Engineering	TISSUE ENGINEERING			English	Article; Book Chapter							NORMAL HUMAN KERATINOCYTES; COLLAGEN NANOFIBERS; IN-VITRO; RELEASE; MORPHOGENESIS; ANISOTROPY; GUIDANCE; COMPLEX; FIBERS; MATRIX	Electrospinning, a high-voltage driven spinning technique, has the ability to produce nanofibers with diameter down to nanometer scale from a variety of materials. Although it is predominantly applied to polymeric materials including synthetic and natural polymers, it also allows the functionalization of nanofibers by introducing pores, and incorporating functional elements such as drugs, growth …	[Yang, Xiaochuan; Wang, Hongjun] Stevens Inst Technol, Hoboken, NJ 07030 USA	Yang, XC (reprint author), Stevens Inst Technol, Hoboken, NJ 07030 USA.						Akiyama S K, 1996, Hum Cell, V9, P181; Li D, 2005, NANO LETT, V5, P913, DOI 10.1021/nl0504235; Patel S, 2007, NANO LETT, V7, P2122, DOI 10.1021/nl071182z; Corden TJ, 2000, BIOMATERIALS, V21, P713, DOI 10.1016/S0142-9612(99)00236-7; Li WJ, 2007, J BIOMECH, V40, P1686, DOI 10.1016/j.jbiomech.2006.09.004; Pham QP, 2006, BIOMACROMOLECULES, V7, P2796, DOI 10.1021/bm060680j; Courtney T, 2006, BIOMATERI…	32	6	6	0	0	INTECH EUROPE	RIJEKA	JANEZA TRDINE9, RIJEKA, 51000, CROATIA			978-953-307-079-7				2010
J	Silva, NA; Salgado, AJ; Sousa, RA; Oliveira, JT; Pedro, AJ; Leite-Almeida, H; Cerqueira, R; Almeida, A; Mastronardi, F; Mano, JF; Neves, NM; Sousa, N; Reis, RL				Silva, Nuno A.; Salgado, Antonio J.; Sousa, Rui A.; Oliveira, Joao T.; Pedro, Adriano J.; Leite-Almeida, Hugo; Cerqueira, Rui; Almeida, Armando; Mastronardi, Fabrizio; Mano, Joao F.; Neves, Nuno M.; Sousa, Nuno; Reis, Rui L.			Development and Characterization of a Novel Hybrid Tissue Engineering-Based Scaffold for Spinal Cord Injury Repair	TISSUE ENGINEERING PART A			English	Article							ADULT-RAT BRAIN; NEUROTROPHIC FACTORS; FUNCTIONAL RECOVERY; AXON REGENERATION; GENE-THERAPY; METHYLPREDNISOLONE; CELLS; PROLIFERATION; EPIDEMIOLOGY; BIOMATERIALS	Spinal cord injury (SCI) represents a significant health and social problem, and therefore it is vital to develop novel strategies that can specifically target it. In this context, the objective of the present work was to develop a new range of three-dimensional (3D) tubular structures aimed at inducing the regeneration within SCI sites. Up to six different 3D tubular structures were initially de…	[Silva, Nuno A.; Sousa, Rui A.; Oliveira, Joao T.; Pedro, Adriano J.; Mano, Joao F.; Neves, Nuno M.; Reis, Rui L.] Univ Minho, Res Grp Biomat Biodegradables & Biomimet 3Bs, Headquarters European Inst Excellence Tissue Engn, P-4806909 Taipas, Guimaraes, Portugal; [Silva, Nuno A.; Sousa, Rui A.; Oliveira, Joao T.; Pedro, Adriano J.; Mano, Joao F.; Neves, Nuno M.; Reis, Rui L.] PT Govt Associated La…	Silva, NA (reprint author), Univ Minho, Res Grp Biomat Biodegradables & Biomimet 3Bs, Headquarters European Inst Excellence Tissue Engn, AvePk, P-4806909 Taipas, Guimaraes, Portugal.	nsilva@dep.uminho.pt	Leite-Almeida, Hugo/A-2759-2012; Salgado, Antonio /J-4129-2013; Almeida, Armando/H-5122-2011; Pedro, Adriano/B-5519-2012; Mano, Joao/A-4418-2009; Reis, Rui L./A-8938-2008; Silva, Nuno/K-4077-2012; Group, 3Bs/E-4374-2012; Neves, Nuno/B-4685-2008; Sousa, Nuno/C-2782-2009	Leite-Almeida, Hugo/0000-0002-5566-0386; Sousa, Nuno/0000-0002-8755-5126; Salgado, Antonio /0000-0003-3806-9823; Almeida, Armando/0000-0002-6233-4693; Pedro, Adriano/0000-0002-1653-1725; Sousa, Rui/0000-0003-0362-7418; Mano, Joao/0000-0002-2342-3765; Reis, Rui L./0000-0002-4295-6129; Silva, Nuno/0000-0002-1061-1716; Neves, Nuno/0000-0003-3041-0687;	Programa Operacional Ciencia, Tecnologia, Inovacao (POCTI); Fundo Europeu de Desenvolvimento Regional (FEDER); [SFRH/BD/40684/2007]; [SFRH/BD/17135/2004]; [SFRH/BPD/17595/2004]; [SFRH/BPD/17151/2004]	Portuguese Foundation for Science and Technology through funds from Programa Operacional Ciencia, Tecnologia, Inovacao (POCTI) and/or Fundo Europeu de Desenvolvimento Regional (FEDER) programs (funding to ICVS, 3B's Research Group, predoctoral and postdoctoral fellowships to N. A. Silva, J. T. Oliveira, A. J. Salgado, and R. A. Sousa-SFRH/BD/40684/2007; SFRH/BD/17135/2004; SFRH/BPD/17595/2004; SF…	Bao F, 2006, NEUROSCIENCE, V140, P1011, DOI 10.1016/j.neuroscience.2006.02.061; Hurlbert RJ, 2000, J NEUROSURG, V93, P1, DOI 10.3171/spi.2000.93.1.0001; Blesch A, 2002, BRAIN RES BULL, V57, P833, DOI 10.1016/S0361-9230(01)00774-2; Alves NM, 2007, ACTA BIOMATER, V3, P69, DOI 10.1016/j.actbio.2006.07.004; Chau CH, 2004, FASEB J, V18, P194, DOI 10.1096/fj.03-0196fje; Ackery A, 2004, J NEUROTRAUM, V2…	53	42	46	2	29	MARY ANN LIEBERT, INC	NEW ROCHELLE	140 HUGUENOT STREET, 3RD FL, NEW ROCHELLE, NY 10801 USA	1937-3341			TISSUE ENG PT A	Tissue Eng. Part A	JAN	2010	16	1
J	Heller, C; Schwentenwein, M; Russmueller, G; Varga, F; Stampfl, J; Liska, R				Heller, Christian; Schwentenwein, Martin; Russmueller, Guenter; Varga, Franz; Stampfl, Juergen; Liska, Robert			Vinyl Esters: Low Cytotoxicity Monomers for the Fabrication of Biocompatible 3D Scaffolds by Lithography Based Additive Manufacturing	JOURNAL OF POLYMER SCIENCE PART A-POLYMER CHEMISTRY			English	Article						additive manufacturing technology; biocompatibility, biomaterials; in vivo testing; microstereolithography; photopolymerization; vinyl esters	TISSUE ENGINEERING APPLICATIONS; SURFACE MODIFICATION; PHOTOINITIATORS; HYDROGELS; PHOTOPOLYMERIZATION; BIOMATERIALS; METHODOLOGY; POLYMERS	Lithography based additive manufacturing technologies (AMT) like stereolithography or digital light processing have become appealing methods for the fabrication of 3D cellular scaffolds for tissue engineering and regenerative medicine To circumvent the use of (meth)acrylate-based photopolymers, that suffer from skin irritation and sometimes cytotoxicity.. new monomers based on vinyl esters were p…	[Heller, Christian; Schwentenwein, Martin; Liska, Robert] Vienna Univ Technol, Inst Appl Synthet Chem, Div Macromol Chem, A-1060 Vienna, Austria; [Heller, Christian; Stampfl, Juergen] Vienna Univ Technol, Inst Mat Sci & Technol, A-1040 Vienna, Austria; [Russmueller, Guenter] Med Univ Vienna, Dept Craniomaxillofacial & Oral Surg, A-1090 Vienna, Austria; [Varga, Franz] Vienna Hanusch Hosp, Ludwig B…	Liska, R (reprint author), Vienna Univ Technol, Inst Appl Synthet Chem, Div Macromol Chem, Getreidemarkt 9-163-MC, A-1060 Vienna, Austria.		Liska, Robert/C-2814-2008	Liska, Robert/0000-0001-7865-1936	Austrian Science Fund [P19387]; EXFO	PIs from Ciba SC, and financial support by the Austrian Science Fund under contract; no. P19387 and the support of EXFO by providing an Omnicure 2000 unit are kindly acknowledged.	Baudis S, 2009, J POLYM SCI POL CHEM, V47, P2664, DOI [10.1002/pola.23352, 10.1009/pola.23352]; Lee TY, 2005, MACROMOLECULES, V38, P7529, DOI 10.1021/ma050852p; Ullrich G, 2006, J POLYM SCI POL CHEM, V44, P1686, DOI 10.1002/pola.21276; Varma AJ, 2004, CARBOHYD POLYM, V56, P429, DOI 10.1016/j.carbpol.2004.03.007; Kim SS, 1998, ANN SURG, V228, P8, DOI 10.1097/00000658-199807000-00002; Lan PX, 2009,…	40	31	31	11	48	JOHN WILEY & SONS INC	HOBOKEN	111 RIVER ST, HOBOKEN, NJ 07030 USA	0887-624X			J POLYM SCI POL CHEM	J. Polym. Sci. Pol. Chem.	DEC 15	2009	47	24
J	Zhuk, A; Pavlukhina, S; Sukhishvili, SA				Zhuk, Aliaksandr; Pavlukhina, Svetlana; Sukhishvili, Svetlana A.			Hydrogen-Bonded Layer-by-Layer Temperature-Triggered Release Films	LANGMUIR			English	Article							MICROGEL THIN-FILMS; POLYELECTROLYTE MULTILAYERS; THERMORESPONSIVE POLYMERS; NEUTRON REFLECTIVITY; BONDING INTERACTIONS; ACRYLIC-ACID; PH; COPOLYMERS; MEMBRANES; WATER	A hydrogen-bonded layer-by-layer (LbL) technique was used to build multilayers of neutral, temperature-responsive polymers such as poly(N-isopropylacrylamide) (PNIPAM), poly(N-vinylcaprolactam) (PVCL), poly(vinyl methyl ether) (PVME), or poly(acrylamide) (PAAm) with a polycarboxylic acid such as poly(acrylic acid) (PAA), poly(methacrylic acid) (PMAA), or poly(ethacrylic acid) (PEAA). For all mult…	[Zhuk, Aliaksandr; Pavlukhina, Svetlana; Sukhishvili, Svetlana A.] Stevens Inst Technol, Dept Chem Chem Biol & Biomed Engn, Hoboken, NJ 07030 USA	Sukhishvili, SA (reprint author), Stevens Inst Technol, Dept Chem Chem Biol & Biomed Engn, Hoboken, NJ 07030 USA.	ssukhish@stevens.edu			National Science Foundation [DGE-0742462, DMR-0710591]	This work was supported by the National Science Foundation, awards DGE-0742462 and DMR-0710591. We are also grateful to Wui Siew Tan and Professor M. Rubner (MIT) for providing their help with the StratoSequence VI spin dipper.	Kharlampieva E, 2007, LANGMUIR, V23, P175, DOI 10.1021/la061652p; Maeda Y, 2001, LANGMUIR, V17, P1737, DOI 10.1021/la001346q; Nolan CM, 2004, BIOMACROMOLECULES, V5, P1940, DOI 10.1021/bm049750h; Glinel K, 2003, MACROMOL CHEM PHYSIC, V204, P1784, DOI 10.1002/macp.200350033; Serpe MJ, 2005, BIOMACROMOLECULES, V6, P408, DOI 10.1021/bm049455x; Kellogg GJ, 1996, LANGMUIR, V12, P5109, DOI 10.1021/la960…	36	59	59	14	86	AMER CHEMICAL SOC	WASHINGTON	1155 16TH ST, NW, WASHINGTON, DC 20036 USA	0743-7463			LANGMUIR	Langmuir	DEC 15	2009	25	24
J	Volodkin, DV; Madaboosi, N; Blacklock, J; Skirtach, AG; Mohwald, H				Volodkin, D. V.; Madaboosi, N.; Blacklock, J.; Skirtach, A. G.; Moehwald, H.			Surface-Supported Multilayers Decorated with Bio-active Material Aimed at Light-Triggered Drug Delivery	LANGMUIR			English	Article							BY-LAYER ADSORPTION; POLYELECTROLYTE FILMS; THIN-FILMS; BIOMEDICAL APPLICATIONS; ENCAPSULATED MATERIALS; METAL NANOPARTICLES; BUILDUP MECHANISM; REMOTE RELEASE; ACID FILMS; MICROCAPSULES	In this work, we report oil the functionalization of layer-by-layer films with gold nanoparticles, microcapsules, and DNA molecules by spontaneous incorporation into the film. Exponentially growing films from biopolymers, namely, hyaluronic acid (HA) and poly-L-lysine (PLL), and linearly growing films from the synthetic polymers, namely, poly(styrene sulfonate) (PSS) and poly(allylamine hydrochlo…	[Volodkin, D. V.; Madaboosi, N.; Blacklock, J.; Skirtach, A. G.; Moehwald, H.] Max Planck Inst Colloids & Interfaces, D-14424 Potsdam, Germany	Volodkin, DV (reprint author), Max Planck Inst Colloids & Interfaces, Res Campus Golm, D-14424 Potsdam, Germany.	dmitry.volodkin@mpikg.mpg.de	Volodkin, Dmitry/K-3497-2013; Mohwald, Helmuth/B-8265-2014; Skirtach, Andre/K-8152-2015;	Mohwald, Helmuth/0000-0001-7833-3786; Skirtach, Andre/0000-0002-4468-7620; Madaboosi Srinivasan, Narayanan/0000-0001-9885-3551	Marie-curie fellowship; Max-Planck Society-Argentine SeCyt [PICT-2006-01365]	The work is Supported by a Marie-curie fellowship (EU6 project BIOCOATING) as well as the PICT-2006-01365 (Max-Planck Society-Argentine SeCyt).	Ai H, 2003, CELL BIOCHEM BIOPHYS, V39, P23, DOI 10.1385/CBB:39:1:23; Skirtach AG, 2007, J PHYS CHEM C, V111, P555, DOI 10.1021/jp065635k; Volodkin DV, 2004, BIOMACROMOLECULES, V5, P1962, DOI 10.1021/bm049669e; Srivastava S, 2008, J AM CHEM SOC, V130, P3748, DOI 10.1021/ja7110288; Lee SW, 2009, J AM CHEM SOC, V131, P671, DOI 10.1021/ja807059k; De Koker S, 2007, ADV FUNCT MATER, V17, P3754, DOI 10.…	72	56	57	1	45	AMER CHEMICAL SOC	WASHINGTON	1155 16TH ST, NW, WASHINGTON, DC 20036 USA	0743-7463			LANGMUIR	Langmuir	DEC 15	2009	25	24
J	Kim, BS; Smith, RC; Poon, Z; Hammond, PT				Kim, Byeong-Su; Smith, Renee C.; Poon, Zhiyong; Hammond, Paula T.			MAD (Multiagent Delivery) Nanolayer: Delivering Multiple Therapeutics from Hierarchically Assembled Surface Coatings	LANGMUIR			English	Article							LAYER-BY-LAYER; MULTILAYERED POLYELECTROLYTE FILMS; THIN-FILMS; DRUG-DELIVERY; ANIONIC POLYELECTROLYTES; DNA DELIVERY; RELEASE; DEPOSITION; EROSION; NANOSCALE	We present hydrolytically degradable polymeric multilayer films that call codeliver multiple therapeutics of differing chemical characteristics (charged biomacromolecules and neutral hydrophobic small molecules) from a surface. This multiagent-delivery (MAD) nanolayer system integrates the hydrolytically degradable poly(beta-amino ester) as a structural component to control the degradation of the…	[Kim, Byeong-Su; Smith, Renee C.; Poon, Zhiyong; Hammond, Paula T.] MIT, Dept Chem Engn, Cambridge, MA 02139 USA; [Kim, Byeong-Su; Smith, Renee C.; Poon, Zhiyong; Hammond, Paula T.] MIT, Inst Soldier Nanotechnol, Cambridge, MA 02139 USA; [Kim, Byeong-Su] UNIST, Sch Energy Engn, Ulsan, South Korea; [Kim, Byeong-Su] UNIST, Sch NanoBio & Chem Engn, Ulsan, South Korea	Hammond, PT (reprint author), MIT, Dept Chem Engn, 77 Massachusetts Ave, Cambridge, MA 02139 USA.	hammond@mit.edu	Kim, Byeong-Su/E-5882-2010		Institute for Soldier Nano technologies; National Institutes of Health	We thank Anita Shukla for assistance with the spray-LbL experiment and Sunyoung Lee for nanoindentation experiments. This research is funded by the Institute for Soldier Nano technologies and the National Institutes of Health.	Michel M, 2006, LANGMUIR, V22, P2358, DOI 10.1021/la053006g; Schlenoff JB, 2000, LANGMUIR, V16, P9968, DOI 10.1021/la001312i; Jewell CM, 2005, J CONTROL RELEASE, V106, P214, DOI 10.1016/j.jconrel.2005.04.014; Stone GW, 2004, NEW ENGL J MED, V350, P221, DOI 10.1056/NEJMoa032441; Lynch I, 2005, J PHYS CHEM B, V109, P6257, DOI 10.1021/jp0502149; Richardson TP, 2001, NAT BIOTECHNOL, V19, P1029, DOI 1…	37	72	73	2	41	AMER CHEMICAL SOC	WASHINGTON	1155 16TH ST, NW, WASHINGTON, DC 20036 USA	0743-7463			LANGMUIR	Langmuir	DEC 15	2009	25	24
J	Podsiadlo, P; Qin, M; Cuddihy, M; Zhu, J; Critchley, K; Kheng, E; Kaushik, AK; Qi, Y; Kim, HS; Noh, ST; Arruda, EM; Waas, AM; Kotov, NA				Podsiadlo, Paul; Qin, Ming; Cuddihy, Mephan; Zhu, Jian; Critchley, Kevin; Kheng, Eugene; Kaushik, Amit K.; Qi, Ying; Kim, Hyoung-Sug; Noh, Si-Tae; Arruda, Ellen M.; Waas, Anthony M.; Kotov, Nicholas A.			Highly Ductile Multilayered Films by Layer-by-Layer Assembly of Oppositely Charged Polyurethanes for Biomedical Applications	LANGMUIR			English	Article							POLYELECTROLYTE MULTILAYERS; THIN-FILMS; MECHANICAL-PROPERTIES; EXPONENTIAL-GROWTH; ULTRATHIN FILMS; NANOCOMPOSITES; NANOWIRES; POLYMER; POLYSACCHARIDES; ELECTRODES	Multilayered thin films prepared with the layer-by-layer (LBL) assembly technique are typically "brittle" composites, while many applications such as flexible electronics or biomedical devices would greatly benefit from ductile, and tough nanostructured coatings, Here we present the preparation or highly ductile multilayered Films via LBL assembly or oppositely charged polyurethanes. Free-standin…	[Podsiadlo, Paul; Qin, Ming; Cuddihy, Mephan; Zhu, Jian; Critchley, Kevin; Kotov, Nicholas A.] Univ Michigan, Dept Chem Engn, Ann Arbor, MI 48109 USA; [Kheng, Eugene; Kaushik, Amit K.; Arruda, Ellen M.; Waas, Anthony M.] Univ Michigan, Dept Mech Engn, Ann Arbor, MI 48109 USA; [Waas, Anthony M.] Univ Michigan, Dept Aerosp Engn, Ann Arbor, MI 48109 USA; [Kotov, Nicholas A.] Univ Michigan, Dept Biom…	Kotov, NA (reprint author), Univ Michigan, Dept Chem Engn, Ann Arbor, MI 48109 USA.	kotov@umich.edu	Noh, Si Tae/E-4699-2011; Kaushik, Amit/F-2655-2012; Zhu, Jian/D-4122-2012; Zhu, Jian/H-6443-2015;	Zhu, Jian/0000-0002-7004-0257; Kotov, Nicholas/0000-0002-6864-5804; Critchley, Kevin/0000-0002-0112-8626	U.S. Office of Naval Research [N00014-06-1-0473]; AFOSR; NSF; DARPA; NRL; Fannie and John Hertz Foundation; European Union [MOIF-CT-2006-039636]; National Science Foundation [DMR-0320740, DMR-0420785]	The authors thank the U.S. Office of Naval Research (N00014-06-1-0473) for financial support. N.A.K. thanks AFOSR, NSF, DARPA, and NRL for the support of this research. P.P. thanks the Fannie and John Hertz Foundation for support of his work through a graduate fellowship. K.C. thanks the European Union under a Marie Curie Outgoing International Fellowship [MOIF-CT-2006-039636] for financial suppo…	Gunawidjaja R, 2006, ADV FUNCT MATER, V16, P2024, DOI 10.1002/adfm.200600430; Picart C, 2002, P NATL ACAD SCI USA, V99, P12531, DOI 10.1073/pnas.202486099; KELLER SW, 1994, J AM CHEM SOC, V116, P8817, DOI 10.1021/ja00098a055; Wood KC, 2008, P NATL ACAD SCI USA, V105, P2280, DOI 10.1073/pnas.0706994105; Boulmedais F, 2003, LANGMUIR, V19, P440, DOI 10.1021/la0264522; Podsiadlo P, 2007, SCIENCE, V31…	39	18	18	4	32	AMER CHEMICAL SOC	WASHINGTON	1155 16TH ST, NW, WASHINGTON, DC 20036 USA	0743-7463			LANGMUIR	Langmuir	DEC 15	2009	25	24
J	Lv, Q; Nair, L; Laurencin, CT				Lv, Qing; Nair, Lakshmi; Laurencin, Cato T.			Fabrication, characterization, and in vitro evaluation of poly(lactic acid glycolic acid)/nano-hydroxyapatite composite microsphere-based scaffolds for bone tissue engineering in rotating bioreactors	JOURNAL OF BIOMEDICAL MATERIALS RESEARCH PART A			English	Article						bioreactor; composite scaffold; poly(lactic acid glycolic acid); nano hydroxyapatite; bone tissue engineering; human mesenchymal stem cell	MESENCHYMAL STEM-CELLS; CONSTRUCT DEVELOPMENT; FLUID-FLOW; HYDROXYAPATITE; REPAIR; MINERALIZATION; NANOCOMPOSITES; IMPLANTS; MATRICES; BIOLOGY	Dynamic flow Culture bioreactor systems have been shown to enhance in vitro bone tissue formation by facilitating mass transfer and providing mechanical stimulation. Our laboratory has developed a biodegradable poly (lactic acid glycolic acid) (PLAGA) mixed scaffold consisting of lighter-than-water (LTW) and heavier-than-water (HTW) microspheres as potential matrices for engineering tissue using …	[Lv, Qing; Laurencin, Cato T.] Univ Virginia, Dept Chem Engn, Charlottesville, VA 22903 USA; [Nair, Lakshmi; Laurencin, Cato T.] Univ Virginia, Dept Orthopaed Surg, Charlottesville, VA USA; [Laurencin, Cato T.] Univ Virginia, Dept Biomed Engn, Charlottesville, VA USA	Laurencin, CT (reprint author), Univ Virginia, Dept Chem Engn, Charlottesville, VA 22903 USA.	laurencin@virginia.edu			National Science Foundation [BES 0503207, EFRI 0736002]	Contract grant sponsor: National Science Foundation; contract grant numbers: BES 0503207, EFRI, 0736002	Li XM, 2006, BIOMATERIALS, V27, P1917, DOI 10.1016/j.biomaterials.2005.11.013; Kim SS, 2006, BIOMATERIALS, V27, P1399, DOI 10.1016/j.biomaterials.2005.08.016; Botchwey EA, 2003, J BIOMED MATER RES A, V67A, P357, DOI 10.1002/jbm.a.10111; Meinel L, 2004, ANN BIOMED ENG, V32, P112, DOI 10.1023/B:ABME.0000007796.48329.b4; Vakiparta M, 2005, J MATER SCI-MATER M, V16, P873, DOI 10.1007/s10856-005-3576-…	36	43	44	2	22	WILEY-LISS	HOBOKEN	DIV JOHN WILEY & SONS INC, 111 RIVER ST, HOBOKEN, NJ 07030 USA	1549-3296			J BIOMED MATER RES A	J. Biomed. Mater. Res. Part A	DEC 1	2009	91A	3
J	Takahashi, S; Yamazoe, H; Sassa, F; Suzuki, H; Fukuda, J				Takahashi, Shintaro; Yamazoe, Hironori; Sassa, Fumihiro; Suzuki, Hiroaki; Fukuda, Junji			Preparation of coculture system with three extracellular matrices using capillary force lithography and layer-by-layer deposition	JOURNAL OF BIOSCIENCE AND BIOENGINEERING			English	Article						Micropatterned coculture; Hepatocyte; Fibroblast; Neuron; Hyaluronic acid	HYALURONIC-ACID; CELL-INTERACTIONS; HEPATOCYTES; CULTURE; COLLAGEN	Micropatterned cocultures were fabricated with 3 extracellular matrices, hyaluronic acid (HA), fibronectin, and collagen. The feature of the fabrication processes is to avoid the use of potentially cytotoxic materials and utilize capillary force of the solution and interactions between the extracellular matrix components. The coculture system can be used to investigate the effects of heterocellul…	[Takahashi, Shintaro; Sassa, Fumihiro; Suzuki, Hiroaki; Fukuda, Junji] Univ Tsukuba, Grad Sch Pure & Appl Sci, Tsukuba, Ibaraki 3058573, Japan; [Yamazoe, Hironori] Natl Inst Adv Ind Sci & Technol, Nanotechnol Res Inst, NanoBio Med Technol Grp, Tsukuba, Ibaraki 3058562, Japan	Fukuda, J (reprint author), Univ Tsukuba, Grad Sch Pure & Appl Sci, 1-1-1 Tennodai, Tsukuba, Ibaraki 3058573, Japan.	fukuda@ims.tsukuba.ac.jp	Fukuda, Junji/B-9257-2011; Yamazoe, Hironori/A-3143-2015	Fukuda, Junji/0000-0002-7194-8099;	Ministry of Education, Culture, Sports, Science and Technology [20686056]; Ministry of Health, Labour and Welfare	This study was supported by the Ministry of Education, Culture, Sports, Science and Technology (Grant-in-Aid for Young Scientists (A), 20686056), and Ministry of Health, Labour and Welfare (H20-Saiseiwakate-010).	Folch A, 2000, ANNU REV BIOMED ENG, V2, P227, DOI 10.1146/annurev.bioeng.2.1.227; Langer R, 2003, AICHE J, V49, P2990, DOI 10.1002/aic.690491202; Kawasaki H, 2000, NEURON, V28, P31, DOI 10.1016/S0896-6273(00)00083-0; Bhatia SN, 1998, J BIOMAT SCI-POLYM E, V9, P1137, DOI 10.1163/156856298X00695; Whitesides GM, 2001, ANNU REV BIOMED ENG, V3, P335, DOI 10.1146/annurev.bioeng.3.1.335; Suh KY, 2004, A…	27	14	15	2	13	SOC BIOSCIENCE BIOENGINEERING JAPAN	OSAKA	OSAKA UNIV, FACULTY ENGINEERING, 2-1 YAMADAOKA, SUITA, OSAKA, 565-0871, JAPAN	1389-1723			J BIOSCI BIOENG	J. Biosci. Bioeng.	DEC	2009	108	6
J	Sun, JK; Wang, XF; Ji, J				Sun Jiekan; Wang Xuefei; Ji Jian			Layer-by-Layer Assembly: the New Approach for Advanced Drug Release System	PROGRESS IN CHEMISTRY			Chinese	Article						layer-by-layer assembly; multilayer films; drug controlled release	POLYELECTROLYTE MULTILAYER FILMS; MICROGEL THIN-FILMS; PLASMID DNA; 2-IMINOBIOTIN-LABELED POLY(ETHYLENEIMINE); INDUCED DISINTEGRATION; SUSTAINED-RELEASE; POLYMER MICELLES; IONIC-STRENGTH; GENE-TRANSFER; DELIVERY	The comprising drug releasing components together with functional prosthetic implant provide the new possibility to improve the functionality in prosthetic implant. The layer-by-layer assembly (LBL) method has been regarded as the most attractive method for advanced drug release coating because it possesses extraordinary advantages such as easy operation, fine control over coating's composition a…	[Sun Jiekan; Wang Xuefei; Ji Jian] Zhejiang Univ, Dept Polymer Sci & Engn, Minist Educ, Key Lab Macromol Synth & Functionalizat, Hangzhou 310027, Peoples R China	Ji, J (reprint author), Zhejiang Univ, Dept Polymer Sci & Engn, Minist Educ, Key Lab Macromol Synth & Functionalizat, Hangzhou 310027, Peoples R China.	jijian@zju.edu.cn					Recksiedler CL, 2006, LANGMUIR, V22, P2811, DOI 10.1021/la053031m; Chen H, 2005, CHEM MATER, V17, P6679, DOI 10.1021/cm051959u; Etienne O, 2005, BIOMATERIALS, V26, P6704, DOI 10.1016/j.biomaterials.2005.04.068; Cai KY, 2008, ANGEW CHEM INT EDIT, V47, P7479, DOI 10.1002/anie.200800412; Nolan CM, 2004, BIOMACROMOLECULES, V5, P1940, DOI 10.1021/bm049750h; Zhang JT, 2007, LANGMUIR, V23, P11139, DOI 1…	62	4	5	0	8	CHINESE ACAD SCIENCES	BEIJING	NO. 33 BEISIHUANXILU, ZHONGGUANCUN, BEIJING 100080, PEOPLES R CHINA	1005-281X			PROG CHEM	Prog. Chem.	DEC	2009	21	12
J	Chong, SF; Chandrawati, R; Stadler, B; Park, J; Cho, J; Wang, YJ; Jia, ZF; Bulmus, V; Davis, TP; Zelikin, AN; Caruso, F				Chong, Siow-Feng; Chandrawati, Rona; Staedler, Brigitte; Park, Jeongju; Cho, Jinhan; Wang, Yajun; Jia, Zhongfan; Bulmus, Volga; Davis, Thomas P.; Zelikin, Alexander N.; Caruso, Frank			Stabilization of Polymer-Hydrogel Capsules via Thiol-Disulfide Exchange	SMALL			English	Article						capsosomes; crosslinkers; hydrogels; layer-by-layer assembly; poly(methacrylic acid)	INTRACELLULAR DELIVERY; REVERSIBLE DISULFIDE; BLOCK-COPOLYMERS; BOND FORMATION; DNA; ENCAPSULATION; DEGRADATION; GLUTATHIONE; AGENTS; ACID)	Polymer hydrogels are used in diverse biomedical applications including drug delivery and tissue engineering. Among different chemical linkages, the natural and reversible thiol-disulfide interconversion is extensively explored to stabilize hydrogels. The creation of macro-, micro-, and nanoscale disulfide-stabilized hydrogels commonly relies on the use of oxidizing agents that may have a detrime…	[Chong, Siow-Feng; Chandrawati, Rona; Staedler, Brigitte; Wang, Yajun; Zelikin, Alexander N.; Caruso, Frank] Univ Melbourne, Ctr Nanosci & Nanotechnol, Dept Chem & Biomol Engn, Parkville, Vic 3010, Australia; [Park, Jeongju; Cho, Jinhan] Kookmin Univ, Sch Adv Mat Engn, Seoul 136702, South Korea; [Jia, Zhongfan; Davis, Thomas P.] Univ New S Wales, Ctr Adv Macromol Design, Sch Chem Sci & Engn, Sydn…	Caruso, F (reprint author), Univ Melbourne, Ctr Nanosci & Nanotechnol, Dept Chem & Biomol Engn, Parkville, Vic 3010, Australia.	fcaruso@unimelb.edu.au	Davis, Thomas/B-6395-2008; Caruso, Frank/A-9587-2011; Zelikin, Alexander/J-3659-2012; Chandrawati, Rona/F-3336-2013; Cho, Jinhan/F-7599-2013; Stadler, Brigitte/I-2661-2013; Jia, Zhongfan/I-7072-2013; Wang, Yajun/C-6394-2008	Davis, Thomas/0000-0003-2581-4986; Caruso, Frank/0000-0002-0197-497X; Zelikin, Alexander/0000-0002-9864-321X; Chandrawati, Rona/0000-0002-9780-8844; Wang, Yajun/0000-0002-7557-5883	Australian Research Council; Swiss National Science Foundation (SNF) [PBEZB-118906]; Korean Government [R11-2005-048-00000-0]	This work was supported by the Australian Research Council under the Federation Fellowship and Discovery Project schemes, the Swiss National Science Foundation (SNF, PBEZB-118906), and the Korean Government under the KOSEF ERC Program (CMPS, R11-2005-048-00000-0).	Kozlovskaya V, 2006, CHEM MATER, V18, P328, DOI 10.1021/cm0517364; FINLEY JW, 1981, J AGR FOOD CHEM, V29, P404, DOI 10.1021/jf00104a045; De Rose R, 2008, ADV MATER, V20, P4698, DOI 10.1002/adma.200801826; Kinnane CR, 2009, SMALL, V5, P444, DOI 10.1002/smll.200801012; Lee KY, 2001, CHEM REV, V101, P1869, DOI 10.1021/cr000108x; Klaikherd A, 2007, MACROMOLECULES, V40, P8518, DOI 10.1021/ma071852n; L…	40	53	54	10	88	WILEY-V C H VERLAG GMBH	WEINHEIM	BOSCHSTRASSE 12, D-69469 WEINHEIM, GERMANY	1613-6810			SMALL	Small	NOV 16	2009	5	22
J	Cui, XF; Boland, T				Cui, Xiaofeng; Boland, Thomas			Human microvasculature fabrication using thermal inkjet printing technology	BIOMATERIALS			English	Article						Inkjet printing; Human microvascular endothelial cell; Fibrin; Microvasculature	IN-VITRO; TISSUE; CELL	The current tissue engineering paradigm is that successfully engineered thick tissues must include vasculature. As biological approaches alone, such as VEGF, have fallen short of their promises, one may look for an engineering approach to build microvasculature. Layer-by-layer approaches for customized fabrication of cell/scaffold constructs have shown some potential in building complex 3D struct…	[Cui, Xiaofeng; Boland, Thomas] Clemson Univ, Dept Bioengn, Clemson, SC 29634 USA	Boland, T (reprint author), Clemson Univ, Dept Bioengn, Clemson, SC 29634 USA.	tboland@clemson.edu	Cui, Xiaofeng/A-7208-2012	Cui, Xiaofeng/0000-0003-2761-3934	NSF [EEC 0609035]	The authors would like to acknowledge Dr. Andrew Mount, Dr. Sahil Jalota, Dr. Neeraj, Gohad, Dr. lake Isenburg, and Ms. Cassie Gregory for suggestions and technical support, Mr. Jim Roberts for manuscript proofreading. This work was partially founded by NSF grant # EEC 0609035 and NSF EFRI.	Boland Thomas, 2006, Biotechnology Journal, V1, P910, DOI 10.1002/biot.200600081; Cornwell KG, 2007, J BIOMED MATER RES A, V82A, P104, DOI 10.1002/jbm.a.31057; Mohebi MM, 2002, J COMB CHEM, V4, P267, DOI 10.1021/cc010075e; Folkman J, 1998, CIRCULATION, V97, P628; Huang YC, 2005, J APPL PHYSIOL, V98, P706, DOI 10.1152/japplphysiol.00273.2004; Okamoto T, 2000, NAT BIOTECHNOL, V18, P438; Mironov V, …	28	134	143	14	128	ELSEVIER SCI LTD	OXFORD	THE BOULEVARD, LANGFORD LANE, KIDLINGTON, OXFORD OX5 1GB, OXON, ENGLAND	0142-9612			BIOMATERIALS	Biomaterials	NOV	2009	30	31
J	Yang, XC; Chen, XN; Wang, HJ				Yang, Xiaochuan; Chen, Xuening; Wang, Hongjun			Acceleration of Osteogenic Differentiation of Preosteoblastic Cells by Chitosan Containing Nanofibrous Scaffolds	BIOMACROMOLECULES			English	Article							TISSUE ENGINEERING APPLICATIONS; HUMAN OSTEOBLASTIC CELLS; MESENCHYMAL STEM-CELLS; IN-VITRO; MINERAL DEPOSITION; HYBRID SCAFFOLDS; POLYCAPROLACTONE; ATTACHMENT; BLENDS; PROLIFERATION	To accelerate bone tissue formation, scaffolds better provide stimulatory niches to the residing cells for osteogenic differentiation. In this study, polycaprolactone (PCL) nanofibers containing various amounts of chitosan (0, 3, 9, and 23%) were prepared and evaluated for their osteogenic differentiation of preosteoblasts in 2D and 3D cultures. Characterization of the obtained nanofibers reveale…	[Yang, Xiaochuan; Chen, Xuening; Wang, Hongjun] Stevens Inst Technol, Dept Chem Chem Biol & Biomed Engn, Hoboken, NJ 07030 USA	Wang, HJ (reprint author), Stevens Inst Technol, Dept Chem Chem Biol & Biomed Engn, Hoboken, NJ 07030 USA.	hongjun.wang@stevens.edu					Prabhakaran MP, 2008, TISSUE ENG PT A, V14, P1787, DOI 10.1089/ten.tea.2007.0393; Kim CH, 2006, J BIOMED MATER RES B, V78B, P283, DOI 10.1002/jbm.b.30484; Berendsen AD, 2007, BIOMATERIALS, V28, P3530, DOI 10.1016/j.biomaterials.2007.04.031; Shin M, 2004, TISSUE ENG, V10, P33, DOI 10.1089/107632704322791673; Li CM, 2006, BIOMATERIALS, V27, P3115, DOI 10.1016/j.biomaterials.2006.01.022; Ma YL, 2008…	39	56	63	4	24	AMER CHEMICAL SOC	WASHINGTON	1155 16TH ST, NW, WASHINGTON, DC 20036 USA	1525-7797			BIOMACROMOLECULES	Biomacromolecules	OCT	2009	10	10
J	Choi, J; Konno, T; Takai, M; Ishihara, K				Choi, Jiyeon; Konno, Tomohiro; Takai, Madoka; Ishihara, Kazuhiko			Controlled drug release from multilayered phospholipid polymer hydrogel on titanium alloy surface	BIOMATERIALS			English	Article						Layer-by-layer self-assembly; Multilayer; Hydrogel; Paclitaxel; Controlled release	POLYELECTROLYTE FILMS; PROTEIN ADSORPTION; DELIVERY SYSTEMS; ELUTING STENTS; COATINGS; FUNCTIONALIZATION; CONSTRUCTION; FORMULATIONS; RESISTANCE; PACLITAXEL	Here we describe the functionalization of a multilayered hydrogel layer on a Ti alloy with an antineoplastic agent, paclitaxel (PTX). The multilayered hydrogel was synthesized via layer-by-layer self-assembly (LbL) using selective intermolecular reactions between two water-soluble polymers, phospholipid polymer (PMBV) containing a phenylboronic acid unit and poly(vinyl alcohol) (PVA). Reversible …	[Choi, Jiyeon; Takai, Madoka; Ishihara, Kazuhiko] Univ Tokyo, Sch Engn, Dept Mat Engn, Bunkyo Ku, Tokyo 1138656, Japan; [Konno, Tomohiro; Ishihara, Kazuhiko] Univ Tokyo, Sch Engn, Dept Bioengn, Bunkyo Ku, Tokyo 1138656, Japan; [Choi, Jiyeon; Konno, Tomohiro; Takai, Madoka; Ishihara, Kazuhiko] Univ Tokyo, Ctr NanoBio Integrat, Bunkyo Ku, Tokyo 1138656, Japan	Ishihara, K (reprint author), Univ Tokyo, Sch Engn, Dept Mat Engn, Bunkyo Ku, 7-3-1 Hongo, Tokyo 1138656, Japan.	ishihara@mpc.t.u-tokyo.ac.jp	Konno, Tomohiro/E-5244-2011	Konno, Tomohiro/0000-0002-7814-3306			UEDA T, 1992, POLYM J, V24, P1259, DOI 10.1295/polymj.24.1259; Etienne O, 2005, BIOMATERIALS, V26, P6704, DOI 10.1016/j.biomaterials.2005.04.068; Burke SE, 2006, ADV DRUG DELIVER REV, V58, P437, DOI 10.1016/j.addr.2006.01.021; Jewell CM, 2005, J CONTROL RELEASE, V106, P214, DOI 10.1016/j.jconrel.2005.04.014; Qiu Y, 2001, ADV DRUG DELIVER REV, V53, P321, DOI 10.1016/S0169-409X(01)00203-4; Vodouhe …	50	27	31	5	38	ELSEVIER SCI LTD	OXFORD	THE BOULEVARD, LANGFORD LANE, KIDLINGTON, OXFORD OX5 1GB, OXON, ENGLAND	0142-9612			BIOMATERIALS	Biomaterials	OCT	2009	30	28
J	Norotte, C; Marga, FS; Niklason, LE; Forgacs, G				Norotte, Cyrille; Marga, Francois S.; Niklason, Laura E.; Forgacs, Gabor			Scaffold-free vascular tissue engineering using bioprinting	BIOMATERIALS			English	Article						Tissue engineering; Three dimensional printing; Vascular grafts; Self assembly	BLOOD-VESSEL; MECHANICAL-PROPERTIES; CARDIAC-MUSCLE; CELL; REPAIR; ARTERY; TRANSPLANTATION; RECONSTRUCTION; FABRICATION; EQUIVALENT	Current limitations of exogenous scaffolds or extracellular matrix based materials have underlined the need for alternative tissue-engineering solutions. Scaffolds may elicit adverse host responses and interfere with direct cell-cell interaction, as well as assembly and alignment of cell-produced ECM. Thus, fabrication techniques for production of scaffold-free engineered tissue constructs have r…	[Norotte, Cyrille; Marga, Francois S.; Forgacs, Gabor] Univ Missouri, Dept Phys, Columbia, MO 65211 USA; [Niklason, Laura E.] Yale Univ, Dept Anesthesiol, New Haven, CT 06520 USA; [Niklason, Laura E.] Yale Univ, Dept Biomed Engn, New Haven, CT 06520 USA; [Forgacs, Gabor] Univ Missouri, Dept Biol, Columbia, MO 65211 USA; [Forgacs, Gabor] Univ Missouri, Dept Biomed Engn, Columbia, MO 65211 USA	Forgacs, G (reprint author), Univ Missouri, Dept Phys, Columbus, MO 65211 USA.	forgacsg@missouri.edu			National Institutes of Health [R01 HL-083895]; National Science Foundation [EF-0526854]	Authors wish to thank Mr. Liping Zhao for technical assistance on porcine smooth muscle cell culture. Support for this research was provided by the National Institutes of Health (R01 HL-083895 to LN.) and the National Science Foundation FIBR program (EF-0526854 to G.F).	Alobaid N, 2005, CLIN HEMORHEOL MICRO, V33, P209; Ko HCH, 2007, EUR CELLS MATER, V14, P1; Boland Thomas, 2006, Biotechnology Journal, V1, P910, DOI 10.1002/biot.200600081; O'Connell MK, 2008, MATRIX BIOL, V27, P171, DOI 10.1016/j.matbio.2007.10.008; Higgins SP, 2003, J BIOMED MATER RES A, V67A, P295, DOI 10.1002/jbm.a.10599; Unger RE, 2007, BIOMATERIALS, V28, P3965, DOI 10.1016/j.biomaterials.200…	46	263	268	44	285	ELSEVIER SCI LTD	OXFORD	THE BOULEVARD, LANGFORD LANE, KIDLINGTON, OXFORD OX5 1GB, OXON, ENGLAND	0142-9612			BIOMATERIALS	Biomaterials	OCT	2009	30	30
J	Olivares, AL; Marshal, E; Planell, JA; Lacroix, D				Olivares, Andy L.; Marshal, Elia; Planell, Josep A.; Lacroix, Damien			Finite element study of scaffold architecture design and culture conditions for tissue engineering	BIOMATERIALS			English	Article						Tissue engineering; Scaffold; Rapid prototyping; Computational fluid dynamics; Finite element	STRUCTURE LIBRARY; SHEAR-STRESS; IN-VITRO; PART 1; DIFFERENTIATION; BONE; SIMULATION; PERFUSION; FLOW; BIOREACTORS	Tissue engineering scaffolds provide temporary mechanical support for tissue regeneration and transfer global mechanical load to mechanical stimuli to cells through its architecture. In this study the interactions between scaffold pore morphology, mechanical stimuli developed at the cell microscopic level, and culture conditions applied at the macroscopic scale are studied on two regular scaffold…	[Lacroix, Damien] Inst Bioengn Catalonia, Biomechan & Mechanobiol Grp, Barcelona 08028, Spain; [Olivares, Andy L.; Marshal, Elia; Planell, Josep A.] Tech Univ Catalonia UPC, Dept Mat Sci, Barcelona 08028, Spain	Lacroix, D (reprint author), Inst Bioengn Catalonia, Biomechan & Mechanobiol Grp, Baldiri Reixac 13, Barcelona 08028, Spain.	dlacroix@ibec.pcb.ub.es	Lacroix, Damien/G-3230-2010	Lacroix, Damien/0000-0002-5482-6006			Bacabac RG, 2005, J BIOMECH, V38, P159, DOI 10.1016/j.jbiomech.2004.03.020; KLEINNULEND J, 1995, FASEB J, V9, P441; Cartmell SH, 2003, TISSUE ENG, V9, P1197, DOI 10.1089/10763270360728107; Lacroix D, 2002, J BIOMECH, V35, P1163, DOI 10.1016/S0021-9290(02)00086-6; Prendergast PJ, 1997, J BIOMECH, V30, P539, DOI 10.1016/S0021-9290(96)00140-6; Martin I, 2004, TRENDS BIOTECHNOL, V22, P80, DOI 10.1016…	29	51	55	5	35	ELSEVIER SCI LTD	OXFORD	THE BOULEVARD, LANGFORD LANE, KIDLINGTON, OXFORD OX5 1GB, OXON, ENGLAND	0142-9612			BIOMATERIALS	Biomaterials	OCT	2009	30	30
J	Mantsos, T; Chatzistavrou, X; Roether, JA; Hupa, L; Arstila, H; Boccaccini, AR				Mantsos, T.; Chatzistavrou, X.; Roether, J. A.; Hupa, L.; Arstila, H.; Boccaccini, A. R.			Non-crystalline composite tissue engineering scaffolds using boron-containing bioactive glass and poly(D,L-lactic acid) coatings	BIOMEDICAL MATERIALS			English	Article							IN-VITRO; CERAMIC SCAFFOLDS; BONE; IMPROVEMENT; STRENGTH	The aim of this study was the fabrication of three-dimensional, highly porous, bioactive scaffolds using a recently developed bioactive glass powder, denominated `0106', with nominal composition (in wt%): 50 SiO(2), 22.6 CaO, 5.9 Na(2)O, 4 P(2)O(5), 12 K(2)O, 5.3 MgO and 0.2 B(2)O(3). The optimum sintering conditions for the fabrication of scaffolds by the foam-replica method were identified (sin…	[Mantsos, T.; Chatzistavrou, X.; Roether, J. A.; Boccaccini, A. R.] Univ London Imperial Coll Sci Technol & Med, Dept Mat, London SW7 2AZ, England; [Hupa, L.; Arstila, H.] Abo Akad Univ, Proc Chem Ctr, FI-20500 Turku, Finland	Boccaccini, AR (reprint author), Univ London Imperial Coll Sci Technol & Med, Dept Mat, S Kensington Campus, London SW7 2AZ, England.	a.boccaccini@imperial.ac.uk	Boccaccini, Aldo/C-7905-2013		Natural History Museum, London, UK	The authors would like to thank Dr Eva Valsami-Jones (Natural History Museum, London, UK) for her contribution to the characterization of the samples by FTIR.	Chen QZZ, 2006, BIOMATERIALS, V27, P2414, DOI 10.1016/j.biomaterials.2005.11.025; Yunos DM, 2008, J MATER SCI, V43, P4433, DOI 10.1007/s10853-008-2552-y; Nalla RK, 2003, BIOMATERIALS, V24, P3955, DOI 10.1016/S0142-9612(03)00278-3; Liu X, 2009, J MATER SCI-MATER M, V20, P365, DOI 10.1007/s10856-008-3582-3; Miao X, 2007, MAT SCI ENG C-BIO S, V27, P274, DOI 10.1016/j.msec.2006.05.008; Fu Q, 2008, AC…	32	15	15	1	10	IOP PUBLISHING LTD	BRISTOL	DIRAC HOUSE, TEMPLE BACK, BRISTOL BS1 6BE, ENGLAND	1748-6041			BIOMED MATER	Biomed. Mater.	OCT	2009	4	5
J	Liberski, AR; Zhang, R; Bradley, M				Liberski, Albert R.; Zhang, Rong; Bradley, Mark			In Situ Nanoliter-Scale Polymer Fabrication for Flexible Cell Patterning	JALA			English	Article						cell patterning; software for inkjet printing; mES cells; biomaterials; nL scale-in situ polymerization; synthetic cell binders	SELF-ASSEMBLED MONOLAYERS; DIP-PEN NANOLITHOGRAPHY; EMBRYONIC STEM-CELLS; DISSOCIATED NEURONS; MICROARRAYS; SURFACES; ADHESION; DIFFERENTIATION; CULTURE; MICROENVIRONMENT	Drug-testing technologies, biosensor fabrication, tissue engineering, and basic biological research depend strongly on the patterning of live animal cells. Current techniques for controlling cellular adhesion are restricted with two primary limitations. Firstly, the complexity of the available patterns is very limited and, secondly, the pallet of materials that induce cellular patterning is exhau…	[Liberski, Albert R.; Zhang, Rong; Bradley, Mark] Univ Edinburgh, EaStCHEM, Sch Chem, Edinburgh EH9 3JJ, Midlothian, Scotland	Liberski, AR (reprint author), Univ Edinburgh, EaStCHEM, Sch Chem, Joseph Black Bldg,Kings Bldg,W Mains Rd, Edinburgh EH9 3JJ, Midlothian, Scotland.	a.r.liberski@ed.ac.uk			Ilika Technologies; EPSRC	The authors thank Ilika Technologies and the EPSRC for funding and Dr Andy Turner for generating the bitmap converter and Lois Alexander and Anne Klara Hansen for expertise.	Karp JM, 2006, BIOMATERIALS, V27, P4755, DOI 10.1016/j.biomaterials.2006.04.028; El-Ali J, 2006, NATURE, V442, P403, DOI 10.1038/nature05063; Odde DJ, 2000, BIOTECHNOL BIOENG, V67, P312, DOI 10.1002/(SICI)1097-0290(20000205)67:3<312::AID-BIT7>3.0.CO;2-F; Shin H, 2007, BIOMATERIALS, V28, P126, DOI 10.1016/j.biomaterials.2006.08.007; Co CC, 2005, J AM CHEM SOC, V127, P1598, DOI 10.1021/ja044382a; C…	53	1	1	2	3	ELSEVIER INC	SAN DIEGO	525 B STREET, STE 1900, SAN DIEGO, CA 92101-4495 USA	1535-5535			JALA-J ASSOC LAB AUT	JALA	OCT	2009	14	5
J	Wan, WB; Shi, PF; Li, SG				Wan, Weibing; Shi, Pengfei; Li, Shuguang			Segmentation, surface rendering, and surface simplification of 3-D skull images for the repair of a large skull defect	JOURNAL OF ELECTRONIC IMAGING			English	Article							COMPUTED TOMOGRAPHY; MICRO-CT; BONE; FRACTURES	Given the potential demonstrated by research into bone-tissue engineering, the use of medical image data for the rapid prototyping (RP) of scaffolds is a subject worthy of research. Computer-aided design and manufacture and medical imaging have created new possibilities for RP. Accurate and efficient design and fabrication of anatomic models is critical to these applications. We explore the appli…	[Wan, Weibing; Shi, Pengfei; Li, Shuguang] Shanghai Jiao Tong Univ, Inst Image Proc & Pattern Recognit, Shanghai 200030, Peoples R China	Wan, WB (reprint author), Shanghai Jiao Tong Univ, Inst Image Proc & Pattern Recognit, Shanghai 200030, Peoples R China.	wbwan@sjtu.edu.cn					ALLON SM, 1991, FOOT ANKLE, V11, P254; Hollister SJ, 2006, NAT MATER, V5, P590, DOI 10.1038/nmat1683; Borah B, 2001, ANAT RECORD, V265, P101, DOI 10.1002/ar.1060; Tuan HS, 2005, COMPUT AIDED DESIGN, V37, P1151, DOI 10.1016/j.cad.2005.02.006; Newman TS, 2006, COMPUT GRAPH-UK, V30, P854, DOI 10.1016/j.cag.2006.07.021; Chan TF, 2001, IEEE T IMAGE PROCESS, V10, P266, DOI 10.1109/83.902291; Muller R, …	24	0	0	0	1	IS&T & SPIE	BELLINGHAM	1000 20TH ST, BELLINGHAM, WA 98225 USA	1017-9909	1560-229X		J ELECTRON IMAGING	J. Electron. Imaging	OCT-DEC	2009	18	4
J	Stadler, B; Price, AD; Chandrawati, R; Hosta-Rigau, L; Zelikin, AN; Caruso, F				Staedler, Brigitte; Price, Andrew D.; Chandrawati, Rona; Hosta-Rigau, Leticia; Zelikin, Alexander N.; Caruso, Frank			Polymer hydrogel capsules: en route toward synthetic cellular systems	NANOSCALE			English	Review							POLYELECTROLYTE MULTILAYER CAPSULES; PROTEIN ENCAPSULATION; ENZYME ENCAPSULATION; STABLE ENCAPSULATION; ARTIFICIAL CELLS; MICROCAPSULES; PERMEABILITY; LIPOSOMES; LIFE; DNA	Engineered synthetic cellular systems are expected to become a powerful biomedical platform For the development of next-generation therapeutic carrier Vehicles. In this mini-review, we discuss the potential of polymer capsules derived by the layer-by-layer assembly as it platform system for the construction of artificial cells and organelles. We Outline the characteristics of polymer capsules tha…	[Staedler, Brigitte; Price, Andrew D.; Chandrawati, Rona; Hosta-Rigau, Leticia; Zelikin, Alexander N.; Caruso, Frank] Univ Melbourne, Dept Chem & Biomol Engn, Ctr Nanosci & Nanotechnol, Parkville, Vic 3052, Australia; [Hosta-Rigau, Leticia] Inst Res Biomed, Barcelona 08028, Spain; [Hosta-Rigau, Leticia] Univ Barcelona, Dept Organ Chem, E-08028 Barcelona, Spain	Caruso, F (reprint author), Univ Melbourne, Dept Chem & Biomol Engn, Ctr Nanosci & Nanotechnol, Parkville, Vic 3052, Australia.	fcaruso@unimelb.edu.au	Caruso, Frank/A-9587-2011; Zelikin, Alexander/J-3659-2012; Chandrawati, Rona/F-3336-2013; Hosta-Rigau, Leticia/C-4346-2016	Caruso, Frank/0000-0002-0197-497X; Zelikin, Alexander/0000-0002-9864-321X; Chandrawati, Rona/0000-0002-9780-8844; Hosta-Rigau, Leticia/0000-0001-8177-4806	Australian Research Council	This work was supported by the Australian Research Council under the Federation Fellowship and Discovery Project schemes.	Al-Jamal WT, 2007, INT J PHARMACEUT, V331, P182, DOI 10.1016/j.ijpharm.2006.11.020; Angelatos AS, 2007, LANGMUIR, V23, P4554, DOI 10.1021/la063674h; Antipov AA, 2004, ADV COLLOID INTERFAC, V111, P49, DOI 10.1016/j.cis.2004.07.006; Monnard PA, 2002, ANAT RECORD, V268, P196, DOI 10.1002/ar.10154; Mansy SS, 2008, NATURE, V454, P122, DOI 10.1038/nature07018; Mak WC, 2008, ADV FUNCT MATER, V18, P2930,…	75	104	104	9	87	ROYAL SOC CHEMISTRY	CAMBRIDGE	THOMAS GRAHAM HOUSE, SCIENCE PARK, MILTON RD, CAMBRIDGE CB4 0WF, CAMBS, ENGLAND	2040-3364			NANOSCALE	Nanoscale	OCT	2009	1	1
J	Barbosa, JS; Costa, RR; Testera, AM; Alonso, M; Rodriguez-Cabello, JC; Mano, JF				Barbosa, J. S.; Costa, R. R.; Testera, A. M.; Alonso, M.; Rodriguez-Cabello, J. C.; Mano, J. F.			Multi-Layered Films Containing a Biomimetic Stimuli-Responsive Recombinant Protein	NANOSCALE RESEARCH LETTERS			English	Article						Elastin-like polymer; Biodegradable polymers; Biomimetic; Smart coatings; Multi-layers; Self-assembling nano-layers; Tissue engineering; Biomaterials; LbL	INVERSE TEMPERATURE TRANSITION; POLYELECTROLYTE MULTILAYERS; BIOMEDICAL APPLICATIONS; CELL-DIFFERENTIATION; POLYMER-FILMS; CHITOSAN; SURFACES; DERIVATIVES; INTERFACES; CAPSULES	Electrostatic self-assembly was used to fabricate new smart multi-layer coatings, using a recombinant elastin-like polymer (ELP) and chitosan as the counterion macromolecule. The ELP was bioproduced, purified and its purity and expected molecular weight were assessed. Aggregate size measurements, obtained by light scattering of dissolved ELP, were performed as a function of temperature and pH to …	[Barbosa, J. S.; Costa, R. R.; Mano, J. F.] Zona Ind Gandra, Res Group Biomat Biodegradables & Biomimet 3B, P-4806909 Caldas Das Taipas, Guimaraes, Portugal; [Barbosa, J. S.; Costa, R. R.; Mano, J. F.] PT Govt Associated Lab, IBB, Guimaraes, Portugal; [Testera, A. M.; Alonso, M.; Rodriguez-Cabello, J. C.] Univ Valladolid, GIR Bioforge, E-47011 Valladolid, Spain; [Testera, A. M.; Alonso, M.; Rodri…	Mano, JF (reprint author), Zona Ind Gandra, Res Group Biomat Biodegradables & Biomimet 3B, AvePk, P-4806909 Caldas Das Taipas, Guimaraes, Portugal.	jmano@dep.uminho.pt	Mano, Joao/A-4418-2009; Costa, Rui/C-2526-2011; Group, 3Bs/E-4374-2012	Mano, Joao/0000-0002-2342-3765; Costa, Rui/0000-0001-8234-8729;	Fundacao para a Ciencia e Tecnologia (Portugal) [PTDC/QUI/68804/2006, PTDC/FIS/61621/2004, PTDC/QUI/69263/2006]; "Junta de Castilla y Leon" [VA087A06, VA016B08, VA030A08]; MEC [MAT200766275-C02-01, NAN2004-08538]; Marie Curie RTN Biopolysurf [MRTN-CN-2004-005516]; European Commission	This work was supported by the Fundacao para a Ciencia e Tecnologia (Portugal) under project PTDC/QUI/68804/2006. This work was also supported by the Fundacao para a Ciencia e Tecnologia (Portugal) under projects PTDC/FIS/61621/2004, PTDC/QUI/68804/2006 and PTDC/QUI/69263/2006. The work performed in Valladolid was supported by the "Junta de Castilla y Leon'' (VA087A06, VA016B08 and VA030A08), by …	Voinova MV, 1999, PHYS SCRIPTA, V59, P391, DOI 10.1238/Physica.Regular.059a00391; Da Silva RMP, 2007, TRENDS BIOTECHNOL, V25, P577, DOI 10.1016/j.tibtech.2007.08.014; Prevot M, 2006, CHEMPHYSCHEM, V7, P2497, DOI 10.1002/cphc.200600167; Shi J, 2007, ADV FUNCT MATER, V17, P3312, DOI 10.1002/adfm.200601206; Arias FJ, 2006, BIOTECHNOL LETT, V28, P687, DOI 10.1007/s10529-006-9045-3; Alves NM, 2008, IN…	41	14	14	2	24	SPRINGER	NEW YORK	233 SPRING ST, NEW YORK, NY 10013 USA	1931-7573			NANOSCALE RES LETT	Nanoscale Res. Lett.	OCT	2009	4	10
J	Hoque, ME; San, WY; Wei, F; Li, SM; Huang, MH; Vert, M; Hutmacher, DW				Hoque, Md Enamul; San, Wong Yoke; Wei, Feng; Li, Suming; Huang, Ming-Hsi; Vert, Michel; Hutmacher, Dietmar W.			Processing of Polycaprolactone and Polycaprolactone-Based Copolymers into 3D Scaffolds, and Their Cellular Responses	TISSUE ENGINEERING PART A			English	Article							IN-VIVO DEGRADATION; EPSILON-CAPROLACTONE; MECHANICAL-PROPERTIES; POLY(ETHYLENE GLYCOL); COMPOSITE SCAFFOLD; BLOCK-COPOLYMERS; TISSUE; DEPOSITION; CARTILAGE; BONE	Synthetic polymers have attracted much attention in tissue engineering due to their ability to modulate biomechanical properties. This study investigated the feasibility of processing poly(e-caprolactone) (PCL) homopolymer, PCL-poly(ethylene glycol) (PEG) diblock, and PCL-PEG-PCL triblock copolymers into three-dimensional porous scaffolds. Properties of the various polymers were investigated by d…	[Hoque, Md Enamul] Univ Nottingham, Dept Mech Mfg & Mat Engn, Selangor Darul Ehsan 43500, Semenyih, Malaysia; [San, Wong Yoke; Wei, Feng] Natl Univ Singapore, Dept Mech Engn, Singapore 117548, Singapore; [Li, Suming; Huang, Ming-Hsi; Vert, Michel] Univ Montpellier I, Res Ctr Artificial Biopolymers, Montpellier, France; [Huang, Ming-Hsi] Natl Hlth Res Inst, Vaccine R&D Ctr, Zhunan Town, Taiwan; [H…	Hoque, ME (reprint author), Univ Nottingham, Dept Mech Mfg & Mat Engn, Malaysia Campus, Selangor Darul Ehsan 43500, Semenyih, Malaysia.	enamul.hoque@nottingham.edu.my; mpewys@nus.edu.sg; dietmar.hutmacher@qut.edu.au	Li, Suming/D-1300-2014; Huang, Ming-Hsi /E-3872-2010	Li, Suming/0000-0002-3345-1479; Huang, Ming-Hsi /0000-0002-9670-3821	A* STAR; BMRC [01/1/21/19/115 (R-397-000-005-305)]	This research was carried out with support from an A* STAR grant, BMRC 01/1/21/19/115 (R-397-000-005-305). The authors would like to thank Dr. Amy Chou for support of proliferation studies and Ms. Clarice Chen for providing the rSMCs.	Hoque ME, 2005, J BIOMAT SCI-POLYM E, V16, P1595, DOI 10.1163/156856205774576709; Woodfield TBF, 2004, BIOMATERIALS, V25, P4149, DOI 10.1016/j.biomaterials.2003.10.056; Corden TJ, 2000, BIOMATERIALS, V21, P713, DOI 10.1016/S0142-9612(99)00236-7; Byrne DP, 2007, BIOMATERIALS, V28, P5544, DOI 10.1016/j.biomaterials.2007.09.003; Woodfield TBF, 2002, CRIT REV EUKAR GENE, V12, P209, DOI 10.1615/CritRe…	32	30	30	1	14	MARY ANN LIEBERT, INC	NEW ROCHELLE	140 HUGUENOT STREET, 3RD FL, NEW ROCHELLE, NY 10801 USA	1937-3341			TISSUE ENG PT A	Tissue Eng. Part A	OCT	2009	15	10
J	Suh, KY; Park, MC; Kim, P				Suh, Kahp-Yang; Park, Min Cheol; Kim, Pilnam			Capillary Force Lithography: A Versatile Tool for Structured Biomaterials Interface Towards Cell and Tissue Engineering	ADVANCED FUNCTIONAL MATERIALS			English	Review							EPITHELIAL-MESENCHYMAL INTERACTIONS; SELF-ASSEMBLED MONOLAYERS; MICROFLUIDIC CHANNELS; POLYETHYLENE-GLYCOL; SOFT LITHOGRAPHY; POLYMERIC MICROSTRUCTURES; HYDROGEL MICROSTRUCTURES; NANOSTRUCTURE TRANSFER; EXTRACELLULAR-MATRIX; ENDOTHELIAL-CELLS	This Feature Article aims to provide an in-depth overview of the recently developed molding technologies termed capillary force lithography (CFL) that can be used to control the cellular microenvironment towards cell and tissue engineering. Patterned polymer films provide a fertile ground for controlling various aspects of the cellular microenvironment such as cell-substrate and cell-cell interac…	[Suh, Kahp-Yang; Park, Min Cheol; Kim, Pilnam] Seoul Natl Univ, Sch Mech & Aerosp Engn, Seoul 151742, South Korea; [Suh, Kahp-Yang; Park, Min Cheol; Kim, Pilnam] Seoul Natl Univ, Inst Bioengn, Seoul 151742, South Korea	Suh, KY (reprint author), Seoul Natl Univ, Sch Mech & Aerosp Engn, Seoul 151742, South Korea.	sky4u@snu.ac.kr	Kim, Pilnam/F-5503-2012		Ministry of Education, Science and Technology [R31-2008-000-10083-0]; Korean Government (MOEHRD) [KRF-J03003]; Micro Thermal System Research Center at Seoul National University	We thank Prof Ali Khademhosseini for his enthusiastic discussion and comments. This work was supported by the WCU (World Class University) program through the Korea Science and Engineering Foundation funded by the Ministry of Education, Science and Technology (R31-2008-000-10083-0). This work was also supported in part by the Korea Research Foundation Grant funded by the Korean Government (MOEHRD…	ABANTANGELO G, 2000, NEW FRONTIERS MED SC; Adamson A., 1997, PHYS CHEM SURFACES; Alenghat FJ, 2002, SCI STKE, pE6; Lafuma A, 2003, NAT MATER, V2, P457, DOI 10.1038/nmat924; Hahn MS, 2005, ADV MATER, V17, P2939, DOI 10.1002/adma.200500184; Suh KY, 2004, APPL PHYS LETT, V85, P4019, DOI 10.1063/1.1810212; Folch A, 2000, ANNU REV BIOMED ENG, V2, P227, DOI 10.1146/annurev.bioeng.2.1.227; Suh KY, 2003,…	122	82	83	8	61	WILEY-V C H VERLAG GMBH	WEINHEIM	PO BOX 10 11 61, D-69451 WEINHEIM, GERMANY	1616-301X			ADV FUNCT MATER	Adv. Funct. Mater.	SEP 9	2009	19	17
J	Joshi, AB; Srivastava, R				Joshi, Abhijeet B.; Srivastava, Rohit			Polyelectrolyte Coated Calcium Carbonate Microparticles as Templates for Enzyme Encapsulation	ADVANCED SCIENCE LETTERS			English	Article								Calcium carbonate (CaCO(3)) has been widely used for biomedical and pharmaceutical applications. Mesoporous CaCO(3) microparticles produced by precipitation were evaluated for macromolecular encapsulation using model macromolecules like Fluorescein isothiocyanate-dextran (FITC-dextran) and Enzymes [Horse radish Peroxidase (HRP) and Glucose oxidase (GOx)]. Encapsulation efficiency of FITC-dextran …	[Joshi, Abhijeet B.; Srivastava, Rohit] Indian Inst Technol, Sch Biosci & Bioengn, Bombay 400076, Maharashtra, India	Srivastava, R (reprint author), Indian Inst Technol, Sch Biosci & Bioengn, Bombay 400076, Maharashtra, India.						Yu JG, 2004, MATER CHEM PHYS, V88, P1, DOI 10.1016/j.matchemphys.2004.06.013; Matahwa H, 2008, J CRYST GROWTH, V310, P4561, DOI 10.1016/j.jcrysgro.2008.07.089; ANTIPOV AA, 2003, COLLOID SURF A, P224; BRECEVIC L, 2007, CROAT CHEM ACTA, V80, P3; COLFEN H, 2001, CHEMISTRY, V7, P1; Decher G., 2003, MULTILAYER THIN FILM; GORNA K, 2008, MATER SCI ENG, V477, P1; JADA A, 2003, COLLOID SURF A, V219, P1; K…	28	7	7	2	10	AMER SCIENTIFIC PUBLISHERS	STEVENSON RANCH	25650 NORTH LEWIS WAY, STEVENSON RANCH, CA 91381-1439 USA	1936-6612			ADV SCI LETT	Adv. Sci. Lett.	SEP	2009	2	3
J	Buyukhatipoglu, K; Jo, W; Clyne, AM				Buyukhatipoglu, Kivilcim; Jo, Wonjin; Clyne, Alisa Morss			The role of printing parameters and scaffold biopolymer properties in the efficacy of a new hybrid nano-bioprinting system	BIOFABRICATION			English	Article							IRON-OXIDE NANOPARTICLES; FREEFORM FABRICATION; MAMMALIAN-CELLS; IN-VITRO; MECHANOTRANSDUCTION; VIABILITY; DELIVERY; STAMPS; AGENTS	We created a hybrid nano-bioprinting system, which combines the initial patterning capabilities of direct cell writing with the active patterning capabilities of superparamagnetic nanoparticles. Biofabrication conditions, including printing parameters and scaffold biopolymer properties, may affect cell viability, nanoparticle manipulation and patterning capabilities. Nanoparticles were printed un…	[Buyukhatipoglu, Kivilcim; Jo, Wonjin; Clyne, Alisa Morss] Drexel Univ, Philadelphia, PA 19104 USA	Clyne, AM (reprint author), Drexel Univ, 3141 Chestnut St, Philadelphia, PA 19104 USA.	asm67@drexel.edu	Clyne, Alisa/D-5471-2011	Clyne, Alisa/0000-0003-2462-2122			Gupta AK, 2004, J MATER SCI-MATER M, V15, P493, DOI 10.1023/B:JMSM.0000021126.32934.20; Wang XH, 2006, TISSUE ENG, V12, P83, DOI 10.1089/ten.2006.12.83; Mariani M, 2006, TISSUE ENG, V12, P547, DOI 10.1089/ten.2006.12.547; Boland T, 2003, ANAT REC PART A, V272A, P497, DOI 10.1002/ar.a.10059; DAVIES PF, 1995, PHYSIOL REV, V75, P519; Ino K, 2007, BIOTECHNOL BIOENG, V97, P1309, DOI 10.1002/bit.21322;…	34	11	12	2	26	IOP PUBLISHING LTD	BRISTOL	TEMPLE CIRCUS, TEMPLE WAY, BRISTOL BS1 6BE, ENGLAND	1758-5082			BIOFABRICATION	Biofabrication	SEP	2009	1	3
J	Li, MG; Tian, XY; Chen, XB				Li, M. G.; Tian, X. Y.; Chen, X. B.			A brief review of dispensing-based rapid prototyping techniques in tissue scaffold fabrication: role of modeling on scaffold properties prediction	BIOFABRICATION			English	Review							3-DIMENSIONAL POLYMER SCAFFOLDS; OF-THE-ART; ENGINEERING SCAFFOLDS; MECHANICAL-PROPERTIES; FREEFORM FABRICATION; PERIODIC STRUCTURES; BIOASSEMBLY TOOL; POROUS SCAFFOLDS; CELL; CONSTRUCTS	Artificial scaffolds play vital roles in tissue engineering as they provide a supportive environment for cell attachment, proliferation and differentiation during tissue formation. Fabrication of tissue scaffolds is thus of fundamental importance for tissue engineering. Of the variety of scaffold fabrication techniques available, rapid prototyping (RP) methods have attracted a great deal of atten…	[Li, M. G.; Chen, X. B.] Univ Saskatchewan, Dept Mech Engn, Saskatoon, SK S7N 5A9, Canada; [Tian, X. Y.] Univ Saskatchewan, Div Biomed Engn, Saskatoon, SK S7N 5A9, Canada	Li, MG (reprint author), Univ Saskatchewan, Dept Mech Engn, Saskatoon, SK S7N 5A9, Canada.	mil715@mail.usask.ca			Saskatchewan Health Research Foundation (SHRF); Natural Science and Engineering Research Council (NSERC) of Canada	The financial support from the Saskatchewan Health Research Foundation (SHRF) and the Natural Science and Engineering Research Council (NSERC) of Canada to the present study is acknowledged.	Lam CXF, 2002, MAT SCI ENG C-BIO S, V20, P49, DOI 10.1016/S0928-4931(02)00012-7; Wang XH, 2006, TISSUE ENG, V12, P83, DOI 10.1089/ten.2006.12.83; Barbee KA, 2005, ANN NY ACAD SCI, V1066, P67, DOI 10.1196/annals.1363.006; Estelles JM, 2007, J MATER SCI, V42, P8629, DOI 10.1007/s10853-007-1727-2; Li Q, 2003, ADV MATER, V15, P1639, DOI 10.1002/adma.200305413; Stock UA, 2001, ANNU REV MED, V52, P443,…	91	27	28	2	25	IOP PUBLISHING LTD	BRISTOL	TEMPLE CIRCUS, TEMPLE WAY, BRISTOL BS1 6BE, ENGLAND	1758-5082			BIOFABRICATION	Biofabrication	SEP	2009	1	3
J	Ma, X; Wu, XM; Wu, YP; Liu, J; Xiong, Z; Lv, R; Yan, YN; Wang, J; Li, D				Ma, Xing; Wu, Xiaoming; Wu, Yaoping; Liu, Jian; Xiong, Zhuo; Lv, Rong; Yan, Yongnian; Wang, Jun; Li, Dan			Posterolateral Spinal Fusion in Rabbits Using a RP-based PLGA/TCP/Col/BMSCs-OB Biomimetic Grafting Material	JOURNAL OF BIOACTIVE AND COMPATIBLE POLYMERS			English	Article						rapid prototyping (RP); scaffold; bone marrow stromal cells (BMSCs); spine fusion; rabbit; tissue engineering	MESENCHYMAL STEM-CELLS; BONE; TISSUE; SCAFFOLDS; DIFFERENTIATION; ANGIOGENESIS; PHOSPHATE; HYDROGEL; GELATIN; SYSTEMS	Three-dimensional highly porous poly(DL-lactic-co-glycolic acid)/tricalcium phosphate (PLGA/TCP) scaffolds were fabricated using a rapid prototyping technique (RP). The 3D rhombic lamellar PLGA/TCP carriers (20 mm x 20 mm x 3 mm) subsequently were coated with collagen type I (Col) to produce PLGA/TCP/Col composites. Both the RP-based PLGA/TCP scaffolds and the PLGA/TCP/Col composites were observe…	[Ma, Xing] Xi An Jiao Tong Univ, Affiliated Hosp 1, Sch Med, Dept Orthopaed, Xian 710061, Peoples R China; [Ma, Xing; Wu, Yaoping; Liu, Jian; Lv, Rong; Wang, Jun; Li, Dan] Fourth Mil Med Univ, Xijing Hosp, Inst Orthopaed Surg, Xian 710032, Peoples R China; [Ma, Xing; Wu, Yaoping; Liu, Jian; Lv, Rong; Wang, Jun; Li, Dan] Fourth Mil Med Univ, Xijing Hosp, Dept Orthopaed, Xian 710032, Peoples R Chin…	Liu, J (reprint author), Fourth Mil Med Univ, Xijing Hosp, Inst Orthopaed Surg, Xian 710032, Peoples R China.	yangwangma@yahoo.cn			Hi-tech Research and Development Program of China [715009-0160]; National Natural Science Funds of China [30300356, 50577067]	We would like to thank the Hi-tech Research and Development Program of China for supporting this work under grant number 715009-0160. This work is also supported by the National Natural Science Funds of China under grant number 30300356, 50577067. Ma, X. and Wu, X. had equal contributions to this article.	Ma X, 2009, J BIOACT COMPAT POL, V24, P146, DOI 10.1177/0883911509103830; Rhee JM, 2007, SPINE, V32, P2980; Lopez-Heredia MA, 2008, BIOMATERIALS, V29, P2608, DOI 10.1016/j.biomaterials.2008.02.021; Xiong Z, 2002, SCRIPTA MATER, V46, P771, DOI 10.1016/S1359-6462(02)00071-4; Liu XH, 2004, ANN BIOMED ENG, V32, P477, DOI 10.1023/B:ABME.0000017544.36001.8e; Xu W, 2008, J BIOACT COMPAT POL, V23, P103, …	28	7	8	0	15	SAGE PUBLICATIONS LTD	LONDON	1 OLIVERS YARD, 55 CITY ROAD, LONDON EC1Y 1SP, ENGLAND	0883-9115			J BIOACT COMPAT POL	J. Bioact. Compat. Polym.	SEP	2009	24	5
J	Hong, SJ; Jeong, I; Noh, KT; Yu, HS; Lee, GS; Kim, HW				Hong, Seok-Jung; Jeong, Ishik; Noh, Kyung-Tae; Yu, Hye-Sun; Lee, Gil-Su; Kim, Hae-Won			Robotic dispensing of composite scaffolds and in vitro responses of bone marrow stromal cells	JOURNAL OF MATERIALS SCIENCE-MATERIALS IN MEDICINE			English	Article							TISSUE ENGINEERING SCAFFOLDS; MECHANICAL-PROPERTIES; DRUG-DELIVERY; HYDROXYAPATITE; DEPOSITION; DESIGN; FABRICATION; CARTILAGE; BIOREACTORS; POROSITY	The development of bioactive scaffolds with a designed pore configuration is of particular importance in bone tissue engineering. In this study, bone scaffolds with a controlled pore structure and a bioactive composition were produced using a robotic dispensing technique. A poly(epsilon-caprolactone) (PCL) and hydroxyapatite (HA) composite solution (PCL/HA = 1) was constructed into a 3-dimensiona…	[Jeong, Ishik; Kim, Hae-Won] Dankook Univ, Dept Biomat Sci, Sch Dent, Cheonan, South Korea; [Jeong, Ishik; Kim, Hae-Won] Dankook Univ, Inst Tissue Regenerat Engn ITREN, Cheonan, South Korea; [Hong, Seok-Jung; Noh, Kyung-Tae; Yu, Hye-Sun; Lee, Gil-Su; Kim, Hae-Won] Dankook Univ, Biomat & Tissue Engn Lab, Dept Nanobiomed Sci, Cheonan, South Korea; [Hong, Seok-Jung; Noh, Kyung-Tae; Yu, Hye-Sun; Lee,…	Kim, HW (reprint author), Dankook Univ, Dept Biomat Sci, Sch Dent, Cheonan, South Korea.	kimhw@dku.edu					Woodfield TBF, 2004, BIOMATERIALS, V25, P4149, DOI 10.1016/j.biomaterials.2003.10.056; Kim HW, 2003, BIOMATERIALS, V24, P3277, DOI 10.1016/S0142-9612(03)00162-5; Miranda P, 2006, ACTA BIOMATER, V2, P457, DOI 10.1016/j.actbio.2006.02.004; Habraken WJEM, 2007, ADV DRUG DELIVER REV, V59, P234, DOI 10.1016/j.addr.2007.03.011; Martin I, 2004, TRENDS BIOTECHNOL, V22, P80, DOI 10.1016/j.tibtech.2003.12.…	26	16	16	3	13	SPRINGER	DORDRECHT	VAN GODEWIJCKSTRAAT 30, 3311 GZ DORDRECHT, NETHERLANDS	0957-4530			J MATER SCI-MATER M	J. Mater. Sci.-Mater. Med.	SEP	2009	20	9
J	Gaytan, SM; Murr, LE; Medina, F; Martinez, E; Lopez, MI; Wicker, RB				Gaytan, S. M.; Murr, L. E.; Medina, F.; Martinez, E.; Lopez, M. I.; Wicker, R. B.			Advanced metal powder based manufacturing of complex components by electron beam melting	MATERIALS TECHNOLOGY			English	Article						Additive layered manufacturing; Electron beam melting; Reticulated mesh arrays; materials characterisation	MICROSTRUCTURE; TI-6AL-4V	Electron beam melting of Ti-6Al-4V powder (similar to 30 mu m diameter) to create complex, three-dimensional components layer by layer using CAD is described along with the characterisation of these products (builds) by optical and electron microscopy, and mechanical testing. Build defects, including porous (unmelted or unsintered) zones, inclusions and gas bubbles trapped in the atomised powder …	[Gaytan, S. M.; Murr, L. E.; Martinez, E.; Lopez, M. I.] Univ Texas El Paso, Dept Met & Mat Engn, El Paso, TX 79968 USA; [Gaytan, S. M.; Murr, L. E.; Medina, F.; Martinez, E.; Lopez, M. I.; Wicker, R. B.] Univ Texas El Paso, WM Keck Ctr Innovat 3D, El Paso, TX 79968 USA; [Medina, F.; Wicker, R. B.] Univ Texas El Paso, Dept Mech Engn, El Paso, TX 79968 USA	Murr, LE (reprint author), Univ Texas El Paso, Dept Met & Mat Engn, El Paso, TX 79968 USA.	fekberg@utep.edu					Long M, 1998, BIOMATERIALS, V19, P1621, DOI 10.1016/S0142-9612(97)00146-4; Semiatin SL, 2001, METALL MATER TRANS A, V32, P1801, DOI 10.1007/s11661-001-0156-0; Murr LE, 2009, MATER CHARACT, V60, P96, DOI 10.1016/j.matchar.2008.07.006; Froes FH, 2004, JOM-US, V56, P46, DOI 10.1007/s11837-004-0252-x; Lefebvre LP, 2008, ADV ENG MATER, V10, P775, DOI 10.1002/adem.200800241; Kobryn PA, 2000, SCRIPTA MA…	18	28	31	10	41	MANEY PUBLISHING	LEEDS	STE 1C, JOSEPHS WELL, HANOVER WALK, LEEDS LS3 1AB, W YORKS, ENGLAND	1066-7857	1753-5557		MATER TECHNOL	Mater. Technol.	SEP	2009	24	3
J	Madrazo, I; Zamorano, C; Magallon, E; Valenzuela, T; Ibarra, A; Salgado-Ceballos, H; Grijalva, I; Franco-Bourland, RE; Guizar-Sahagun, G				Madrazo, Ignacio; Zamorano, Carlos; Magallon, Eduardo; Valenzuela, Teodulo; Ibarra, Antonio; Salgado-Ceballos, Hermelinda; Grijalva, Israel; Franco-Bourland, Rebecca E.; Guizar-Sahagun, Gabriel			Stereolithography in spine pathology: a 2-case report	SURGICAL NEUROLOGY			English	Article						3-D spine structures; Biomedical rapid prototyping; Educational device; Spine surgery; Tactile model; Visual-resin molds	COMPUTED-TOMOGRAPHY; SURGERY; MODELS; IMPLANTS; BONE	Background: Solid plastic replicas of anatomical structures obtained by stereolithography from computed tomographic images and magnetic resonance imaging are being used as complementary tools for diagnostic purposes and therapy planning for diverse pathologies. Case Descriptions: Case 1-The spine mold of a 62-year-old man with neurologic compromise secondary to degenerative cervical disease was u…	[Madrazo, Ignacio; Zamorano, Carlos; Magallon, Eduardo; Valenzuela, Teodulo] Hosp Angeles Pedregal, Ctr Neurosci, Mexico City 10700, DF, Mexico; [Madrazo, Ignacio; Ibarra, Antonio; Salgado-Ceballos, Hermelinda; Grijalva, Israel; Guizar-Sahagun, Gabriel] Proyecto Camina AC, Mexico City 14050, DF, Mexico; [Madrazo, Ignacio; Ibarra, Antonio; Salgado-Ceballos, Hermelinda; Grijalva, Israel; Guizar-Sah…	Madrazo, I (reprint author), Hosp Angeles Pedregal, Ctr Neurosci, Mexico City 10700, DF, Mexico.	imadrazon@aim.com		Ibarra, Antonio/0000-0003-2489-4689			Abe M, 1998, NEUROL MED-CHIR, V38, P746, DOI 10.2176/nmc.38.746; Wurm G, 2004, J NEUROSURG, V100, P139, DOI 10.3171/jns.2004.100.1.0139; Wurm G, 2004, SURG NEUROL, V62, P510, DOI 10.1016/j.surneu.2004.01.025; D'Urso PS, 1999, SPINE, V24, P1247, DOI 10.1097/00007632-199906150-00013; Fallahi B, 1999, NEUROL RES, V21, P281; Perez-Arjona E, 2003, NEUROL RES, V25, P227, DOI 10.1179/016164103101201337;…	25	3	4	0	2	ELSEVIER SCIENCE INC	NEW YORK	360 PARK AVE SOUTH, NEW YORK, NY 10010-1710 USA	0090-3019			SURG NEUROL	Surg. Neurol.	SEP	2009	72	3
J	Weinand, C; Gupta, R; Weinberg, E; Madisch, I; Neville, CM; Jupiter, JB; Vacanti, JP				Weinand, Christian; Gupta, Rajiv; Weinberg, Eli; Madisch, Ijad; Neville, Craig M.; Jupiter, Jesse B.; Vacanti, Joseph P.			Toward Regenerating a Human Thumb In Situ	TISSUE ENGINEERING PART A			English	Article							MESENCHYMAL STEM-CELLS; TISSUE-ENGINEERED BONE; NEURITE EXTENSION; SCAFFOLD; TRANSPLANTATION; MARROW; CARTILAGE; SYSTEM; GROWTH; RECONSTRUCTION	Regenerative technology promises to alleviate the problem of limited donor supply for bone or organ transplants. Most expensive and time consuming is cell expansion in laboratories. We propose a method of magnetically enriched osteoprogenitor stem cells, dispersed in self-assembling hydrogels and applied onto new ultra-high-resolution, jet-based, three-dimensional printing of living human bone in…	[Weinand, Christian; Neville, Craig M.; Vacanti, Joseph P.] Harvard Univ, Sch Med, Massachusetts Gen Hosp, Lab Tissue Engn & Organ Fabricat, Boston, MA 02114 USA; [Gupta, Rajiv; Madisch, Ijad] Harvard Univ, Sch Med, Massachusetts Gen Hosp, Dept Radiol, Charlestown, MA USA; [Weinberg, Eli] MIT, Cambridge, MA 02139 USA; [Jupiter, Jesse B.] Harvard Univ, Massachusetts Gen Hosp, Sch Med, Hand & Upper…	Vacanti, JP (reprint author), Harvard Univ, Sch Med, Massachusetts Gen Hosp, Lab Tissue Engn & Organ Fabricat, 55 Fruit St, Boston, MA 02114 USA.	jvacanti@partners.org			Department of Surgery, Massachusetts General Hospital	This study was funded by a Departmental Grant from the Department of Surgery, Massachusetts General Hospital. We would like to thank Dr. Frederic S. Shapiro, Children's Hospital, Boston, for the histopathological evaluation.	DAIGLE JP, 1991, MICROSURG, V12, P221, DOI 10.1002/micr.1920120312; Botchwey EA, 2003, J BIOMED MATER RES A, V67A, P357, DOI 10.1002/jbm.a.10111; Lee HS, 2003, STEM CELLS, V21, P190, DOI 10.1634/stemcells.21-2-190; Meinel L, 2004, ANN BIOMED ENG, V32, P112, DOI 10.1023/B:ABME.0000007796.48329.b4; Watt FM, 2000, SCIENCE, V287, P1427, DOI 10.1126/science.287.5457.1427; Montjovent MO, 2004, BONE, V3…	53	6	11	2	6	MARY ANN LIEBERT, INC	NEW ROCHELLE	140 HUGUENOT STREET, 3RD FL, NEW ROCHELLE, NY 10801 USA	1937-3341			TISSUE ENG PT A	Tissue Eng. Part A	SEP	2009	15	9
J	Yang, X; Zhang, H; Yuan, XL; Cui, SX				Yang, Xiao; Zhang, Hui; Yuan, Xiaoliang; Cui, Shuxun			Wool keratin: A novel building block for layer-by-layer self-assembly	JOURNAL OF COLLOID AND INTERFACE SCIENCE			English	Article						Biopolymers; Building block; Nanolayers; Self-assembly; Wool keratin	POLYELECTROLYTE MULTILAYER FILMS; THIOL-DISULFIDE EXCHANGE; ULTRATHIN FILMS; CHARGED SURFACES; FEATHER KERATINS; DIAZO-RESINS; DNA; ADSORPTION; DEPOSITION; CELLULOSE	We utilize the extracted water-soluble wool keratin as the building block for the layer-by-layer (LbL) assembly. By adjusting the solution pH, keratin can be used as polycation or polyanion. Experimental results indicate that multilayer films of keratin together with other synthetic polyelectrolytes have been fabricated successfully. We have found that the average thickness of each bilayer of the…	[Cui, Shuxun] SW Jiaotong Univ, Minist Educ, Key Lab Adv Technol Mat, Chengdu 610031, Peoples R China; [Yang, Xiao; Zhang, Hui; Yuan, Xiaoliang] Sichuan Univ, Polymer Res Inst, State Key Lab Polymer Mat Engn, Chengdu 610065, Peoples R China	Cui, SX (reprint author), SW Jiaotong Univ, Minist Educ, Key Lab Adv Technol Mat, Chengdu 610031, Peoples R China.	cuishuxun@swjtu.edu.cn	Cui, Shuxun/G-3599-2010	Cui, Shuxun/0000-0002-7713-7377	National Natural Science Foundation of China [20544003]; Ministry of Education of China (SRF for ROCS)	This work was supported by the National Natural Science Foundation of China (Grant No. 20544003), Ministry of Education of China (SRF for ROCS). The authors thank Prof. Junqi Sun for the SEM measurements.	Chen H, 2005, CHEM MATER, V17, P6679, DOI 10.1021/cm051959u; Lu YX, 2007, LANGMUIR, V23, P3254, DOI 10.1021/la0632676; Georgiou CD, 2008, ANAL BIOANAL CHEM, V391, P391, DOI 10.1007/s00216-008-1996-x; He PL, 2004, LANGMUIR, V20, P722, DOI 10.1021/la035006r; Sun JQ, 2000, LANGMUIR, V16, P4620, DOI 10.1021/la991482z; Ma N, 2005, CHEM MATER, V17, P5065, DOI 10.1021/cm051221c; Van Cott KE, 2002, ANGEW…	60	10	10	1	17	ACADEMIC PRESS INC ELSEVIER SCIENCE	SAN DIEGO	525 B ST, STE 1900, SAN DIEGO, CA 92101-4495 USA	0021-9797			J COLLOID INTERF SCI	J. Colloid Interface Sci.	AUG 15	2009	336	2
J	Volodkin, DV; Delcea, M; Mohwald, H; Skirtach, AG				Volodkin, D. V.; Delcea, M.; Moehwald, H.; Skirtach, A. G.			Remote Near-IR Light Activation of a Hyaluronic Acid/Poly(L-lysine) Multilayered Film and Film-Entrapped Microcapsules	ACS APPLIED MATERIALS & INTERFACES			English	Article						layer-by-layer; multilayered polyelectrolyte film; microcapsule; IR light; remote release; stimuli-sensitive	BY-LAYER ADSORPTION; POLYELECTROLYTE MULTILAYERS; BIOMEDICAL APPLICATIONS; ENCAPSULATED MATERIALS; GOLD NANOPARTICLES; BUILDUP MECHANISM; THIN-FILMS; ACID FILMS; RELEASE; DELIVERY	Spontaneous embedding of gold nanoparticle (NP) aggregates or polyelectrolyte microcapsules modified with NPs in biocompatible hyaluronic acid/poly(L-lysine) films is reported. The NPs were adsorbed in the aggregated state to induce near-IR light absorption. The films functionalized with gold NPs become active in response to a "biologically friendly" near-IR laser at a power of about 20 mW. The a…	[Volodkin, D. V.; Delcea, M.; Moehwald, H.; Skirtach, A. G.] Max Planck Inst Colloids & Interfaces, D-14424 Potsdam, Germany	Volodkin, DV (reprint author), Max Planck Inst Colloids & Interfaces, Res Campus Golm, D-14424 Potsdam, Germany.	dmitry.volodkin@mpikg.mpg.de; skirtach@mpikg.mpg.de	Volodkin, Dmitry/K-3497-2013; Mohwald, Helmuth/B-8265-2014; Delcea, Mihaela/K-2300-2015; Skirtach, Andre/K-8152-2015	Mohwald, Helmuth/0000-0001-7833-3786; Skirtach, Andre/0000-0002-4468-7620	Marie-Curie fellowship; Max-Planck Society-Argentine SeCyt [PICT-2006-01365]	We thank A. Heilig for AFM measurements and R. Pitschke for TEM measurements. The support from a Marie-Curie fellowship (EU6 project BIOCOATING) is acknowledged by D.V.V. The PICT-2006-01365 (Max-Planck Society-Argentine SeCyt) grant is kindly acknowledged.	Ai H, 2003, CELL BIOCHEM BIOPHYS, V39, P23, DOI 10.1385/CBB:39:1:23; Srivastava S, 2008, J AM CHEM SOC, V130, P3748, DOI 10.1021/ja7110288; Lee SW, 2009, J AM CHEM SOC, V131, P671, DOI 10.1021/ja807059k; Fery A, 2007, POLYMER, V48, P7221, DOI 10.1016/j.polymer.2007.07.050; Picart C, 2002, P NATL ACAD SCI USA, V99, P12531, DOI 10.1073/pnas.202486099; Salomaki M, 2009, BIOMACROMOLECULES, V10, P294,…	58	35	35	5	29	AMER CHEMICAL SOC	WASHINGTON	1155 16TH ST, NW, WASHINGTON, DC 20036 USA	1944-8244			ACS APPL MATER INTER	ACS Appl. Mater. Interfaces	AUG	2009	1	8
J	Den Buijs, JO; Dragomir-Daescu, D; Ritman, EL				Den Buijs, Jorn Op; Dragomir-Daescu, Dan; Ritman, Erik L.			Cyclic Deformation-Induced Solute Transport in Tissue Scaffolds with Computer Designed, Interconnected, Pore Networks: Experiments and Simulations	ANNALS OF BIOMEDICAL ENGINEERING			English	Article						Computational modeling; Cyclic strain; Imaging; Solid freeform fabrication; Tissue engineering	ENGINEERED HEART-TISSUE; ARTICULAR-CARTILAGE; WALL THICKNESS; ARTERIAL-WALL; IN-VIVO; STRAIN; BIOSYNTHESIS; HYPOXIA; CELLS; BONE	Nutrient supply and waste removal in porous tissue engineering scaffolds decrease from the periphery to the center, leading to limited depth of ingrowth of new tissue into the scaffold. However, as many tissues experience cyclic physiological strains, this may provide a mechanism to enhance solute transport in vivo before vascularization of the scaffold. The hypothesis of this study was that pore…	[Den Buijs, Jorn Op; Ritman, Erik L.] Mayo Clin, Coll Med, Dept Physiol & Biomed Engn, Physiol Imaging Res Lab, Rochester, MN 55905 USA; [Dragomir-Daescu, Dan] Mayo Clin, Coll Med, Div Engn, Rochester, MN 55905 USA	Ritman, EL (reprint author), Mayo Clin, Coll Med, Dept Physiol & Biomed Engn, Physiol Imaging Res Lab, Alfred 2-409,200 1st St SW, Rochester, MN 55905 USA.	elran@mayo.edu			Mayo Graduate School; NIH [EB000305]	This work was supported in part by the Mayo Graduate School and NIH grant EB000305. The authors thank the Division of Engineering of Mayo Clinic for hardware and software support to run the numerical simulations, and Ms. Geraldine K. Bernard for help with injection mold printing.	TRAILL TA, 1978, BRIT HEART J, V40, P162; Depprich R, 2008, BRIT J ORAL MAX SURG, V46, P349, DOI 10.1016/j.bjoms.2008.01.012; Hung CT, 2004, ANN BIOMED ENG, V32, P35, DOI 10.1023/B:ABME.0000007789.99565.42; Persson M, 2005, SOIL SCI SOC AM J, V69, P967, DOI 10.2136/sssaj2004.0186; Jorgensen SM, 1998, AM J PHYSIOL-HEART C, V275, pH1103; Mansbridge J, 1998, TISSUE ENG, V4, P403, DOI 10.1089/ten.199…	36	3	3	0	17	SPRINGER	NEW YORK	233 SPRING ST, NEW YORK, NY 10013 USA	0090-6964	1573-9686		ANN BIOMED ENG	Ann. Biomed. Eng.	AUG	2009	37	8
J	Melchels, FPW; Feijen, J; Grijpma, DW				Melchels, Ferry P. W.; Feijen, Jan; Grijpma, Dirk W.			A poly(D,L-lactide) resin for the preparation of tissue engineering scaffolds by stereolithography	BIOMATERIALS			English	Article						Polylactide; Photo-crosslinking; Non-reactive diluent; Rapid prototyping; Stereolithography; Tissue engineering scaffolds	CROSS-LINKING; CELL; HYDROGELS; CYTOCOMPATIBILITY; MICROFABRICATION; CONSTRUCTS; OLIGOMERS; NETWORKS; DESIGN; ACID)	Porous polylactide constructs were prepared by stereolithography, for the first time without the use of reactive diluents. Star-shaped poly(D,L-lactide) oligomers with 2, 3 and 6 arms were synthesised, end-functionalised with methacryloyl chloride and photo-crosslinked in the presence of ethyl lactate as a non-reactive diluent. The molecular weights of the arms of the macromers were 0.2, 0.6, 1.1…	[Melchels, Ferry P. W.; Feijen, Jan; Grijpma, Dirk W.] Univ Twente, Dept Polymer Chem & Biomat, Inst Biomed Technol BMTi, NL-7500 AE Enschede, Netherlands; [Grijpma, Dirk W.] Univ Groningen, Univ Med Ctr Groningen, Dept Biomed Engn, NL-9700 AD Groningen, Netherlands	Grijpma, DW (reprint author), Univ Twente, Dept Polymer Chem & Biomat, Inst Biomed Technol BMTi, POB 217, NL-7500 AE Enschede, Netherlands.	d.w.grijpma@tnw.utwente.nl		Melchels, Ferry/0000-0002-5881-837X	European Union [FP6-500465]	We would like to acknowledge R. Gabbrielli and C.R. Bowen (Department of Mechanical Engineering, University of Bath, UK) for making the gyroid computer design file available, and the European Union for funding (STEPS project, FP6-500465).	Lee SJ, 2008, BIOMED MICRODEVICES, V10, P233, DOI 10.1007/s10544-007-9129-4; Savalani MM, 2006, P I MECH ENG H, V220, P505, DOI 10.1243/09544119JEIM85; SAWHNEY AS, 1993, MACROMOLECULES, V26, P581, DOI 10.1021/ma00056a005; Mapili G, 2005, J BIOMED MATER RES B, V75B, P414, DOI 10.1002/jbm.b.30325; MIKOS AG, 1994, BIOMATERIALS, V15, P55, DOI 10.1016/0142-9612(94)90197-X; Grijpma DW, 2005, BIOMATERIA…	30	112	116	7	51	ELSEVIER SCI LTD	OXFORD	THE BOULEVARD, LANGFORD LANE, KIDLINGTON, OXFORD OX5 1GB, OXON, ENGLAND	0142-9612			BIOMATERIALS	Biomaterials	AUG	2009	30	23-24
J	Akiyama, H; Ito, A; Kawabe, Y; Kamihira, M				Akiyama, Hirokazu; Ito, Akira; Kawabe, Yoshinori; Kamihira, Masamichi			Fabrication of complex three-dimensional tissue architectures using a magnetic force-based cell patterning technique	BIOMEDICAL MICRODEVICES			English	Article						Cell patterning; Three-dimensional tissue construct; Magnetite nanoparticles; Magnetic force; Tissue engineering	IN-VITRO; SHEETS; NANOPARTICLES; SCAFFOLDS; CONSTRUCTION	We describe the fabrication of three-dimensional tissue constructs using a magnetic force-based tissue engineering technique, in which cellular organization is controlled by magnetic force. Target cells were labeled with magnetite cationic liposomes (MCLs) so that the MCL-labeled cells could be manipulated by applying a magnetic field. Line patterning of human umbilical vein endothelial cells (HU…	[Akiyama, Hirokazu; Ito, Akira; Kawabe, Yoshinori; Kamihira, Masamichi] Kyushu Univ, Dept Chem Engn, Fac Engn, Nishi Ku, Fukuoka 8190395, Japan	Kamihira, M (reprint author), Kyushu Univ, Dept Chem Engn, Fac Engn, Nishi Ku, 744 Motooka, Fukuoka 8190395, Japan.	kamihira@chem-eng.kyushu-u.ac.jp	U-ID, Kyushu/C-5291-2016		Japan Society for the Promotion of Science (JSPS) [19686049, 20034043]	We thank Toda Kogyo Co. for supplying the magnetite. This work was supported in part by Grants-in-Aid for Scientific Research (nos. 19686049 and 20034043) from the Japan Society for the Promotion of Science (JSPS).	Tsuda Y, 2007, BIOMATERIALS, V28, P4939, DOI 10.1016/j.biomaterials.2007.08.002; Koh HS, 2008, BIOMATERIALS, V29, P3574, DOI 10.1016/j.biomaterials.2008.05.014; Koike N, 2004, NATURE, V428, P138, DOI 10.1038/428138a; Mironov V, 2008, TRENDS BIOTECHNOL, V26, P338, DOI 10.1016/j.tibtech.2008.03.001; Tsang VL, 2007, FASEB J, V21, P790, DOI 10.1096/fj.06-7117com; Dobson J, 2008, NAT NANOTECHNOL, V3, …	27	31	32	1	9	SPRINGER	DORDRECHT	VAN GODEWIJCKSTRAAT 30, 3311 GZ DORDRECHT, NETHERLANDS	1387-2176			BIOMED MICRODEVICES	Biomed. Microdevices	AUG	2009	11	4
J	Woodfield, TBF; Guggenheim, M; von Rechenberg, B; Riesle, J; van Blitterswijk, CA; Wedler, V				Woodfield, T. B. F.; Guggenheim, M.; von Rechenberg, B.; Riesle, J.; van Blitterswijk, C. A.; Wedler, V.			Rapid prototyping of anatomically shaped, tissue-engineered implants for restoring congruent articulating surfaces in small joints	CELL PROLIFERATION			English	Article							PEGT/PBT SCAFFOLD ARCHITECTURE; FIBER-DEPOSITED SCAFFOLDS; CARTILAGE REPAIR; MECHANICAL-PROPERTIES; IN-VITRO; OSTEOCHONDRAL CONSTRUCTS; DESIGN; BONE; REDIFFERENTIATION; REGENERATION	Background: Preliminary studies investigated advanced scaffold design and tissue engineering approaches towards restoring congruent articulating surfaces in small joints. Materials and methods: Anatomical femoral and tibial cartilage constructs, fabricated by three-dimensional fibre deposition (3DF) or compression moulding/particulate leaching (CM), were evaluated in vitro and in vivo in an autol…	[Woodfield, T. B. F.] Univ Otago, Dept Orthopaed Surg & Musculoskeletal Med, Christchurch 8140, New Zealand; [Woodfield, T. B. F.; Riesle, J.; van Blitterswijk, C. A.] Univ Twente, Inst Biomed Technol, NL-7500 AE Enschede, Netherlands; [Guggenheim, M.; Wedler, V.] Univ Zurich Hosp, Dept Surg, Div Plast Hand & Reconstruct Surg, CH-8091 Zurich, Switzerland; [von Rechenberg, B.] Univ Zurich, Musculo…	Woodfield, TBF (reprint author), Univ Otago, Dept Orthopaed Surg & Musculoskeletal Med, POB 4345, Christchurch 8140, New Zealand.	tim.woodfield@otago.ac.nz	Woodfield, Tim/A-2705-2009;	Woodfield, Tim/0000-0002-5428-7575; van Blitterswijk, Clemens/0000-0003-2371-4615	SUVA (Swiss National Accident Insurance Fund)	The authors gratefully acknowledge the assistance of J. Langhoff for histological preparation of in vivo samples; M. Krupa, University Hospital Zurich, for performing rabbit CT scans and 3D surface model rendering; as well as financial assistance from SUVA (Swiss National Accident Insurance Fund).	Alhadlaq A, 2005, J BONE JOINT SURG AM, V87A, P936, DOI 10.2106/JBJS.D.02104; Woodfield TBF, 2005, TISSUE ENG, V11, P1297, DOI 10.1089/ten.2005.11.1297; Claase MB, 2003, J BIOMED MATER RES A, V64A, P291, DOI 10.1002/jbm.a.10418; Woodfield TBF, 2004, BIOMATERIALS, V25, P4149, DOI 10.1016/j.biomaterials.2003.10.056; Potter K, 2006, BONE, V38, P350, DOI 10.1016/j.bone.2005.08.025; Moroni L, 2008, J …	52	25	29	1	18	WILEY-BLACKWELL PUBLISHING, INC	MALDEN	COMMERCE PLACE, 350 MAIN ST, MALDEN 02148, MA USA	0960-7722			CELL PROLIFERAT	Cell Prolif.	AUG	2009	42	4
J	Adler, AF; Petersen, LK; Wilson, JH; Torres, MP; Thorstenson, JB; Gardner, SW; Mallapragada, SK; Wannemuehler, MJ; Narasimhan, B				Adler, Andrew F.; Petersen, Latrisha K.; Wilson, Jennifer H.; Torres, Maria P.; Thorstenson, Jon B.; Gardner, Stuart W.; Mallapragada, Surya K.; Wannemuehler, Michael J.; Narasimhan, Balaji			High Throughput Cell-Based Screening of Biodegradable Polyanhydride Libraries	COMBINATORIAL CHEMISTRY & HIGH THROUGHPUT SCREENING			English	Article							CONTROLLED DRUG-DELIVERY; IN-VITRO; BIOERODIBLE POLYANHYDRIDES; COMBINATORIAL METHODS; POLYMER DEGRADATION; SOLID-STATE; RELEASE; MICROSPHERES; CYTOTOXICITY; PHOTOPOLYMERIZATION	A parallel screening method has been developed to rapidly evaluate discrete library substrates of biomaterials using cell-based assays. The biomaterials used in these studies were surface-erodible polyanhydrides based on sebacic acid (SA), 1,6-bis(p-carboxyphenoxy) hexane (CPH), and 1,8-bis(p-carboxyphenoxy)-3,6-dioxaoctane (CPTEG) that have been previously studied as carriers for drugs, proteins…	[Adler, Andrew F.; Petersen, Latrisha K.; Torres, Maria P.; Thorstenson, Jon B.; Mallapragada, Surya K.; Narasimhan, Balaji] Iowa State Univ, Dept Biol & Chem Engn, Ames, IA 50011 USA; [Adler, Andrew F.] Northwestern Univ, Dept Biomed Engn, Evanston, IL 60208 USA; [Wilson, Jennifer H.; Wannemuehler, Michael J.] Iowa State Univ, Dept Vet Microbiol & Prevent Med, Ames, IA 50011 USA; [Gardner, Stuar…	Narasimhan, B (reprint author), Iowa State Univ, Dept Biol & Chem Engn, 2035 Sweeney Hall, Ames, IA 50011 USA.	nbalaji@iastate.edu	Mallapragada, Surya/F-9375-2012; Narasimhan, Balaji/A-5487-2008	Narasimhan, Balaji/0000-0002-7955-5353	U.S. Department of Defense - Office of Naval Research [N00014-06-1-1176]; National Science Foundation [EEC 0552584]; NIH-NCI via the Ruth L. Kirschstein Fellowship	B. N. and M. J. W. gratefully acknowledge financial support from the U.S. Department of Defense - Office of Naval Research (ONR Award # N00014-06-1-1176). This material is based upon work supported by the National Science Foundation under Grant No. EEC 0552584 to B. N. M. P. T. acknowledges financial support from NIH-NCI via the Ruth L. Kirschstein Fellowship. Special thanks to Andrea Dorn for he…	ALBERTS B, 1994, MOL BIOL CELL, P89; Torres MP, 2007, BIOMATERIALS, V28, P108, DOI 10.1016/j.biomaterials.2006.08.047; DOMB AJ, 1995, BIOMATERIALS, V16, P319, DOI 10.1016/0142-9612(95)93260-K; Katti DS, 2002, ADV DRUG DELIVER REV, V54, P933, DOI 10.1016/S0169-409X(02)00052-2; Mao SR, 2005, BIOMATERIALS, V26, P6343, DOI 10.1016/j.biomaterials.2005.03.036; Torres MP, 2006, J BIOMED MATER RES A, V76…	53	15	15	1	8	BENTHAM SCIENCE PUBL LTD	SHARJAH	EXECUTIVE STE Y26, PO BOX 7917, SAIF ZONE, 1200 BR SHARJAH, U ARAB EMIRATES	1386-2073			COMB CHEM HIGH T SCR	Comb. Chem. High Throughput Screen	AUG	2009	12	7
J	Park, JH; Kim, BS; Tae, HJ; Kim, IS; Kim, HY; Khil, MS				Park, Jong Hoon; Kim, Byoung Suhk; Tae, Hyun Jin; Kim, In Shik; Kim, Hak Yong; Khil, Myung Seob			Polyelectrolyte Multilayer Coated Nanofibrous Mats: Controlled Surface Morphology and Cell Culture	FIBERS AND POLYMERS			English	Article						Polyelectrolyte; Layer-by-Layer self-assembly; Electrospun nanofiber; Controlled morphology; Cell culture	BIOMEDICAL APPLICATIONS; ELECTROSPUN; POLYLACTIDE; SCAFFOLDS; REGENERATION; PROTEIN; FIBERS; MATRIX; GROWTH	We reported the controlled Surface morphologies and the Cell Culture of polyelectrolyte multilayer coated nylon 6 fibrous mats with different number of layers. Polyelectrolyte multilayer coated nylon 6 fibers were Successfully prepared by an alternative deposition of alginic acid sodium salt and chitosan via a Layer-by-Layer (LbL) electrostatic self-assembly. The surface morphology, stiffness, an…	[Park, Jong Hoon; Kim, Hak Yong; Khil, Myung Seob] Chonbuk Natl Univ, Dept Text Engn, Jeonju 561756, South Korea; [Kim, Byoung Suhk] Shinshu Univ, Fac Text Sci & Technol, Nagano 3868567, Japan; [Tae, Hyun Jin; Kim, In Shik] Chonbuk Natl Univ, Coll Vet Med, Jeonju 561756, South Korea	Khil, MS (reprint author), Chonbuk Natl Univ, Dept Text Engn, Jeonju 561756, South Korea.	mskhil@chonbuk.ac.kr	Kim, Byoung-Suhk/K-1573-2015; Kim, Hak Yong/G-3826-2013	Kim, Hak Yong/0000-0002-4133-124X	Korean Ministry of Education, Science and Technology	This work was supported by the Grant of the Korean Ministry of Education, Science and Technology (The Regional Core Research Program/Center for Healthcare Technology Development).	Khil MS, 2005, J BIOMED MATER RES B, V72B, P117, DOI 10.1002/jbm.b.30122; Park JH, 2008, J APPL POLYM SCI, V107, P2211, DOI 10.1002/app.27322; Ma L, 2007, J BIOMED MATER RES B, V83B, P285, DOI 10.1002/jbm.b.30794; Khil MS, 2003, J BIOMED MATER RES B, V67B, P675, DOI 10.1002/jbm.b.10058; Maquet V, 2000, J BIOMED MATER RES, V52, P639, DOI 10.1002/1097-4636(20001215)52:4<639::AID-JBM8>3.0.CO;2-G; Be…	28	6	6	1	14	KOREAN FIBER SOC	SEOUL	KOREA SCIENCE TECHNOLOGY CTR #501 635-4 YEOGSAM-DONG, KANGNAM-GU, SEOUL 135-703, SOUTH KOREA	1229-9197			FIBER POLYM	Fiber. Polym.	AUG	2009	10	4
J	Ryan, G; McGarry, P; Pandit, A; Apatsidis, D				Ryan, Garrett; McGarry, Patrick; Pandit, Abhay; Apatsidis, Dimitrios			Analysis of the Mechanical Behavior of a Titanium Scaffold With a Repeating Unit-Cell Substructure	JOURNAL OF BIOMEDICAL MATERIALS RESEARCH PART B-APPLIED BIOMATERIALS			English	Article						titanium scaffold; mechanical analysis; finite element analysis; unit-cell modeling; computer aided design; rapid prototyping	TISSUE-ENGINEERING SCAFFOLDS; LUMBAR INTERBODY FUSION; FINITE-ELEMENT MODELS; POROUS TITANIUM; BIOMECHANICAL ANALYSIS; POWDER-METALLURGY; CAGE DEVICES; BONE; FABRICATION; DESIGN	Titanium scaffolds with controlled microarchitecture have been developed for load bearing orthopedic applications. The controlled microarchitecture refers to a repeating array of unit-cells, composed of sintered titanium powder, which make up the scaffold structure. The objective of this current research was to characterize the mechanical performance of three scaffolds with increasing porosity, u…	[Ryan, Garrett; McGarry, Patrick; Pandit, Abhay] Natl Univ Ireland Univ Coll Galway, Natl Ctr Biomed Engn & Sci, Galway, Ireland; [Ryan, Garrett; McGarry, Patrick; Apatsidis, Dimitrios] Natl Univ Ireland Univ Coll Galway, Dept Mech & Biomed Engn, Galway, Ireland	Pandit, A (reprint author), Natl Univ Ireland Univ Coll Galway, Natl Ctr Biomed Engn & Sci, Galway, Ireland.	abhay.pandit@nuigalway.ie	Pandit, Abhay/B-6187-2008	Pandit, Abhay/0000-0002-6292-4933			Lacroix D, 2002, MED BIOL ENG COMPUT, V40, P14, DOI 10.1007/BF02347690; Muller U, 2006, EUR CELLS MATER, V11, P8; Bart-Smith H, 1998, ACTA MATER, V46, P3583, DOI 10.1016/S1359-6454(98)00025-1; Lopez-Heredia MA, 2008, BIOMATERIALS, V29, P2608, DOI 10.1016/j.biomaterials.2008.02.021; Ignatius A, 2005, BIOMATERIALS, V26, P311, DOI 10.1016/j.biomaterials.2004.02.045; Agazzi S, 1999, J NEUROSURG, V91,…	51	18	18	0	9	WILEY-LISS	HOBOKEN	DIV JOHN WILEY & SONS INC, 111 RIVER ST, HOBOKEN, NJ 07030 USA	1552-4973			J BIOMED MATER RES B	J. Biomed. Mater. Res. Part B	AUG	2009	90B	2
J	Choi, JW; Wicker, R; Lee, SH; Choi, KH; Ha, CS; Chung, I				Choi, Jae-Won; Wicker, Ryan; Lee, Seok-Hee; Choi, Kyung-Hyun; Ha, Chang-Sik; Chung, Ildoo			Fabrication of 3D biocompatible/biodegradable micro-scaffolds using dynamic mask projection microstereolithography	JOURNAL OF MATERIALS PROCESSING TECHNOLOGY			English	Article						Poly(propylene fumarate) (PPF); Microstereolithography (mu SL); Scaffold	POLY(PROPYLENE FUMARATE) SCAFFOLDS; CROSS-LINKING CHARACTERISTICS; MECHANICAL-PROPERTIES; STEREOLITHOGRAPHY; BONE; DESIGN; LIQUID; MICROFABRICATION; MICROSTRUCTURES; PROCESSABILITY	Microstereolithography (mu SL) technology can fabricate three-dimensional (3D) tissue engineered scaffolds with controlled biochemical and mechanical micro-architectures. A mu SL system for tissue engineering was developed using a Digital Micromirror Device (DMD (TM)) for dynamic pattern generation and an ultraviolet (UV) lamp filtered at 365 nm for crosslinking the photoreactive polymer solution…	[Lee, Seok-Hee] Pusan Natl Univ, Sch Mech Engn, Pusan 609735, South Korea; [Choi, Jae-Won; Wicker, Ryan] Univ Texas El Paso, WM Keck Ctr 3D Innovat, El Paso, TX 79968 USA; [Choi, Kyung-Hyun] Cheju Natl Univ, Dept Mechatron Engn, Jeju Si 692756, Jeju Do, South Korea; [Ha, Chang-Sik; Chung, Ildoo] Pusan Natl Univ, Dept Polymer Sci & Engn, Pusan 609735, South Korea	Lee, SH (reprint author), Pusan Natl Univ, Sch Mech Engn, San 30 Jangjeon Dong, Pusan 609735, South Korea.	sehlee@pusan.ac.kr		Choi, Kyung-Hyun/0000-0002-8988-4839	Korean Government (MOEHRD) [KRF-2007-357-D00023]; Basic Program of the Korea Science & Engineering Foundation [R01-2004-000-10507-0]; U.S. Army Space and Missile Defense Command; Homeland Protection Institute to the Center for Defense Systems Research at UTEP	This work was supported by the Korea Research Foundation Grant (KRF-2007-357-D00023) funded by Korean Government (MOEHRD), the Basic Program of the Korea Science & Engineering Foundation (Grant No. R01-2004-000-10507-0), the Mr. and Mrs. Macintosh Murchison Chair I in Engineering endowment at the University of Texas at El Paso (UTEP), and a research contract from the U.S. Army Space and Missile D…	Aiello R, 2001, MACROMOL MATER ENG, V286, P176; Menon ARR, 2002, EUR POLYM J, V38, P163, DOI 10.1016/S0014-3057(01)00165-3; Bertsch A, 2004, J MICROMECH MICROENG, V14, P197, DOI 10.1088/0960-1317/14/2/005; Sun C, 2005, SENSOR ACTUAT A-PHYS, V121, P113, DOI 10.1016/j.sna.2004.12.011; Boyan BD, 1996, BIOMATERIALS, V17, P137, DOI 10.1016/0142-9612(96)85758-9; Lee JW, 2008, J BIOMED MATER RES B, V87B…	41	54	55	5	37	ELSEVIER SCIENCE SA	LAUSANNE	PO BOX 564, 1001 LAUSANNE, SWITZERLAND	0924-0136			J MATER PROCESS TECH	J. Mater. Process. Technol.	AUG 1	2009	209	15-16
J	Woodfield, TBF; Moroni, L; Malda, J				Woodfield, Tim B. F.; Moroni, Lorenzo; Malda, Jos			Combinatorial Approaches to Controlling Cell Behaviour and Tissue Formation in 3D via Rapid-Prototyping and Smart Scaffold Design	COMBINATORIAL CHEMISTRY & HIGH THROUGHPUT SCREENING			English	Review							DYNAMIC-MECHANICAL PROPERTIES; HUMAN ARTICULAR CHONDROCYTES; SOLID FREEFORM FABRICATION; FIBER-DEPOSITED SCAFFOLDS; ENGINEERED BONE-GRAFTS; PEO-PBT COPOLYMERS; FORMATION IN-VITRO; OXYGEN GRADIENTS; CARTILAGINOUS TISSUE; PEOT/PBT SCAFFOLDS	The understanding of fundamental phenomena involved in tissue engineering and regenerative medicine is continuously growing and leads to the demand for three-dimensional (3D) models that better represent tissue architecture and direct cells into the proper lineage for specific tissue repair. Porous 3D scaffolds are used in tissue engineering as templates to allow cell attachment and tissue format…	[Woodfield, Tim B. F.] Univ Otago, Dept Orthopaed Surg, Christchurch 8140, New Zealand; [Woodfield, Tim B. F.] Univ Canterbury, Ctr Bioengn, Christchurch 1, New Zealand; [Moroni, Lorenzo] Johns Hopkins Univ, Dept Biomed Engn, Baltimore, MD USA; [Malda, Jos] Univ Med Ctr Utrecht, Dept Orthopaed, Utrecht, Netherlands	Woodfield, TBF (reprint author), Univ Otago, Dept Orthopaed Surg, POB 4345, Christchurch 8140, New Zealand.	tim.woodfield@otago.ac.nz	Woodfield, Tim/A-2705-2009; Moroni, Lorenzo/D-2826-2014	Woodfield, Tim/0000-0002-5428-7575; Moroni, Lorenzo/0000-0003-1298-6025	European Commission [G5RD-CT-1999-00050]; FP6 [GSRD-200200697]; Dutch Technology Foundation STW; Ministry of Economic Affairs	The authors would like to acknowledge the European Commission ( FP5 project "SCAFCART" G5RD-CT-1999-00050 and FP6 project "INTELLISCAF" GSRD-200200697) for financially supporting aspects of this research ( TW, LM). Dr. Malda is supported by a VENI fellowship from the Dutch Technology Foundation STW, Applied Science Division of NWO and the Technology Program of the Ministry of Economic Affairs.	Adeloew C, 2008, BIOMATERIALS, V29, P314, DOI 10.1016/j.biomaterials.2007.09.036; Anderson DG, 2004, NAT BIOTECHNOL, V22, P863, DOI 10.1038/nbt981; Woodfield TBF, 2005, TISSUE ENG, V11, P1297, DOI 10.1089/ten.2005.11.1297; Zeltinger J, 2001, TISSUE ENG, V7, P557, DOI 10.1089/107632701753213183; Kellner K, 2002, BIOTECHNOL BIOENG, V80, P73, DOI 10.1002/bit.10352; Cushing MC, 2007, SCIENCE, V316, P…	153	12	12	0	19	BENTHAM SCIENCE PUBL LTD	SHARJAH	EXECUTIVE STE Y26, PO BOX 7917, SAIF ZONE, 1200 BR SHARJAH, U ARAB EMIRATES	1386-2073			COMB CHEM HIGH T SCR	Comb. Chem. High Throughput Screen	JUL	2009	12	6
J	Miller, ED; Phillippi, JA; Fisher, GW; Campbell, PG; Walker, LM; Weiss, LE				Miller, Eric D.; Phillippi, Julie A.; Fisher, Gregory W.; Campbell, Phil G.; Walker, Lynn M.; Weiss, Lee E.			Inkjet Printing of Growth Factor Concentration Gradients and Combinatorial Arrays Immobilized on Biologically-Relevant Substrates	COMBINATORIAL CHEMISTRY & HIGH THROUGHPUT SCREENING			English	Article						Bioprinting; combinatorial arrays; concentration gradients; immobilized growth factors; inkjet printing	MICROFLUIDIC NETWORKS; CELL-MIGRATION; BINDING-SITE; FACTOR-II; PROTEINS; HEPARIN; FIBRIN; DIFFERENTIATION; SURFACES; FGF-2	Current methods for engineering immobilized, 'solid-phase' growth factor patterns have not addressed the need for presentation of the growth factors in a biologically-relevant context. We developed an inkjet printing methodology for creating solid-phase patterns of unmodified growth factors on native biological material substrates. We demonstrate this approach by printing gradients of fluorescent…	[Weiss, Lee E.] Carnegie Mellon Univ, Inst Robot, Pittsburgh, PA 15213 USA; [Phillippi, Julie A.] Carnegie Mellon Univ, Childrens Hosp Pittsburgh, UPMC, Pittsburgh, PA 15213 USA; [Miller, Eric D.; Campbell, Phil G.; Weiss, Lee E.] Carnegie Mellon Univ, Inst Complex Engn Syst, Pittsburgh, PA 15213 USA; [Miller, Eric D.; Phillippi, Julie A.; Fisher, Gregory W.; Campbell, Phil G.] Carnegie Mellon Un…	Weiss, LE (reprint author), Carnegie Mellon Univ, Inst Robot, 3113 Newell Simon Hall,5000 Forbes Ave, Pittsburgh, PA 15213 USA.	lew@cs.cmu.edu	Walker, Lynn/I-2562-2016	Walker, Lynn/0000-0002-7478-9759	Air Force Multidisciplinary University Research Initiative [F49620-02-1-0359]; National Institute for Occupational Safety and Health/Centers for Disease Control and Prevention [200-2002-00528]; National Science Foundation [CTS-0210238, DMI-9800565]; National Institutes of Health [1 R01 EB00 364-01]; Pennsylvania Infrastructure Technology Alliance (PITA) from the Pennsylvania Department of Communi…	This work was supported partially by Air Force Multidisciplinary University Research Initiative F49620-02-1-0359, National Institute for Occupational Safety and Health/Centers for Disease Control and Prevention 200-2002-00528, the National Science Foundation (Grants No. CTS-0210238 and DMI-9800565), the National Institutes of Health (Grant No. 1 R01 EB00 364-01), the Pennsylvania Infrastructure T…	Abramoff MD, 2004, J BIOPHOTONICS INT, V11, P36; Miller ED, 2006, BIOMATERIALS, V27, P2213, DOI 10.1016/j.biomaterials.2005.10.021; Akeson AL, 2003, DEV BIOL, V264, P443, DOI 10.1016/j.ydbio.2003.09.004; Ruhrberg C, 2002, GENE DEV, V16, P2684, DOI 10.1101/gad.242002; Ruppert R, 1996, EUR J BIOCHEM, V237, P295, DOI 10.1111/j.1432-1033.1996.0295n.x; Deegan RD, 1997, NATURE, V389, P827, DOI 10.1038/…	48	25	25	5	19	BENTHAM SCIENCE PUBL LTD	SHARJAH	EXECUTIVE STE Y26, PO BOX 7917, SAIF ZONE, 1200 BR SHARJAH, U ARAB EMIRATES	1386-2073			COMB CHEM HIGH T SCR	Comb. Chem. High Throughput Screen	JUL	2009	12	6
J	Choi, J; Konno, T; Takai, M; Ishihara, K				Choi, Jiyeon; Konno, Tomohiro; Takai, Madoka; Ishihara, Kazuhiko			Smart controlled preparation of multilayered hydrogel for releasing bioactive molecules	CURRENT APPLIED PHYSICS			English	Article						Phospholipid polymer; Multilayered hydrogel; Layer-by-layer method; VEGF; Controlled drug release	ENDOTHELIAL GROWTH-FACTOR; PHOSPHOLIPID POLYMERS; ALGINATE HYDROGELS; SURFACE; DELIVERY; DNA	We focused on layer-by-layer (LBL) method which has emerged as a versatile and efficient technique. The preparation of multilayered hydrogel can resolve the problems. We fabricated and characterized pH-controlled preparation of polymer multilayer via LbL method on titanium alloy surface for releasing the growth factor. To achieve this purpose, we synthesized water-soluble phospholipid polymer (PM…	[Choi, Jiyeon; Konno, Tomohiro; Takai, Madoka; Ishihara, Kazuhiko] Univ Tokyo, Sch Engn, Dept Mat Engn, Bunkyo Ku, Tokyo 1138656, Japan; [Ishihara, Kazuhiko] Univ Tokyo, Sch Engn, Dept Bioengn, Bunkyo Ku, Tokyo 1138656, Japan; [Choi, Jiyeon; Konno, Tomohiro; Takai, Madoka; Ishihara, Kazuhiko] Univ Tokyo, Ctr NanoBio Integrat, Bunkyo Ku, Tokyo 1138656, Japan	Ishihara, K (reprint author), Univ Tokyo, Sch Engn, Dept Mat Engn, Bunkyo Ku, 7-3-1 Hongo, Tokyo 1138656, Japan.	ishihara@mpc.t.u-tokyo.ac.jp	Konno, Tomohiro/E-5244-2011	Konno, Tomohiro/0000-0002-7814-3306	MEXT	A part of this research was supported by Global-COE program (Center of Medical System Innovation) form MEXT and one of the authors (J. Choi) expresses special thanks for financially support.	Huang M, 2007, BIOMACROMOLECULES, V8, P1607, DOI 10.1021/bm061211k; Matsusaki M, 2007, J BIOMAT SCI-POLYM E, V18, P775, DOI 10.1163/156856207781034160; van den Beucken JJJP, 2006, J CONTROL RELEASE, V113, P63, DOI 10.1016/j.jconrel.2006.03.016; Augst AD, 2006, MACROMOL BIOSCI, V6, P623, DOI 10.1002/mabi.200600069; Ishihara K, 1998, J BIOMED MATER RES, V39, P323, DOI 10.1002/(SICI)1097-4636(199802…	13	8	8	2	22	ELSEVIER SCIENCE BV	AMSTERDAM	PO BOX 211, 1000 AE AMSTERDAM, NETHERLANDS	1567-1739			CURR APPL PHYS	Curr. Appl. Phys.	JUL	2009	9	4
J	Wu, MY; Chen, N; Liu, LK; Yuan, H; Li, QL; Chen, SH				Wu, Ming-Yue; Chen, Ning; Liu, Lai-Kui; Yuan, Hua; Li, Quan-Li; Chen, Shou-Hui			Chitosan/Alginate Multilayer Scaffold Encapsulating Bone Marrow Stromal Cells In Situ on Titanium	JOURNAL OF BIOACTIVE AND COMPATIBLE POLYMERS			English	Article						titanium; tissue engineering; layer-by-layer assembly; alginate; chitosan	STEM-CELLS; TISSUE; DELIVERY; BIOACTIVITY; ALGINATE; CHITOSAN; LIGAMENT	A biofilm-like scaffold with bone marrow stromal cells (BMSC) encapsulated in situ was constructed on a titanium surface using a layer-by-layer self-assembly technique for the potential application for dental or joint implant. The scaffold was formed by depositing a single layer of positively charged poly(L-lysine) on a negatively charged NaOH-treated titanium substrate, followed by alternate imm…	[Wu, Ming-Yue; Chen, Ning; Liu, Lai-Kui; Yuan, Hua] Nanjing Med Univ, Coll Stomatol, Nanjing, Peoples R China; [Li, Quan-Li] Anhui Med Univ, Coll Stomatol, Hefei, Peoples R China; [Chen, Shou-Hui] Anhui Med Univ, Dept Med Biotechnol, Hefei, Peoples R China	Chen, N (reprint author), Nanjing Med Univ, Coll Stomatol, Nanjing, Peoples R China.	wumingyue321@126.com			National Natural Science Foundation of China [30772440]; Society Development Foundation of Jiangsu Province Technology Government Agency [BS2006062]; Project of Science and Technology Department of Jiangsu Province [BK2008362).]	This work has been partly supported by National Natural Science Foundation of China (30772440), the Society Development Foundation of Jiangsu Province Technology Government Agency (BS2006062), and Project of Science and Technology Department of Jiangsu Province (Grant No. BK2008362).	Quinn A, 2008, ADV FUNCT MATER, V18, P17, DOI 10.1002/adfm.200700472; Lopez-Heredia MA, 2008, BIOMATERIALS, V29, P2608, DOI 10.1016/j.biomaterials.2008.02.021; Wittmer CR, 2008, BIOMATERIALS, V29, P4082, DOI 10.1016/j.biomaterials.2008.06.027; Torres FG, 2007, COMPOS SCI TECHNOL, V67, P1139, DOI 10.1016/j.compscitech.2006.05.018; BAIER RE, 1985, J BIOMED MATER RES, V19, P1157, DOI 10.1002/jbm.820…	27	11	12	1	13	SAGE PUBLICATIONS LTD	LONDON	1 OLIVERS YARD, 55 CITY ROAD, LONDON EC1Y 1SP, ENGLAND	0883-9115			J BIOACT COMPAT POL	J. Bioact. Compat. Polym.	JUL	2009	24	4
J	Gomes, JFPD; Rank, A; Kronenberger, A; Fritz, J; Winterhalter, M; Ramaye, Y				Gomes, Joana Filipa Pereira da Silva; Rank, Anja; Kronenberger, Astrid; Fritz, Juergen; Winterhalter, Mathias; Ramaye, Yannic			Polyelectrolyte-Coated Unilamellar Nanometer-Sized Magnetic Liposomes	LANGMUIR			English	Article							DRUG-DELIVERY SYSTEMS; GENE DELIVERY; BIOMEDICAL APPLICATIONS; LOADED LIPOSOMES; LIPID-MEMBRANES; NANOCAPSULES; STABILITY; MAGNETOLIPOSOMES; NANOPARTICLES; MULTILAYERS	Superparamagnetic nanoparticles were encapsulated in liposomes prior to the stepwise adsorption of polyelectrolytes of opposite charges commonly known as the layer-by-layer (LbL) technique. Magnetic fields allow a fast separation of coated liposomes from unbound polyelectrolytes. The coated particles were characterized by dynamic light scattering (DLS), cryo-TEM, AFM, and zeta-potential technique…	[Gomes, Joana Filipa Pereira da Silva; Kronenberger, Astrid; Fritz, Juergen; Winterhalter, Mathias; Ramaye, Yannic] Jacobs Univ Bremen, D-28725 Bremen, Germany; [Rank, Anja] Univ Freiburg, Dept Pharmaceut Technol & Biopharm, Inst Pharmaceut Sci, D-79104 Freiburg, Germany	Ramaye, Y (reprint author), Jacobs Univ Bremen, Campus Ring 1, D-28725 Bremen, Germany.	y.ramaye@jacobs-university.de			Volkswagen Foundation [I/80 051-054]	This research was supported by the Volkswagen Foundation (project I/80 051-054).	Michel M, 2006, LANGMUIR, V22, P2358, DOI 10.1021/la053006g; Gomes JFPD, 2006, LANGMUIR, V22, P7755, DOI 10.1021/la0613575; Gupta AK, 2005, BIOMATERIALS, V26, P3995, DOI 10.1016/j.biomaterials.2004.10.012; Rojas OJ, 2004, LANGMUIR, V20, P3221, DOI 10.1021/la035752w; Kotov NA, 1999, NANOSTRUCT MATER, V12, P789, DOI 10.1016/S0965-9773(99)00237-8; Meier W, 2000, PHYS CHEM CHEM PHYS, V2, P4559, DOI 1…	51	27	27	1	25	AMER CHEMICAL SOC	WASHINGTON	1155 16TH ST, NW, WASHINGTON, DC 20036 USA	0743-7463			LANGMUIR	Langmuir	JUN 16	2009	25	12
J	Ji, QM; Acharya, S; Hill, JP; Vinu, A; Yoon, SB; Yu, JS; Sakamoto, K; Ariga, K				Ji, Qingmin; Acharya, Somobrata; Hill, Jonathan P.; Vinu, Ajayan; Yoon, Suk Bon; Yu, Jong-Sung; Sakamoto, Kazutami; Ariga, Katsuhiko			Hierarchic Nanostructure for Auto-Modulation of Material Release: Mesoporous Nanocompartment Films	ADVANCED FUNCTIONAL MATERIALS			English	Article							CONTROLLED DRUG-RELEASE; POLYELECTROLYTE MULTILAYER FILMS; RESPONSIVE CONTROLLED-RELEASE; POROUS-GLASS PLATE; SUPRAMOLECULAR NANOVALVE; CORE/MESOPOROUS SHELL; SILICA NANOPARTICLES; PERMEATION CONTROL; TRIGGERED RELEASE; GUEST MOLECULES	The preparation of mesoporous nanocompartment films composed of both hollow silica capsules and silica particles by using layer-by-layer (LbL) adsorption is described. The resultant nanocompartment films exhibit stepwise release, of encapsulated water molecules without application of external stimuli. The hollow hierarchic pore structure of the silica capsules, including their internal void and m…	[Ji, Qingmin; Acharya, Somobrata; Hill, Jonathan P.; Vinu, Ajayan; Ariga, Katsuhiko] Natl Inst Mat Sci, World Premier Int Res Ctr Mat Nanoarchitecton, Tsukuba, Ibaraki 3050044, Japan; [Yoon, Suk Bon; Yu, Jong-Sung] Korea Univ, Dept Adv Mat Chem, Jochiwon 339700, Chungnam, South Korea; [Sakamoto, Kazutami] Tokyo Univ Sci, Chiba 2788510, Japan	Ji, QM (reprint author), Natl Inst Mat Sci, World Premier Int Res Ctr Mat Nanoarchitecton, 1-1 Namiki, Tsukuba, Ibaraki 3050044, Japan.	jsyu212@korea.ac.kr; ARIGA.Katsuhiko@nims.go.jp	ARIGA, Katsuhiko/H-2695-2011; Vinu, Ajayan/H-9814-2012	Vinu, Ajayan/0000-0002-7508-251X	World Premier International Research Center (WPI); MEXT Japan; Japan Society for the Promotion of Science [KRF-2008-314-C00175]; BK21 Research Program	This work was in part supported by World Premier International Research Center (WPI) Initiative on Materials Nanoarchitectonics, Grant-in Aid for Scientific Research on Priority Areas "Chemistry of Coordination Space" and "Super-Hierarchical Structures" from MEXT Japan, and Grants-in-Aid for Scientific Research (B) from Japan Society for the Promotion of Science, and a KRF Grant (KRF-2008-314-C00…	Akagi K, 2007, B CHEM SOC JPN, V80, P649, DOI 10.1246/bcsj.80.649; Akagi K, 2007, POLYM INT, V56, P1192, DOI 10.1002/pi.2279; Aznar E, 2007, ADV MATER, V19, P2228, DOI 10.1002/adma.200601958; Leung KCF, 2006, CHEM MATER, V18, P5919, DOI 10.1021/cm061682d; Ariga K, 2007, J AM CHEM SOC, V129, P11022, DOI 10.1021/ja074870t; Lvov Y, 2002, COLLOID SURFACE A, V198, P375, DOI 10.1016/S0927-7757(01)00970…	89	65	66	3	37	WILEY-V C H VERLAG GMBH	WEINHEIM	PO BOX 10 11 61, D-69451 WEINHEIM, GERMANY	1616-301X			ADV FUNCT MATER	Adv. Funct. Mater.	JUN 9	2009	19	11
J	Mironov, V; Trusk, T; Kasyanov, V; Little, S; Swaja, R; Markwald, R				Mironov, V.; Trusk, T.; Kasyanov, V.; Little, S.; Swaja, R.; Markwald, R.			Biofabrication: a 21st century manufacturing paradigm	BIOFABRICATION			English	Review							TUBULAR TISSUE CONSTRUCTS; ENGINEERED BLOOD-VESSEL; CULTURED VASCULAR CELLS; SMOOTH-MUSCLE-CELLS; EMBRYONIC-TISSUES; IN-VITRO; MAGNETIC NANOPARTICLES; 3-DIMENSIONAL TISSUES; FREEFORM FABRICATION; COLLAGEN SCAFFOLDS	Biofabrication can be defined as the production of complex living and non-living biological products from raw materials such as living cells, molecules, extracellular matrices, and biomaterials. Cell and developmental biology, biomaterials science, and mechanical engineering are the main disciplines contributing to the emergence of biofabrication technology. The industrial potential of biofabrica…	[Mironov, V.; Trusk, T.; Markwald, R.] Med Univ S Carolina, Charleston, SC 29425 USA; [Kasyanov, V.] Riga Stradins Univ, Riga, Latvia; [Little, S.] S Carolina EPSCoR IDeA Program, Columbia, SC USA; [Swaja, R.] S Carolina Bioengn Alliance, Charleston, SC 29425 USA	Mironov, V (reprint author), Med Univ S Carolina, Charleston, SC 29425 USA.		Sano, Michael/E-1715-2011		NSF FIBR [EF-0526854]; NSF EPSCOR; MUSC Bioprinting Research Center	This research was supported by NSF FIBR grant (EF-0526854), NSF EPSCOR grant and MUSC Bioprinting Research Center Grant.	Alberts B, 2002, MOL BIOL CELL; ALLISON DD, 2009, ACTA BIOMATER, V5, P2019; Macchiarini P, 2008, LANCET, V372, P2023, DOI 10.1016/S0140-6736(08)61598-6; McGuigan AP, 2008, BIOMATERIALS, V29, P2453, DOI 10.1016/j.biomaterials.2008.02.010; McGuigan AP, 2006, NAT PROTOC, V1, P2963, DOI 10.1038/nprot.2006.443; Boland Thomas, 2006, Biotechnology Journal, V1, P910, DOI 10.1002/biot.200600081; Endy D, 2…	118	59	63	4	70	IOP PUBLISHING LTD	BRISTOL	TEMPLE CIRCUS, TEMPLE WAY, BRISTOL BS1 6BE, ENGLAND	1758-5082			BIOFABRICATION	Biofabrication	JUN	2009	1	2
J	Buck, ME; Breitbach, AS; Belgrade, SK; Blackwell, HE; Lynn, DM				Buck, Maren E.; Breitbach, Anthony S.; Belgrade, Sonja K.; Blackwell, Helen E.; Lynn, David M.			Chemical Modification of Reactive Multilayered Films Fabricated from Poly(2-alkenyl azlactone)s: Design of Surfaces that Prevent or Promote Mammalian Cell Adhesion and Bacterial Biofilm Growth	BIOMACROMOLECULES			English	Article							SELF-ASSEMBLED MONOLAYERS; PSEUDOMONAS-AERUGINOSA BIOFILMS; POLYMER-COATINGS; POLYELECTROLYTE MULTILAYERS; BIOMEDICAL APPLICATIONS; PATTERNING PROTEINS; ULTRATHIN FILMS; THIN-FILMS; IN-VITRO; ADSORPTION	We report an approach to the design of reactive polymer films that can be functionalized post-fabrication to either prevent or promote the attachment and growth of cells. Our approach is based on the reactive layer-by-layer assembly of covalently crosslinked thin films using a synthetic polyamine and a polymer containing reactive azlactone functionality. Our results demonstrate (i) that the resid…	[Buck, Maren E.; Breitbach, Anthony S.; Blackwell, Helen E.; Lynn, David M.] Univ Wisconsin, Dept Chem, Madison, WI 53706 USA; [Belgrade, Sonja K.; Lynn, David M.] Univ Wisconsin, Dept Chem & Biol Engn, Madison, WI 53706 USA	Blackwell, HE (reprint author), Univ Wisconsin, Dept Chem, 1101 Univ Ave, Madison, WI 53706 USA.	blackwell@chem.wisc.edu; dlynn@engr.wisc.edu			National Institutes of Health [EB006820, AI063326-01]; Alfred P. Sloan Foundation; 3M Corporation; University of Wisconsin; Office of Naval Research [N000140710255]; Burroughs Welcome Fund; NIH Chemistry-Biology Interface Training Grant [NIGMS T32 GM008505]	Financial support to D.M.L. was provided by the National Institutes of Health (EB006820), the Alfred P. Sloan Foundation, the 3M Corporation, and the University of Wisconsin. Financial support to H.E.B. was provided by the National Institutes of Health (AI063326-01), the Office of Naval Research (N00140710255), and the Burroughs Welcome Fund. H.E.B. and D.M.L. are Research Fellows of the Alfred P…	Caiazza NC, 2004, J BACTERIOL, V186, P4476, DOI 10.1128/JB.186.14.4476-4485.2004; Anderson DG, 2004, NAT BIOTECHNOL, V22, P863, DOI 10.1038/nbt981; Castner DG, 2002, SURF SCI, V500, P28, DOI 10.1016/S0039-6028(01)01587-4; Hall-Stoodley L, 2004, NAT REV MICROBIOL, V2, P95, DOI 10.1038/nrmicro821; Flynn NT, 2003, LANGMUIR, V19, P10909, DOI 10.1021/la035331e; Musk DJ, 2006, CURR MED CHEM, V13, P2163…	70	49	49	2	29	AMER CHEMICAL SOC	WASHINGTON	1155 16TH ST, NW, WASHINGTON, DC 20036 USA	1525-7797	1526-4602		BIOMACROMOLECULES	Biomacromolecules	JUN	2009	10	6
J	Mansouri, S; Winnik, FM; Tabrizian, M				Mansouri, Sania; Winnik, Francoise M.; Tabrizian, Maryam			Modulating the release kinetics through the control of the permeability of the layer-by-layer assembly: a review	EXPERT OPINION ON DRUG DELIVERY			English	Review						controlled release of biomolecules; layer-by-layer assembly; polyelectrolyte multilayer film and shell; tuned permeability	ION-TRANSPORT SELECTIVITY; POLYELECTROLYTE MULTILAYER CAPSULES; CATION-EXCHANGE MEMBRANES; MOLECULAR BEACON APPROACH; CONTROLLED DRUG-RELEASE; HUMAN SERUM-ALBUMIN; CROSS-LINKING; THIN-FILMS; POLY(AMIDOAMINE) DENDRIMER; ENCAPSULATED INDOMETHACIN	The layer-by-layer (LbL) self-assembly technique has emerged as a simple and versatile method for coating biological and non-biological templates for various biomedical applications. A promising avenue of this technique lies in the encapsulation of drugs and other biological substances for controlled release. Fundamental studies of LbL assembly on flat surfaces have provided a sound understanding…	[Mansouri, Sania; Tabrizian, Maryam] McGill Univ, Dept Biomed Engn, Montreal, PQ H3A 2B4, Canada; [Tabrizian, Maryam] McGill Univ, Fac Dent Strathcona Anat & Dent Bldg, Montreal, PQ H3A 2B2, Canada; [Winnik, Francoise M.] Univ Montreal, Fac Pharm, Montreal, PQ H3C 3J7, Canada; [Winnik, Francoise M.] Univ Montreal, Dept Chem, Montreal, PQ H3C 3J7, Canada; [Mansouri, Sania; Winnik, Francoise M.; Ta…	Tabrizian, M (reprint author), McGill Univ, Dept Biomed Engn, Duff Med Sci Bldg,3775 Univ St, Montreal, PQ H3A 2B4, Canada.	maryam.tabrizian@mcgill.ca			FRSQ; National Research and Engineering Council of Canada; Canadian Institutes for Health Research-regenerative Medicine/Nanomedicine; Fonds Quebecois de la Recherche sur la Nature et les Technologies	S Mansouri acknowledges a postgraduate scholarship from the FRSQ; This work is supported by the National Research and Engineering Council of Canada, Canadian Institutes for Health Research-regenerative Medicine/Nanomedicine and the Fonds Quebecois de la Recherche sur la Nature et les Technologies in the framework of grants to the Centre for Biorecognition and Biosensors.	Angelatos AS, 2007, LANGMUIR, V23, P4554, DOI 10.1021/la063674h; Ramirez P, 1999, J MEMBRANE SCI, V161, P143, DOI 10.1016/S0376-7388(99)00101-5; Jimbo T, 1998, LANGMUIR, V14, P7112, DOI 10.1021/la9800295; Antipov AA, 2004, ADV COLLOID INTERFAC, V111, P49, DOI 10.1016/j.cis.2004.07.006; KWON IC, 1991, NATURE, V354, P291, DOI 10.1038/354291a0; Ai H, 2003, J CONTROL RELEASE, V86, P59, DOI 10.1016/S0…	87	22	22	17	52	INFORMA HEALTHCARE	LONDON	TELEPHONE HOUSE, 69-77 PAUL STREET, LONDON EC2A 4LQ, ENGLAND	1742-5247			EXPERT OPIN DRUG DEL	Expert Opin. Drug Deliv.	JUN	2009	6	6
J	Klammert, U; Bohm, H; Schweitzer, T; Wurzler, K; Gbureck, U; Reuther, J; Kubler, A				Klammert, Uwe; Boehm, Hartmut; Schweitzer, Tilmann; Wuerzler, Kristian; Gbureck, Uwe; Reuther, Juergen; Kuebler, Alexander			Multi-directional Le Fort III midfacial distraction using an individual prefabricated device	JOURNAL OF CRANIO-MAXILLOFACIAL SURGERY			English	Article						Le Fort III osteotomy; midfacial distraction; craniosynostosis; 3D powder printing; organ model	SYNDROMIC CRANIOSYNOSTOSIS; STEREOLITHOGRAPHIC MODELS; INTERNAL DISTRACTION; OSTEOGENESIS; RECONSTRUCTION; ADVANCEMENT; OSTEOTOMIES; DEFORMITIES; MAXILLARY	Background: Midfacial distraction following Le Fort III osteotomy has become an established procedure for midfacial advancement of syndromic craniosynostosis patients. A frequent difficulty is the precise three dimensional (3D) alignment of the distracted midface and the proper fixation of the distraction device in the midfacial area. In this study we present an individual modification method for…	[Klammert, Uwe; Boehm, Hartmut; Wuerzler, Kristian; Reuther, Juergen; Kuebler, Alexander] Univ Wurzburg, Dept Craniomaxillofacial Surg, D-97070 Wurzburg, Germany; [Schweitzer, Tilmann] Univ Wurzburg, Dept Neurosurg, D-97080 Wurzburg, Germany; [Gbureck, Uwe] Univ Wurzburg, Dept Funct Mat Med & Dent, D-97070 Wurzburg, Germany	Klammert, U (reprint author), Univ Wurzburg, Dept Craniomaxillofacial Surg, Pleicherwall 2, D-97070 Wurzburg, Germany.	klammert_u@klinik.uni-wuerzburg.de	Gbureck, Uwe/G-1430-2012; Schweitzer, Tilmann/K-6471-2014				ANDERL H, 1994, BRIT J PLAST SURG, V47, P60, DOI 10.1016/0007-1226(94)90121-X; Witherow H, 2008, J CRANIO MAXILL SURG, V36, P15, DOI 10.1016/j.jcms.2007.07.007; Scholz M, 2007, J CRANIO MAXILL SURG, V35, P388, DOI 10.1016/j.jcms.2007.06.006; Silva DN, 2008, J CRANIO MAXILL SURG, V36, P443, DOI 10.1016/j.jcms.2008.04.003; TESSIER P, 1971, PLAST RECONSTR SURG, V48, P419, DOI 10.1097/00006534-197111…	29	9	9	0	6	CHURCHILL LIVINGSTONE	EDINBURGH	JOURNAL PRODUCTION DEPT, ROBERT STEVENSON HOUSE, 1-3 BAXTERS PLACE, LEITH WALK, EDINBURGH EH1 3AF, MIDLOTHIAN, SCOTLAND	1010-5182			J CRANIO MAXILL SURG	J. Cranio-MaxilloFac. Surg.	JUN	2009	37	4
J	Maeda, M; Yamato, M; Kanzaki, M; Iseki, H; Okano, T				Maeda, Masanori; Yamato, Masayuki; Kanzaki, Masato; Iseki, Hiroshi; Okano, Teruo			Thoracoscopic cell sheet transplantation with a novel device	JOURNAL OF TISSUE ENGINEERING AND REGENERATIVE MEDICINE			English	Article						cell sheet; transplantation; video-assisted thoracoscopic surgery; minimal invasive surgery; rapid prototyping system; pneumothorax	TEMPERATURE; SURFACES; VIVO	Regenerative medicine with transplantable cell sheets fabricated on temperature-responsive culture surfaces has been successfully achieved in clinical applications, including skin and cornea treatment. Previously, we reported that transplantation of fibroblast cell sheets to wounded lung had big advantages for sealing intraoperative air leaks compared with conventional materials. Here, we report …	[Maeda, Masanori; Yamato, Masayuki; Iseki, Hiroshi; Okano, Teruo] Tokyo Womens Med Univ, Inst Adv Biomed Engn & Sci, Shinjuku Ku, Tokyo 1628666, Japan; [Kanzaki, Masato] Tokyo Womens Med Univ, Dept Surg 1, Shinjuku Ku, Tokyo 1628666, Japan	Okano, T (reprint author), Tokyo Womens Med Univ, Inst Adv Biomed Engn & Sci, Shinjuku Ku, 8-1 Kawada Cho, Tokyo 1628666, Japan.	tokano@abmes.twmu.ac.jp	Okano, Teruo/J-4028-2012		High-Tech Research Centre Programme; Formation of Innovation Centre for Fusion of Advanced Technologies in the Special Coordination Funds for Promoting Science and Technology; Ministry of Education, Culture, Sports, Science and Technology (MEXT), Japan	We gratefully acknowledge Professor Takamasa Onuki (Department of Surgery 1, Tokyo Women's Medical University) for surgical expertise and are grateful to Dr Kyojiro Nambu (Department of Radiology, Tokyo Women's Medical University; Toshiba Medical Systems) for his advice. We are also grateful to Yoshihiro Muragaki, Ryoichi Nakamura, Takashi Suzuki, Shigeru Nagai, Ryo Takagi and Daisuke Murakami fo…	Kushida A, 1999, J BIOMED MATER RES, V45, P355, DOI 10.1002/(SICI)1097-4636(19990615)45:4<355::AID-JBM10>3.0.CO;2-7; Kanzaki M, 2008, EUR J CARDIO-THORAC, V34, P864, DOI 10.1016/j.ejcts.2008.05.048; Nishida K, 2004, NEW ENGL J MED, V351, P1187, DOI 10.1056/NEJMoa040455; Nishida K, 2004, TRANSPLANTATION, V77, P379, DOI 10.1097/01.TP.0000110320.45678.30; Hirose M, 2000, BIOMACROMOLECULES, V1, P377,…	13	12	12	1	10	JOHN WILEY & SONS LTD	CHICHESTER	THE ATRIUM, SOUTHERN GATE, CHICHESTER PO19 8SQ, W SUSSEX, ENGLAND	1932-6254			J TISSUE ENG REGEN M	J. Tissue Eng. Regen. Med.	JUN	2009	3	4
J	Parzel, CA; Pepper, ME; Burg, T; Groff, RE; Burg, KJL				Parzel, Cheryl A.; Pepper, Matthew E.; Burg, Timothy; Groff, Richard E.; Burg, Karen J. L.			EDTA enhances high-throughput two-dimensional bioprinting by inhibiting salt scaling and cell aggregation at the nozzle surface	JOURNAL OF TISSUE ENGINEERING AND REGENERATIVE MEDICINE			English	Article						bioprinting; cell patterning; EDTA; high-throughput; inkjet; salt scaling; tissue engineering	INKJET; SUBSTRATE; GROWTH	Tissue-engineering strategies may be employed in the development of in vitro breast tissue models for use in testing regimens of drug therapies and vaccines. The physical and chemical interactions that occur among cells and extracellular matrix components can also be elucidated with these models to gain an understanding of the progression of transformed epithelial cells into tumours and the ultim…	[Parzel, Cheryl A.; Burg, Karen J. L.] Clemson Univ, Dept Bioengn, Clemson, SC 29634 USA; [Pepper, Matthew E.; Burg, Timothy; Groff, Richard E.] Clemson Univ, Dept Elect & Comp Engn, Clemson, SC 29634 USA; [Parzel, Cheryl A.; Pepper, Matthew E.; Burg, Timothy; Groff, Richard E.; Burg, Karen J. L.] Clemson Univ, Inst Biol Interfaces Engn, Clemson, SC 29634 USA	Burg, KJL (reprint author), Clemson Univ, Dept Bioengn, 501 Rhodes Engn Res Ctr, Clemson, SC 29634 USA.	kburg@clemson.edu			Department of Defense Era of Hope Scholar Award [BC044778]; National Science Foundation Emerging Frontiers in Research and Innovation [0736007]	d This work was supported by the Department of Defense Era of Hope Scholar Award (No. BC044778) and the National Science Foundation Emerging Frontiers in Research and Innovation (Grant No. 0736007). The authors thank Dr Steve Ellis of Clemson University and Dr Didier Dreau of the University of North Carolina at Charlotte for their technical input.	Boland Thomas, 2006, Biotechnology Journal, V1, P910, DOI 10.1002/biot.200600081; Boland T, 2003, ANAT REC PART A, V272A, P497, DOI 10.1002/ar.a.10059; Burg KJL, 2003, IEEE ENG MED BIOL, V22, P84, DOI 10.1109/MEMB.2003.1256277; Mironov V, 2003, TRENDS BIOTECHNOL, V21, P157, DOI 10.1016/S0167-7799(03)00033-7; Roth EA, 2004, BIOMATERIALS, V25, P3707, DOI 10.1016/j.biomaterials.2003.10.052; Engler A…	24	12	12	2	15	JOHN WILEY & SONS LTD	CHICHESTER	THE ATRIUM, SOUTHERN GATE, CHICHESTER PO19 8SQ, W SUSSEX, ENGLAND	1932-6254			J TISSUE ENG REGEN M	J. Tissue Eng. Regen. Med.	JUN	2009	3	4
J	Kim, JY; Cho, DW				Kim, Jong Young; Cho, Dong-Woo			The optimization of hybrid scaffold fabrication process in precision deposition system using design of experiments	MICROSYSTEM TECHNOLOGIES-MICRO-AND NANOSYSTEMS-INFORMATION STORAGE AND PROCESSING SYSTEMS			English	Article							BONE; POLYCAPROLACTONE; FILMS; LASER	In recent tissue engineering field, it is being reported that the fabrication of three-dimensional (3D) scaffolds having high porous and controlled internal/external architectures can give potential contributions in cell adhesion, proliferation and differentiation. To fabricate these scaffolds, various rapid prototyping technologies are being applied to. The rapid prototyping technology has made …	[Kim, Jong Young; Cho, Dong-Woo] Pohang Univ Sci & Technol, Dept Mech Engn, Pohang 790784, Kyungbuk, South Korea	Cho, DW (reprint author), Pohang Univ Sci & Technol, Dept Mech Engn, San 31, Pohang 790784, Kyungbuk, South Korea.	dwcho@postech.ac.kr			Korea government (MEST) [R0A-2005-000-10042-0, M10646020003-08N4602-00310]	This work was supported by the Korea Science and Engineering Foundation (KOSEF) grant funded by the Korea government (MEST) (No. R0A-2005- 000-10042-0 & No. M10646020003-08N4602-00310).	Curodeau A, 2000, J BIOMED MATER RES, V53, P525, DOI 10.1002/1097-4636(200009)53:5<525::AID-JBM12>3.0.CO;2-1; GOLDSTEIN SA, 1987, J BIOMECH, V20, P1055, DOI 10.1016/0021-9290(87)90023-6; Woodfield TBF, 2004, BIOMATERIALS, V25, P4149, DOI 10.1016/j.biomaterials.2003.10.056; Vats A, 2003, CLIN OTOLARYNGOL, V28, P165, DOI 10.1046/j.1365-2273.2003.00686.x; Ouyang HW, 2002, MAT SCI ENG C-BIO S, V20, P…	17	3	3	0	4	SPRINGER	NEW YORK	233 SPRING ST, NEW YORK, NY 10013 USA	0946-7076			MICROSYST TECHNOL	Microsyst. Technol.	JUN	2009	15	6
J	Krogman, KC; Lowery, JL; Zacharia, NS; Rutledge, GC; Hammond, PT				Krogman, Kevin C.; Lowery, Joseph L.; Zacharia, Nicole S.; Rutledge, Gregory C.; Hammond, Paula T.			Spraying asymmetry into functional membranes layer-by-layer	NATURE MATERIALS			English	Article							POLYELECTROLYTE MULTILAYERS; ELECTROSPUN FIBERS; SCAFFOLDS; TECHNOLOGY; DEPOSITION; SEPARATION; SURFACES; COATINGS; GROWTH	As engineers strive to mimic the form and function of naturally occurring materials with synthetic alternatives, the challenges and costs of processing often limit creative innovation. Here we describe a powerful yet economical technique for developing multiple coatings of different morphologies and functions within a single textile membrane, enabling scientists to engineer the properties of a ma…	[Krogman, Kevin C.; Lowery, Joseph L.; Rutledge, Gregory C.; Hammond, Paula T.] MIT, Dept Chem Engn, Cambridge, MA 02139 USA; [Krogman, Kevin C.; Lowery, Joseph L.; Zacharia, Nicole S.; Rutledge, Gregory C.; Hammond, Paula T.] MIT, Inst Soldier Nanotechnol, Cambridge, MA 02139 USA; [Zacharia, Nicole S.] MIT, Dept Mat Sci & Engn, Cambridge, MA 02139 USA	Krogman, KC (reprint author), MIT, Dept Chem Engn, Cambridge, MA 02139 USA.	hammond@mit.edu					Schlenoff JB, 2000, LANGMUIR, V16, P9968, DOI 10.1021/la001312i; Simon P, 2008, NAT MATER, V7, P845, DOI 10.1038/nmat2297; Cao Q, 2008, NATURE, V454, P495, DOI 10.1038/nature07110; Park JH, 2008, J APPL POLYM SCI, V107, P2211, DOI 10.1002/app.27322; Sridhar S, 2007, SEP PURIF REV, V36, P113, DOI 10.1080/15422110601165967; Hall LJ, 2008, SCIENCE, V320, P504, DOI 10.1126/science.1149815; Lvov Y, 19…	46	149	149	18	134	NATURE PUBLISHING GROUP	LONDON	MACMILLAN BUILDING, 4 CRINAN ST, LONDON N1 9XW, ENGLAND	1476-1122			NAT MATER	Nat. Mater.	JUN	2009	8	6
J	Kozlovskaya, V; Kharlampieva, E; Erel-Unal, I; Sukhishvili, S				Kozlovskaya, V. A.; Kharlampieva, E. P.; Erel-Unal, I.; Sukhishvili, S. A.			Single-component layer-by-layer weak polyelectrolyte films and capsules: Loading and release of functional molecules	POLYMER SCIENCE SERIES A			English	Article							MULTILAYER CAPSULES; ULTRATHIN HYDROGELS; BIOMEDICAL APPLICATIONS; POLY(METHACRYLIC ACID); SENSITIVE HYDROGELS; POLY(ACRYLIC ACID); CELL ENCAPSULATION; SALT-SOLUTIONS; DRUG-RELEASE; PH	Poly(carboxylic acid) hydrogel films and hollow capsules undergo reversible size changes in response to variations in pH and/or ionic strength. The films and capsules were obtained from hydrogenbonded poly-N-vinylpyrrolidone/poly(carboxylic acid) layer-by-layer films by chemical crosslinking of the polyacid, followed by pH-induced removal of poly-N-vinylpyrrolidone. Surface-attached hydrogel film…	[Kozlovskaya, V. A.; Kharlampieva, E. P.] Georgia Inst Technol, Dept Mat Sci & Engn, Atlanta, GA 30332 USA; [Erel-Unal, I.; Sukhishvili, S. A.] Stevens Inst Technol, Dept Chem, Dept Chem Chem Biol & Biomed Engn, Hoboken, NJ 07030 USA	Kozlovskaya, V (reprint author), Georgia Inst Technol, Dept Mat Sci & Engn, Atlanta, GA 30332 USA.	ssukhish@stevens.edu					Kozlovskaya V, 2006, CHEM MATER, V18, P328, DOI 10.1021/cm0517364; Antipov AA, 2004, ADV COLLOID INTERFAC, V111, P49, DOI 10.1016/j.cis.2004.07.006; Toomey R, 2004, MACROMOLECULES, V37, P882, DOI 10.1021/ma034737v; Kharlampieva E, 2007, LANGMUIR, V23, P175, DOI 10.1021/la061652p; Volodkin DV, 2004, BIOMACROMOLECULES, V5, P1962, DOI 10.1021/bm049669e; Izumrudov V, 2003, LANGMUIR, V19, P5188, DOI 1…	61	6	7	2	13	MAIK NAUKA/INTERPERIODICA/SPRINGER	NEW YORK	233 SPRING ST, NEW YORK, NY 10013-1578 USA	0965-545X			POLYM SCI SER A+	Polym. Sci. Ser. A	JUN	2009	51	6
J	Warnke, PH; Douglas, T; Wollny, P; Sherry, E; Steiner, M; Galonska, S; Becker, ST; Springer, IN; Wiltfang, J; Sivananthan, S				Warnke, Patrick H.; Douglas, Timothy; Wollny, Patrick; Sherry, Eugene; Steiner, Martin; Galonska, Sebastian; Becker, Stephan T.; Springer, Ingo N.; Wiltfang, Joerg; Sivananthan, Sureshan			Rapid Prototyping: Porous Titanium Alloy Scaffolds Produced by Selective Laser Melting for Bone Tissue Engineering	TISSUE ENGINEERING PART C-METHODS			English	Article							HYDROXYAPATITE IMPLANTS; MECHANICAL-PROPERTIES; PORE-SIZE; IN-VITRO; FABRICATION; ADHESION; DESIGN; GROWTH; PROLIFERATION; OSTEOGENESIS	Selective laser melting (SLM), a method used in the nuclear, space, and racing industries, allows the creation of customized titanium alloy scaffolds with highly defined external shape and internal structure using rapid prototyping as supporting external structures within which bone tissue can grow. Human osteoblasts were cultured on SLM-produced Ti6Al4V mesh scaffolds to demonstrate biocompatibi…	[Warnke, Patrick H.; Douglas, Timothy; Wollny, Patrick; Galonska, Sebastian; Becker, Stephan T.; Springer, Ingo N.; Wiltfang, Joerg] Univ Kiel, Dept Oral & Maxillofacial Surg, D-24105 Kiel, Germany; [Warnke, Patrick H.; Sherry, Eugene] Bond Univ, Fac Med & Hlth Sci, Gold Coast, Australia; [Steiner, Martin] Univ Kiel, Clin Prosthodont Propaedeut & Dent Mat, D-24105 Kiel, Germany; [Sivananthan, Sur…	Warnke, PH (reprint author), Univ Kiel, Dept Oral & Maxillofacial Surg, Arnold Heller Str 16, D-24105 Kiel, Germany.	warnke@mkg.uni-kiel.de	Wiltfang, Jorg/B-1767-2010		European Union [FP-6 NEST 028861]	The authors thank the European Union for financial support within the framework of the MyJoint Project (FP-6 NEST 028861), Prof. M. Kern for use of the Zwick testing machine and light microscope, F. Lehmann for support in performing mechanical testing, and G. Otto for excellent assistance with cell experiments. The titanium mesh scaffolds were designed using CAD and produced by SLM by Dieter Schw…	Zeltinger J, 2001, TISSUE ENG, V7, P557, DOI 10.1089/107632701753213183; Ishaug-Riley SL, 1999, BIOMATERIALS, V20, P2245, DOI 10.1016/S0142-9612(99)00155-6; St-Pierre JP, 2005, BIOMATERIALS, V26, P7319, DOI 10.1016/j.biomaterials.2005.05.046; Lopez-Heredia MA, 2008, J BIOMED MATER RES A, V85A, P664, DOI 10.1002/jbm.a.31468; Wu YC, 2006, BIOMATERIALS, V27, P896, DOI 10.1016/j.biomaterials.2005.07.…	43	51	52	5	42	MARY ANN LIEBERT INC	NEW ROCHELLE	140 HUGUENOT STREET, 3RD FL, NEW ROCHELLE, NY 10801 USA	1937-3384			TISSUE ENG PART C-ME	Tissue Eng. Part C-Methods	JUN	2009	15	2
J	Lee, W; Pinckney, J; Lee, V; Lee, JH; Fischer, K; Polio, S; Park, JK; Yoo, SS				Lee, Wonhye; Pinckney, Jason; Lee, Vivian; Lee, Jong-Hwan; Fischer, Krisztina; Polio, Samuel; Park, Je-Kyun; Yoo, Seung-Schik			Three-dimensional bioprinting of rat embryonic neural cells	NEUROREPORT			English	Article						astrocytes; cell printing; collagen hydrogel; freeform fabrication; neurons; tissue engineering	EXTRACELLULAR-MATRIX; NEURONS; MORPHOLOGY; CULTURE; GROWTH; GELS	We present a direct cell printing technique to pattern neural cells in a three-dimensional (3D) multilayered collagen gel. A layer of collagen precursor was printed to provide a scaffold for the cells, and the rat embryonic neurons and astrocytes were subsequently printed on the layer. A solution of sodium bicarbonate was applied to the cell containing collagen layer as nebulized aerosols, which …	[Lee, Wonhye; Pinckney, Jason; Lee, Jong-Hwan; Fischer, Krisztina; Polio, Samuel; Yoo, Seung-Schik] Harvard Univ, Sch Med, Brigham & Womens Hosp, Dept Radiol, Boston, MA 02115 USA; [Lee, Wonhye; Lee, Vivian; Park, Je-Kyun; Yoo, Seung-Schik] Korea Adv Inst Sci & Technol, Coll Life Sci & Bioengn, Dept Bio & Brain Engn, Taejon 305701, South Korea	Yoo, SS (reprint author), Harvard Univ, Sch Med, Brigham & Womens Hosp, Dept Radiol, Boston, MA 02115 USA.	yoo@bwh.harvard.edu	Polio, Samuel /C-5708-2011; Park, Je-Kyun/A-4911-2011		Focused Ultrasound Surgery Foundation; Gerald J. and Dorothy R. Friedman Foundation	Authors would like to thank Dr Lai Ding and Mr Daniel Tom of the Harvard NeuroDiscovery Center. They also acknowledge the support from the Focused Ultrasound Surgery Foundation, Gerald J. and Dorothy R. Friedman Foundation and Chung Moon Soul Center for BioInformation and BioElectronics, KAIST.	Boland Thomas, 2006, Biotechnology Journal, V1, P910, DOI 10.1002/biot.200600081; Peterman MC, 2003, ARTIF ORGANS, V27, P975, DOI 10.1046/j.1525-1594.2003.07307.x; Lee W, 2009, BIOMATERIALS, V30, P1587, DOI 10.1016/j.biomaterials.2008.12.009; Boland T, 2003, ANAT REC PART A, V272A, P497, DOI 10.1002/ar.a.10059; Erickson J, 2008, J NEUROSCI METH, V175, P1, DOI 10.1016/j.jneumeth.2008.07.023; Miron…	21	33	35	4	51	LIPPINCOTT WILLIAMS & WILKINS	PHILADELPHIA	530 WALNUT ST, PHILADELPHIA, PA 19106-3621 USA	0959-4965			NEUROREPORT	Neuroreport	MAY 27	2009	20	8
J	Seitz, H; Deisinger, U; Leukers, B; Detsch, R; Ziegler, G				Seitz, Hermann; Deisinger, Ulrike; Leukers, Barbara; Detsch, Rainer; Ziegler, Guenter			Different Calcium Phosphate Granules for 3-D Printing of Bone Tissue Engineering Scaffolds	ADVANCED ENGINEERING MATERIALS			English	Article							CERAMICS; RESORPTION		[Seitz, Hermann] Univ Rostock, D-18059 Rostock, Germany; [Deisinger, Ulrike; Ziegler, Guenter] Univ Bayreuth, Friedrich Baur Res Inst Biomat, D-95440 Bayreuth, Germany; [Seitz, Hermann; Leukers, Barbara] Res Ctr Caesar, D-53175 Bonn, Germany; [Detsch, Rainer; Ziegler, Guenter] BioCer Entwicklungs GmbH, D-95447 Bayreuth, Germany	Seitz, H (reprint author), Univ Rostock, Justus von Liebig Weg 6, D-18059 Rostock, Germany.	hermann.seitz@uni-rostock.de	Seitz, Hermann/G-1657-2015	Seitz, Hermann/0000-0003-3401-0090	Stiftung Industrieforschung, Germany [S 741]	This study has been funded by the "Stiftung Industrieforschung", Germany (no. S 741). The authors are also grateful to Antje Kempker for technical assistance.	SACHS E, 1992, J ENG IND-T ASME, V114, P481; Tadic D, 2004, BIOMATERIALS, V25, P987, DOI 10.1016/S0142-9612(03)00621-5; Irsen SH, 2006, MATERIALWISS WERKST, V37, P533, DOI 10.1002/mawe.200600033; Mayr H, 2008, KEY ENG MAT, V361-363, P1043; Yeong WY, 2004, TRENDS BIOTECHNOL, V22, P643, DOI 10.1016/j.tibtech.2004.10.004; Leukers B, 2005, J MATER SCI-MATER M, V16, P1121, DOI 10.1007/s10856-005-4716-…	13	21	21	0	20	WILEY-V C H VERLAG GMBH	WEINHEIM	PO BOX 10 11 61, D-69451 WEINHEIM, GERMANY	1438-1656			ADV ENG MATER	Adv. Eng. Mater.	MAY	2009	11	5
J	Landoulsi, J; Roy, CJ; Dupont-Gillain, C; Demoustier-Champagne, S				Landoulsi, Jessem; Roy, Cecile J.; Dupont-Gillain, Christine; Demoustier-Champagne, Sophie			Synthesis of Collagen Nanotubes with Highly Regular Dimensions through Membrane-Templated Layer-by-Layer Assembly	BIOMACROMOLECULES			English	Article							TISSUE ENGINEERING SCAFFOLDS; PROTEIN NANOTUBES; POLYELECTROLYTE MULTILAYERS; BIOMEDICAL APPLICATIONS; HYALURONIC-ACID; FABRICATION	Nanotubes made from a fibrillar protein, namely, collagen, were fabricated by a template-based method combined with layer-by-layer (LbL) deposition. The ability to incorporate collagen in LbL multilayered film was first demonstrated by in situ quartz crystal microbalance and ex situ ellipsometry on a flat model substrate, using poly(styrene sulfonate) (PSS) as polyanion. Collagen-based nanotubes …	[Landoulsi, Jessem; Roy, Cecile J.; Demoustier-Champagne, Sophie] Univ Catholique Louvain, Unite Phys & Chim Hauts Polymeres POLY, B-1348 Louvain, Belgium; [Landoulsi, Jessem; Dupont-Gillain, Christine] Univ Catholique Louvain, Unite Chim Interfaces CIFA, B-1348 Louvain, Belgium	Demoustier-Champagne, S (reprint author), Univ Catholique Louvain, Unite Phys & Chim Hauts Polymeres POLY, Pl Croix Sud 1, B-1348 Louvain, Belgium.	sophie.demoustier@uclouvain.be			BELSPO [IAP 6/27]; FNRS; FRIA	The authors thank Etienne Ferain and it<INF>4</INF>ip company for supplying polycarbonate membranes. This work was financially supported by BELSPO in the frame of network IAP 6/27. S.D.-C. thanks the F.R.S.-FNRS for her Senior Research Associate position. C.R. acknowledges financial support from FRIA.	Ai SF, 2003, J AM CHEM SOC, V125, P11140, DOI 10.1021/ja0356378; Lee CH, 2001, INT J PHARM, V221, P1, DOI 10.1016/S0378-5173(01)00691-3; Zhang J, 2005, BIOMATERIALS, V26, P3353, DOI 10.1016/j.biomaterials.2004.08.019; Qu X, 2008, CHEM-EUR J, V14, P10303, DOI 10.1002/chem.200800771; Liang ZJ, 2003, ADV MATER, V15, P1849, DOI 10.1002/adma.200305580; Tian Y, 2006, BIOMACROMOLECULES, V7, P2539, DOI 1…	21	24	25	1	10	AMER CHEMICAL SOC	WASHINGTON	1155 16TH ST, NW, WASHINGTON, DC 20036 USA	1525-7797			BIOMACROMOLECULES	Biomacromolecules	MAY	2009	10	5
J	Li, BY; Jiang, BB; Boyce, BM; Lindsey, BA				Li, Bingyun; Jiang, Bingbing; Boyce, Brandon M.; Lindsey, Brock A.			Multilayer polypeptide nanoscale coatings incorporating IL-12 for the prevention of biomedical device-associated infections	BIOMATERIALS			English	Article						Antimicrobial; Bone; Cytokine; Drug delivery; Infection; Surface modification	RESISTANT STAPHYLOCOCCUS-AUREUS; BIODEGRADABLE MICROSPHERES; IMMUNE-RESPONSE; FEMUR FRACTURE; INTERLEUKIN-12; IMPLANTS; CYTOKINE; TRAUMA; TISSUE; MODEL	Biomedical device-associated infection is one of the most common and problematic complications faced by millions of patients worldwide. The current antibiotic therapy strategies face challenges, the most serious of which is antibiotic resistance. Studies have shown that the systemic level of interleukin 12 (IL-12) decreases following major injuries resulting in decreased cell-mediated immune resp…	[Li, Bingyun] W Virginia Univ, Dept Orthopaed, Biomat Bioengn & Nanotechnol Lab, Sch Med, Morgantown, WV 26506 USA; [Li, Bingyun] WVNano Initiat, Morgantown, WV 26506 USA; [Li, Bingyun] W Virginia Univ, Dept Chem Engn, Coll Engn & Mineral Resources, Morgantown, WV 26506 USA	Li, BY (reprint author), W Virginia Univ, Dept Orthopaed, Biomat Bioengn & Nanotechnol Lab, Sch Med, Morgantown, WV 26506 USA.	bli@hsc.wvu.edu			AO Foundation; NASA WV EPSCoR; WVU	This work was supported by the AO Foundation, NASA WV EPSCoR, and WVU. Project S-07-43L was supported by the AO Research Fund of the AO Foundation. We thank John G. Thomas, PhD (microbiologist, Department of Pathology, West Virginia University) for biofilm studies, John B. Barnett, PhD (immunologist, Department of Microbiology, Immunology & Cell Biology, West Virginia University) for mentoring BL…	Marriott I, 2004, AM J PATHOL, V164, P1399, DOI 10.1016/S0002-9440(10)63226-9; Brombacher F, 2003, TRENDS IMMUNOL, V24, P207, DOI 10.1016/S1471-4906(03)00067-X; CHEHIMI J, 1994, J CLIN IMMUNOL, V14, P149, DOI 10.1007/BF01533364; Heseltine P, 2000, CLIN MICROBIOL INFEC, V6, P11; Bostman OM, 2000, CLIN ORTHOP RELAT R, P216; HEINZEL FP, 1993, J EXP MED, V177, P1505, DOI 10.1084/jem.177.5.1505; Bajet…	35	51	52	3	19	ELSEVIER SCI LTD	OXFORD	THE BOULEVARD, LANGFORD LANE, KIDLINGTON, OXFORD OX5 1GB, OXON, ENGLAND	0142-9612			BIOMATERIALS	Biomaterials	MAY	2009	30	13
J	Wang, P; Hu, J; Ma, PX				Wang, Peng; Hu, Jiang; Ma, Peter X.			The engineering of patient-specific, anatomically shaped, digits	BIOMATERIALS			English	Article						Bone tissue engineering; Nanofibrous scaffold; 3D printing; Anatomical shape; Digit	BIODEGRADABLE POLYMER SCAFFOLDS; FOAMING/SALT-LEACHING METHOD; EMBRYONIC STEM-CELLS; OSTEOBLAST DIFFERENTIATION; COMPOSITE SCAFFOLDS; TISSUE; ARCHITECTURE; FABRICATION; REGENERATION; MORPHOLOGY	It is now recognized that geometric structures of scaffolds at several size levels have profound influences on cell adhesion, viability, proliferation and differentiation. This study aims to develop an integrated process to fabricate scaffolds with controllable geometric structures at nano-, micro- and macro-scales. A phase-separation method is used to prepare interconnected poly(L-lactide) (PLLA…	[Wang, Peng; Hu, Jiang; Ma, Peter X.] Univ Michigan, Dept Biol & Mat Sci, Ann Arbor, MI 48109 USA; [Ma, Peter X.] Univ Michigan, Dept Biomed Engn, Ann Arbor, MI 48109 USA; [Ma, Peter X.] Univ Michigan, Ctr Macromol Sci & Engn, Ann Arbor, MI 48109 USA	Ma, PX (reprint author), Univ Michigan, Dept Biol & Mat Sci, 1011 N Univ Ave,Room 2211, Ann Arbor, MI 48109 USA.	mapx@umich.edu	Ma, Peter/E-4895-2011; Hu, Jiang/D-7904-2012				Pattison MA, 2005, BIOMATERIALS, V26, P2491, DOI 10.1016/j.biomaterials.2004.07.011; Tuzlakoglu K, 2005, J MATER SCI-MATER M, V16, P1099, DOI 10.1007/s10856-005-4713-8; Ma PX, 1999, J BIOMED MATER RES, V46, P60, DOI 10.1002/(SICI)1097-4636(199907)46:1<60::AID-JBM7>3.0.CO;2-H; Wei GB, 2006, J BIOMED MATER RES A, V78A, P306, DOI 10.1002/jbm.a.30704; Woo KM, 2003, J BIOMED MATER RES A, V67A, P531, D…	38	25	26	6	40	ELSEVIER SCI LTD	OXFORD	THE BOULEVARD, LANGFORD LANE, KIDLINGTON, OXFORD OX5 1GB, OXON, ENGLAND	0142-9612			BIOMATERIALS	Biomaterials	MAY	2009	30	14
J	Cui, TK; Wang, XH; Yan, YN; Zhang, RJ				Cui, Tongkui; Wang, Xiaohong; Yan, Yongnian; Zhang, Renji			Rapid Prototyping a Double-layer Polyurethane-collagen Conduit and its Schwann Cell Compatibility	JOURNAL OF BIOACTIVE AND COMPATIBLE POLYMERS			English	Article						rapid prototyping; Schwann cell; doubled layered poly (urethane-collagen) nerve conduits; low-temperature deposition technology; tissue engineering	PERIPHERAL-NERVE REGENERATION; BIOARTIFICIAL LIVERS; GUIDE CONDUIT; GRAFT	A new double-layer conduit that combined an outer synthetic polyurethane (PU) layer and inner natural collagen layer was fabricated via a double-nozzle low-temperature deposition manufacturing (DLDM) technology. The outer PU layer provided a mechanically stable tunnel against scar tissue invasion in vivo, while the inner collagen layer promoted Schwann cell adhesion, migration, and proliferation.…	[Cui, Tongkui; Wang, Xiaohong; Yan, Yongnian; Zhang, Renji] Tsinghua Univ, Minist Educ, Key Lab Adv Mat Proc Technol, Beijing 100084, Peoples R China; [Cui, Tongkui; Wang, Xiaohong; Yan, Yongnian; Zhang, Renji] Tsinghua Univ, Ctr Organ Mfg, Dept Mech Engn, Beijing 100084, Peoples R China; [Cui, Tongkui; Wang, Xiaohong; Yan, Yongnian; Zhang, Renji] Tsinghua Univ, Inst Life Sci & Med, Beijing 10008…	Wang, XH (reprint author), Tsinghua Univ, Minist Educ, Key Lab Adv Mat Proc Technol, Beijing 100084, Peoples R China.	wangxiaohong@tsinghua.edu.cn			National Natural Science Foundation of China/the Research Grants Council of Hong Kong (NSFC/RGC) [50731160625]; Foundation of Key Laboratory for Advanced Materials Processing Technology, Ministry of Education of China [2006009]; National Natural Science Foundation of China [30540060, 30440043]; Beijing Municipal Science & Technology Commission [H060920050530]	This study was supported by the National Natural Science Foundation of China/the Research Grants Council of Hong Kong (NSFC/RGC, Grant No. 50731160625), the Foundation of Key Laboratory for Advanced Materials Processing Technology, Ministry of Education of China (Grant No. 2006009), the National Natural Science Foundation of China (Grant No. 30540060 & 30440043). The authors gratefully thank Beij…	Wan ACA, 2001, BIOMATERIALS, V22, P1147, DOI 10.1016/S0142-9612(00)00355-0; Schlosshauer B, 2003, BRAIN RES, V963, P321, DOI 10.1016/S0006-8993(02)03930-6; Xu W, 2008, J BIOACT COMPAT POL, V23, P103, DOI 10.1177/0883911507088271; DENDUNNEN WFA, 1993, MICROSURG, V14, P508, DOI 10.1002/micr.1920140808; Oh SH, 2008, BIOMATERIALS, V29, P1601, DOI 10.1016/j.biomaterials.2007.11.036; Dubey N, 1999, EXP…	19	15	16	2	10	SAGE PUBLICATIONS LTD	LONDON	1 OLIVERS YARD, 55 CITY ROAD, LONDON EC1Y 1SP, ENGLAND	0883-9115			J BIOACT COMPAT POL	J. Bioact. Compat. Polym.	MAY	2009	24
J	Liu, L; Xiong, Z; Zhang, RJ; Jin, L; Yan, YN				Liu, Li; Xiong, Zhuo; Zhang, Renji; Jin, Le; Yan, Yongnian			A Novel Osteochondral Scaffold Fabricated via Multi-nozzle Low-temperature Deposition Manufacturing	JOURNAL OF BIOACTIVE AND COMPATIBLE POLYMERS			English	Article						tissue engineering; rapid prototyping; osteochondral; separate interface; low-temperature deposition; bone-like tissue; cartilage-like tissue	CALCIUM-PHOSPHATE CERAMICS; POLYCAPROLACTONE SCAFFOLDS; OSTEOINDUCTIVE BIOMATERIAL; MECHANICAL-PROPERTIES; BONE; CELLS; DEGRADATION; HYDROGEL; CARRIER; REPAIR	A functional-region/separate-interface/single-cell-type of tissue engineering pathway was evaluated to regenerate osteochondral defects that are deep in the marrow cavity. A gradient osteochondral scaffold fabricated via a rapid prototyping technology, called multi-nozzle low-temperature deposition manufacturing, was composed of three parts with different materials and pore-structures, respective…	[Liu, Li; Xiong, Zhuo; Zhang, Renji; Jin, Le; Yan, Yongnian] Tsinghua Univ, Dept Mech Engn, Key Lab Adv Mat Proc Technol, Minist Educ, Beijing 100084, Peoples R China	Xiong, Z (reprint author), Tsinghua Univ, Dept Mech Engn, Key Lab Adv Mat Proc Technol, Minist Educ, Beijing 100084, Peoples R China.	xiongzhuo99@mails.tsinghua.edu.cn			Hi-tech Research and Development Program of China [715-009-0160]; National Natural Science Foundation of China [50675108]	The authors would like to thank the Hi-tech Research and Development Program of China under grant number 715-009-0160 and the National Natural Science Foundation of China under grant number 50675108 for supporting this work.	Miranda P, 2006, ACTA BIOMATER, V2, P457, DOI 10.1016/j.actbio.2006.02.004; Xiong Z, 2002, SCRIPTA MATER, V46, P771, DOI 10.1016/S1359-6462(02)00071-4; BERGSMA JE, 1995, BIOMATERIALS, V16, P25, DOI 10.1016/0142-9612(95)91092-D; Archer CW, 2003, INT J BIOCHEM CELL B, V35, P401, DOI 10.1016/S1357-2725(02)00301-1; Yuan HP, 2001, BIOMATERIALS, V22, P2617, DOI 10.1016/S0142-9612(00)00450-6; Felson DT,…	26	12	15	0	10	SAGE PUBLICATIONS LTD	LONDON	1 OLIVERS YARD, 55 CITY ROAD, LONDON EC1Y 1SP, ENGLAND	0883-9115			J BIOACT COMPAT POL	J. Bioact. Compat. Polym.	MAY	2009	24
J	Xu, SL; Yang, Y; Wang, XB; Wang, CF				Xu, Shanglong; Yang, Yue; Wang, Xibin; Wang, Chaofeng			Branched Channel Scaffolds Fabricated by SFF for Direct Cell Growth Observations	JOURNAL OF BIOACTIVE AND COMPATIBLE POLYMERS			English	Article						scaffolds; rapid prototyping; cell; solid free form; tissue engineering; real time culture viewing; simultaneous culture viewing	PERFUSION BIOREACTOR; BETA-TCP; TISSUE; BONE; DESIGN; POLYMER	A beta-TCP scaffold with a branched channel system was designed to create a novel micro-device that allowed culture perfusion and direct time observation of the cells attached. The scaffold was made by indirect solid free form fabrication (SFF) technology. The flow channel structure was exposed so that the perfusion of the mesenchymal stem cell (MSC) culture could be viewed directly. The cell-see…	[Xu, Shanglong] Univ Elect Sci & Technol, Sch Mechatron Engn, Chengdu, Peoples R China; [Yang, Yue; Wang, Xibin] Beijing Inst Technol, Sch Mech & Vehicle Engn, Beijing 100081, Peoples R China; [Wang, Chaofeng] Fourth Mil Med Univ, Xijing Hosp, Xian 710032, Peoples R China	Yang, Y (reprint author), Beijing Inst Technol, Sch Mech & Vehicle Engn, Beijing 100081, Peoples R China.	xslbill@yahoo.com.cn; whyy126@126.com			Young Teacher Foundation of University of Electronic Science and Technology of China	This work was funded by the Young Teacher Foundation of University of Electronic Science and Technology of China.	Lam CXF, 2002, MAT SCI ENG C-BIO S, V20, P49, DOI 10.1016/S0928-4931(02)00012-7; Botchwey EA, 2003, J BIOMED MATER RES A, V67A, P357, DOI 10.1002/jbm.a.10111; Sachlos E, 2003, BIOMATERIALS, V24, P1487, DOI 10.1016/S0142-9612(02)00528-8; Sakai Y, 2004, MAT SCI ENG C-BIO S, V24, P379, DOI 10.1016/j.msec.2003.12.007; Lin LL, 2008, IFMBE PROC, V19, P88; Blokhuis TJ, 2000, J TRAUMA, V48, P179, DOI 10.…	26	0	0	1	2	SAGE PUBLICATIONS LTD	LONDON	1 OLIVERS YARD, 55 CITY ROAD, LONDON EC1Y 1SP, ENGLAND	0883-9115			J BIOACT COMPAT POL	J. Bioact. Compat. Polym.	MAY	2009	24			1
J	Makitie, AA; Yan, YN; Wang, XH; Xiong, Z; Paloheimo, KS; Tuomi, J; Paloheimo, M; Salo, J; Renkonen, R				Makitie, Antti A.; Yan, Yongnian; Wang, Xiaohong; Xiong, Zhuo; Paloheimo, Kaija-Stiina; Tuomi, Jukka; Paloheimo, Markku; Salo, Jari; Renkonen, Risto			In Vitro Evaluation of a 3D PLGA-TCP Composite Scaffold in an Experimental Bioreactor	JOURNAL OF BIOACTIVE AND COMPATIBLE POLYMERS			English	Article						rapid prototyping; scaffold; tissue culture; biomanufacturing	FABRICATION; REGENERATION; CONSTRUCTS; HYDROGEL; GELATIN; SYSTEM; CELLS	A 3D poly(lactic acid-co-glycolic acid)/tricalcium phosphate (PLGA-TCP) composite scaffold, generated with the low-temperature deposition modeling rapid prototyping technique, was tested for its viability in a 3D cell cultivation in vitro. The aim was to find optimal cell culture conditions for the selected scaffold material and to monitor cell division, differentiation, and migration of selected…	[Makitie, Antti A.; Paloheimo, Kaija-Stiina; Tuomi, Jukka; Paloheimo, Markku] Helsinki Univ Technol, BIT Res Ctr, Espoo 02015, Finland; [Makitie, Antti A.] Helsinki Univ Hosp, Dept Otolaryngol, Helsinki, Finland; [Makitie, Antti A.] Turku Univ Hosp, Dept Otolaryngol, FIN-20520 Turku, Finland; [Yan, Yongnian; Wang, Xiaohong; Xiong, Zhuo] Tsinghua Univ, Dept Mech Engn, Beijing 100084, Peoples R Chi…	Makitie, AA (reprint author), Helsinki Univ Technol, BIT Res Ctr, POB 5500, Espoo 02015, Finland.	antti.makitie@helsinki.fi	Tuomi, Jukka/A-1204-2013	Tuomi, Jukka/0000-0001-9120-9309	Tekes Finnish Funding Agency for Technology and Innovation [40079/07]	This research was supported by Tekes Finnish Funding Agency for Technology and Innovation as part of the project Bioman II, grant no 40079/07.	Wang XH, 2006, TISSUE ENG, V12, P83, DOI 10.1089/ten.2006.12.83; SACHS E, 1992, J ENG IND-T ASME, V114, P481; Xiong Z, 2002, SCRIPTA MATER, V46, P771, DOI 10.1016/S1359-6462(02)00071-4; Yan YN, 2005, J BIOACT COMPAT POL, V20, P259, DOI 10.1177/0883911505053658; Kyriakidou K, 2008, J BIOACT COMPAT POL, V23, P227, DOI 10.1177/0883911508091905; Yeong WY, 2004, TRENDS BIOTECHNOL, V22, P643, DOI 10.10…	15	0	1	2	7	SAGE PUBLICATIONS LTD	LONDON	1 OLIVERS YARD, 55 CITY ROAD, LONDON EC1Y 1SP, ENGLAND	0883-9115			J BIOACT COMPAT POL	J. Bioact. Compat. Polym.	MAY	2009	24
J	Li, SJ; Yan, YN; Xiong, Z; Weng, CY; Zhang, RJ; Wang, XH				Li, Shengjie; Yan, Yongnian; Xiong, Zhuo; Weng, Chenyang; Zhang, Renji; Wang, Xiaohong			Gradient Hydrogel Construct Based on an Improved Cell Assembling System	JOURNAL OF BIOACTIVE AND COMPATIBLE POLYMERS			English	Article						rapid prototyping; tissue engineering; biomanufacturing; hydrogel; scaffold; cell assembling; neuron cell; schwann cell	TISSUE-ENGINEERED CONSTRUCTS; BIOARTIFICIAL LIVERS; TECHNOLOGY; POLYURETHANE; PRINCIPLES; MIGRATION; XENOGRAFT; GELATIN; INJURY; FIBRIN	In this study, a two-step crosslinking method derived from commercial rapid prototyping equipment was used to fabricate a gradient hydrogel scaffold in vitro. This system contained two types of nozzles; one was double-nozzle unit, used for relatively simple gradient hydrogel scaffold composed of two nonmiscible hydrogel materials. The other was single nozzle that was used for mixing a gradient hy…	[Wang, Xiaohong] Tsinghua Univ, Dept Mech Engn, Ctr Organ Mfg, Beijing 100084, Peoples R China; Minist Educ, Key Lab Adv Mat Proc Technol, Beijing 100084, Peoples R China	Wang, XH (reprint author), Tsinghua Univ, Dept Mech Engn, Ctr Organ Mfg, Beijing 100084, Peoples R China.	wangxiaohong@tsinghua.edu.cn			National Natural Science Foundation of China [50575118, 30540060, 30440043]; China Postdoctoral Science Foundation [20070410055]; National Natural Science Foundation of China/the Research Grants Council of Hong Kong (NSFC/RGC) [50731160625]	This study was supported by the National Natural Science Foundation of China (grant number 50575118 & 30540060 & 30440043), China Postdoctoral Science Foundation (grant number 20070410055), and the National Natural Science Foundation of China/the Research Grants Council of Hong Kong (NSFC/RGC, grant No. 50731160625).	Wang XH, 2006, TISSUE ENG, V12, P83, DOI 10.1089/ten.2006.12.83; Akassoglou K, 2002, NEURON, V33, P861, DOI 10.1016/S0896-6273(02)00617-7; Odde DJ, 2000, BIOTECHNOL BIOENG, V67, P312, DOI 10.1002/(SICI)1097-0290(20000205)67:3<312::AID-BIT7>3.0.CO;2-F; Martin U, 2000, XENOTRANSPLANTATION, V7, P138, DOI 10.1034/j.1399-3089.2000.00052.x; Xu W, 2008, J BIOACT COMPAT POL, V23, P103, DOI 10.1177/088391…	27	33	34	1	28	SAGE PUBLICATIONS LTD	LONDON	1 OLIVERS YARD, 55 CITY ROAD, LONDON EC1Y 1SP, ENGLAND	0883-9115			J BIOACT COMPAT POL	J. Bioact. Compat. Polym.	MAY	2009	24
J	Lian, Q; Li, DC; Jin, ZM; Wang, J; Li, AM; Wang, Z; Jin, ZM				Lian, Qin; Li, Dichen; Jin, Zhongmin; Wang, Jue; Li, Aimin; Wang, Zhen; Jin, Zhongmin			Fabrication and In Vitro Evaluation of Calcium Phosphate Combined with Chitosan Fibers for Scaffold Structures	JOURNAL OF BIOACTIVE AND COMPATIBLE POLYMERS			English	Article						tissue engineering; scaffold; rapid prototyping; fiber-reinforced composite; fiber structure; BMCs; biocompatibility	MECHANICAL-PROPERTIES; COMPOSITE SCAFFOLD; PORE-SIZE; BONE; CEMENT; REINFORCEMENT; CELLS; HYDROXYAPATITE; CONSTRUCTION; POROSITY	A rapid prototyping and rapid tool technique-based method was developed to fabricate chitosan fiber calcium phosphate cement composites (CF/CPC) for bone tissue engineering scaffold applications. The products were characterized and the in vitro performance with canine bone marrow stem cells (BMCs) on CF/CPC scaffold with controlled fiber structures evaluated. The X-ray diffraction analysis showed…	[Lian, Qin; Li, Dichen; Jin, Zhongmin; Wang, Jue] Xi An Jiao Tong Univ, State Key Lab Mfg Syst Engn, Xian 710049, Peoples R China; [Li, Aimin; Wang, Zhen] Fourth Mil Med Univ, Inst Orthoped Surg, Xian 710032, Peoples R China; [Jin, Zhongmin] Univ Leeds, Inst Med & Biol Engn, Sch Mech Engn, Leeds LS2 9JL, W Yorkshire, England	Li, DC (reprint author), Xi An Jiao Tong Univ, State Key Lab Mfg Syst Engn, Xian 710049, Peoples R China.	dcli@mail.xjtu.edu.cn			Natural Science Foundation of China [50775178, 50628505]; China Postdoctoral Science Foundation [200801430]; Natural Science Foundation of Shaanxi Province [SJ08E110]; Program for Changjiang Scholars and Innovative Research Team in University [IRT0646]	This work was supported by grants from the Natural Science Foundation of China (50775178, 50628505), China Postdoctoral Science Foundation (200801430), Natural Science Foundation of Shaanxi Province (SJ08E110), and by Program for Changjiang Scholars and Innovative Research Team in University (IRT0646).	Xu HHK, 2005, BIOMATERIALS, V26, P1337, DOI 10.1016/j.biomaterials.2004.04.043; Schroeder C, 2005, COMPUT AIDED DESIGN, V37, P339, DOI 10.1016/j.cad.2004.03.008; Xu HHK, 2001, J BIOMED MATER RES, V57, P457, DOI 10.1002/1097-4636(20011205)57:3<457::AID-JBM1189>3.0.CO;2-X; Ryu W, 2007, BIOMATERIALS, V28, P1174, DOI 10.1016/j.biomaterials.2006.11.002; Zhang Y, 2002, J BIOMED MATER RES, V61, P1, DOI …	36	9	9	0	2	SAGE PUBLICATIONS LTD	LONDON	1 OLIVERS YARD, 55 CITY ROAD, LONDON EC1Y 1SP, ENGLAND	0883-9115			J BIOACT COMPAT POL	J. Bioact. Compat. Polym.	MAY	2009	24			1
J	Wu, WZ; Zhang, Y; Li, H; Wang, WS				Wu, Wenzheng; Zhang, Yang; Li, Hu; Wang, Wanshan			Fabrication of Repairing Skull Bone Defects Based on the Rapid Prototyping	JOURNAL OF BIOACTIVE AND COMPATIBLE POLYMERS			English	Article						rapid prototyping; bio-manufacturing engineering; bone repairing; CT image processing; tissue engineering	TISSUE INGROWTH; PORE-SIZE; SCAFFOLDS; DESIGN; MODEL	The Rapid Prototyping (RP) manufacture technology, computer tomography (CT) image processing, and mechanical analyses were adopted to repair a skull defect injury. After the patient was inspected by spiral CT the data was exported to Digital Imaging and Communications in Medicine (DICOM) format. The data was processed with Mimics software to eliminate noise and gray-level registration. The proces…	[Wu, Wenzheng; Zhang, Yang; Li, Hu; Wang, Wanshan] Northeastern Univ, Sch Mech Engn & Automat, Shenyang 110004, Liaoning, Peoples R China	Wu, WZ (reprint author), Northeastern Univ, Sch Mech Engn & Automat, Shenyang 110004, Liaoning, Peoples R China.	wenzheng.wu@gmail.com			Specialized Research Foundation for the Doctoral Program of Higher Education [105057, 145015]	This study was supported by the Specialized Research Foundation for the Doctoral Program of Higher Education 105057 and 145015. The authors wish to thank the anonymous referees for their careful reading and constructive comments on this article.	Zhang Z, 2004, BIOMATERIALS, V25, P177, DOI 10.1016/S0142-9612(03)00478-2; O'Brien FJ, 2005, BIOMATERIALS, V26, P433, DOI 10.1016/j.biomaterials.2004.02.052; Finkemeier CG, 2002, J BONE JOINT SURG AM, V84A, P454; Unger RE, 2007, BIOMATERIALS, V28, P3965, DOI 10.1016/j.biomaterials.2007.05.032; Wenger A, 2004, TISSUE ENG, V10, P1536, DOI 10.1089/1076327042500283; Hollister SJ, 2002, BIOMATERIALS, …	23	9	11	2	15	SAGE PUBLICATIONS LTD	LONDON	1 OLIVERS YARD, 55 CITY ROAD, LONDON EC1Y 1SP, ENGLAND	0883-9115			J BIOACT COMPAT POL	J. Bioact. Compat. Polym.	MAY	2009	24
J	Ma, X; Wu, XM; Hu, YY; Xiong, Z; Lv, R; Wang, J; Li, D; Yan, YN				Ma, Xing; Wu, Xiaoming; Hu, Yunyu; Xiong, Zhuo; Lv, Rong; Wang, Jun; Li, Dan; Yan, Yongnian			Intervertebral Spinal Fusion Using a RP-based PLGA/TCP/bBMP Biomimetic Grafting Material	JOURNAL OF BIOACTIVE AND COMPATIBLE POLYMERS			English	Article						rapid prototyping (RP); scaffold; bone morphogenetic protein (BMP); spine fusion; goat; tissue engineering	BONE; SCAFFOLDS; TISSUE; CELLS; ANGIOGENESIS; HYDROGEL	Three-dimensional highly porous poly(DL-lactic-co-glycolicacid)/tricalcium phosphate (PLGA/TCP) scaffolds were synthesized via a rapid prototyping (RP) technique. Bovine bone morphogenetic protein (bBMP) was loaded into the biopolymer scaffolds (PLGA/TCP/bBMP). Both the PLGA/TCP scaffolds and the PLGA/TCP/bBMP composites were evaluated by scanning electron microscopy. Lumbar intervertebral body f…	[Ma, Xing; Hu, Yunyu; Lv, Rong; Wang, Jun; Li, Dan] Fourth Mil Med Univ, Inst Orthopaed Surg, Xijing Hosp, Xian 710032, Peoples R China; [Ma, Xing] Xi An Jiao Tong Univ, Dept Orthopaed, Affiliated Hosp 1, Sch Med, Xian 710061, Peoples R China; [Ma, Xing; Hu, Yunyu; Lv, Rong; Wang, Jun; Li, Dan] Fourth Mil Med Univ, Dept Orthopaed, Xijing Hosp, Xian 710032, Peoples R China; [Wu, Xiaoming] Fourth M…	Hu, YY (reprint author), Fourth Mil Med Univ, Inst Orthopaed Surg, Xijing Hosp, Xian 710032, Peoples R China.	orth1@fmmu.edu.cn			Hi-tech Research and Development Program of China [715-009-0160]; National Natural Science Funds of China [30300356, 50577067]	We would like to thank the Hi-tech Research and Development Program of China for supporting this work under grant number 715-009-0160. This work is also supported by the National Natural Science Funds of China under grant number 30300356, 50577067.	Rhee JM, 2007, SPINE, V32, P2980; Fei ZQ, 2008, J MATER SCI-MATER M, V19, P1109, DOI 10.1007/s10856-007-3050-5; Xiong Z, 2002, SCRIPTA MATER, V46, P771, DOI 10.1016/S1359-6462(02)00071-4; Xu W, 2008, J BIOACT COMPAT POL, V23, P103, DOI 10.1177/0883911507088271; Glowacki J, 2008, BIOPOLYMERS, V89, P338, DOI 10.1002/bip.20871; Yao R, 2009, J BIOACT COMPAT POL, V24, P5, DOI 10.1177/0883911508099367;…	22	13	14	0	7	SAGE PUBLICATIONS LTD	LONDON	1 OLIVERS YARD, 55 CITY ROAD, LONDON EC1Y 1SP, ENGLAND	0883-9115			J BIOACT COMPAT POL	J. Bioact. Compat. Polym.	MAY	2009	24
J	Li, SJ; Xiong, Z; Wang, XH; Yan, YN; Liu, HX; Zhang, RJ				Li, Shengjie; Xiong, Zhuo; Wang, Xiaohong; Yan, Yongnian; Liu, Haixia; Zhang, Renji			Direct Fabrication of a Hybrid Cell/Hydrogel Construct by a Double-nozzle Assembling Technology	JOURNAL OF BIOACTIVE AND COMPATIBLE POLYMERS			English	Article						rapid prototyping; double-nozzle assembling; liver regeneration; hepatocyte; adipose-derived stromal cell; tissue engineering; vascular-like network; hybrid cell/hydrogel construct	COLLAGEN/CHITOSAN MATRICES; BIOARTIFICIAL LIVERS; HEPATIC TISSUE; TRANSPLANTATION; POLYURETHANE; GENERATION; HYDROGEL; GELATIN; SYSTEMS; DEVICE	Assembling multitype cells and biomimic extracellular matrix materials in a single construct is a promising method to regenerate complex tissues/organs in vitro. A new double-nozzle assembling technique was used to fabricate a hybrid cell/hydrogel construct with a vascular-like network to perform as a mass exchange conduit. Using a digital model to mimic an anatomical liver structure, adipose-der…	[Li, Shengjie; Xiong, Zhuo; Wang, Xiaohong; Yan, Yongnian; Liu, Haixia; Zhang, Renji] Tsinghua Univ, Dept Mech Engn, Key Lab Adv Mat Proc Technol, Minist Educ, Beijing 100084, Peoples R China; [Li, Shengjie; Xiong, Zhuo; Wang, Xiaohong; Yan, Yongnian; Liu, Haixia; Zhang, Renji] Tsinghua Univ, Ctr Organ Mfg, Dept Mech Engn, Beijing 100084, Peoples R China; [Li, Shengjie; Xiong, Zhuo; Wang, Xiaohon…	Wang, XH (reprint author), Tsinghua Univ, Dept Mech Engn, Key Lab Adv Mat Proc Technol, Minist Educ, Beijing 100084, Peoples R China.	wangxiaohong@tsinghua.edu.cn			National Natural Science Foundation of China/the Research Grants Council of Hong Kong (NSFC/RGC) [50731160625]; National Natural Science Foundation of China [50575118, 30540060, 30440043]; China Postdoctoral Science Foundation [20070410055]; Beijing Municipal Science & Technology Commission [H060920050530]	This study was supported by the National Natural Science Foundation of China/the Research Grants Council of Hong Kong (NSFC/RGC, Grant No. 50731160625), the National Natural Science Foundation of China (Grant Nos. 50575118 & 30540060 & 30440043), and China Postdoctoral Science Foundation (Grant No. 20070410055). The authors are grateful to the Beijing Municipal Science & Technology Commission for…	*AM LIV FDN, 1977, HEP LIV GALL DIS US; Wang XH, 2006, TISSUE ENG, V12, P83, DOI 10.1089/ten.2006.12.83; Cooper DKC, 2002, ANNU REV MED, V53, P133, DOI 10.1146/annurev.med.53.082901.103900; Wang XH, 2005, J BIOMED MATER RES B, V75B, P91, DOI 10.1002/jbm.b.32064; Wang XH, 2006, J BIOACT COMPAT POL, V21, P39, DOI 10.1177/0883911506060201; Yu X, 2005, J BIOACT COMPAT POL, V20, P15, DOI 10.1177/08839…	34	45	50	5	42	SAGE PUBLICATIONS LTD	LONDON	1 OLIVERS YARD, 55 CITY ROAD, LONDON EC1Y 1SP, ENGLAND	0883-9115			J BIOACT COMPAT POL	J. Bioact. Compat. Polym.	MAY	2009	24	3
J	Buchmeiser, MR				Buchmeiser, Michael R.			Monolithic Biocompatible and Biodegradable Scaffolds for Tissue Engineering	JOURNAL OF POLYMER SCIENCE PART A-POLYMER CHEMISTRY			English	Review						biocompatibility; biodegradable; catalysis; electron beam curing; monolith; reaction injection molding; ROMP	OPENING METATHESIS POLYMERIZATION; RAPID PROTOTYPING TECHNIQUES; ADIPOSE-TISSUE; DRUG-DELIVERY; MICROPILLAR INTERFACES; CELLULAR ENVIRONMENTS; MACROPOROUS POLYMER; SEPARATION BEHAVIOR; STEM-CELLS; BONE	The state of the art in polymeric materials for tissue engineering as well as the needs and concerns for future medical applications are outlined and discussed and brought into relation to recent developments in polymer chemistry. Particularly, the recent developments in micro- and nano-structured polymeric monoliths designed for these purposes will be discussed. (C) 2009 Wiley Periodicals, Inc. …	[Buchmeiser, Michael R.] Leibniz Inst Oberflachenmodifizierung eV, D-04318 Leipzig, Germany; [Buchmeiser, Michael R.] Univ Leipzig, Inst Tech Chem, D-04103 Leipzig, Germany	Buchmeiser, MR (reprint author), Leibniz Inst Oberflachenmodifizierung eV, Permoserstr 15, D-04318 Leipzig, Germany.	michael.buchmeiser@iom-leipzig.de					LANGER R, 1990, BIOMATERIALS, V11, P738, DOI 10.1016/0142-9612(90)90038-R; Jones JR, 2004, J BIOMED MATER RES B, V68B, P36, DOI 10.1002/jbm.b.10071; Girard PP, 2007, SOFT MATTER, V3, P307, DOI 10.1039/b614008d; Meldrum FC, 2008, CHEM REV, V108, P4332, DOI 10.1021/cr8002856; Ramakrishna S, 2001, COMPOS SCI TECHNOL, V61, P1189, DOI 10.1016/S0266-3538(00)00241-4; Weigel T, 2006, EXPERT REV MED DEVIC…	102	8	8	3	9	JOHN WILEY & SONS INC	HOBOKEN	111 RIVER ST, HOBOKEN, NJ 07030 USA	0887-624X			J POLYM SCI POL CHEM	J. Polym. Sci. Pol. Chem.	MAY 1	2009	47	9
J	Douglas, T; Warnke, PH; Temel, B; Wollny, P; Becker, ST; Springer, IN; Wiltfang, J; Sivananthan, S				Douglas, T.; Warnke, P. H.; Temel, B.; Wollny, P.; Becker, S. T.; Springer, I. N.; Wiltfang, J.; Sivananthan, S.			Rapid Prototyping: Porous Titanium Alloy Scaffolds Produced by Selective Laser Melting (SLM) for Bone Tissue Engineering	TISSUE ENGINEERING PART A			English	Meeting Abstract	International Bone-Tissue-Engineering Congress (BONE-TEC 2008)	NOV 07-09, 2008	Hannover, GERMANY						[Douglas, T.; Warnke, P. H.; Temel, B.; Wollny, P.; Becker, S. T.; Springer, I. N.; Wiltfang, J.; Sivananthan, S.] Univ Hosp Schleswig Holstein, Dept Oral & Maxillofacial Surg, Kiel, Germany			Wiltfang, Jorg/B-1767-2010					0	0	0	1	3	MARY ANN LIEBERT INC	NEW ROCHELLE	140 HUGUENOT STREET, 3RD FL, NEW ROCHELLE, NY 10801 USA	1937-3341			TISSUE ENG PT A	Tissue Eng. Part A	MAY	2009	15	5
J	Shao, YY; Zhu, BQ; Li, J; Liu, XR; Tan, X; Yang, XL				Shao, Yingya; Zhu, Baoqing; Li, Juan; Liu, Xinrong; Tan, Xin; Yang, Xinlin			Novel chitosan microsphere-templated microcapsules suitable for spontaneous loading of heparin	MATERIALS SCIENCE & ENGINEERING C-BIOMIMETIC AND SUPRAMOLECULAR SYSTEMS			English	Article						Chitosan; Heparin; Layer-by-layer; Microcapsules; Self-assembly; Spontaneous loading	IN-VITRO; POLYELECTROLYTE MICROCAPSULES; MULTILAYER MICROCAPSULES; BIOMEDICAL APPLICATIONS; DRUG-DELIVERY; RELEASE; ALGINATE; CARRIER; NANOPARTICLES; PARTICLES	This report aimed to describe a novel type of core-shell-structured microcapsules suitable for spontaneous loading of anticoagulant heparin. Chitosan (CS) microspheres were fabricated by a sodium sulfate-based precipitation process. The microspheres were approximately I pm in size and applied as templates for microcapsules prepared by the layer-by-layer (LbL) self-assembly technique. Polyelectrol…	[Shao, Yingya; Zhu, Baoqing; Li, Juan; Liu, Xinrong; Tan, Xin; Yang, Xinlin] Beijing Inst Technol, Sch Life Sci & Technol, Beijing 100081, Peoples R China	Yang, XL (reprint author), Univ Virginia, Sch Med, Orthopaed Res Labs, POB 800374, Charlottesville, VA 22908 USA.	xlyang@bit.edu.cn	Zhu, Baoqing/B-5887-2008		Beijing Municipal Science and Technology Commission [Y0905001000091]	This work supported by the Beijing Municipal Science and Technology Commission (No. Y0905001000091).	Agnihotri SA, 2004, J CONTROL RELEASE, V100, P5, DOI 10.1016/j.jconrel.2004.08.010; Mao ZW, 2005, J CONTROL RELEASE, V104, P193, DOI 10.1016/j.jconrel.2005.02.005; Sukhorukov GB, 1998, COLLOID SURFACE A, V137, P253, DOI 10.1016/S0927-7757(98)00213-1; Whitelock JM, 2005, CHEM REV, V105, P2745, DOI 10.1021/cr010213m; Zhao QH, 2007, NANOMED-NANOTECHNOL, V3, P63, DOI 10.1016/j.nano.2006.11.007; Voigt…	32	20	25	9	42	ELSEVIER SCIENCE BV	AMSTERDAM	PO BOX 211, 1000 AE AMSTERDAM, NETHERLANDS	0928-4931			MAT SCI ENG C-BIO S	Mater. Sci. Eng. C-Biomimetic Supramol. Syst.	APR 30	2009	29	3
J	Miao, YQ; Wang, H; Shao, YY; Tang, ZW; Wang, J; Lin, YH				Miao, Yuqing; Wang, Hua; Shao, Yuyan; Tang, Zhiwen; Wang, Jun; Lin, Yuehe			Layer-by-layer assembled hybrid film of carbon nanotubes/iron oxide nanocrystals for reagentless electrochemical detection of H2O2	SENSORS AND ACTUATORS B-CHEMICAL			English	Article						Carbon nanotube; Magnetic nanocystals; Peroxidase mimetics; H2O2	BIOMEDICAL APPLICATIONS; MAGNETIC NANOPARTICLES; MODIFIED ELECTRODE; GLUCOSE DETECTION; THIONINE; BIOSENSOR; FE3O4; SURFACE	A new approach to construct a reagentless electrochemical H2O2 sensor is described. Iron oxide magnetic nanocystals (IOMNs), as peroxidase mimetics, were assembled to form a multilayer structure through the layer-by-layer (LBL) method. Polythionin (PTh) was first electrodeposited onto the glassy carbon electrode (GCE) surface to introduce amino groups. Carboxyl functionalized multi-walled carbon …	[Miao, Yuqing] Zhejiang Normal Univ, Inst Phys Chem, Zhejiang Key Lab React Chem Solid Surfaces, Jinhua 321004, Peoples R China; [Miao, Yuqing; Wang, Hua; Shao, Yuyan; Tang, Zhiwen; Wang, Jun; Lin, Yuehe] Pacific NW Natl Lab, Richland, WA 99352 USA	Miao, YQ (reprint author), Zhejiang Normal Univ, Inst Phys Chem, Zhejiang Key Lab React Chem Solid Surfaces, Jinhua 321004, Peoples R China.	biosensors@zjnu.cn; Yuehe.Lin@pnl.gov	Shao, Yuyan/A-9911-2008; Lin, Yuehe/D-9762-2011	Shao, Yuyan/0000-0001-5735-2670; Lin, Yuehe/0000-0003-3791-7587	National Natural Science Foundation of China [90406016]; LDRD program at Pacific Northwest National Laboratory (PNNL); U.S. Department of Energy (DOE) [DE-AC05-76RL01830]	This material is based upon work funded partially by the National Natural Science Foundation of China (Grant No. 90406016) and partially by a LDRD program at Pacific Northwest National Laboratory (PNNL). The work was performed at the Environmental Molecular Sciences Laboratory, a national scientific user facility sponsored by the U.S. Department of Energy (DOE) and located at PNNL. PNNL is operat…	Adhoum N, 2008, SENSOR ACTUAT B-CHEM, V133, P588, DOI 10.1016/j.snb.2008.03.039; Li QW, 2004, CARBON, V42, P287, DOI 10.1016/j.carbon.2003.10.030; Gupta AK, 2005, BIOMATERIALS, V26, P3995, DOI 10.1016/j.biomaterials.2004.10.012; O'Connor M, 2004, ANALYST, V129, P1176, DOI 10.1039/b412805b; Salimi A, 2006, ELECTROANAL, V18, P703, DOI 10.1002/elan.200503454; Lin BL, 2007, BIOMED MATER, V2, P132, DO…	23	28	31	6	26	ELSEVIER SCIENCE SA	LAUSANNE	PO BOX 564, 1001 LAUSANNE, SWITZERLAND	0925-4005			SENSOR ACTUAT B-CHEM	Sens. Actuator B-Chem.	APR 24	2009	138	1
J	Mironov, V; Visconti, RP; Kasyanov, V; Forgacs, G; Drake, CJ; Markwald, RR				Mironov, Vladimir; Visconti, Richard P.; Kasyanov, Vladimir; Forgacs, Gabor; Drake, Christopher J.; Markwald, Roger R.			Organ printing: Tissue spheroids as building blocks	BIOMATERIALS			English	Article						Tissue engineering; Organ printing; Tissue spheroids; Tissue fusion; Bioreactor	OF-THE-ART; IN-VITRO; DEVELOPMENTAL BIOLOGY; DIFFERENTIAL ADHESION; DISSOCIATED CELLS; EMBRYONIC-TISSUES; FUTURE-DIRECTIONS; COLLAGEN GELS; VASCULARIZATION; MORPHOGENESIS	Organ printing can be defined as layer-by-layer additive robotic biofabrication of three-dimensional functional living macrotissues and organ constructs using tissue spheroids as building blocks. The microtissues and tissue spheroids are living materials with certain measurable, evolving and potentially controllable composition, material and biological properties. Closely placed tissue spheroids …	[Mironov, Vladimir; Visconti, Richard P.; Drake, Christopher J.; Markwald, Roger R.] Med Univ S Carolina, Bioprinting Res Ctr, Cardiovasc Dev Biol Ctr, Dept Cell Biol & Anat, Charleston, SC 29425 USA; [Kasyanov, Vladimir] Riga Stradins Univ, Dept Anat & Anthropol, Riga, Latvia; [Forgacs, Gabor] Univ Missouri, Dept Phys Biol & Biomed Engn, Columbia, MO 65211 USA	Mironov, V (reprint author), Med Univ S Carolina, Bioprinting Res Ctr, Cardiovasc Dev Biol Ctr, Dept Cell Biol & Anat, 173 Ashley Ave, Charleston, SC 29425 USA.	mironovv@musc.edu	Sano, Michael/E-1715-2011		NSF FIBR; MUSC Bioprinting Research Center [P20-RR7-16434]; NCRR [P20-RR7-6461]	Work was funded by NSF FIBR and MUSC Bioprinting Research Center grants, P20-RR7-16434 from the NCRR and P20-RR7-6461 from the SC IDeA Network of Biomedical Research Excellence.	Shepherd BR, 2004, ARTERIOSCL THROM VAS, V24, P898, DOI 10.1161/01.ATV.0000124103.86943.1e; Dean DM, 2008, TISSUE ENG PT A, V14, P1989, DOI 10.1089/ten.tea.2007.0320; Bartholoma P, 2005, J BIOMOL SCREEN, V10, P705, DOI 10.1177/1087057105277841; Moon JJ, 2008, CURR TOP MED CHEM, V8, P300; Lareu RR, 2007, TISSUE ENG, V13, P385, DOI 10.1089/ten.2006.0224; Kloss D, 2008, LAB CHIP, V8, P879, DOI 10.10…	70	304	314	25	214	ELSEVIER SCI LTD	OXFORD	THE BOULEVARD, LANGFORD LANE, KIDLINGTON, OXFORD OX5 1GB, OXON, ENGLAND	0142-9612			BIOMATERIALS	Biomaterials	APR	2009	30	12
J	Chien, HW; Chang, TY; Tsai, WB				Chien, Hsiu-Wen; Chang, Tsung Yao; Tsai, Wei-Bor			Spatial control of cellular adhesion using photo-crosslinked micropatterned polyelectrolyte multilayer films	BIOMATERIALS			English	Article						Mechanical compliance; Topography; Co-culture; Micropatterning	HIPPOCAMPAL-NEURONS; THIN-FILMS; SURFACES; ATTACHMENT; POLYMER; BIOLOGY; CELLS; IMMOBILIZATION; HEPATOCYTES; DETACHMENT	Cellular patterning on biomaterial surfaces is important in fundamental studies of cell-cell and cell-substrate interactions, and in biomedical applications such as tissue engineering, cell-based biosensors, and diagnostic devices. In this study, we combined the layer-by-layer polyelectrolyte multilayer deposition and photolithographic technique to create an easy and versatile technique for cell …	[Chien, Hsiu-Wen; Chang, Tsung Yao; Tsai, Wei-Bor] Natl Taiwan Univ, Dept Chem Engn, Taipei 106, Taiwan	Tsai, WB (reprint author), Natl Taiwan Univ, Dept Chem Engn, 1 Roosevelt Rd,Sect 4, Taipei 106, Taiwan.	weibortsai@ntu.edu.tw	Tsai, Wei-Bor/B-7953-2011;	Tsai, Wei-Bor/0000-0002-2316-5751	National Science Council, Taiwan [97-2628-E-002-028-MY2]	The authors thank National Science Council, Taiwan (97-2628-E-002-028-MY2) for financial support.	Clark SL, 1997, SUPRAMOL SCI, V4, P141, DOI 10.1016/S0968-5677(96)00055-7; Meacham KW, 2008, BIOMED MICRODEVICES, V10, P259, DOI 10.1007/s10544-007-9132-9; Lu YX, 2008, LANGMUIR, V24, P8050, DOI 10.1021/la800998n; Ito Y, 1997, LANGMUIR, V13, P2756, DOI 10.1021/la961087y; Mohammed JS, 2004, BIOMACROMOLECULES, V5, P1745, DOI 10.1021/bm0498631; Watanabe J, 2008, ACTA BIOMATER, V4, P1255, DOI 10.1016…	39	54	54	8	48	ELSEVIER SCI LTD	OXFORD	THE BOULEVARD, LANGFORD LANE, KIDLINGTON, OXFORD OX5 1GB, OXON, ENGLAND	0142-9612			BIOMATERIALS	Biomaterials	APR	2009	30	12
J	He, Q; Cui, Y; Ai, SF; Tian, Y; Li, JB				He, Qiang; Cui, Yue; Ai, Sufen; Tian, Ying; Li, Junbai			Self-assembly of composite nanotubes and their applications	CURRENT OPINION IN COLLOID & INTERFACE SCIENCE			English	Review						Self-assembly; Nanotube; Layer-by-layer; Porous template; Biomedical application	LAYER-BY-LAYER; HUMAN SERUM-ALBUMIN; DNA MULTILAYER FILMS; TEMPLATE SYNTHESIS; POLYELECTROLYTE MULTILAYERS; THIN-FILMS; POLY(ACRYLIC ACID); PROTEIN NANOTUBES; ULTRATHIN FILMS; COVALENT BOND	Combination of the layer-by-layer (LbL) technique with the porous template method has attracted significant interest as a versatile approach that has been used to prepare tubular nanomaterials with tailored properties. The process involves the sequential deposition of different species, such as polymers, nanoparticles, lipids, proteins, dyes and organic or inorganic small molecules into various p…	[He, Qiang; Cui, Yue; Ai, Sufen; Tian, Ying; Li, Junbai] Chinese Acad Sci, Inst Chem, Int Joint Lab, BNLMS, Beijing 100080, Peoples R China; [He, Qiang; Ai, Sufen] Max Planck Inst Colloids & Interfaces, D-14476 Golm, Germany	Li, JB (reprint author), Chinese Acad Sci, Inst Chem, Int Joint Lab, BNLMS, Bei Yi Jie 2, Beijing 100080, Peoples R China.	jbli@iccas.ac.cn	Tang, Xiaolei/B-8585-2011; he, qiang/G-5520-2011				Ai SF, 2007, J NANOSCI NANOTECHNO, V7, P2534, DOI 10.1166/jnn.2007.448; Kohli P, 2000, LANGMUIR, V16, P4655, DOI 10.1021/la000120k; FORD WE, 1987, J PHYS CHEM-US, V91, P6373, DOI 10.1021/j100309a012; Lee D, 2007, LANGMUIR, V23, P123, DOI 10.1021/la0612926; Ai SF, 2003, J AM CHEM SOC, V125, P11140, DOI 10.1021/ja0356378; Chen J, 2004, J AM CHEM SOC, V126, P3060, DOI 10.1021/ja039031v; Such GK, 200…	82	44	46	7	54	ELSEVIER SCIENCE LONDON	LONDON	84 THEOBALDS RD, LONDON WC1X 8RR, ENGLAND	1359-0294			CURR OPIN COLLOID IN	Curr. Opin. Colloid Interface Sci.	APR	2009	14	2
J	Heo, SJ; Kim, SE; Wei, J; Hyun, YT; Yun, HS; Kim, DH; Shin, JW; Shin, JW				Heo, Su-Jin; Kim, Seung-Eon; Wei, Jie; Hyun, Yong-Taek; Yun, Hui-Suk; Kim, Dong-Hwa; Shin, Ji Won; Shin, Jung-Woog			Fabrication and characterization of novel nano- and micro-HA/PCL composite scaffolds using a modified rapid prototyping process	JOURNAL OF BIOMEDICAL MATERIALS RESEARCH PART A			English	Article						hydroxyapatite; nano- and microsized; poly (epsilon-caprolactone); rapid-prototyping technique; bone tissue engineering scaffold	TISSUE; HYDROXYAPATITE; MATRIX; ACID); REPLACEMENT; ADHESION	Novel three-dimensional scaffolds consisting of nano- and microsized hydroxyapatite (HA)/poly(epsilon-caprolactone) (PCL) composite were fabricated using a modified rapid -prototyping (RP) technique for bone tissue engineering applications. The size of the nano-HA ranged from 20 to 90 nm, whereas that of the micro-HA ranged from 20 to 80 pm. The scaffold macropores were well interconnected, with …	[Heo, Su-Jin; Wei, Jie; Kim, Dong-Hwa; Shin, Ji Won; Shin, Jung-Woog] Inje Univ, Dept Biomed Engn, Project Team 1, Team BK21, Gimhae 621749, Gyeongnam, South Korea; [Heo, Su-Jin; Kim, Seung-Eon; Hyun, Yong-Taek; Yun, Hui-Suk] Korea Inst Mat Sci, Dept Future Technol, Chang Won 641831, Gyeongnam, South Korea; [Wei, Jie] Taesan Solut Ltd, R&D Dept, Seoul 135080, South Korea; [Wei, Jie] E China Univ …	Shin, JW (reprint author), Inje Univ, Dept Biomed Engn, Project Team 1, Team BK21, Gimhae 621749, Gyeongnam, South Korea.	sjw@bme.inje.ac.kr; sjw@bme.inje.ac.kr			Korea Institute of Materials Science	Contract grant sponsor: Korea Institute of Materials Science	Wang HN, 2007, BIOMATERIALS, V28, P3338, DOI 10.1016/j.biomaterials.2007.04.014; ZIV V, 1994, CONNECT TISSUE RES, V30, P165, DOI 10.3109/03008209409061969; Liao S, 2006, J BIOMED MATER RES A, V76A, P820, DOI 10.1002/jbm.a.30582; Webster TJ, 2000, BIOMATERIALS, V21, P1803, DOI 10.1016/S0142-9612(00)00075-2; Tan KH, 2003, BIOMATERIALS, V24, P3115, DOI 10.1016/S0142-9612(03)00131-5; Li WJ, 2006, TIS…	32	46	50	4	18	WILEY-LISS	HOBOKEN	DIV JOHN WILEY & SONS INC, 111 RIVER ST, HOBOKEN, NJ 07030 USA	1549-3296			J BIOMED MATER RES A	J. Biomed. Mater. Res. Part A	APR	2009	89A	1
J	Ibrahim, D; Broilo, TL; Heitz, C; de Oliveira, MG; de Oliveira, HW; Nobre, SMW; Dos Santos, JHG; Silva, DN				Ibrahim, Danilo; Broilo, Tiago Leonardo; Heitz, Claiton; de Oliveira, Marilia Gerhardt; de Oliveira, Helena Willhelm; Wanderlei Nobre, Stella Maris; Dos Santos Filho, Jose Henrique Gomes; Silva, Daniela Nascimento			Dimensional error of selective laser sintering, three-dimensional printing and PolyJet (TM) models in the reproduction of mandibular anatomy	JOURNAL OF CRANIO-MAXILLOFACIAL SURGERY			English	Article						mandible; oral surgery; maxillofacial surgery; craniofacial abnormalities; skeleton; Helical Computed Tomography	MAXILLOFACIAL SURGERY; COMPUTED-TOMOGRAPHY; ACCURACY; STEREOLITHOGRAPHY; RECONSTRUCTION; LIMITATIONS	Background: Selective laser sintering (SLS), three-dimensional printing (3DP (TM)) and PolyJet (TM) are rapid prototyping (RP) techniques to fabricate prototypes from virtual biomedical images. To be used in maxillofacial surgery, these models must accurately reproduce the craniofacial skeleton. Purpose: To analyze the capacity of SLS, 3DP (TM) and PolyJet (TM) models to reproduce mandibular anat…	[Silva, Daniela Nascimento] Pontificia Univ Catolica Rio Grande do Sul, Fac Odontol, Sch Dent, BR-90619900 Porto Alegre, RS, Brazil	Silva, DN (reprint author), Pontificia Univ Catolica Rio Grande do Sul, Fac Odontol, Sch Dent, Av Ipiranga,6681 Predio 6,Sala 209, BR-90619900 Porto Alegre, RS, Brazil.	danitxf@hotmail.com	de Oliveira, Marilia Gerhardt/G-6954-2012	de Oliveira, Marilia Gerhardt/0000-0002-1450-2306			SACHS E, 1992, J ENG IND-T ASME, V114, P481; Chiarini L, 2004, J CRANIO MAXILL SURG, V32, P5, DOI 10.1016/j.jcms.2003.08.005; Asaumi J, 2001, DENTOMAXILLOFAC RAD, V30, P330, DOI 10.1038/sj.dmfr.4600646; Chang PSH, 2003, J CRANIOFAC SURG, V14, P164, DOI 10.1097/00001665-200303000-00006; Silva DN, 2008, J CRANIO MAXILL SURG, V36, P443, DOI 10.1016/j.jcms.2008.04.003; ASHLEY S, 1991, MECH ENG, V113,…	34	55	56	6	30	CHURCHILL LIVINGSTONE	EDINBURGH	JOURNAL PRODUCTION DEPT, ROBERT STEVENSON HOUSE, 1-3 BAXTERS PLACE, LEITH WALK, EDINBURGH EH1 3AF, MIDLOTHIAN, SCOTLAND	1010-5182			J CRANIO MAXILL SURG	J. Cranio-MaxilloFac. Surg.	APR	2009	37	3
J	Liu, G; Tian, J; Liu, C; Ai, H; Gu, ZW; Gou, JL; Mo, XM				Liu, Gang; Tian, Jing; Liu, Chen; Ai, Hua; Gu, Zhongwei; Gou, Jilong; Mo, Xianming			Cell labeling efficiency of layer-by-layer self-assembly modified silica nanoparticles	JOURNAL OF MATERIALS RESEARCH			English	Article; Proceedings Paper	International Materials Research Conference	JUN 09-12, 2008	Chongqing, PEOPLES R CHINA	Mat Res Soc, Chinese Mat Res Soc			STEM-CELLS; MOLECULAR-INTERACTIONS; SURFACE MODIFICATION; QUANTUM DOTS; IN-VIVO; PARTICLES; TRACKING; DELIVERY	In the present study, we compared cytotoxicity and cell uptake of silica nanoparticles with four different surface coatings generated through layer-by-layer self-assembly. Rabbit mesenchymal stem cells (rMSCs) were labeled with silica nanoparticles of different coatings including poly(ethyleneimine) (PEI), poly(allylamine hydrochloride) (PAH), poly(anetholesulfonic acid, sodium salt) (PAS), and d…	[Liu, Gang; Tian, Jing; Liu, Chen; Ai, Hua; Gu, Zhongwei] Sichuan Univ, Natl Engn Res Ctr Biomat, Chengdu 610064, Peoples R China; [Gou, Jilong; Mo, Xianming] Sichuan Univ, W China Med Sch, Lab Stem Cell Biol, Chengdu 610041, Peoples R China	Ai, H (reprint author), Sichuan Univ, Natl Engn Res Ctr Biomat, Chengdu 610064, Peoples R China.	huaai@scu.edu.cn					Ai H, 2005, J BIOMED MATER RES A, V73A, P303, DOI 10.1002/jbm.a.30289; Ai H, 2003, CELL BIOCHEM BIOPHYS, V39, P23, DOI 10.1385/CBB:39:1:23; Fischer HC, 2007, CURR OPIN BIOTECH, V18, P565, DOI 10.1016/j.copbio.2007.11.008; He XX, 2004, J NANOSCI NANOTECHNO, V4, P585, DOI 10.1166/jnn.2004.011; Thierry B, 2003, BIOMACROMOLECULES, V4, P1564, DOI 10.1021/bm0341834; Lewin M, 2000, NAT BIOTECHNOL, V18, …	22	13	13	2	8	MATERIALS RESEARCH SOC	WARRENDALE	506 KEYSTONE DR, WARRENDALE, PA 15086 USA	0884-2914			J MATER RES	J. Mater. Res.	APR	2009	24	4
J	Lin, LL; Zhang, HC; Zhao, L; Hu, QX; Fang, ML				Lin Liulan; Zhang Huicun; Zhao Li; Hu Qingxi; Fang Minglun			Design and Preparation of Bone Tissue Engineering Scaffolds with Porous Controllable Structure	JOURNAL OF WUHAN UNIVERSITY OF TECHNOLOGY-MATERIALS SCIENCE EDITION			English	Article						bone tissue engineering; scaffolds; rapid prototyping; porous structure	HYDROXYAPATITE SCAFFOLDS; POLYMER SCAFFOLDS; FABRICATION; ARCHITECTURE; CULTURE; CELL	A novel method of designing and preparing bone tissue engineering scaffolds with controllable porous structure of both macro channels and micro pores was proposed. The CAD software UG NX3.0 was used to design the macro channels' shape, size and distribution. By integrating rapid prototyping and traditional porogen technique, the macro channels and micro pores were formed respectively. The size, s…	[Lin Liulan; Zhang Huicun; Hu Qingxi; Fang Minglun] Shanghai Univ, Coll Mechatron Engn & Automat, Shanghai 200444, Peoples R China; [Zhao Li] Shanghai Engn Tissue Res & Dev Ctr, Shanghai 200233, Peoples R China	Lin, LL (reprint author), Shanghai Univ, Coll Mechatron Engn & Automat, Shanghai 200444, Peoples R China.	linliulan@staff.shu.edu.cn			Postdoctor Science Fund of China [20070410715]; Shanghai Excellent Youth Special Fund [17014]	Funded by the Postdoctor Science Fund of China (No. 20070410715) and Shanghai Excellent Youth Special Fund (No. 17014)	Bancroft GN, 2002, P NATL ACAD SCI USA, V99, P12600, DOI 10.1073/pnas.202296599; Tan KH, 2003, BIOMATERIALS, V24, P3115, DOI 10.1016/S0142-9612(03)00131-5; Ma PX, 2001, J BIOMED MATER RES, V56, P469, DOI 10.1002/1097-4636(20010915)56:4<469::AID-JBM1118>3.0.CO;2-H; Rose FRAJ, 2004, J PHARM PHARMACOL, V56, P415, DOI 10.1211/0022357023312; Deville S, 2006, BIOMATERIALS, V27, P5480, DOI 10.1016/j.bio…	31	4	4	0	9	JOURNAL WUHAN UNIV TECHNOLOGY	WUHAN	WUHAN UNIV TECHNOLOGY, WUHAN 430070, PEOPLES R CHINA	1000-2413			J WUHAN UNIV TECHNOL	J. Wuhan Univ. Technol.-Mat. Sci. Edit.	APR	2009	24	2
J	Ramin, E; Harris, RA				Ramin, E.; Harris, R. A.			Advanced computer-aided design for bone tissue-engineering scaffolds	PROCEEDINGS OF THE INSTITUTION OF MECHANICAL ENGINEERS PART H-JOURNAL OF ENGINEERING IN MEDICINE			English	Article						computer-aided design; bone tissue-engineering scaffolds; scaffold manufacturing; automated design methodology	INTERNAL ARCHITECTURE DESIGN; MECHANICAL-PROPERTIES; FREEFORM FABRICATION; POROSITY	The design of scaffolds with an intricate and controlled internal structure represents a challenge for tissue engineering. Several scaffold-manufacturing techniques allow the creation of complex architectures but with little or no control over the main features of the channel network such as the size, shape, and interconnectivity of each individual channel, resulting in intricate but random struc…	[Ramin, E.; Harris, R. A.] Univ Loughborough, Wolfson Sch Mech & Mfg Engn, Loughborough LE11 3TU, Leics, England	Ramin, E (reprint author), Univ Loughborough, Wolfson Sch Mech & Mfg Engn, Loughborough LE11 3TU, Leics, England.	e.ramin@lboro.ac.uk					Downey PA, 2006, PHYS THER, V86, P77; Sachlos E, 2003, BIOMATERIALS, V24, P1487, DOI 10.1016/S0142-9612(02)00528-8; Liu CZ, 2007, RAPID PROTOTYPING J, V13, P163, DOI 10.1108/13552540710750915; Lin CY, 2004, J BIOMECH, V37, P623, DOI 10.1016/j.jbiomech.2003.09.029; Mironov V, 2003, TRENDS BIOTECHNOL, V21, P157, DOI 10.1016/S0167-7799(03)00033-7; Charriere E, 2003, BIOMATERIALS, V24, P809, DOI 10.1…	34	1	2	0	1	PROFESSIONAL ENGINEERING PUBLISHING LTD	WESTMINISTER	1 BIRDCAGE WALK, WESTMINISTER SW1H 9JJ, ENGLAND	0954-4119			P I MECH ENG H	Proc. Inst. Mech. Eng. Part H-J. Eng. Med.	APR	2009	223	H3
J	Crouzier, T; Ren, K; Nicolas, C; Roy, C; Picart, C				Crouzier, Thomas; Ren, Kefeng; Nicolas, Claire; Roy, Chrstian; Picart, Catherine			Layer-By-Layer Films as a Biomimetic Reservoir for rhBMP-2 Delivery: Controlled Differentiation of Myoblasts to Osteoblasts	SMALL			English	Article						biomimetics; cells; multilayers; polyelectrolytes	BONE MORPHOGENETIC PROTEIN-2; POLYELECTROLYTE MULTILAYER FILMS; FIBROBLAST-GROWTH-FACTOR; CELL-ADHESION; EXTRACELLULAR MATRICES; STEM-CELLS; IN-VIVO; TISSUE; BMP-2; RAT	Efficient delivery of growth or survival factors to cells is one of the most important long-term challenges of current cell-based tissue engineering strategies. The extracellular matrix acts as a reservoir for a number of growth factors through interactions with its components. In the matrix, growth factors are protected against circulating proteases and locally concentrated. Thus, the localized …	[Crouzier, Thomas; Ren, Kefeng; Nicolas, Claire; Roy, Chrstian; Picart, Catherine] Univ Montpellier 2, CNRS, UMR 5235, DIMNP, F-34095 Montpellier, France; [Crouzier, Thomas; Ren, Kefeng; Nicolas, Claire; Roy, Chrstian; Picart, Catherine] Univ Montpellier 1, CNRS, UMR 5235, DIMNP, F-34095 Montpellier, France	Picart, C (reprint author), Univ Montpellier 2, CNRS, UMR 5235, DIMNP, CC 107, F-34095 Montpellier, France.	catherine.picart@univ-montp2.fr	PICART, Catherine/C-9132-2011; Ren, Ke-feng/I-3593-2012;	PICART, Catherine/0000-0002-4854-6366; PICART, Catherine/0000-0003-0130-1000; Crouzier, Thomas/0000-0002-1981-3736	Association Francaise centre les Myopathies (AFM) [12671]; "Association pour la Recherche sur la Cancer" [7918]; "Fondation Recherche Medicale" [INE20061108297]; "Agence Nationale pour la Recherche" [ANR-06-NANO-006]; "Institut Universitaire de France"	This work was supported by the "Association Francaise centre les Myopathies" (AFM, grant no. 12671), the "Association pour la Recherche sur la Cancer" (equipment grant no. 7918), the "Fondation Recherche Medicale" (equipment grant no. INE20061108297), and the "Agence Nationale pour la Recherche" (grant ANR-06-NANO-006). We thank Michel Puceat (INSERM UMR861, Evry, France) for fruitful discussions…	ABBATIELLO SE, PROT SOC M BOST, V99; Ai H, 2003, CELL BIOCHEM BIOPHYS, V39, P23, DOI 10.1385/CBB:39:1:23; Scheufler C, 1999, J MOL BIOL, V287, P103, DOI 10.1006/jmbi.1999.2590; Sebald W, 2004, BIOL CHEM, V385, P697, DOI 10.1515/BC.2004.086; Katagiri T, 1997, EXP CELL RES, V230, P342, DOI 10.1006/excr.1996.3432; Chluba J, 2001, BIOMACROMOLECULES, V2, P800, DOI 10.1021/bm015529i; Tezcaner A, 2006, …	62	121	127	7	45	WILEY-V C H VERLAG GMBH	WEINHEIM	PO BOX 10 11 61, D-69451 WEINHEIM, GERMANY	1613-6810			SMALL	Small	MAR 6	2009	5	5
J	Claeyssens, F; Hasan, EA; Gaidukeviciute, A; Achilleos, DS; Ranella, A; Reinhardt, C; Ovsianikov, A; Xiao, S; Fotakis, C; Vamvakaki, M; Chichkov, BN; Farsari, M				Claeyssens, Frederik; Hasan, Erol A.; Gaidukeviciute, Arune; Achilleos, Demetra S.; Ranella, Anthi; Reinhardt, Carsten; Ovsianikov, Aleksandr; Xiao Shizhou; Fotakis, Costas; Vamvakaki, Maria; Chichkov, Boris N.; Farsari, Maria			Three-Dimensional Biodegradable Structures Fabricated by Two-Photon Polymerization	LANGMUIR			English	Article							IN-VIVO DEGRADATION; POLY(EPSILON-CAPROLACTONE-CO-TRIMETHYLENE CARBONATE); SCAFFOLDS; MICROFABRICATION; COPOLYMERS; VITRO; STEREOLITHOGRAPHY; BIOMATERIALS; BIOCOMPOSITE	Two-photon polymerization has been employed to fabricate three-dimensional structures using the biodegradable triblock copolymer poly(epsilon-caprolactone-co-trimethylenecarbonate)-b-poly(ethylene glycol)-b-poly(epsilon-caprolactone-co-trimethylenecarbonate) with 4,4'-bis(diethylamino)benzophenone as the photoinitiator. The fabricated structures were of good quality and had four micron resolution…	[Claeyssens, Frederik] Univ Sheffield, Kroto Res Inst, Dept Mat Engn, Biomat & Tissue Engn Grp, Sheffield S3 7HQ, S Yorkshire, England; [Hasan, Erol A.] Univ Cambridge, Dept Chem, Cambridge CB2 1EW, England; [Gaidukeviciute, Arune; Achilleos, Demetra S.; Ranella, Anthi; Reinhardt, Carsten; Fotakis, Costas; Vamvakaki, Maria; Chichkov, Boris N.; Farsari, Maria] FORTH, IESL, Iraklion, Crete, Greece;…	Claeyssens, F (reprint author), Univ Sheffield, Kroto Res Inst, Dept Mat Engn, Biomat & Tissue Engn Grp, Broad Lane, Sheffield S3 7HQ, S Yorkshire, England.	f.claeyssens@sheffield.ac.uk	Claeyssens, Frederik/E-4781-2011; Farsari, Maria/B-3767-2011; RANELLA, ANTHI/A-2432-2014; Vamvakaki, Maria/A-4443-2014; Fotakis, Costas/G-8751-2011; Chichkov, Boris/M-4112-2015	Claeyssens, Frederik/0000-0002-1030-939X; Farsari, Maria/0000-0003-2435-4156; RANELLA, ANTHI/0000-0002-5034-6267;	EPSRC [EP/C532066/1]; EU [MEST-CT-2004-008048]; NOLIMBA [MTKD-CT-2005-029194]; Deutsche Forschungsgemeinschaft (DFG); PENED [03EDelta581]; IKYDA/DAAD	F.C. was supported by an EPSRC Life Science Interface Fellowship (Grant No. EP/C532066/1). The work of A.G. was supported by the EU Marie Curie Fellowship Program: ATLAS (MEST-CT-2004-008048). The work of C.R. and B.N.C. was supported by the Marie Curie Transfer of Knowledge project NOLIMBA (MTKD-CT-2005-029194). A.O. and B.N.C. acknowledge financial support from the Deutsche Forschungsgemeinscha…	Doraiswamy A, 2006, ACTA BIOMATER, V2, P267, DOI 10.1016/j.actbio.2006.01.004; Cumpston BH, 1999, NATURE, V398, P51; Kawata S, 2001, NATURE, V412, P697, DOI 10.1038/35089130; Tan KH, 2003, BIOMATERIALS, V24, P3115, DOI 10.1016/S0142-9612(03)00131-5; Mizutani M, 2002, J BIOMED MATER RES, V61, P53, DOI 10.1002/jbm.10166; Abbott A, 2003, NATURE, V424, P870, DOI 10.1038/424870a; Ovsianikov A, 2007, J…	34	81	81	4	44	AMER CHEMICAL SOC	WASHINGTON	1155 16TH ST, NW, WASHINGTON, DC 20036 USA	0743-7463			LANGMUIR	Langmuir	MAR 3	2009	25	5
J	Saurer, EM; Jewell, CM; Kuchenreuther, JM; Lynn, DM				Saurer, Eric M.; Jewell, Christopher M.; Kuchenreuther, Jon M.; Lynn, David M.			Assembly of erodible, DNA-containing thin films on the surfaces of polymer microparticles: Toward a layer-by-layer approach to the delivery of DNA to antigen-presenting cells	ACTA BIOMATERIALIA			English	Article						Thin films; Layer-by-layer; DNA; Polyelectrolytes; Microparticles	MULTILAYERED POLYELECTROLYTE FILMS; CO-GLYCOLIDE MICROPARTICLES; PLASMID DNA; CATIONIC MICROPARTICLES; IMMUNE-RESPONSES; GENE DELIVERY; ANIONIC POLYELECTROLYTES; BIOMEDICAL APPLICATIONS; POLY(D,L-LACTIC ACID); DEGRADABLE POLYAMINES	We report a layer-by-layer approach to the assembly of ultrathin and erodible DNA-containing films on the surfaces of polymer microparticles. DNA-containing multilayered films were fabricated layer-by-layer on the surfaces of polystyrene microspheres (similar to 6 mu m) by iterative and alternating cycles of particle suspension, centrifugation and resuspension in solutions of plasmid DNA and a hy…	[Saurer, Eric M.; Jewell, Christopher M.; Kuchenreuther, Jon M.; Lynn, David M.] Univ Wisconsin, Dept Chem & Biol Engn, Madison, WI 53706 USA	Lynn, DM (reprint author), Univ Wisconsin, Dept Chem & Biol Engn, 1415 Engn Dr, Madison, WI 53706 USA.	dlynn@engr.wisc.edu			National Institutes of Health [1 R21 EB002746, 1 R01 EB006820]; University of Wisconsin	Financial support was provided by the National Institutes of Health (1 R21 EB002746 and 1 R01 EB006820), the 3M Corporation, and the University of Wisconsin. We thank Prof. Marc A. Anderson for generous access to his Zetasizer instrument, and Dr. Walter A. Zeltner and Yukihirc, Hara for training and helpful discussions. We are grateful to Lance Rodenkirch, Michael Hendrickson, and the W. M. Keck …	Ai H, 2003, CELL BIOCHEM BIOPHYS, V39, P23, DOI 10.1385/CBB:39:1:23; Briones M, 2001, PHARMACEUT RES, V18, P709, DOI 10.1023/A:1011053931523; Denis-Mize KS, 2000, GENE THER, V7, P2105, DOI 10.1038/sj.gt.3301347; Sukhorukov GB, 1998, COLLOID SURFACE A, V137, P253, DOI 10.1016/S0927-7757(98)00213-1; Angelatos AS, 2006, SOFT MATTER, V2, P18, DOI 10.1039/b511930h; Zhang JT, 2007, LANGMUIR, V23, P1113…	66	32	34	2	10	ELSEVIER SCI LTD	OXFORD	THE BOULEVARD, LANGFORD LANE, KIDLINGTON, OXFORD OX5 1GB, OXON, ENGLAND	1742-7061			ACTA BIOMATER	Acta Biomater.	MAR	2009	5	3
J	Kim, GH; Son, JG				Kim, Geun Hyung; Son, Joon Gon			3D polycarprolactone (PCL) scaffold with hierarchical structure fabricated by a piezoelectric transducer (PZT)-assisted bioplotter	APPLIED PHYSICS A-MATERIALS SCIENCE & PROCESSING			English	Article							TISSUE; DESIGN; TOPOGRAPHY; BONE	The 3D bioplotter, which is one of the rapid-prototyping systems, enables us to produce the design-based scaffolds which could control good mechanical properties and pore structures for mimicking human organs. Although the plotting system has several advantages to fabricate a variety of designed scaffolds, the main disadvantage of scaffolds fabricated by the system is that the strand surfaces are…	[Kim, Geun Hyung] Chosun Univ, Dept Mech Engn, Kwangju 501759, South Korea; [Son, Joon Gon] Korea Inst Machinery & Mat, Div Nano Machinery, Taejon, South Korea	Kim, GH (reprint author), Chosun Univ, Dept Mech Engn, 375 Seosok Dong, Kwangju 501759, South Korea.	gkim@chosun.ac.kr					Wan YQ, 2005, BIOMATERIALS, V26, P4453, DOI 10.1016/j.biomaterials.2004.11.016; Oh SH, 2003, BIOMATERIALS, V24, P4011, DOI 10.1016/S0142-9612(03)00284-9; Landers R, 2002, J MATER SCI, V37, P3107, DOI 10.1023/A:1016189724389; Berry CC, 2004, BIOMATERIALS, V25, P5781, DOI 10.1016/j.biomaterials.2004.01.029; Hollister SJ, 2002, BIOMATERIALS, V23, P4095, DOI 10.1016/S0142-9612(02)00148-5; Mathieu LM,…	18	23	24	2	18	SPRINGER	NEW YORK	233 SPRING ST, NEW YORK, NY 10013 USA	0947-8396			APPL PHYS A-MATER	Appl. Phys. A-Mater. Sci. Process.	MAR	2009	94	4
J	Liu, SJ; Hsueh, CL; Ueng, SWN; Lin, SS; Chen, JK				Liu, Shih-Jung; Hsueh, Chun-Lien; Ueng, Steve Wen-Neng; Lin, Song-Su; Chen, Jan-Kan			Manufacture of solvent-free polylactic-glycolic acid (PLGA) scaffolds for tissue engineering	ASIA-PACIFIC JOURNAL OF CHEMICAL ENGINEERING			English	Article						biodegradable scaffold; polylactide-polyglycolide (PLGA); compression sintering; salt leaching; tissue engineering; mesenchymal stem cell	MESENCHYMAL STEM-CELLS; PHASE-SEPARATION; IN-VITRO; FOAMS; POLY(L-LACTIDE); DEGRADATION; POLYMERS; TRANSPLANTATION; RECONSTRUCTION; FABRICATION	Conventional methods for fabricating polymeric scaffolds often use organic solvents which might be harmful to cells or tissues. The purpose of this report was to develop a solvent-free method for the fabrication of three-dimensional scaffolds for tissue engineering. To manufacture a scaffold, polylacticle-polyglycolide (PLGA) copolymers were premixed with sodium chloride particulates. The mixture…	[Liu, Shih-Jung; Hsueh, Chun-Lien] Chang Gung Univ, Dept Mech Engn, Biomat Lab, Tao Yuan 333, Taiwan; [Ueng, Steve Wen-Neng; Lin, Song-Su] Chang Gung Mem Hosp, Dept Orthoped Surg, Tao Yuan 333, Taiwan; [Chen, Jan-Kan] Chang Gung Univ, Dept Physiol & Pharmacol, Tao Yuan 333, Taiwan	Liu, SJ (reprint author), Chang Gung Univ, Dept Mech Engn, Biomat Lab, 259 Wen Hwa 1st Rd, Tao Yuan 333, Taiwan.	shihjung@mail.cgu.edu.tw					ALI SAM, 1993, J BIOMED MATER RES, V27, P1409, DOI 10.1002/jbm.820271108; Bruder SP, 1997, J CELL BIOCHEM, V64, P278, DOI 10.1002/(SICI)1097-4644(199702)64:2<278::AID-JCB11>3.0.CO;2-F; Ma PX, 1999, J BIOMED MATER RES, V46, P60, DOI 10.1002/(SICI)1097-4636(199907)46:1<60::AID-JBM7>3.0.CO;2-H; Kim SS, 2006, BIOMATERIALS, V27, P1399, DOI 10.1016/j.biomaterials.2005.08.016; Yoon JJ, 2001, J BIOMED MA…	38	4	5	2	9	JOHN WILEY & SONS INC	HOBOKEN	111 RIVER ST, HOBOKEN, NJ 07030 USA	1932-2143			ASIA-PAC J CHEM ENG	Asia-Pac. J. Chem. Eng.	MAR-APR	2009	4	2
J	Shor, L; Guceri, S; Chang, R; Gordon, J; Kang, Q; Hartsock, L; An, YH; Sun, W				Shor, Lauren; Gueceri, Selcuk; Chang, Robert; Gordon, Jennifer; Kang, Qian; Hartsock, Langdon; An, Yuehuei; Sun, Wei			Precision extruding deposition (PED) fabrication of polycaprolactone (PCL) scaffolds for bone tissue engineering	BIOFABRICATION			English	Article							POLYMER SCAFFOLDS; DESIGN	Bone tissue engineering is an emerging field providing viable substitutes for bone regeneration. Recent advances have allowed scientists and engineers to develop scaffolds for guided bone growth. However, success requires scaffolds to have specific macroscopic geometries and internal architectures conducive to biological and biophysical functions. Freeform fabrication provides an effective proces…	[Shor, Lauren; Gueceri, Selcuk; Chang, Robert; Sun, Wei] Drexel Univ, Dept Mech Engn & Mech, Philadelphia, PA 19104 USA; [Gordon, Jennifer; Kang, Qian; Hartsock, Langdon; An, Yuehuei] Med Univ S Carolina, Dept Orthoped Surg, Charleston, SC 29425 USA	Sun, W (reprint author), Drexel Univ, Dept Mech Engn & Mech, Philadelphia, PA 19104 USA.	st963bya@drexel.edu; guceri@drexel.edu; rcc34@drexel.edu; kangqk@musc.edu; hartsock@musc.edu; any@musc.edu; sunwei@drexel.edu			NSF [NSF ITR 0427216]	Support from NSF grant NSF ITR 0427216 to this research is acknowledged.	Wu BM, 1996, J CONTROL RELEASE, V40, P77, DOI 10.1016/0168-3659(95)00173-5; Xiong Z, 2002, SCRIPTA MATER, V46, P771, DOI 10.1016/S1359-6462(02)00071-4; Cancedda R, 2007, BIOMATERIALS, V28, P2505, DOI 10.1016/j.biomaterials.2007.01.022; Hollister SJ, 2002, BIOMATERIALS, V23, P4095, DOI 10.1016/S0142-9612(02)00148-5; Lin ASP, 2003, BIOMATERIALS, V24, P481, DOI 10.1016/S0142-9612(02)00361-7; Sun W, …	22	47	48	6	30	IOP PUBLISHING LTD	BRISTOL	TEMPLE CIRCUS, TEMPLE WAY, BRISTOL BS1 6BE, ENGLAND	1758-5082			BIOFABRICATION	Biofabrication	MAR	2009	1	1
J	Baker, SC; Rohman, G; Southgate, J; Cameron, NR				Baker, Simon C.; Rohman, Geraldine; Southgate, Jennifer; Cameron, Neil R.			The relationship between the mechanical properties and cell behaviour on PLGA and PCL scaffolds for bladder tissue engineering	BIOMATERIALS			English	Article						Scaffold; Porosity; Mechanical properties; Polycaptolactone; Bladder tissue engineering; Smooth muscle cell	POLY(DL-LACTIC-CO-GLYCOLIC ACID) FOAMS; SOLID FREEFORM FABRICATION; IN-VITRO DEGRADATION; SMOOTH-MUSCLE-CELLS; POLYMERIC SCAFFOLDS; POLY(L-LACTIC ACID); POROUS SCAFFOLDS; POLYCAPROLACTONE; DESIGN; MATRIX	Previous work on 2D synthetic films showed growth of human bladder stromal cells was enhanced on materials with lower moduli that mimic the elastic properties of native tissue. This study developed 3D synthetic foam scaffolds for soft tissue engineering by emulsion freeze-drying. Foams of poly(lactide-coglycolicle) (PLGA) and poly(c-caprolactone) (PCL) were extensively characterised using scannin…	[Rohman, Geraldine; Cameron, Neil R.] Univ Durham, Dept Chem, Durham DH1 3LE, England; [Rohman, Geraldine; Cameron, Neil R.] Univ Durham, Interdisciplinary Res Ctr Polymer Sci & Technol, Durham DH1 3LE, England; [Baker, Simon C.; Southgate, Jennifer] Univ York, Dept Biol, Jack Birch Unit Mol Carcinogenesis, York YO10 5YW, N Yorkshire, England	Cameron, NR (reprint author), Univ Durham, Dept Chem, South Rd, Durham DH1 3LE, England.	n.t.cameron@durham.ac.uk	Baker, Simon/C-1359-2010; Cameron, Neil/D-7263-2011;	Cameron, Neil/0000-0003-3679-7667; Baker, Simon/0000-0002-2755-6012; Southgate, Jennifer/0000-0002-0135-480X			ALLEN TD, 1983, J ULTRA MOL STRUCT R, V83, P205, DOI 10.1016/S0022-5320(83)90078-3; Ho MH, 2004, BIOMATERIALS, V25, P129, DOI 10.1016/S0142-9612(03)00483-6; O'Brien FJ, 2004, BIOMATERIALS, V25, P1077, DOI 10.1016/S0142-9612(03)00630-6; Hinz B, 2003, CURR OPIN BIOTECH, V14, P538, DOI 10.1016/j.copbio.2003.08.006; Hou QP, 2003, BIOMATERIALS, V24, P1937, DOI 10.1016/S0142-9612(02)00562-8; Bolland F,…	52	87	89	8	49	ELSEVIER SCI LTD	OXFORD	THE BOULEVARD, LANGFORD LANE, KIDLINGTON, OXFORD OX5 1GB, OXON, ENGLAND	0142-9612			BIOMATERIALS	Biomaterials	MAR	2009	30	7
J	Lee, W; Debasitis, JC; Lee, VK; Lee, JH; Fischer, K; Edminster, K; Park, JK; Yoo, SS				Lee, Wonhye; Debasitis, Jason Cushing; Lee, Vivian Kim; Lee, Jong-Hwan; Fischer, Krisztina; Edminster, Karl; Park, Je-Kyun; Yoo, Seung-Schik			Multi-layered culture of human skin fibroblasts and keratinocytes through three-dimensional freeform fabrication	BIOMATERIALS			English	Article						Tissue engineering; 3D freeform fabrication; Skin tissue regeneration; Fibroblasts; Ketatinocytes; Collagen hydrogel	RECONSTRUCTED HUMAN SKIN; FULL-THICKNESS BURNS; IN-VITRO; ENGINEERED SKIN; TISSUE; CELL; SUBSTITUTES; HYDROGELS; PATTERNS; COLLAGEN	We present a method to create multi-layered engineered tissue composites consisting of human skin fibroblasts and keratinocytes which mimic skin layers. Three-dimensional (3D) freeform fabrication (FF) technique, based oil direct cell dispensing, was implemented using a robotic platform that prints collagen hydrogel precursor, fibroblasts and keratinocytes. A printed layer of cell-containing coll…	[Lee, Wonhye; Debasitis, Jason Cushing; Lee, Jong-Hwan; Fischer, Krisztina; Edminster, Karl; Yoo, Seung-Schik] Harvard Univ, Brigham & Womens Hosp, Sch Med, Dept Radiol, Boston, MA 02115 USA; [Lee, Wonhye; Lee, Vivian Kim; Park, Je-Kyun] Korea Adv Inst Sci & Technol, Dept Bio & Brain Engn, Taejon 305701, South Korea	Yoo, SS (reprint author), Harvard Univ, Brigham & Womens Hosp, Sch Med, Dept Radiol, Boston, MA 02115 USA.	yoo@bwh.harvard.edu	Park, Je-Kyun/A-4911-2011				Boland Thomas, 2006, Biotechnology Journal, V1, P910, DOI 10.1002/biot.200600081; Wood FM, 2006, BURNS, V32, P395, DOI 10.1016/j.burns.2006.01.008; Barron JA, 2004, BIOMED MICRODEVICES, V6, P139, DOI 10.1023/B:BMMD.0000031751.67267.9f; Mironov Vladimir, 2006, Biotechnology Journal, V1, P903, DOI 10.1002/biot.200690107; Toriseva MJ, 2007, J INVEST DERMATOL, V127, P49, DOI 10.1038/sj.jid.5700500; B…	49	98	102	14	96	ELSEVIER SCI LTD	OXFORD	THE BOULEVARD, LANGFORD LANE, KIDLINGTON, OXFORD OX5 1GB, OXON, ENGLAND	0142-9612			BIOMATERIALS	Biomaterials	MAR	2009	30	8
J	Li, QL; Huang, N; Chen, JL; Chen, C; Chen, JY; Chen, H				Li, Quan-Li; Huang, Nan; Chen, Jialong; Chen, Cheng; Chen, Junying; Chen, Hui			Endothelial Cell and Platelet Behavior on Titanium Modified with a Mutilayer of Polyelectrolytes	JOURNAL OF BIOACTIVE AND COMPATIBLE POLYMERS			English	Article						titanium; layer-by-layer self-assembly; chitosan; sulfated chitosan; platelet adhesion; endothelial cells; tissue engineering	FIBROBLAST HPLF FUNCTION; IN-VITRO; COMPLEX PEC; CHITOSAN; ADSORPTION; SURFACES; ADHESION; BIOMATERIAL; ACTIVATION; COATINGS	Endothelial cell seeding, a promising method for improving the performance of vascular grafts, often requires immobilizing biological molecules on the surface of the substrate material. In this study, chitosan (CS) and sulfated chitosan (SCS) multilayers were coated on pure titanium using a layer-by-layer self-assembly technique. The CS-SCS multilayer growth was carried out by first depositing a …	[Li, Quan-Li; Huang, Nan; Chen, Jialong; Chen, Cheng; Chen, Junying] SW Jiaotong Univ, Key Lab Adv Technol Mat, Educ Minist China, Chengdu, Peoples R China; [Chen, Hui] China Natl Logging Corp, Beijing, Peoples R China	Huang, N (reprint author), SW Jiaotong Univ, Key Lab Adv Technol Mat, Educ Minist China, Chengdu, Peoples R China.	nhuang@263.net	Chen, Jialong/E-4388-2015	Chen, Jialong/0000-0002-5323-1801	Key Basic Resaerch of China [2005CB623904, NSFC 30318006, NSFC 20603027]; China postdoctoral science foundation [20060401019]	This work was financially supported by Key Basic Resaerch 2005CB623904, NSFC 30318006, NSFC 20603027 of China and China postdoctoral science foundation No. 20060401019. The authors would like to thank Dr Ian Brown for help in the manuscript preparation.	AMZAZADE A, 1997, CARBOHYD POLYM, V34, P113; Hamano T, 1998, J BIOMED MATER RES, V41, P257, DOI 10.1002/(SICI)1097-4636(199808)41:2<257::AID-JBM11>3.0.CO;2-I; BAIER RE, 1985, J BIOMED MATER RES, V19, P1157, DOI 10.1002/jbm.820190922; Khor E, 2003, BIOMATERIALS, V24, P2339, DOI 10.1016/S0142-9612(03)00026-7; Hamano T, 1998, J BIOMED MATER RES, V41, P270, DOI 10.1002/(SICI)1097-4636(199808)41:2<270…	42	18	19	0	6	SAGE PUBLICATIONS LTD	LONDON	1 OLIVERS YARD, 55 CITY ROAD, LONDON EC1Y 1SP, ENGLAND	0883-9115			J BIOACT COMPAT POL	J. Bioact. Compat. Polym.	MAR	2009	24	2
J	Schizas, C; Karalekas, D				Schizas, Charalampos; Karalekas, Dimitris			FBG-based monitoring of solidification strain development in a microstereolithography photocurable resin	JOURNAL OF MATERIALS PROCESSING TECHNOLOGY			English	Article						Fiber Bragg grating; Monitoring; Residual strains; Photopolymer solidification; Microstereolithography	FIBER BRAGG GRATINGS; TISSUE-ENGINEERING SCAFFOLDS; OPTICAL-FIBER; STEREOLITHOGRAPHY; SENSORS; CURE; TEMPERATURE; COMPOSITE; MICROFABRICATION; POLYMERIZATION	The shrinkage characteristics of photocurable resins are critical factors in final three-dimensional microstructures fabricated using micro-stereolithography. In this work, an approach in measuring in situ solididification strains in a photopolymer, frequently used for the fabrication of micro-parts, is presented. The photopolymer used in the present investigation is a multifunctional acrylate-ba…	[Schizas, Charalampos; Karalekas, Dimitris] Univ Piraeus, Lab Adv Mfg Technol & Testing, GR-18534 Piraeus, Greece	Karalekas, D (reprint author), Univ Piraeus, Lab Adv Mfg Technol & Testing, GR-18534 Piraeus, Greece.	dkara@unipi.gr	Karalekas, Dimitrios/G-2548-2012		General Secretariat for Research and Technology of Greece (GSRT) [PENED 2003-351]	This work has been funded by the General Secretariat for Research and Technology of Greece (GSRT) and within the context of PENED 2003-351 research project. The FBG-based experimental testing was conducted at the Laboratory of Applied Mechanics and Reliability (LMAF) of the Swiss Federal Institute of Technology in Lausanne (EPFL), during the sabbatical leave of the corresponding author at the Ins…	LU L, 1995, MATER RES BULL, V30, P1561, DOI 10.1016/0025-5408(95)00118-2; Mapili G, 2005, J BIOMED MATER RES B, V75B, P414, DOI 10.1002/jbm.b.30325; Kang HK, 2003, SMART MATER STRUCT, V12, P29, DOI 10.1088/0964-1726/12/1/304; Chehura E, 2005, SMART MATER STRUCT, V14, P354, DOI 10.1088/0964-1726/14/2/009; Colpo F, 2007, COMPOS SCI TECHNOL, V67, P1830, DOI 10.1016/j.compscitech.2006.10.024; Huang S…	38	5	6	0	5	ELSEVIER SCIENCE SA	LAUSANNE	PO BOX 564, 1001 LAUSANNE, SWITZERLAND	0924-0136			J MATER PROCESS TECH	J. Mater. Process. Technol.	MAR 1	2009	209	5
J	Couto, DS; Alves, NM; Mano, JF				Couto, Daniela S.; Alves, Natalia M.; Mano, Joao F.			Nanostructured Multilayer Coatings Combining Chitosan with Bioactive Glass Nanoparticles	JOURNAL OF NANOSCIENCE AND NANOTECHNOLOGY			English	Article						Polysaccharide; Polyelectrolytes; Bioactive Glass; Layer-by-Layer; Biomineralization	QUARTZ-CRYSTAL MICROBALANCE; POLYELECTROLYTE MULTILAYERS; CELL-ADHESION; NACRE; LAYER; FILMS; POLYMER; MINERALIZATION; DEFORMATION; DISSIPATION	There is an increasing interest in conceiving biomimetic coatings and films for a variety of biomedical applications. Biodegradable multilayer coatings combining a polycation (chitosan) and an anionic element (bioactive glass nanoparticles) were developed by sequential deposition. Quartz crystal microbalance showed that this methodology may be used to produce tunable and viscoelastic nanostructur…	[Mano, Joao F.] Univ Minho, Dept Polymer Engn, Res Grp 3Bs, P-4710057 Braga, Portugal; IBB, Braga, Portugal	Mano, JF (reprint author), Univ Minho, Dept Polymer Engn, Res Grp 3Bs, Campus Gualtar, P-4710057 Braga, Portugal.		Mano, Joao/A-4418-2009; Group, 3Bs/E-4374-2012; Alves, Natalia/I-5459-2015;	Mano, Joao/0000-0002-2342-3765; Alves, Natalia/0000-0002-8741-4091			ABE Y, 1990, J MATER SCI-MATER M, V1, P233, DOI 10.1007/BF00701082; Smith BL, 1999, NATURE, V399, P761, DOI 10.1038/21607; Mayer G, 2005, SCIENCE, V310, P1144, DOI 10.1126/science.1116994; Darder M, 2007, ADV MATER, V19, P1309, DOI 10.1002/adma.200602328; Mrksich M, 2000, CHEM SOC REV, V29, P267, DOI 10.1039/a705397e; Thierry B, 2003, BIOMACROMOLECULES, V4, P1564, DOI 10.1021/bm0341834; Wang RZ, …	48	23	23	3	29	AMER SCIENTIFIC PUBLISHERS	VALENCIA	26650 THE OLD RD, STE 208, VALENCIA, CA 91381-0751 USA	1533-4880			J NANOSCI NANOTECHNO	J. Nanosci. Nanotechnol.	MAR	2009	9	3
J	Li, X; Wang, CT; Zhang, WG; Li, YC				Li, Xiang; Wang, Chengtao; Zhang, Wenguang; Li, Yuanchao			Fabrication and characterization of porous Ti6Al4V parts for biomedical applications using electron beam melting process	MATERIALS LETTERS			English	Article						Titanium alloy; Porous structure; Biomedical application; Election beam melting process	ORTHOPEDIC APPLICATIONS; MECHANICAL-PROPERTIES; SCAFFOLDS; TITANIUM; DESIGN; DEPOSITION; IMPLANTS; TI	A direct metal rapid prototyping (RP) fabrication technique, electron beam melting (EBM) process, was utilized to fabricate porous Ti6Al4V parts with fully interconnected, controlled internal pore architecture. The macroporous structure of fabricated parts was characterized using scanning electron microscopy (SEM). The strut and pore sizes of the parts were measured by quantitative image analyses…	[Li, Xiang; Wang, Chengtao; Zhang, Wenguang; Li, Yuanchao] Shanghai Jiao Tong Univ, Sch Mech Engn, Inst Life Qual & Mech Engn, Shanghai 200240, Peoples R China	Li, X (reprint author), Shanghai Jiao Tong Univ, Sch Mech Engn, Inst Life Qual & Mech Engn, Shanghai 200240, Peoples R China.	Xiangliwj@yahoo.com.cn			National Natural Science Foundation of China [30470455]; Medicine and Engineering Foundation of Shanghai Jiaotong University [YG2007MS17]	The authors would like to thank the National Natural Science Foundation of China (Grant No. 30470455) and the Medicine and Engineering Foundation of Shanghai Jiaotong University (Grant No. YG2007MS17) for their support to this work.	Dunand DC, 2004, ADV ENG MATER, V6, P369, DOI 10.1002/adem.200405576; Imwinkelried T, 2007, J BIOMED MATER RES A, V81A, P964, DOI 10.1002/jbm.a.31118; Krishna BV, 2007, ACTA BIOMATER, V3, P997, DOI 10.1016/j.actbio.2007.03.008; Yeong WY, 2004, TRENDS BIOTECHNOL, V22, P643, DOI 10.1016/j.tibtech.2004.10.004; Wilson CE, 2004, J BIOMED MATER RES A, V68A, P123, DOI 10.1002/jbm.a.20015; Mondrinos MJ, …	21	58	62	5	25	ELSEVIER SCIENCE BV	AMSTERDAM	PO BOX 211, 1000 AE AMSTERDAM, NETHERLANDS	0167-577X			MATER LETT	Mater. Lett.	FEB 15	2009	63	3-4
J	Klammert, U; Reuther, T; Jahn, C; Kraski, B; Kubler, AC; Gbureck, U				Klammert, U.; Reuther, T.; Jahn, C.; Kraski, B.; Kuebler, A. C.; Gbureck, U.			Cytocompatibility of brushite and monetite cell culture scaffolds made by three-dimensional powder printing	ACTA BIOMATERIALIA			English	Article						Bone replacement material; 3-D powder printing; Calcium phosphate cement; Brushite; Monetite	CALCIUM-PHOSPHATE CEMENT; DIFFERENTIATION; HYDROXYAPATITE; BIOCOMPATIBILITY; PROLIFERATION; IMPLANTS; INVITRO; SHEEP; GEL	This study investigated the cytocompatibility of low-temperature direct 3-D printed calcium phosphate scaffolds in vitro. The fabrication of the scaffolds was performed with a commercial 3-D powder printing system. Diluted phosphoric acid was printed into tricalcium phosphate powder, leading to the formation of dicalcium phosphate dihydrate (brushite). Hydrothermal conversion of the brushite matr…	[Klammert, U.; Reuther, T.; Jahn, C.; Kraski, B.; Kuebler, A. C.] Univ Wurzburg, Dept Cranio Maxillo Facial Surg, D-97070 Wurzburg, Germany; [Gbureck, U.] Univ Wurzburg, Dept Funct Mat Med & Dent, D-97070 Wurzburg, Germany	Klammert, U (reprint author), Univ Wurzburg, Dept Cranio Maxillo Facial Surg, Pleicherwall 2, D-97070 Wurzburg, Germany.	klammert_u@klinik.uni-wuerzburg.de	Gbureck, Uwe/G-1430-2012				VERT M, 1992, J MATER SCI-MATER M, V3, P432, DOI 10.1007/BF00701240; ROSEN HM, 1991, ANGLE ORTHOD, V61, P185; Jalota S, 2006, J BIOMED MATER RES A, V78A, P481, DOI 10.1002/jbm.a.30851; OWEN TA, 1990, J CELL PHYSIOL, V143, P420, DOI 10.1002/jcp.1041430304; STEIN GS, 1989, CONNECT TISSUE RES, V20, P3; Oberle A, 2005, SCHWEIZ ARCH TIERH, V147, P482, DOI 10.1024/0036-7281.147.11.482; Frayssinet P, 19…	28	43	43	6	31	ELSEVIER SCI LTD	OXFORD	THE BOULEVARD, LANGFORD LANE, KIDLINGTON, OXFORD OX5 1GB, OXON, ENGLAND	1742-7061			ACTA BIOMATER	Acta Biomater.	FEB	2009	5	2
J	Sakai, S; Yamada, Y; Yamaguchi, T; Ciach, T; Kawakami, K				Sakai, Shinji; Yamada, Yusuke; Yamaguchi, Tetsu; Ciach, Tomasz; Kawakami, Koei			Surface immobilization of poly(ethyleneimine) and plasmid DNA on electrospun poly(L-lactic acid) fibrous mats using a layer-by-layer approach for gene delivery	JOURNAL OF BIOMEDICAL MATERIALS RESEARCH PART A			English	Article						electrospinning; gene delivery; tissue engineering; scaffold; layer-by-layer technique	SCAFFOLDS; CULTURE; COMPLEX; FILMS	The method of coating electrospun ultrafine poly(L-lactic acid) fibers with DNA, by building up polyelectrolyte layer(s) of poly(ethyleneimine) (PEI) and plasmid DNA using an electostatic layer-by-layer deposition method, for gene delivery is presented. The pGL3 encoding luciferase was applied as plasmid DNA. The quantity of pGL3 immobilized on individual fibers increased with increasing pGL3 con…	[Sakai, Shinji; Yamada, Yusuke; Yamaguchi, Tetsu; Kawakami, Koei] Kyushu Univ, Fac Engn, Dept Chem Engn, Nishi Ku, Fukuoka 8190395, Japan; [Yamaguchi, Tetsu] Fukuoka Ind Technol Ctr, Biotechnol & Food Res Inst, Fukuoka 8390861, Japan; [Ciach, Tomasz] Warsaw Univ Technol, Fac Chem & Proc Engn, PL-00645 Warsaw, Poland	Sakai, S (reprint author), Kyushu Univ, Fac Engn, Dept Chem Engn, Nishi Ku, 744 Motooka, Fukuoka 8190395, Japan.	sakai@chem-eng.kyushuj-u.ac.jp	Ciach, Tomasz/C-2694-2011; shinji, sakai/F-9463-2016	shinji, sakai/0000-0002-1041-4798			Hirsjarvi S, 2006, COLLOID SURFACE B, V49, P93, DOI 10.1016/j.colsurfb.2006.03.009; Jang JH, 2006, J BIOMED MATER RES A, V77A, P50, DOI 10.1002/jbm.a.30643; Huang ZM, 2003, COMPOS SCI TECHNOL, V63, P2223, DOI 10.1016/S0266-3538(03)00178-7; Yang F, 2005, BIOMATERIALS, V26, P2603, DOI 10.1016/j.biomaterials.2004.06.051; Young LS, 2006, J PATHOL, V208, P299, DOI 10.1002/path.1896; Chen JL, 2006, J B…	18	20	20	1	15	WILEY-LISS	HOBOKEN	DIV JOHN WILEY & SONS INC, 111 RIVER ST, HOBOKEN, NJ 07030 USA	1549-3296			J BIOMED MATER RES A	J. Biomed. Mater. Res. Part A	FEB	2009	88A	2
J	Li, X; Wang, CT; Zhang, WG; Li, YC				Li, X.; Wang, C-T; Zhang, W-G; Li, Y-C			Properties of a porous Ti-6Al-4V implant with a low stiffness for biomedical application	PROCEEDINGS OF THE INSTITUTION OF MECHANICAL ENGINEERS PART H-JOURNAL OF ENGINEERING IN MEDICINE			English	Article						Ti-6Al-4V; mechanical properties; rapid prototyping; electron beam melting	ORTHOPEDIC APPLICATIONS; JOINT REPLACEMENT; BONE INGROWTH; TITANIUM; COMPONENTS	Porous Ti-6Al-4V alloy was fabricated using the electron beam melting (EBM) process. The phases of the as-received powder and fabricated samples were characterized using X-ray diffraction (XRD) analysis. The XRD peaks of both diffraction patterns agree well, which indicated that the EBM process has not changed the composition of Ti-6Al-4V. The fabricated samples exhibited a Vickers microhardness …	[Li, X.; Wang, C-T; Zhang, W-G; Li, Y-C] Shanghai Jiao Tong Univ, Sch Mech Engn, Shanghai 200240, Peoples R China	Li, X (reprint author), Shanghai Jiao Tong Univ, Sch Mech Engn, Shanghai 200240, Peoples R China.	xiangjimli@gmail.com			Medicine and Engineering Foundation of Shanghai Jiaotong University [YG2007MS17]	This work was supported by the Medicine and Engineering Foundation of Shanghai Jiaotong University under Grant YG2007MS17.	Long M, 1998, BIOMATERIALS, V19, P1621, DOI 10.1016/S0142-9612(97)00146-4; Krishna BV, 2007, ACTA BIOMATER, V3, P997, DOI 10.1016/j.actbio.2007.03.008; ENGH CA, 1993, J BONE JOINT SURG AM, V75A, P814; Li JP, 2006, BIOMATERIALS, V27, P1223, DOI 10.1016/j.biomaterials.2005.08.033; Karageorgiou V, 2005, BIOMATERIALS, V26, P5474, DOI 10.1016/j.biomaterials.2005.02.002; ENGH CA, 1995, J BONE JOINT SUR…	14	7	7	2	12	PROFESSIONAL ENGINEERING PUBLISHING LTD	WESTMINISTER	1 BIRDCAGE WALK, WESTMINISTER SW1H 9JJ, ENGLAND	0954-4119			P I MECH ENG H	Proc. Inst. Mech. Eng. Part H-J. Eng. Med.	FEB	2009	223	H2
J	Wang, ZJ; Qian, L; Wang, XL; Zhu, H; Yang, F; Yang, XR				Wang, Zhongjun; Qian, Lei; Wang, Xiaolei; Zhu, Hui; Yang, Fan; Yang, Xiurong			Hollow DNA/PLL microcapsules with tunable degradation property as efficient dual drug delivery vehicles by alpha-chymotrypsin degradation	COLLOIDS AND SURFACES A-PHYSICOCHEMICAL AND ENGINEERING ASPECTS			English	Article						Biodegradable microcapsules; Dual carriers; DNA delivery; Controllable release; Drug delivery	POLYELECTROLYTE MULTILAYER MICROCAPSULES; SUSTAINED-RELEASE; BIODEGRADABLE MICROCAPSULES; DNA DELIVERY; THIN-FILMS; IN-VIVO; CAPSULES; ENCAPSULATION; CONSTRUCTION; CHITOSAN	Hollow deoxyribonucleic acid (DNA)/poly-L-lysine (PLL) capsules were successfully fabricated through a layer-by-layer (LbL) self-assembly of DNA and PLL on porous CaCO(3) microparticles, followed by removal of templates with ethylenediamine tetraacetic acid disodium salt (EDTA). The enzymatic degradation of the capsules in the presence of alpha-chymotrypsin was explored. The higher the enzyme con…	[Wang, Zhongjun; Qian, Lei; Wang, Xiaolei; Zhu, Hui; Yang, Fan; Yang, Xiurong] Chinese Acad Sci, Changchun Inst Appl Chem, State Key Lab Electroanalyt Chem, Changchun 130022, Jilin, Peoples R China; [Wang, Zhongjun; Qian, Lei; Wang, Xiaolei; Zhu, Hui] Chinese Acad Sci, Grad Sch, Beijing 100039, Peoples R China	Yang, XR (reprint author), Chinese Acad Sci, Changchun Inst Appl Chem, State Key Lab Electroanalyt Chem, Changchun 130022, Jilin, Peoples R China.	xryang@ciac.jl.cn			National Natural Science Foundation of China [90713022]; National Key Basic Research Development Project of China [2007CB714500]; Project of Chinese Academy of Sciences [KJCX2. YW. H09]	This work Was Supported by the National Natural Science Foundation of China (No. 90713022), the National Key Basic Research Development Project of China (No. 2007CB714500) and the Project of Chinese Academy of Sciences (No. KJCX2. YW. H09). We thank Ms. Dan Li for help with the CLSM measurements.	De Geest BG, 2006, ADV MATER, V18, P1005, DOI 10.1002/adma.200502128; Antipov AA, 2004, ADV COLLOID INTERFAC, V111, P49, DOI 10.1016/j.cis.2004.07.006; An ZH, 2004, CHEM-EUR J, V10, P5848, DOI 10.1002/chem.200400090; Zhao QH, 2007, NANOMED-NANOTECHNOL, V3, P63, DOI 10.1016/j.nano.2006.11.007; Volodkin DV, 2004, LANGMUIR, V20, P3398, DOI 10.1021/la036177z; Qiu LY, 2007, BIOMATERIALS, V28, P4132, D…	43	21	23	3	23	ELSEVIER SCIENCE BV	AMSTERDAM	PO BOX 211, 1000 AE AMSTERDAM, NETHERLANDS	0927-7757			COLLOID SURFACE A	Colloid Surf. A-Physicochem. Eng. Asp.	JAN 15	2009	332	2-3
S	Rezende, R; Rezende, M; Bartolo, P; Mendes, A; Maciel, R		deBritoAlves, RM; doNascimento, CAO; Biscaia, EC		Rezende, Rodrigo; Rezende, Mylene; Bartolo, Paulo; Mendes, Ausenda; Maciel Filho, Rubens			Optimization of Scaffolds in Alginate for Biofabrication by Genetic Algorithms	10TH INTERNATIONAL SYMPOSIUM ON PROCESS SYSTEMS ENGINEERING	Computer-Aided Chemical Engineering		English	Proceedings Paper	10th International Symposium on Process Systems Engineering	AUG 16-20, 2009	Salvador, BRAZIL			Genetic Algorithms (GAs); Scaffolds; Biofabrication; Tissue Engineering; Alginate		With an increasing in the rate of transplants due to damaged or affected tissues or organs by accidents or diseases and also by the aging of the population in many countries as Brazil, have motivated the research of some novel and alternative ways focused on restoring and replacing tissues. Biofabrication by means of Rapid Prototyping techniques can help in the fashioning and final production of …	[Rezende, Rodrigo; Rezende, Mylene; Maciel Filho, Rubens] Univ Estadual Campinas, BR-13083970 Campinas, SP, Brazil	Rezende, R (reprint author), Univ Estadual Campinas, POB 6066, BR-13083970 Campinas, SP, Brazil.		Bartolo, Paulo/F-2421-2013; Rezende, Rodrigo/H-4893-2014;	Bartolo, Paulo/0000-0003-3683-726X; Rezende, Rodrigo/0000-0002-6604-5880; Mendes, Ausenda/0000-0003-3004-8972			Leong KF, 2003, BIOMATERIALS, V24, P2363, DOI 10.1016/S0142-9612(03)00030-9; Khalil S E D, 2005, THESIS DREXEL U; Nair K, 2008, J APPL BIOMATER BIOM, V6, P35; REZENDE MCA, 2007, ADV RES VIRTUAL RAPI, V3, P81; REZENDE RA, 2007, 8 INT C CHEM PROC EN, V11, P509	5	0	1	0	1	ELSEVIER SCIENCE BV	AMSTERDAM	SARA BURGERHARTSTRAAT 25, PO BOX 211, 1000 AE AMSTERDAM, NETHERLANDS	1570-7946		978-0-444-53472-9	COMPUT-AIDED CHEM EN			2009	27
S	Sakaguchi, K; Shimizu, T; Iwasaki, K; Yamato, M; Umezu, M; Okano, T		Lim, CT; Goh, JCH		Sakaguchi, Katsuhisa; Shimizu, Tatsuya; Iwasaki, Kiyotaka; Yamato, Masayuki; Umezu, Mitsuo; Okano, Teruo			Fabrication of Three-Dimensional Tissues with Perfused Microchannels	13TH INTERNATIONAL CONFERENCE ON BIOMEDICAL ENGINEERING, VOLS 1-3	IFMBE Proceedings		English	Proceedings Paper	13th International Conference on Biomedical Engineering (ICBME)	DEC 03-06, 2008	Singapore, SINGAPORE	AMTI, BES Technol, ESLSYS, VICON, INSTRON, Process Engn Publishing, Wiley Blackwell		Tissue engineering; Cell sheet; Bioreactor; 3-D myocyte tissues; Vascular formation		Recently, researchers have challenged to create three-dimensional (3-D) tissues with tissue engineering technology in order to establish in vitro models and new therapy for damaged organ. We have developed cell-sheet based tissue engineering and successfully fabricated pulsatile 3-D myocardial tissues both in vivo and in vitro by layering cardiac cell sheets. However, in vitro scaling up of 3-D c…	[Sakaguchi, Katsuhisa] Waseda Univ, Grad Sch Adv Sci & Engn, Shinjyuku Ku, Tokyo, Japan	Sakaguchi, K (reprint author), Waseda Univ, Grad Sch Adv Sci & Engn, Shinjyuku Ku, 8-1 Kawata Cho, Tokyo, Japan.	Katsuhisa@toki.waseda.jp					Kinugawa K, 1997, CIRC RES, V81, P911; Shimizu T, 2002, CIRC RES, V90, pE40, DOI 10.1161/hh0302.105722; Eschenhagen T, 2005, CIRC RES, V97, P1220, DOI 10.1161/01.RES.0000196562.73231.7d; Shimizu T, 2006, FASEB J, V20, P708, DOI 10.1096/fj.05-4715fje	4	0	0	0	6	SPRINGER	NEW YORK	233 SPRING STREET, NEW YORK, NY 10013, UNITED STATES	1680-0737		978-3-540-92840-9	IFMBE PROC			2009	23	1-3
S	Lam, CXF; Olkowski, R; Swieszkowski, W; Tan, KC; Gibson, I; Hutmacher, DW		Lim, CT; Goh, JCH		Lam, C. X. F.; Olkowski, R.; Swieszkowski, W.; Tan, K. C.; Gibson, I.; Hutmacher, D. W.			Composite PLDLLA/TCP Scaffolds for Bone Engineering: Mechanical and In Vitro Evaluations	13TH INTERNATIONAL CONFERENCE ON BIOMEDICAL ENGINEERING, VOLS 1-3	IFMBE Proceedings		English	Proceedings Paper	13th International Conference on Biomedical Engineering (ICBME)	DEC 03-06, 2008	Singapore, SINGAPORE	AMTI, BES Technol, ESLSYS, VICON, INSTRON, Process Engn Publishing, Wiley Blackwell		Composite; bioresorbable scaffolds; PLDLLA; tissue engineering; bone	BIODEGRADABLE POLYMER SCAFFOLDS; HYDROXYAPATITE IMPLANTS; POLYCAPROLACTONE; ARCHITECTURES; FABRICATION	Bone tissue engineering scaffolds have two challenging functional tasks to play; to be bioactive by encouraging cell proliferation and differentiation, and to provide suitable mechanical stability upon implantation. Composites of biopolymers and bioceramics unite the advantages of both materials resulting in better processibility, enhanced mechanical properties through matrix reinforcement and os…	[Lam, C. X. F.; Hutmacher, D. W.] Natl Univ Singapore, Div Bioengn, Singapore 117548, Singapore	Lam, CXF (reprint author), Natl Univ Singapore, Div Bioengn, Singapore 117548, Singapore.		Lam, Christopher /B-6537-2009				DeGroot JH, 1997, J MATER SCI-MATER M, V8, P707, DOI 10.1023/A:1018544124990; Athanasiou KA, 2000, TISSUE ENG, V6, P361, DOI 10.1089/107632700418083; Lam CXF, 2007, POLYM INT, V56, P718, DOI 10.1002/pi.2195; THOMSON RC, 1995, J BIOMAT SCI-POLYM E, V7, P23; Zhou YF, 2007, POLYM INT, V56, P333, DOI 10.1002/pi.2138; Ishaug SL, 1997, J BIOMED MATER RES, V36, P17; Chu TMG, 2002, BIOMATERIALS, V23, P12…	17	0	0	0	3	SPRINGER	NEW YORK	233 SPRING STREET, NEW YORK, NY 10013, UNITED STATES	1680-0737		978-3-540-92840-9	IFMBE PROC			2009	23	1-3
S	Mallepree, T; Bergers, D		Lim, CT; Goh, JCH		Mallepree, T.; Bergers, D.			Complex Anatomies in Medical Rapid Prototyping	13TH INTERNATIONAL CONFERENCE ON BIOMEDICAL ENGINEERING, VOLS 1-3	IFMBE Proceedings		English	Proceedings Paper	13th International Conference on Biomedical Engineering (ICBME)	DEC 03-06, 2008	Singapore, SINGAPORE	AMTI, BES Technol, ESLSYS, VICON, INSTRON, Process Engn Publishing, Wiley Blackwell		Nasal airways; Rapid Prototyping; Triangulation		The complex anatomy of the nasal airways is an anatomy that is difficult to understand from conventional two-dimensional anatomy images. The objective of the present study was to establish the methods and parameters necessary to provide three-dimensional triangulated models for Rapid Prototyping. Anatomical data derive from scanned medical images made with computerized tomography. Different data …	[Mallepree, T.; Bergers, D.] Univ Duisburg Essen, IPE PP, Duisburg, Germany	Mallepree, T (reprint author), Univ Duisburg Essen, IPE PP, Lotharstr 1, Duisburg, Germany.	timon.mallepree@uni-due.de					D'Urso PS, 1999, J CRANIO MAXILL SURG, V27, P30, DOI 10.1016/S1010-5182(99)80007-9; Giannatsis J, 2009, INT J ADV MANUF TECH, V40, P116, DOI 10.1007/s00170-007-1308-1; de Zelicourt D, 2005, J BIOMECH ENG-T ASME, V127, P204, DOI 10.1115/1.1835367; Hieu LC, 2005, ASSEMBLY AUTOM, V25, P284, DOI [10.1108/01445150510626415, 10.1108/014451505106264151]; Ma D, 2001, INT J ADV MANUF TECH, V18, P118, DOI …	6	1	1	0	0	SPRINGER	NEW YORK	233 SPRING STREET, NEW YORK, NY 10013, UNITED STATES	1680-0737		978-3-540-92840-9	IFMBE PROC			2009	23	1-3
[truncated: 314 more rows]
[truncated: 12 more columns]
