# Supplementary material for: Scientometric and patentometric analyses to determine the knowledge landscape in innovative technologies: The case of 3D bioprinting
Source: PLoS One. 2017 Jun 29;12(6):e0180375. doi: 10.1371/journal.pone.0180375 (PMC5491216; doi:10.1371/journal.pone.0180375)
Supplement: S2 File — (ZIP) [file pone.0180375.s003.zip › Tab Delimited (Win, UTF-8) 2000-2148.txt]

PT	AU	BA	BE	GP	AF	BF	CA	TI	SO	SE	BS	LA	DT	CT	CY	CL	SP	HO	DE	ID	AB	C1	RP	EM	RI	OI	FU	FX	CR	NR	TC	Z9	U1	U2	PU	PI	PA	SN	EI	BN	J9	JI	PD	PY	VL	IS	PN	SU	SI
J	Park, GE; Pattison, MA; Park, K; Webster, TJ				Park, GE; Pattison, MA; Park, K; Webster, TJ			Accelerated chondrocyte functions on NaOH-treated PLGA scaffolds	BIOMATERIALS			English	Article						PLGA; articular cartilage; chondrocyte; NaOH treatment; scaffold	MUSCLE-CELL FUNCTION; SURFACE-FEATURES; ACID) FOAMS; IN-VITRO; CARTILAGE; POLYMER; COMPOSITES; ADHESION	Compared to conventional poly(lactic-co-glycolic acid) (PLGA), previous studies have shown that NaOH-treated PLGA two-dimensional substrates enhanced functions of osteoblasts (bone-forming cells), vascular and bladder smooth muscle cells, and chondrocytes (cartilage-synthesizing cells). In this same spirit, the purpose of this in vitro study was to fabricate three-dimensional NaOH-treated PLGA sc…	Purdue Univ, Dept Biomed Engn, W Lafayette, IN 47907 USA; Purdue Univ, Dept Pharmaceut, W Lafayette, IN 47907 USA	Webster, TJ (reprint author), Purdue Univ, Dept Biomed Engn, 1296 Potter Bldg, W Lafayette, IN 47907 USA.	twebster@ecn.purdue.edu					Sittinger M, 1996, J BIOMED MATER RES, V33, P57, DOI 10.1002/(SICI)1097-4636(199622)33:2<57::AID-JBM1>3.0.CO;2-K; BOSTMAN O, 1990, J BONE JOINT SURG BR, V72, P592; Gao JM, 1998, J BIOMED MATER RES, V42, P417, DOI 10.1002/(SICI)1097-4636(19981205)42:3<417::AID-JBM11>3.0.CO;2-D; WALSH BJ, 1992, ANAL BIOCHEM, V203, P187, DOI 10.1016/0003-2697(92)90301-M; MIKOS AG, 1994, POLYMER, V35, P1068, DOI 10.1…	22	135	147	4	32	ELSEVIER SCI LTD	OXFORD	THE BOULEVARD, LANGFORD LANE, KIDLINGTON, OXFORD OX5 1GB, OXON, ENGLAND	0142-9612			BIOMATERIALS	Biomaterials	JUN	2005	26	16
J	Li, MY; Mills, DK; Cui, TH; McShane, MJ				Li, MY; Mills, DK; Cui, TH; McShane, MJ			Cellular response to gelatin- and fibronectin-coated multilayer polyelectrolyte nanofilms	IEEE TRANSACTIONS ON NANOBIOSCIENCE			English	Article						fibronectin (FN); gelatin; layer-by-layer (LbL) self-assembly; nanofilms; polyelectrolyte multilayers (PEMs); smooth muscle cells (SMCs)	LAYER-BY-LAYER; SURFACE MODIFICATION; POLY(L-LACTIC ACID); THIN-FILMS; ENDOTHELIAL-CELLS; ADHESION; PROLIFERATION; COLLAGEN; GROWTH; CYTOCOMPATIBILITY	Surface engineering is a critical effort in defining substrates for cell culture and tissue engineering. In this context, multilayer self-assembly is an attractive method for creating novel composites with specialized chemical and physical properties that is currently drawing attention for potential application in this area. In this work, effects of thickness, surface roughness, and surface mater…	Inst Micromfg, Ruston, LA 71272 USA	McShane, MJ (reprint author), Inst Micromfg, Ruston, LA 71272 USA.	mcshane@latech.edu	McShane, Mike/D-3489-2009	McShane, Mike/0000-0001-6838-3982			Ngankam AP, 2004, LANGMUIR, V20, P3362, DOI 10.1021/la035479y; Faucheux N, 2004, BIOMATERIALS, V25, P2721, DOI 10.1016/j.biomaterials.2003.09.069; Marchi-Artzner V, 2001, CHEM-EUR J, V7, P1095, DOI 10.1002/1521-3765(20010302)7:5<1095::AID-CHEM1095>3.0.CO;2-B; Price RL, 2004, J BIOMED MATER RES A, V70A, P129, DOI 10.1002/jbm.a.30073; CHESMEL KD, 1995, J BIOMED MATER RES, V29, P1089, DOI 10.1002/jb…	39	17	17	2	7	IEEE-INST ELECTRICAL ELECTRONICS ENGINEERS INC	PISCATAWAY	445 HOES LANE, PISCATAWAY, NJ 08855 USA	1536-1241			IEEE T NANOBIOSCI	IEEE Trans. Nanobiosci.	JUN	2005	4	2
J	Sodian, R; Fu, P; Lueders, C; Szymanski, D; Fritsche, C; Gutberlet, M; Hoerstrup, SP; Hausmann, H; Lueth, T; Hetzer, R				Sodian, R; Fu, P; Lueders, C; Szymanski, D; Fritsche, C; Gutberlet, M; Hoerstrup, SP; Hausmann, H; Lueth, T; Hetzer, R			Tissue engineering of vascular conduits: Fabrication of custom-made scaffolds using rapid prototyping techniques	THORACIC AND CARDIOVASCULAR SURGEON			English	Article						tissue engineering; stereolithography; aortic coarctation	TRILEAFLET HEART-VALVES; IN-VITRO; COARCTATION; AORTA; MODEL	Background: The technique of stereolithography, which automatically fabricates models from X-ray computed tomography or magnetic resonance imaging (MRI) data linked to computer-aided design programs, has been applied to the fabrication of scaffolds for tissue engineering. We previously reported on the application of stereo lithography in scaffold fabrication of a trileaflet heart valve. In our cu…	Deutsch Herzzentrum Berlin, Lab Tissue Engn, Dept Cardiothorac & Vasc Surg, D-13353 Berlin, Germany; Humboldt Univ, Charite, Dept Maxillofacial Surg, Surg Robot Lab, Berlin, Germany; Univ Zurich Hosp, Lab Tissue Engn & Cell Transplantat, CH-8091 Zurich, Switzerland; Charite, Dept Radiol & Nucl Med, Berlin, Germany	Sodian, R (reprint author), Deutsch Herzzentrum Berlin, Lab Tissue Engn, Dept Cardiothorac & Vasc Surg, Augustenburger Pl 1, D-13353 Berlin, Germany.	sodian@dhzb.de					RAO PS, 1995, SEMIN NEPHROL, V15, P87; D'Urso PS, 1999, J CRANIO MAXILL SURG, V27, P30, DOI 10.1016/S1010-5182(99)80007-9; Mayer JE, 1997, CURR OPIN CARDIOL, V12, P528, DOI 10.1097/00001573-199711000-00005; LANGER R, 1993, SCIENCE, V260, P920, DOI 10.1126/science.8493529; Sodian R, 1999, TISSUE ENG, V5, P489, DOI 10.1089/ten.1999.5.489; Sun W, 2002, COMPUT METH PROG BIO, V67, P85, DOI 10.1016/S01…	19	20	24	1	7	GEORG THIEME VERLAG KG	STUTTGART	RUDIGERSTR 14, D-70469 STUTTGART, GERMANY	0171-6425			THORAC CARDIOV SURG	Thorac. Cardiovasc. Surg.	JUN	2005	53	3
J	Constans, A				Constans, A			Machining the body	SCIENTIST			English	Article							SCAFFOLDS	Three-dimensional printing technologies are being used in tissue engineering to create scaffold materials using solid freeform technology and rapid prototyping methods. It is hoped that in the not too distant future whole organ replacements will be created in computer-aided laboratories. The FDA has already licensed one company to use the three-dimensional technology to construct bone-graft subst…			aconstans@the-scientist.com					Khalil S, 2005, RAPID PROTOTYPING J, V11, P9, DOI 10.1108/13552540510573347; Mironov V, 2003, TRENDS BIOTECHNOL, V21, P157, DOI 10.1016/S0167-7799(03)00033-7; Gratson GM, 2005, LANGMUIR, V21, P457, DOI 10.1021/la048228d; Xu T, 2005, BIOMATERIALS, V26, P93, DOI 10.1016/j.biomaterials.2004.04.011; Williams JM, 2005, BIOMATERIALS, V26, P4817, DOI 10.1016/j.biomaterials.2004.11.057	5	3	3	0	0	SCIENTIST INC	PHILADELPHIA	3535 MARKET ST, SUITE 200, PHILADELPHIA, PA 19104-3385 USA	0890-3670			SCIENTIST	Scientist	MAY 9	2005	19	9
J	Lavalle, P; Boulmedais, F; Ball, V; Mutterer, J; Schaaf, P; Voegel, JC				Lavalle, P; Boulmedais, F; Ball, V; Mutterer, J; Schaaf, P; Voegel, JC			Free standing membranes made of biocompatible polyelectrolytes using the layer by layer method	JOURNAL OF MEMBRANE SCIENCE			English	Article						membranes; polyelectrolyte multilayers; hyaluronic acid; biological activity	ATOMIC-FORCE MICROSCOPY; MULTILAYER FILMS; PERVAPORATION SEPARATION; WEAK POLYELECTROLYTES; EXPONENTIAL-GROWTH; IONIC-STRENGTH; CROSS-LINKING; COATINGS; ENCAPSULATION; PARTICLES	The build up of biocompatible and biodegradable free standing polyelectrolyte multilayer membranes consisting in poly(L-lysine) and hyaluronic acid is presented. Different methods were applied for the film detachment from the underlying substrate leading to membranes with specific porosity and roughness as observed with confocal microscopy and atomic force microscopy. The possibility to functiona…	Univ Strasbourg 1, Fac Chirurg Dent, U595, INSERM, F-67085 Strasbourg, France; Univ Strasbourg 1, CNRS, Inst Charles Sadron, Unite Propre 22, F-67083 Strasbourg, France; CNRS, Inst Biol Mol Plantes, F-67084 Strasbourg, France	Lavalle, P (reprint author), Univ Strasbourg 1, Fac Chirurg Dent, U595, INSERM, 11 Rue Humann, F-67085 Strasbourg, France.	philippe.lavalle@odonto-ulp.u-strasbg.fr	Boulmedais, Fouzia/B-4657-2011; BALL, Vincent/E-8500-2016; Lavalle, Philippe/E-6328-2016	Boulmedais, Fouzia/0000-0002-4934-9276;			Shchukin DG, 2003, J PHYS CHEM B, V107, P86, DOI 10.1021/jp0265236; Chluba J, 2001, BIOMACROMOLECULES, V2, P800, DOI 10.1021/bm015529i; Steitz R, 2001, LANGMUIR, V17, P4471, DOI 10.1021/la010168d; Picart C, 2002, P NATL ACAD SCI USA, V99, P12531, DOI 10.1073/pnas.202486099; Harris JJ, 1999, J AM CHEM SOC, V121, P1978, DOI 10.1021/ja9833467; Krasemann L, 1998, J MEMBRANE SCI, V150, P23, DOI 10.101…	57	29	29	2	14	ELSEVIER SCIENCE BV	AMSTERDAM	PO BOX 211, 1000 AE AMSTERDAM, NETHERLANDS	0376-7388			J MEMBRANE SCI	J. Membr. Sci.	MAY 5	2005	253	1-2
J	Veyret, R; Delair, T; Elaissari, A				Veyret, R; Delair, T; Elaissari, A			Preparation and biomedical application of layer-by-layer encapsulated oil in water magnetic emulsion	JOURNAL OF MAGNETISM AND MAGNETIC MATERIALS			English	Article; Proceedings Paper	5th International Conference on Scientific and Clinical Applications of Magnetic Carriers	MAY 20-22, 2004	Lyon, FRANCE			magnetic emulsion; encapsulation; polyelectrolyte; adsorption; zeta potential; nucleic acid; layer-by-layer; DNA; specific capture; oligonucleotide; ELOSA	MICROSPHERES; PARTICLES	Hydrophilic submicron magnetic colloids were prepared via layer-by-layer encapsulation of oil in water (o/w) magnetic emulsions. The encapsulation explored in this work is based on sequential adsorption of oppositely charged polyelectrolytes onto magnetic emulsion. The functionalization was induced by the final polyelectrolyte layer. The elaborated magnetic particles were evaluated in the specifi…	Ecole Normale Super Lyon, CNRS, Unite Mixte Biomerieux, UMR 2714, F-69364 Lyon, France	Elaissari, A (reprint author), Ecole Normale Super Lyon, CNRS, Unite Mixte Biomerieux, UMR 2714, 46 Allee Italie, F-69364 Lyon, France.	Hamid.Elaissari@ens-lyon.fr	Delair, Thierry/E-7896-2012				Caruso F, 1999, ADV MATER, V11, P950; Ramirez LP, 2003, MACROMOL CHEM PHYSIC, V204, P22, DOI 10.1002/macp.200290052; STAROS JV, 1986, ANAL BIOCHEM, V156, P220, DOI 10.1016/0003-2697(86)90176-4; UGELSTAD J, 1992, PROG POLYM SCI, V17, P87, DOI 10.1016/0079-6700(92)90017-S; Montagne F, 2003, J DISPER SCI TECHNOL, V24, P821, DOI 10.1081/DIS-120025550; BIBETTE J, 1993, J MAGN MAGN MATER, V122, P37, DO…	15	18	19	0	6	ELSEVIER SCIENCE BV	AMSTERDAM	PO BOX 211, 1000 AE AMSTERDAM, NETHERLANDS	0304-8853			J MAGN MAGN MATER	J. Magn. Magn. Mater.	MAY 1	2005	293	1			SI
J	Tan, KH; Chua, CK; Leong, KF; Naing, MW; Cheah, CM				Tan, KH; Chua, CK; Leong, KF; Naing, MW; Cheah, CM			Fabrication and characterization of three-dimensional poly(ether-ether-ketone)/-hydroxyapatite biocomposite scaffolds using laser sintering	PROCEEDINGS OF THE INSTITUTION OF MECHANICAL ENGINEERS PART H-JOURNAL OF ENGINEERING IN MEDICINE			English	Article						rapid prototyping; scaffolds; simulated body fluid; hydroxyapatite; poly(ether-ether-ketone)	SOLID FREEFORM FABRICATION; STRUCTURE LIBRARY; TISSUE; REPLACEMENT; IMPLANTS; SURFACES; DESIGN; CELLS	The ability to have precise control over porosity, scaffold shape, and internal pore architecture is critical in tissue engineering. For anchorage-dependent cells, the presence of three-dimensional scaffolds with interconnected pore networks is crucial to aid in the proliferation and reorganization of cells. This research, explored the potential of rapid prototyping techniques such as selective l…	Nanyang Technol Univ, Sch Mech & Prod Engn, Singapore 639798, Singapore	Chua, CK (reprint author), Nanyang Technol Univ, Sch Mech & Prod Engn, 50 Nanyang Ave, Singapore 639798, Singapore.	mckchua@ntu.edu.sg	Leong, Kah-Fai/B-6183-2009; Chua, Chee Kai/B-6171-2009				Gibson I, 1997, RAPID PROTOTYPING J, V3, P129, DOI 10.1108/13552549710191836; Curodeau A, 2000, J BIOMED MATER RES, V53, P525, DOI 10.1002/1097-4636(200009)53:5<525::AID-JBM12>3.0.CO;2-1; Sachlos E, 2003, BIOMATERIALS, V24, P1487, DOI 10.1016/S0142-9612(02)00528-8; Tan KH, 2003, BIOMATERIALS, V24, P3115, DOI 10.1016/S0142-9612(03)00131-5; Chu TMG, 2001, J MATER SCI-MATER M, V12, P471, DOI 10.1023…	31	61	63	2	23	PROFESSIONAL ENGINEERING PUBLISHING LTD	WESTMINISTER	1 BIRDCAGE WALK, WESTMINISTER SW1H 9JJ, ENGLAND	0954-4119			P I MECH ENG H	Proc. Inst. Mech. Eng. Part H-J. Eng. Med.	MAY	2005	219	H3
J	Liu, XH; Smith, L; Wei, GB; Won, YJ; Ma, PX				Liu, Xiaohua; Smith, Laura; Wei, Guobao; Won, Youngjun; Ma, Peter X.			Surface Engineering of Nano-Fibrous Poly(L-Lactic Acid) Scaffolds via Self-Assembly Technique for Bone Tissue Engineering	JOURNAL OF BIOMEDICAL NANOTECHNOLOGY			English	Article						Nano-Fibrous; Self-Assembly; Poly(L-Lactic Acid); Gelatin; Tissue Engineering		The architectural design and surface properties of scaffolds are important in tissue engineering. The porous scaffolds provide the environment to accommodate cells and guide their growth. The surface nature of the scaffolds affect cell attachment, proliferation, and ultimately neo tissue regeneration. In this work, a highly porous Poly(L-lactic acid) (PLLA) scaffold with nano-fibrous architecture…	[Liu, Xiaohua; Won, Youngjun; Ma, Peter X.] Univ Michigan, Dept Biol & Mat Sci, Ann Arbor, MI 48109 USA; [Smith, Laura; Wei, Guobao; Ma, Peter X.] Univ Michigan, Dept Biomed Engn, Ann Arbor, MI 48109 USA; [Ma, Peter X.] Univ Michigan, Ctr Macromol Sci & Engn, Ann Arbor, MI 48109 USA	Ma, PX (reprint author), Univ Michigan, Dept Biol & Mat Sci, Ann Arbor, MI 48109 USA.		Ma, Peter/E-4895-2011		University of Michigan; National Institutes of Health [DE014755, DE015384]; NSF graduate fellowship program	The authors would like to acknowlede the financial support from University of Michigan (Nano Materials Initiative Grant: PXM), the National Institutes of Health (Research Grants DE014755 and DE015384: PXM), and NSF graduate fellowship program (LAS). The authors would also like to acknowledge Dr. Z. Chen for making his contact angle goniometer available.	Ma PX, 1999, J BIOMED MATER RES, V46, P60, DOI 10.1002/(SICI)1097-4636(199907)46:1<60::AID-JBM7>3.0.CO;2-H; Neff JA, 1998, J BIOMED MATER RES, V40, P511, DOI 10.1002/(SICI)1097-4636(19980615)40:4<511::AID-JBM1>3.0.CO;2-I; Woo KM, 2003, J BIOMED MATER RES A, V67A, P531, DOI 10.1002/jbm.a.10098; Cook AD, 1997, J BIOMED MATER RES, V35, P513; Ma PX, 2004, MATER TODAY, V7, P30, DOI 10.1016/S1369-7021(…	28	39	40	3	34	AMER SCIENTIFIC PUBLISHERS	STEVENSON RANCH	25650 NORTH LEWIS WAY, STEVENSON RANCH, CA 91381-1439 USA	1550-7033			J BIOMED NANOTECHNOL	J. Biomed. Nanotechnol.	MAR	2005	1	1
J	Lu, ZH; Prouty, MD; Guo, ZH; Golub, VO; Kumar, CSSR; Lvov, YM				Lu, ZH; Prouty, MD; Guo, ZH; Golub, VO; Kumar, CSSR; Lvov, YM			Magnetic switch of permeability for polyelectrolyte microcapsules embedded with Co@Au nanoparticles	LANGMUIR			English	Article							SHELL NANOPARTICLES; THIN-FILMS; FABRICATION; METAL; FIELD; MULTILAYERS; RELEASE; SILVER; GOLD; NANOSHELLS	We explored using a magnetic field to modulate the permeability of polyelectrolyte microcapsules prepared by layer-by-layer self-assembly. Ferromagnetic gold-coated cobalt (Co@Au) nanoparticles (3 nm diameter) were embedded inside the capsule walls. The final 5 mum diameter microcapsules had wall structures consisting of 4 bilayers of poly(sodium styrene sulfonate)/poly(allylamine hydrochloride) …	Louisiana State Univ, Ctr Adv Microstruct & Devices, Baton Rouge, LA 70803 USA; Louisiana Tech Univ, Inst Micromfg, Ruston, LA 71270 USA; Natl Acad Sci Ukraine, Inst Magnetism, Kiev, Ukraine	Kumar, CSSR (reprint author), Louisiana State Univ, Ctr Adv Microstruct & Devices, Baton Rouge, LA 70803 USA.		Lu, Zonghuan/A-7520-2010; Golub, Vladimir/K-8647-2012; Lvov, Yuri/E-7633-2012; Guo, Zhanhu/L-2164-2015	Guo, Zhanhu/0000-0003-0134-0210			Shon YS, 2002, LANGMUIR, V18, P3880, DOI 10.1021/la025586c; Cliffel DE, 2000, LANGMUIR, V16, P9699, DOI 10.1021/la000922f; RUUGE EK, 1993, J MAGN MAGN MATER, V122, P335, DOI 10.1016/0304-8853(93)91104-F; Murray CB, 2001, IBM J RES DEV, V45, P47; Mendelsohn JD, 2000, LANGMUIR, V16, P5017, DOI 10.1021/la000075g; SASLAWSKI O, 1988, LIFE SCI, V42, P1521, DOI 10.1016/0024-3205(88)90009-4; Shchukin DG,…	47	199	207	11	82	AMER CHEMICAL SOC	WASHINGTON	1155 16TH ST, NW, WASHINGTON, DC 20036 USA	0743-7463			LANGMUIR	Langmuir	MAR 1	2005	21	5
J	Quadrani, P; Pasini, A; Mattioli-Belmonte, M; Zannoni, C; Tampieri, A; Landi, E; Giantomassi, F; Natali, D; Casali, F; Biagini, G; Tomei-Minardi, A				Quadrani, P; Pasini, A; Mattioli-Belmonte, M; Zannoni, C; Tampieri, A; Landi, E; Giantomassi, F; Natali, D; Casali, F; Biagini, G; Tomei-Minardi, A			High-resolution 3D scaffold model for engineered tissue fabrication using a rapid prototyping technique	MEDICAL & BIOLOGICAL ENGINEERING & COMPUTING			English	Article						microtomography; stereolithography; CAD/CAM; bone-like scaffold; tissue engineering	MECHANICAL-PROPERTIES; HYDROXYAPATITE; DESIGN; BONE	Rapid prototyping, automatic image processing (computer-aided design (CAD)) and computer-aided manufacturing techniques are opening new and interesting prospects for medical devices and tissue engineering, especially for hard tissues such as bone. The development of a bone high-resolution scaffold prototype using these techniques is described. The results testify to the fidelity existing between …	Consorzio Interuniv CINECA, Bologna, Italy; Univ Bologna, Dipartimento Fis, Ancona, Italy; CNR, ISTEC, Inst Sci & Technol Ceram, Faenza, Italy; TEAM SpA, Faenza, Italy		belmonte@med.univpm.it		Landi, Elena/0000-0003-4495-129X			Potamianos P, 1998, P I MECH ENG H, V212, P383, DOI 10.1243/0954411981534150; Hing KA, 1999, J MATER SCI-MATER M, V10, P135, DOI 10.1023/A:1008929305897; Tampieri A, 2001, BIOMATERIALS, V22, P1365, DOI 10.1016/S0142-9612(00)00290-8; Yeong WY, 2004, TRENDS BIOTECHNOL, V22, P643, DOI 10.1016/j.tibtech.2004.10.004; Sun W, 2002, COMPUT METH PROG BIO, V67, P85, DOI 10.1016/S0169-2607(01)00116-X; Gomes…	22	16	22	1	3	PETER PEREGRINUS LTD	HERTS	MICHAEL FARADAY HOUSE, SIX HILLS WAY, STEVANAGE, HERTS SG1 2AY, ENGLAND	0140-0118			MED BIOL ENG COMPUT	Med. Biol. Eng. Comput.	MAR	2005	43	2
J	Mills, CA; Martinez, E; Bessueille, F; Villanueva, G; Bausells, J; Samitier, J; Errachid, A				Mills, CA; Martinez, E; Bessueille, F; Villanueva, G; Bausells, J; Samitier, J; Errachid, A			Production of structures for microfluidics using polymer imprint techniques	MICROELECTRONIC ENGINEERING			English	Article; Proceedings Paper	30th International Conference on Micro and Nano Engineering	SEP 19-22, 2004	Rotterdam, NETHERLANDS			hot embossing; nanoimprint lithography; micromoldin; micromechanisation; polymers	MASS-SPECTROMETRY; DEVICES	We present a technology for the fabrication of three dimensional microfluidic channels in optically transparent substrates consisting of polymers with different properties. The microstructures are fabricated using polymer replication techniques with a view to the production of microfluidic devices with characteristics suitable for biomedical applications. The replication processes can be used to …	CREBEC, Nanobioengn Lab, E-08028 Barcelona, Spain; CSIC, IBM, Ctr Nacl Microelect, E-08193 Barcelona, Spain	Mills, CA (reprint author), CREBEC, Nanobioengn Lab, Barcelona Sci Pk,Josep Samitier 1-5, E-08028 Barcelona, Spain.	cmills@pcb.ub.es	Mills, Christopher/C-5535-2009; Martinez, Elena/C-6008-2009; Villanueva, Luis Guillermo/C-4904-2009; MARTINEZ, ELENA/F-7572-2014; Bausells, Joan/K-1808-2014;	Villanueva, Luis Guillermo/0000-0003-3340-2930; Bausells, Joan/0000-0003-3706-4975; Mills, Chris/0000-0002-2906-4978			Yuan CH, 2001, ANAL CHEM, V73, P1080, DOI 10.1021/ac001305z; Becker H, 2002, TALANTA, V56, P267, DOI 10.1016/S0039-9140(01)00594-X; Wen J, 2000, ELECTROPHORESIS, V21, P191, DOI 10.1002/(SICI)1522-2683(20000101)21:1<191::AID-ELPS191>3.0.CO;2-M; Bendix D, 1998, POLYM DEGRAD STABIL, V59, P129, DOI 10.1016/S0141-3910(97)00149-3; Ouchi I, 2003, NUCL INSTRUM METH B, V199, P270, DOI 10.1016/S0168-583X(0…	17	49	51	1	19	ELSEVIER SCIENCE BV	AMSTERDAM	PO BOX 211, 1000 AE AMSTERDAM, NETHERLANDS	0167-9317			MICROELECTRON ENG	Microelectron. Eng.	MAR	2005	78-79				SI
J	Wood, KC; Boedicker, JQ; Lynn, DM; Hammond, PT				Wood, KC; Boedicker, JQ; Lynn, DM; Hammond, PT			Tunable drug release from hydrolytically degradable layer-by-layer thin films	LANGMUIR			English	Article							POLYELECTROLYTE MULTILAYER FILMS; ATOMIC-FORCE MICROSCOPY; EXPONENTIAL-GROWTH; POLYMER; DELIVERY; ADSORPTION; DEPOSITION; CAPSULES; SURFACES; DNA	yThe development of new thin film fabrication techniques that allow for precise control of degradation and drug release properties could represent an important advance in the fields of drug delivery and biomedicine. Polyelectrolyte layer-by-layer (LBL) thin films can be assembled with nanometer scale control over spatial architecture and morphology, yet very little work has focused on the deconst…	MIT, Dept Chem Engn, Cambridge, MA 02139 USA; Univ Wisconsin, Dept Chem & Biol Engn, Madison, WI 53706 USA	Hammond, PT (reprint author), MIT, Dept Chem Engn, Cambridge, MA 02139 USA.	hammond@mit.edu					Chluba J, 2001, BIOMACROMOLECULES, V2, P800, DOI 10.1021/bm015529i; Clark SL, 1997, SUPRAMOL SCI, V4, P141, DOI 10.1016/S0968-5677(96)00055-7; Serizawa T, 2000, BIOMACROMOLECULES, V1, P306, DOI 10.1021/bm000006g; Caruso F, 2000, LANGMUIR, V16, P9595, DOI 10.1021/la000942h; Picart C, 2002, P NATL ACAD SCI USA, V99, P12531, DOI 10.1073/pnas.202486099; Langer R, 2003, AICHE J, V49, P2990, DOI 10.100…	43	189	189	7	70	AMER CHEMICAL SOC	WASHINGTON	1155 16TH ST, NW, WASHINGTON, DC 20036 USA	0743-7463			LANGMUIR	Langmuir	FEB 15	2005	21	4
J	Tan, W; Desai, TA				Tan, W; Desai, TA			Microscale multilayer cocultures for biomimetic blood vessels	JOURNAL OF BIOMEDICAL MATERIALS RESEARCH PART A			English	Article						tissue engineering; biomimetic; micropatterning; coculture; ECM (extracellular matrix); vessel wall	CELLS; CONSTRUCTS; MATRICES; SYSTEMS; WELL; SIZE	Living tissues have complex and well-organized microstructures. Although microtechnology has been used to create in vivo-like cell microstructures in vitro, most available microscale systems are two-dimensional, and few three-dimensional (3D) systems have been explored. This article demonstrates a 3D hierarchical biomimetic multilayer microsystem created by a generally applicable technique. The t…	Boston Univ, Dept Biomed Engn, Boston, MA 02215 USA; Univ Illinois, Beckman Inst, Urbana, IL 61801 USA	Desai, TA (reprint author), Boston Univ, Dept Biomed Engn, 44 Cummington St, Boston, MA 02215 USA.	tdesai@bu.edu					Aird WC, 2002, CRIT CARE MED, V30, pS180, DOI 10.1097/00003246-200205001-00002; Bhadriraju K, 2002, DRUG DISCOV TODAY, V7, P612, DOI 10.1016/S1359-6446(02)02273-0; Folch A, 2000, ANNU REV BIOMED ENG, V2, P227, DOI 10.1146/annurev.bioeng.2.1.227; Niklason LE, 2001, J VASC SURG, V33, P628, DOI 10.1067/mva.2001.111747; Eastwood M, 1996, J CELL PHYSIOL, V166, P33, DOI 10.1002/(SICI)1097-4652(199601)1…	24	62	66	2	18	WILEY-LISS	HOBOKEN	DIV JOHN WILEY & SONS INC, 111 RIVER ST, HOBOKEN, NJ 07030 USA	1549-3296			J BIOMED MATER RES A	J. Biomed. Mater. Res. Part A	FEB 1	2005	72A	2
J	Zhu, HG; McShane, MJ				Zhu, HG; McShane, MJ			Macromolecule encapsulation in diazoresin-based hollow polyelectrolyte microcapsules	LANGMUIR			English	Article							ATTACHED MULTILAYER FILM; BY-LAYER MANIPULATION; THIN-FILMS; SPONTANEOUS DEPOSITION; COLLOIDAL PARTICLES; CONJUGATED POLYMERS; POLY(ACRYLIC ACID); LOWRY METHOD; FABRICATION; CAPSULES	A stable enzyme encapsulation technique based on the conversion of weak interactions between diazo resin/poly(styrene sulfonate) to covalent bonds was explored. Photosensitive diazoresin-based polyelectrolyte microcapsules were prepared via layer-by-layer electrostatic self-assembly of poly(styrene sulfonate) and diazoresin on MnCO(3) templates. UV-vis and zeta-potential measurements confirmed th…	Louisiana Tech Univ, Inst Micromfg, Ruston, LA 71272 USA; Louisiana Tech Univ, Biomed Engn Program, Ruston, LA 71272 USA	Zhu, HG (reprint author), Louisiana Tech Univ, Inst Micromfg, 911 Hergot Ave, Ruston, LA 71272 USA.	hzhu@latech.edu	McShane, Mike/D-3489-2009; Zhu, Huiguang/A-8591-2010	McShane, Mike/0000-0001-6838-3982;			Gao CY, 2002, ANGEW CHEM INT EDIT, V41, P3789, DOI 10.1002/1521-3773(20021018)41:20<3789::AID-ANIE3789>3.0.CO;2-D; Chluba J, 2001, BIOMACROMOLECULES, V2, P800, DOI 10.1021/bm015529i; Sun JQ, 2000, LANGMUIR, V16, P4620, DOI 10.1021/la991482z; FENDLER JH, 1995, ADV MATER, V7, P607, DOI 10.1002/adma.19950070703; Sukhorukov GB, 1998, COLLOID SURFACE A, V137, P253, DOI 10.1016/S0927-7757(98)00213-1; K…	64	80	81	3	32	AMER CHEMICAL SOC	WASHINGTON	1155 16TH ST, NW, WASHINGTON, DC 20036 USA	0743-7463			LANGMUIR	Langmuir	JAN 4	2005	21	1
S	Pastorino, L; Soumetz, FC; Ruggiero, C			IEEE	Pastorino, L.; Soumetz, F. Caneva; Ruggiero, C.			Nanofunctionalisation for the treatment of peripheral nervous system injuries	2005 27TH ANNUAL INTERNATIONAL CONFERENCE OF THE IEEE ENGINEERING IN MEDICINE AND BIOLOGY SOCIETY, VOLS 1-7	PROCEEDINGS OF ANNUAL INTERNATIONAL CONFERENCE OF THE IEEE ENGINEERING IN MEDICINE AND BIOLOGY SOCIETY		English	Proceedings Paper	27th Annual International Conference of the IEEE-Engineering-in-Medicine-and-Biology-Society	AUG 31-SEP 03, 2005	Shanghai, PEOPLES R CHINA	IEEE Engn Med & Biol Soc, Chinese Acad Engn Sci		layer-by-layer self assembly; HYAFF 11((R)); anti-Transforming Growth Factor beta 1; nerve regeneration	REGENERATION; REPAIR; FILMS; ACID; RAT; POLYELECTROLYTE; RECONSTRUCTION; FIBRONECTIN; CONSTRUCTS; STRATEGIES	A construct based on the electrostatic layer-by-layer self assembly technique has been fabricated, to be used as a tailored device to encourage nerve regeneration. A multilayered nanocoating composed by three precursor bilayers of cationic and anionic polyelectrolytes followed by bilayers of poly-D-lysine (PDL) and antibody specific to Transforming Growth Factor beta 1 (anti-TGF-beta 1) has been …	Univ Genoa, DIST, I-16145 Genoa, Italy	Pastorino, L (reprint author), Univ Genoa, DIST, Via Opera Pia 13, I-16145 Genoa, Italy.		Ruggiero, Carmelina/B-6038-2015	Ruggiero, Carmelina/0000-0002-5275-2074			Schmidt CE, 2003, ANNU REV BIOMED ENG, V5, P293, DOI 10.1146/annurev.bioeng.5.011303.120731; Campoccia D, 1998, BIOMATERIALS, V19, P2101, DOI 10.1016/S0142-9612(98)00042-8; Evans GRD, 2001, ANAT REC, V263, P396, DOI 10.1002/ar.1120; Weber RA, 2000, PLAST RECONSTR SURG, V106, P1036, DOI 10.1097/00006534-200010000-00013; Jansen K, 2004, BIOMATERIALS, V25, P483, DOI 10.1016/s0142-9612(03)00544-1; Na…	40	0	0	0	0	IEEE	NEW YORK	345 E 47TH ST, NEW YORK, NY 10017 USA	1094-687X		0-7803-8740-6	P ANN INT IEEE EMBS			2005
S	Khalil, S; Nam, J; Sun, W			IEEE	Khalil, S; Nam, J; Sun, W			Freeform fabrication of bioactive tissue scaffolds	2005 IEEE 31ST ANNUAL NORTHEAST BIOENGINEERING CONFERENCE	Annual IEEE Northeast Bioengineering Conference		English	Proceedings Paper	IEEE 31st Annual Northeast Bioengineering Conference	APR 02-03, 2005	Stevens Inst Technol, Hoboken, NJ	IEEE, EMB	Stevens Inst Technol			Biopolymeric scaffolds have been utilized in tissue engineering as a technique to confide the desired proliferation of seeded cells in vitro and in vivo into its architecturally porous three-dimensional structures. Novel freeform fabrication methods for tissue engineering polymeric scaffolds have been an interest because of its repeatability and capability of high accuracy in fabrication resoluti…	Drexel Univ, Lab Comp Aided Tissue Engn, Dept Mech Engn, Philadelphia, PA 19104 USA	Khalil, S (reprint author), Drexel Univ, Lab Comp Aided Tissue Engn, Dept Mech Engn, 3141 Chestnut St, Philadelphia, PA 19104 USA.						Khalil S, 2005, RAPID PROTOTYPING J, V11, P9, DOI 10.1108/13552540510573347; Calvert P, 1998, ACTA MATER, V46, P2565, DOI 10.1016/S1359-6454(98)80041-4; LANGER R, 2000, MOL THERAPY, V1; LEE KY, 2001, CHEM REV, V101; Wei Sun, 2002, Computer Methods and Programs in Biomedicine, V67	5	0	0	0	1	IEEE	NEW YORK	345 E 47TH ST, NEW YORK, NY 10017 USA	0277-1063		0-7803-9105-5	NORTHEAST BIOENGIN C			2005
J	Hutmacher, DW		Gibson, I		Hutmacher, Dietmar W.			Scaffold-based Tissue Engineering - Design and Fabrication of Matrices Using Solid Freeform Fabrication Techniques	ADVANCED MANUFACTURING TECHNOLOGY FOR MEDICAL APPLICATIONS: REVERSE ENGINEERING, SOFTWARE CONVERSION AND RAPID PROTOTYPING			English	Article; Book Chapter							FREE-FORM FABRICATION; BIODEGRADABLE POLYMER; EPSILON-CAPROLACTONE; MICROFABRICATION TECHNOLOGY; HYDROXYAPATITE SCAFFOLDS; CELL-CULTURE; BONE; STEREOLITHOGRAPHY; DEPOSITION; CARTILAGE		Natl Univ Singapore, Div Bioengn, Fac Engn, Singapore 117576, Singapore	Hutmacher, DW (reprint author), Natl Univ Singapore, Div Bioengn, Fac Engn, 9 Engn Dr 1, Singapore 117576, Singapore.	biedwh@nus.edu.sg					VERT M, 1992, J MATER SCI-MATER M, V3, P432, DOI 10.1007/BF00701240; Nguyen KT, 2002, BIOMATERIALS, V23, P4307, DOI 10.1016/S0142-9612(02)00175-8; Lam CXF, 2002, MAT SCI ENG C-BIO S, V20, P49, DOI 10.1016/S0928-4931(02)00012-7; Brown GA, 2003, J BONE JOINT SURG AM, V85A, P49; Zeltinger J, 2001, TISSUE ENG, V7, P557, DOI 10.1089/107632701753213183; Sachlos E, 2003, BIOMATERIALS, V24, P1487, DOI 10…	83	2	2	0	0	BLACKWELL SCIENCE PUBL	OXFORD	OSNEY MEAD, OXFORD OX2 0EL, ENGLAND			978-0-47003-398-2				2005
S	Rahaman, MN; Liang, W; Day, DE; Marion, NW; Reilly, GC; Mao, JJ		Mizuno, M; Zhu, D; Kriven, WM		Rahaman, Mohamed N.; Liang, Wen; Day, Delbert E.; Marion, Nicholas W.; Reilly, Gwendolen C.; Mao, Jeremy J.			PREPARATION AND BIOACTIVE CHARACTERISTICS OF POROUS BORATE GLASS SUBSTRATES	ADVANCES IN BIOCERAMICS AND BIOCOMPOSITES	Ceramic Engineering and Science Proceedings		English	Proceedings Paper	29th International Conference on Advanced Ceramics and Composites	JAN 23-28, 2005	Cocoa Beach, FL	Amer Ceram Soc			MESENCHYMAL STEM-CELLS; IN-VITRO SYNTHESIS; BONE; BIOGLASS(R); BIOCERAMICS; BEHAVIOR; TISSUE; HYDROXYAPATITE; DISSOLUTION	Whereas silicate-based bioactive glasses and glass-ceramics have been widely investigated for bone repair or as scaffolds for cell-based bone tissue engineering, recent data have demonstrated that silica-free borate glasses also exhibit bioactive behavior. The objectives of this study were to fabricate porous, three-dimensional substrates of a borate glass and to investigate the biocompatibility …	[Rahaman, Mohamed N.; Liang, Wen; Day, Delbert E.] Univ Missouri, Dept Mat Sci & Engn, Rolla, MO 65409 USA	Rahaman, MN (reprint author), Univ Missouri, Dept Mat Sci & Engn, Rolla, MO 65409 USA.		Reilly, Gwendolen/C-3456-2009	Reilly, Gwendolen/0000-0003-1456-1071			ALHADLAQ A, 2003, J DENT RES, V82, P950; KLEIN CPAT, 1989, BIOMATERIALS, V10, P59; El-Ghannam A, 1999, J ORTHOPAED RES, V17, P340, DOI 10.1002/jor.1100170307; DUCHEYNE P, 1994, J CELL BIOCHEM, V56, P162, DOI 10.1002/jcb.240560207; HENCH LL, 1984, SCIENCE, V226, P630, DOI 10.1126/science.6093253; Conzone SD, 2002, J BIOMED MATER RES, V60, P260, DOI 10.1002/jbm.10047; [Anonymous], 1990, HDB BIOACTI…	33	19	19	1	2	AMER CERAMIC SOC	WESTERVILLE	735 CERAMIC PLACE, WESTERVILLE, OH 43081-8720 USA	0196-6219		978-1-57498-236-7	CERAM ENG SCI PROC			2005	26	6
S	Ren, KF; Ji, J; Shen, JC		Zhang, X; Tanaka, J; Yu, Y; Tabata, Y		Ren, KF; Ji, J; Shen, JC			Construction of biodegradable multilayer films via layer-by-layer self-assembly as gene delivery system	ASBM6: ADVANCED BIOMATERIALS VI	KEY ENGINEERING MATERIALS		English	Article; Proceedings Paper	6th Asian Symposium on Biomedical Materials (ASM6)	JUL 19-22, 2004	Emei, PEOPLES R CHINA	Minist Educ, Chinese Assoc Sci & Technol, Natl Nat Sci Fdn China, Chinese Comm Biomat, Sichuan Univ, Natl Inst Mat Sci, SW Jiaotong Univ, Natl Engn Res Ctr Biomat		layer-by-layer; protamine; gene delivery; biodegradation	DNA	Films composed of alternating layers of protamine and DNA were constructed using the layer-by-layer method on quartz and subsequently studied the enzymic degradation in vitro. UV-visible spectrometry measurement indicated the uniform assembly of Protamine/DNA multilayer films. UV-visible spectrometry and fluorescence spectrometry results revealed that the Protamine/DNA multilayer films were in vi…	Zhejiang Univ, Dept Polymer Sci & Engn, Hangzhou 310027, Peoples R China	Ren, KF (reprint author), Zhejiang Univ, Dept Polymer Sci & Engn, Hangzhou 310027, Peoples R China.	jianji@mail.hz.zj.cn	Ren, Ke-feng/I-3593-2012				LEPECQ JB, 1966, ANAL BIOCHEM, V17, P100, DOI 10.1016/0003-2697(66)90012-1; Schuler C, 2001, BIOMACROMOLECULES, V2, P921, DOI 10.1021/bm010052w; Decher G, 1997, SCIENCE, V277, P1232, DOI 10.1126/science.277.5330.1232; Serizawa T, 2002, MACROMOLECULES, V35, P8656, DOI 10.1021/ma012153s; Sukhishvili SA, 2002, MACROMOLECULES, V35, P301, DOI 10.1021/ma011346c; Vazquez E, 2002, J AM CHEM SOC, V124, P1…	9	1	1	0	0	TRANS TECH PUBLICATIONS LTD	ZURICH-UETIKON	BRANDRAIN 6, CH-8707 ZURICH-UETIKON, SWITZERLAND	1013-9826		0-87849-967-9	KEY ENG MAT			2005	288-289
J	Tan, KH; Chua, CK; Leong, KF; Cheah, CM; Gui, WS; Tan, WS; Wiria, FE				Tan, KH; Chua, CK; Leong, KF; Cheah, CM; Gui, WS; Tan, WS; Wiria, FE			Selective laser sintering of biocompatible polymers for applications in tissue engineering	BIO-MEDICAL MATERIALS AND ENGINEERING			English	Article; Proceedings Paper	2nd International Conference on New Biomedical Materials	APR 05-08, 2003	Cardiff, WALES			biomaterials; tissue engineering; selective laser sintering	SCAFFOLDS; FABRICATION; DESIGN	The ability to use biological substitutes to repair or replace damaged tissues lead to the development of Tissue Engineering (TE), a field that is growing in scope and importance within biomedical engineering. Anchorage dependent cell types often rely on the use of temporary three-dimensional scaffolds to guide cell proliferation. Computer-controlled fabrication techniques such as Rapid Prototypi…	Nanyang Technol Univ, Sch Mech & Prod Engn, Singapore 639798, Singapore	Chua, CK (reprint author), Nanyang Technol Univ, Sch Mech & Prod Engn, 50 Nanyang Ave, Singapore 639798, Singapore.	mckchua@ntu.edu.sg	Leong, Kah-Fai/B-6183-2009; Chua, Chee Kai/B-6171-2009				Gibson I, 1997, RAPID PROTOTYPING J, V3, P129, DOI 10.1108/13552549710191836; Yoshimoto H, 2003, BIOMATERIALS, V24, P2077, DOI 10.1016/S0142-9612(02)00635-X; Wang YC, 2003, BIOMATERIALS, V24, P1047, DOI 10.1016/S0142-9612(02)00434-9; Chen GP, 2001, MAT SCI ENG C-BIO S, V17, P63, DOI 10.1016/S0928-4931(01)00338-1; Yang SF, 2001, TISSUE ENG, V7, P679, DOI 10.1089/107632701753337645; Yang SF, 2002, …	17	112	122	2	41	IOS PRESS	AMSTERDAM	NIEUWE HEMWEG 6B, 1013 BG AMSTERDAM, NETHERLANDS	0959-2989			BIO-MED MATER ENG	Bio-Med. Mater. Eng.		2005	15	1-2
J	Yarlagadda, PKDV; Chandrasekharan, M; Shyan, JYM				Yarlagadda, PKDV; Chandrasekharan, M; Shyan, JYM			Recent advances and current developments in tissue scaffolding	BIO-MEDICAL MATERIALS AND ENGINEERING			English	Review						tissue scaffolding; titanium; bioactive materials; bone reconstruction	BIODEGRADABLE POLYMER SCAFFOLDS; SOLID FREEFORM FABRICATION; BMP-INDUCED OSTEOGENESIS; FREE-FORM FABRICATION; MECHANICAL-PROPERTIES; IN-VITRO; EXTRACELLULAR-MATRIX; BONE-GRAFT; POROUS HYDROXYAPATITE; BIOACTIVE GLASS	A bio-scaffold can be broadly termed as a structure used to substitute an organ either permanently or temporarily to restore functionality. The material that can be used varies with the application intended. Tissue engineering is one such application demanding certain requirements to be met before it is applied. One of the applications in tissue engineering is the tissue scaffold, which provides …	Queensland Univ Technol, Sch Mech Mfg & Med Engn, Brisbane, Qld 4001, Australia; Singapore Inst Mfg Technol, Singapore 638075, Singapore	Yarlagadda, PKDV (reprint author), Queensland Univ Technol, Sch Mech Mfg & Med Engn, GPO Box 2434, Brisbane, Qld 4001, Australia.	y.prasad@qut.edu.au					ALTMAN GH, 2002, BIOMATERIALS, V24, P401; Nguyen KT, 2002, BIOMATERIALS, V23, P4307, DOI 10.1016/S0142-9612(02)00175-8; Zeltinger J, 2001, TISSUE ENG, V7, P557, DOI 10.1089/107632701753213183; Curodeau A, 2000, J BIOMED MATER RES, V53, P525, DOI 10.1002/1097-4636(200009)53:5<525::AID-JBM12>3.0.CO;2-1; Lange R, 2002, BIOMOL ENG, V19, P255, DOI 10.1016/S1389-0344(02)00047-3; KOMI PV, 1990, J BIOMEC…	161	70	81	1	14	IOS PRESS	AMSTERDAM	NIEUWE HEMWEG 6B, 1013 BG AMSTERDAM, NETHERLANDS	0959-2989			BIO-MED MATER ENG	Bio-Med. Mater. Eng.		2005	15	3
J	Cai, H; Azangwe, G; Shepherd, DET				Cai, H; Azangwe, G; Shepherd, DET			Skin cell culture on an ear-shaped scaffold created by fused deposition modelling	BIO-MEDICAL MATERIALS AND ENGINEERING			English	Article						cell culture; ear; fibroblast; keratinocyte; rapid prototyping; tissue engineering	FABRICATION	Tissue engineering, where cells attach and grow on a scaffold, has the potential to produce replacement ears made from natural tissues and replace the need for rubber prosthetic ears. This study investigated the feasibility of using the rapid prototyping technique of Fused Deposition Modelling (FDM) to produce an ear-shaped scaffold. A three-dimensional image of the ear was used to manufacture ea…	Univ Birmingham, Sch Engn, Birmingham B15 2TT, W Midlands, England; Univ Aberdeen, Dept Biomed Phys & Bioengn, Aberdeen AB25 2ZD, Scotland	Shepherd, DET (reprint author), Univ Birmingham, Sch Engn, Birmingham B15 2TT, W Midlands, England.	d.e.shepherd@bham.ac.uk					Stock UA, 2001, ANNU REV MED, V52, P443, DOI 10.1146/annurev.med.52.1.443; Tan KH, 2003, BIOMATERIALS, V24, P3115, DOI 10.1016/S0142-9612(03)00131-5; Haisch A, 2002, EUR ARCH OTO-RHINO-L, V259, P316, DOI 10.1007/s00405-002-0446-1; Coward TJ, 2000, INT J ORAL MAX SURG, V29, P18; Xiong Z, 2001, SCRIPTA MATER, V45, P773, DOI 10.1016/S1359-6462(01)01094-6; Coward TJ, 1999, INT J PROSTHODONT, V12, P20…	13	9	10	2	7	IOS PRESS	AMSTERDAM	NIEUWE HEMWEG 6B, 1013 BG AMSTERDAM, NETHERLANDS	0959-2989			BIO-MED MATER ENG	Bio-Med. Mater. Eng.		2005	15	5
J	Kidoaki, S; Kwon, IK; Matsuda, T				Kidoaki, S; Kwon, IK; Matsuda, T			Mesoscopic spatial designs of nano- and microfiber meshes for tissue-engineering matrix and scaffold based on newly devised multilayering and mixing electrospinning techniques	BIOMATERIALS			English	Article						electrospinning; multilayering; mixing; nanofibers; microfibers	POLYURETHANE ARTERIAL PROSTHESIS; ELECTRICALLY FORCED JETS; EXTRACELLULAR-MATRIX; COLLAGEN NANOFIBERS; GELATIN; FIBERS	To design a mesoscopically ordered structure of the matrices and scaffolds composed of nano- and microscale fiber meshes for artificial and tissue-engineering devices, two new electrospinning techniques are proposed: multilayering electrospinning and mixing electrospinning. First, the following four kinds of component polymers were individually electrospun to determine the conditions for producin…	Kyushu Univ, Grad Sch Med, Div Biomed Engn, Fukuoka 8128582, Japan	Matsuda, T (reprint author), Kyushu Univ, Grad Sch Med, Div Biomed Engn, 3-1-1 Maidashi, Fukuoka 8128582, Japan.	matsuda@med.kyushu-u.ac.jp	U-ID, Kyushu/C-5291-2016				ANNIS D, 1978, T AM SOC ART INT ORG, V24, P209; Ma PX, 1999, J BIOMED MATER RES, V46, P60, DOI 10.1002/(SICI)1097-4636(199907)46:1<60::AID-JBM7>3.0.CO;2-H; Yoshimoto H, 2003, BIOMATERIALS, V24, P2077, DOI 10.1016/S0142-9612(02)00635-X; Hohman MM, 2001, PHYS FLUIDS, V13, P2201, DOI 10.1063/1.1383791; Matthews JA, 2002, BIOMACROMOLECULES, V3, P232, DOI 10.1021/bm015533u; Nakayama Y, 1999, J BIOMED …	24	331	352	17	118	ELSEVIER SCI LTD	OXFORD	THE BOULEVARD, LANGFORD LANE, KIDLINGTON, OXFORD OX5 1GB, OXON, ENGLAND	0142-9612			BIOMATERIALS	Biomaterials	JAN	2005	26	1
B	Sun, W			IS&T	Sun, W			Computer-aided tissue engineering and its application for freeform fabrication of tissue substitutes	Digital Fabrication 2005, Final Program and Proceedings			English	Proceedings Paper	21st International Conference on Digital Printing Technologies (NIP21)/International Conference on Digital Fabrication Technologies	SEP 18-22, 2005	Baltimore, MD	Soc Imaging Sci & Technol, Imaging Soc Japan					Drexel Univ, Philadelphia, PA 19104 USA	Sun, W (reprint author), Drexel Univ, Philadelphia, PA 19104 USA.							0	0	0	0	2	SOC IMAGING SCIENCE & TECHNOLOGY	SPRINGFIELD	7003 KILWORTH LANE, SPRINGFIELD, VA 22151 USA			0-89208-258-5				2005
B	Vivanco, RA; Demko, A; Pizzi, NJ		Wani, MA; Milanova, M; Kurgan, L; Reformat, M; Hafeez, K		Vivanco, RA; Demko, A; Pizzi, NJ			Scopira: A pattern recognition application framework for biomedical datasets	ICMLA 2005: FOURTH INTERNATIONAL CONFERENCE ON MACHINE LEARNING AND APPLICATIONS, PROCEEDINGS			English	Proceedings Paper	4th International Conference on Machine Learning and Applications	DEC 15-17, 2005	Los Angeles, CA	Calif State Univ, Bakersfield & Assoc Machine Learning & Applicat, IEEE SMC			CLASS PREDICTION; CLASSIFICATION; SPECTRA; DISCOVERY; SELECTION; MR	Machine learning techniques are widely used in the analysis of biomedical datasets. Modern devices tend to produce voluminous, high-dimensional datasets for which medical practitioners require high-performance, user friendly programs and researchers need effective algorithm development and testing platforms. Interactive development systems, such as MATLAB, provide for rapid prototyping of algorit…	Natl Res Council Canada, Inst Biodiagnost, Ottawa, ON K1A 0R6, Canada	Natl Res Council Canada, Inst Biodiagnost, Ottawa, ON K1A 0R6, Canada.	Rodrigo.Vivanco@nrc-cnrc.gc.ca					Golub TR, 1999, SCIENCE, V286, P531, DOI 10.1126/science.286.5439.531; Somorjai RL, 2003, BIOINFORMATICS, V19, P1484, DOI 10.1093/bioinformatics/btg182; Somorjai RL, 2002, VIB SPECTROSC, V28, P97, DOI 10.1016/S0924-2031(01)00148-5; Nikulin AE, 1998, NMR BIOMED, V11, P209, DOI 10.1002/(SICI)1099-1492(199806/08)11:4/5<209::AID-NBM510>3.0.CO;2-5; Kolen JF, 2002, IEEE T FUZZY SYST, V10, P263, DOI 10.…	22	0	0	0	0	IEEE COMPUTER SOC	LOS ALAMITOS	10662 LOS VAQUEROS CIRCLE, PO BOX 3014, LOS ALAMITOS, CA 90720-1264 USA			0-7695-2495-8				2005
J	Hoque, ME; Hutmacher, DW; Feng, W; Li, S; Huang, MH; Vert, M; Wong, YS				Hoque, ME; Hutmacher, DW; Feng, W; Li, S; Huang, MH; Vert, M; Wong, YS			Fabrication using a rapid prototyping system and in vitro characterization of PEG-PCL-PLA scaffolds for tissue engineering	JOURNAL OF BIOMATERIALS SCIENCE-POLYMER EDITION			English	Article						scaffolds; tissue engineering; biodegradable polymer; rapid prototyping; PEG-PCLP(DL)LA; micro-CT; dermal fibroblasts	RING-OPENING POLYMERIZATION; EPSILON-CAPROLACTONE; POLY(ETHYLENE GLYCOL); BLOCK-COPOLYMERS; DL-LACTIDE; DEGRADATION; REGENERATION; GELATION; DESIGN; BONE	In the field of tissue engineering new polymers are needed to fabricate scaffolds with specific properties depending on the targeted tissue. This work aimed at designing and developing a 3D scaffold with variable mechanical strength, fully interconnected porous network, controllable hydrophilicity and degradability. For this, a desktop-robot-based melt-extrusion rapid prototyping technique was ap…	Natl Univ Singapore, Fac Engn, Div Bioengn, Singapore 11920, Singapore; Natl Univ Singapore, Dept Mech Engn, LCEL, Singapore 119260, Singapore; Natl Univ Singapore, Fac Med, Dept Orthopaed Surg, Singapore 119260, Singapore; Univ Montpellier 1, CNRS, UMR 5473, CRBA,Res Ctr Artificial Biopolymers, F-34093 Montpellier, France	Hutmacher, DW (reprint author), Natl Univ Singapore, Fac Engn, Div Bioengn, 10 Kent Ridge Crescent, Singapore 11920, Singapore.	biedwh@nus.edu.sg	Li, Suming/J-2868-2013; Li, Suming/D-1300-2014; Huang, Ming-Hsi /E-3872-2010	Li, Suming/0000-0002-3345-1479; Li, Suming/0000-0002-3345-1479; Huang, Ming-Hsi /0000-0002-9670-3821			Lee JW, 2001, J CONTROL RELEASE, V73, P315, DOI 10.1016/S0168-3659(01)00297-8; Li SM, 2002, BIOMACROMOLECULES, V3, P525, DOI 10.1021/bm010168s; Kowalski A, 2000, MACROMOLECULES, V33, P7359, DOI 10.1021/ma000125o; Vats A, 2003, CLIN OTOLARYNGOL, V28, P165, DOI 10.1046/j.1365-2273.2003.00686.x; Darling AL, 2004, J BIOMED MATER RES B, V70B, P311, DOI 10.1002/jbm.b.30050; Gratson GM, 2005, LANGMUIR, …	25	45	50	4	26	VSP BV	LEIDEN	BRILL ACADEMIC PUBLISHERS, PO BOX 9000, 2300 PA LEIDEN, NETHERLANDS	0920-5063			J BIOMAT SCI-POLYM E	J. Biomater. Sci.-Polym. Ed.		2005	16	12
J	Dickerson, MB; Naik, RR; Sarosi, PM; Agarwal, G; Stone, MO; Sandhage, KH				Dickerson, MB; Naik, RR; Sarosi, PM; Agarwal, G; Stone, MO; Sandhage, KH			Ceramic nanoparticle assemblies with tailored shapes and tailored chemistries via biosculpting and shape-preserving inorganic conversion	JOURNAL OF NANOSCIENCE AND NANOTECHNOLOGY			English	Article						biosculpting; diatom peptides; silaffins; nanoparticle assemblies; chemical conversion; shape-preserving; oxidation-reduction; silicon dioxide; magnesium oxide; microfilaments	POROSITY DCP METHOD; DISPLACIVE COMPENSATION; COMPOSITES; BIOSILICA; DIATOMS; TOXINS; DENSE	A novel biosynthetic paradigm is introduced for fabricating three-dimensional (3-D) Geramic nanoparticle assemblies with tailored shapes and tailored chemistries: biosculpting and shape-preserving inorganic conversion (BaSIC). Biosculpting refers to the use of biomolecules that direct the precipitation of ceramic nanoparticles to form a continuous 3-D structure with a tailored shape. We used a pe…	Georgia Inst Technol, Sch Mat Sci & Engn, Atlanta, GA 30332 USA; USAF, Res Lab, MLPJ Hardened Mat Branch, Mat & Mfg Directorate, Dayton, OH USA; Ohio State Univ, Dept Mat Sci & Engn, Columbus, OH 43210 USA	Sandhage, KH (reprint author), Georgia Inst Technol, Sch Mat Sci & Engn, 771 Ferst Dr, Atlanta, GA 30332 USA.		Agarwal, Gunjan/E-2616-2011				Dickerson MB, 2002, J AM CERAM SOC, V85, P730; Crawford SA, 2001, J PHYCOL, V37, P543, DOI 10.1046/j.1529-8817.2001.037004543.x; BRESLIN MC, 1995, MAT SCI ENG A-STRUCT, V195, P113, DOI 10.1016/0921-5093(94)06510-1; Brott LL, 2001, NATURE, V413, P291, DOI 10.1038/35095031; Martin-Jezequel V, 2000, J PHYCOL, V36, P821, DOI 10.1046/j.1529-8817.2000.00019.x; Wagner F, 1999, J EUR CERAM SOC, V19, P244…	30	15	16	1	14	AMER SCIENTIFIC PUBLISHERS	STEVENSON RANCH	25650 NORTH LEWIS WAY, STEVENSON RANCH, CA 91381-1439 USA	1533-4880			J NANOSCI NANOTECHNO	J. Nanosci. Nanotechnol.	JAN	2005	5	1
B	Lu, L; Dembzynski, RS; Mondrinos, MJ; Wootton, D; Lelkes, PI; Zhou, J			ASME	Lu, Lin; Dembzynski, Robert S.; Mondrinos, Mark J.; Wootton, David; Lelkes, Peter I.; Zhou, Jack			Manufacturing system development for fabrication of bone scaffold	Manufacturing Engineering and Materials Handling, 2005 Pts A and B	Manufacturing Engineering Division of the American Society of Mechanical Engineers		English	Proceedings Paper	ASME International Mechanical Engineering Congress and Exposition	NOV 05-11, 2005	Orlando, FL	ASME, Proc Ind Div, ASME, Rail Transportat Div, ASME, Noise Control & Acoust Div, ASME, Triol Div, ASME, Pressure Vessels & Piping Div, ASME, Bioengn Div, ASME, Mat Div, ASME, Appl Mech Div, ASME, Fluids Engn Div, ASME, Micro Elect Mech Syst Div, ASME, Heat Transfer Div, ASME, Nucl Engn Div, ASME, Power Div, ASME, Solar Energy Div, ASME, Safety Engn & Risk Anal Div, ASME, Technol & Soc Div, ASME,…			PHOSPHATE COMPOSITE SCAFFOLD; RESORBABLE POLYMERS; TISSUE; CHEMISTRY; ACID)	Musculoskeletal conditions are a major health concern in United States because of a large aging population and increased occurrence of sport-related injuries. The need for bone substitutes is especially important. Traditional treatments of bone-defect have many of limitations. Bone tissue engineering may offer a less painful alternative to traditional bone grafts with lower risk of infection. Thi…	Drexel Univ, Dept Mech Engn & Mech, Philadelphia, PA 19104 USA	Lu, L (reprint author), Drexel Univ, Dept Mech Engn & Mech, Philadelphia, PA 19104 USA.						Barralet JE, 2002, BIOMATERIALS, V23, P3063, DOI 10.1016/S0142-9612(01)00401-X; Harris LD, 1998, J BIOMED MATER RES, V42, P396, DOI 10.1002/(SICI)1097-4636(19981205)42:3<396::AID-JBM7>3.0.CO;2-E; RUBIO E, 1991, J AM CHEM SOC, V113, P695, DOI 10.1021/ja00002a060; Chu TMG, 2001, J MATER SCI-MATER M, V12, P471, DOI 10.1023/A:1011203226053; Athanasiou KA, 2000, TISSUE ENG, V6, P361, DOI 10.1089/10763…	32	0	0	0	1	AMER SOC MECHANICAL ENGINEERS	NEW YORK	THREE PARK AVENUE, NEW YORK, NY 10016-5990 USA			0-7918-4223-1	MANUF ENG DIV ASME			2005	16		1-2
B	Cohen, DL; Malone, E; Lipson, H; Bonassar, LJ			ASME	Cohen, Daniel L.; Malone, Evan; Lipson, Hod; Bonassar, Lawrence J.			Direct freeform fabrication of pre-seeded alingate hydrogel constructs	Manufacturing Engineering and Materials Handling, 2005 Pts A and B	Manufacturing Engineering Division of the American Society of Mechanical Engineers		English	Proceedings Paper	ASME International Mechanical Engineering Congress and Exposition	NOV 05-11, 2005	Orlando, FL	ASME, Proc Ind Div, ASME, Rail Transportat Div, ASME, Noise Control & Acoust Div, ASME, Triol Div, ASME, Pressure Vessels & Piping Div, ASME, Bioengn Div, ASME, Mat Div, ASME, Appl Mech Div, ASME, Fluids Engn Div, ASME, Micro Elect Mech Syst Div, ASME, Heat Transfer Div, ASME, Nucl Engn Div, ASME, Power Div, ASME, Solar Energy Div, ASME, Safety Engn & Risk Anal Div, ASME, Technol & Soc Div, ASME,…			ARTICULAR-CARTILAGE; ALGINATE	A major challenge in orthopaedic tissue engineering is the generation of cell-seeded implants with structures that mimic native tissue, both in terms of anatomic geometries and intratissue cell distributions. By combining the strengths of injection molding tissue engineering with those of Solid Freeform Fabrication (SFF), three-dimensional pre-seeded implants were fabricated without custom-toolin…	Cornell Univ, Dept Engn Mech, Ithaca, NY 14853 USA	Cohen, DL (reprint author), Cornell Univ, Dept Engn Mech, B60 Rhodes Hall, Ithaca, NY 14853 USA.		Bonassar, Lawrence/C-2103-2016	Bonassar, Lawrence/0000-0003-1094-6433			Klein TJ, 2003, OSTEOARTHR CARTILAGE, V11, P595, DOI 10.1016/S1063-4584(03)00090-6; Smith CM, 2004, TISSUE ENG, V10, P1566, DOI 10.1089/1076327042500274; Chang SCN, 2001, J BIOMED MATER RES, V55, P503, DOI 10.1002/1097-4636(20010615)55:4<503::AID-JBM1043>3.0.CO;2-S; Cao YL, 1998, J BIOMAT SCI-POLYM E, V9, P475; Genes NG, 2004, ARCH BIOCHEM BIOPHYS, V422, P161, DOI 10.1016/j.abb.2003.11.023; Enoba…	13	0	0	0	1	AMER SOC MECHANICAL ENGINEERS	NEW YORK	THREE PARK AVENUE, NEW YORK, NY 10016-5990 USA			0-7918-4223-1	MANUF ENG DIV ASME			2005	16		1-2
B	Arcaute, K; Ochoa, L; Mann, BK; Wicker, RB			ASME	Arcaute, K.; Ochoa, L.; Mann, B. K.; Wicker, R. B.			Stereolithography of PEG hydrogel multi-lumen nerve regeneration conduits	Manufacturing Engineering and Materials Handling, 2005 Pts A and B	Manufacturing Engineering Division of the American Society of Mechanical Engineers		English	Proceedings Paper	ASME International Mechanical Engineering Congress and Exposition	NOV 05-11, 2005	Orlando, FL	ASME, Proc Ind Div, ASME, Rail Transportat Div, ASME, Noise Control & Acoust Div, ASME, Triol Div, ASME, Pressure Vessels & Piping Div, ASME, Bioengn Div, ASME, Mat Div, ASME, Appl Mech Div, ASME, Fluids Engn Div, ASME, Micro Elect Mech Syst Div, ASME, Heat Transfer Div, ASME, Nucl Engn Div, ASME, Power Div, ASME, Solar Energy Div, ASME, Safety Engn & Risk Anal Div, ASME, Technol & Soc Div, ASME,…		stereolithography; peripheral nerve guidance conduits; poly(ethylene glycol); PEG; hydrogels; tissue engineering	CELLS	Peripheral nerve regeneration conduits available today are single lumen conduits. Multi-lumen conduits offer advantages over currently available conduits in that multiple lumen better mimic the natural structure of the nerve, provide a greater surface area for neurite extension, and allow for more precisely located growth factors or support cells within the scaffold. This work describes and demon…	Univ Texas, WM Keck Border Biomed Mfg & Engn Lab, El Paso, TX 79968 USA	Arcaute, K (reprint author), Univ Texas, WM Keck Border Biomed Mfg & Engn Lab, El Paso, TX 79968 USA.						Mann BK, 2001, BIOMATERIALS, V22, P3045, DOI 10.1016/S0142-9612(01)00051-5; Mann BK, 2001, BIOMATERIALS, V22, P439, DOI 10.1016/S0142-9612(00)00196-4; Dhariwala B, 2004, TISSUE ENG, V10, P1316, DOI 10.1089/1076327042500256; Lundborg G, 2004, J HAND SURG-BRIT EUR, V29B, P100, DOI 10.1016/j.jhsb.2003.09.018; Hadlock T, 2000, TISSUE ENG, V6, P119, DOI 10.1089/107632700320748; ARCAUTE K, 2005, P 16 A…	16	3	3	2	15	AMER SOC MECHANICAL ENGINEERS	NEW YORK	THREE PARK AVENUE, NEW YORK, NY 10016-5990 USA			0-7918-4223-1	MANUF ENG DIV ASME			2005	16		1-2
B	Stone, JJS; Wang, FW; O'Driscoll, SW; An, KN			ASME	Stone, James J-S; Wang, Francis W.; O'Driscoll, Shawn W.; an, Kai-N An			Computer-aided design, manufacturing and modeling of polymer scaffolds for tissue engineering	MANUFACTURING ENGINEERING AND MATERIALS HANDLING, 2005 PTS A AND B	Manufacturing Engineering Division of the American Society of Mechanical Engineers		English	Proceedings Paper	ASME International Mechanical Engineering Congress and Exposition	NOV 05-11, 2005	Orlando, FL	ASME, Proc Ind Div, ASME, Rail Transportat Div, ASME, Noise Control & Acoust Div, ASME, Triol Div, ASME, Pressure Vessels & Piping Div, ASME, Bioengn Div, ASME, Mat Div, ASME, Appl Mech Div, ASME, Fluids Engn Div, ASME, Micro Elect Mech Syst Div, ASME, Heat Transfer Div, ASME, Nucl Engn Div, ASME, Power Div, ASME, Solar Energy Div, ASME, Safety Engn & Risk Anal Div, ASME, Technol & Soc Div, ASME,…			RAPID PROTOTYPING TECHNIQUES; IN-VITRO; ORTHOPEDIC IMPLANTS; DEPOSITION; FABRICATION; COMPOSITE; CARTILAGE; VIVO	A custom computer-controlled rapid prototyping system was designed and developed in this research. This system for bio-manufacturing of polymer scaffolds included 3D motion control components, a nozzle, a pressure controller, and a temperature-control led reservoir containing a biomaterial. Heating elements built into the reservoir melted the biomaterial. The pressure line attached to the reservo…	N Dakota State Univ, Dept Engn Mech, Fargo, ND 58105 USA	Stone, JJS (reprint author), N Dakota State Univ, Dept Engn Mech, Fargo, ND 58105 USA.			O'Driscoll, Shawn/0000-0002-8225-3372			Burr DB, 2002, BONE, V31, P8, DOI 10.1016/S8756-3282(02)00815-3; Shieh SJ, 2004, BIOMATERIALS, V25, P1545, DOI 10.1016/S0142-9612(03)00501-5; Huang J, 1997, J MATER SCI-MATER M, V8, P775, DOI 10.1023/A:1018516813604; Woodfield TBF, 2004, BIOMATERIALS, V25, P4149, DOI 10.1016/j.biomaterials.2003.10.056; Anseth KS, 1996, MACROMOL CHEM PHYSIC, V197, P833, DOI 10.1002/macp.1996.021970306; Landers R, …	27	0	0	0	2	AMER SOC MECHANICAL ENGINEERS	NEW YORK	THREE PARK AVENUE, NEW YORK, NY 10016-5990 USA			0-7918-4223-1	MANUF ENG DIV ASME			2005	16
B	Wettergreen, M; Bucklen, B; Starly, B; Yuksel, E; Sun, W; Liebschner, MAK			ASME	Wettergreen, M.; Bucklen, B.; Starly, B.; Yuksel, E.; Sun, W.; Liebschner, M. A. K.			Unit block library of basic architectures for use in computer-aided tissue engineering of bone replacement scaffolds	Manufacturing Engineering and Materials Handling, 2005 Pts A and B	Manufacturing Engineering Division of the American Society of Mechanical Engineers		English	Proceedings Paper	ASME International Mechanical Engineering Congress and Exposition	NOV 05-11, 2005	Orlando, FL	ASME, Proc Ind Div, ASME, Rail Transportat Div, ASME, Noise Control & Acoust Div, ASME, Triol Div, ASME, Pressure Vessels & Piping Div, ASME, Bioengn Div, ASME, Mat Div, ASME, Appl Mech Div, ASME, Fluids Engn Div, ASME, Micro Elect Mech Syst Div, ASME, Heat Transfer Div, ASME, Nucl Engn Div, ASME, Power Div, ASME, Solar Energy Div, ASME, Safety Engn & Risk Anal Div, ASME, Technol & Soc Div, ASME,…			IN-VITRO DEGRADATION; DESIGN; FABRICATION; DEPENDENCE; DENSITY; FLOW	Guided tissue regeneration focuses on the implantation of a scaffold architecture, which acts as a conduit for stimulated tissue growth. Successful scaffolds must ftilfill three basic requirements: provide architecture conducive to cell attachment, support adequate fluid perfusion, and provide mechanical stability during healing and degradation. The first two of these concerns have been addressed…	Rice Univ, Dept Bioengn, Houston, TX 77251 USA	Wettergreen, M (reprint author), Rice Univ, Dept Bioengn, Houston, TX 77251 USA.						Zeltinger J, 2001, TISSUE ENG, V7, P557, DOI 10.1089/107632701753213183; RHO JY, 1995, MED ENG PHYS, V17, P347, DOI 10.1016/1350-4533(95)97314-F; Agrawal CM, 2000, BIOMATERIALS, V21, P2443, DOI 10.1016/S0142-9612(00)00112-5; Sachlos E, 2003, BIOMATERIALS, V24, P1487, DOI 10.1016/S0142-9612(02)00528-8; RICE JC, 1988, J BIOMECH, V21, P155, DOI 10.1016/0021-9290(88)90008-5; Dean D, 2003, J CRANIOFAC…	24	0	0	0	2	AMER SOC MECHANICAL ENGINEERS	NEW YORK	THREE PARK AVENUE, NEW YORK, NY 10016-5990 USA			0-7918-4223-1	MANUF ENG DIV ASME			2005	16		1-2
B	Wettergreen, M; Scheffe, J; Mikos, AG; Liebschner, MAK			ASME	Wettergreen, M.; Scheffe, J.; Mikos, A. G.; Liebschner, M. A. K.			Micro-particle fabrication for tissue engineering applications using rapid prototyping and soft lithography principles	Manufacturing Engineering and Materials Handling, 2005 Pts A and B	Manufacturing Engineering Division of the American Society of Mechanical Engineers		English	Proceedings Paper	ASME International Mechanical Engineering Congress and Exposition	NOV 05-11, 2005	Orlando, FL	ASME, Proc Ind Div, ASME, Rail Transportat Div, ASME, Noise Control & Acoust Div, ASME, Triol Div, ASME, Pressure Vessels & Piping Div, ASME, Bioengn Div, ASME, Mat Div, ASME, Appl Mech Div, ASME, Fluids Engn Div, ASME, Micro Elect Mech Syst Div, ASME, Heat Transfer Div, ASME, Nucl Engn Div, ASME, Power Div, ASME, Solar Energy Div, ASME, Safety Engn & Risk Anal Div, ASME, Technol & Soc Div, ASME,…			CELLS; MICROSTRUCTURES; DEPOSITION; PROTEINS; STAMP	The goal of this study was to develop an efficient and repeatable process for fabrication of micro-particles from multiple materials using rapid prototyping and soft lithography. Phase change three-dimensional printing was used to create masters for PDMS molds. A photocrosslinkable polymer was then delivered into these molds to fabricate geometrically complex three-dimensional micro-particles. Th…	Rice Univ, Dept Bioengn, Houston, TX 77251 USA	Wettergreen, M (reprint author), Rice Univ, Dept Bioengn, Houston, TX 77251 USA.						Beebe DJ, 2000, NATURE, V404, P588, DOI 10.1038/35007047; Tan W, 2003, TISSUE ENG, V9, P255, DOI 10.1089/107632703764664729; Tien J, 2002, P NATL ACAD SCI USA, V99, P1758, DOI 10.1073/pnas.042493399; Folch A, 2000, J BIOMED MATER RES, V52, P346, DOI 10.1002/1097-4636(200011)52:2<346::AID-JBM14>3.0.CO;2-H; Kane RS, 1999, BIOMATERIALS, V20, P2363, DOI 10.1016/S0142-9612(99)00165-9; Folch A, 1998, B…	14	1	1	0	4	AMER SOC MECHANICAL ENGINEERS	NEW YORK	THREE PARK AVENUE, NEW YORK, NY 10016-5990 USA			0-7918-4223-1	MANUF ENG DIV ASME			2005	16		1-2
B	Wettergreen, M; Bucklen, B; Sun, W; Liebschner, MAK			ASME	Wettergreen, M.; Bucklen, B.; Sun, W.; Liebschner, M. A. K.			Computer-aided tissue engineering in whole bone replacement treatment	MANUFACTURING ENGINEERING AND MATERIALS HANDLING, 2005 PTS A AND B	Manufacturing Engineering Division of the American Society of Mechanical Engineers		English	Proceedings Paper	ASME International Mechanical Engineering Congress and Exposition	NOV 05-11, 2005	Orlando, FL	ASME, Proc Ind Div, ASME, Rail Transportat Div, ASME, Noise Control & Acoust Div, ASME, Triol Div, ASME, Pressure Vessels & Piping Div, ASME, Bioengn Div, ASME, Mat Div, ASME, Appl Mech Div, ASME, Fluids Engn Div, ASME, Micro Elect Mech Syst Div, ASME, Heat Transfer Div, ASME, Nucl Engn Div, ASME, Power Div, ASME, Solar Energy Div, ASME, Safety Engn & Risk Anal Div, ASME, Technol & Soc Div, ASME,…			RADIATION-EXPOSURE; MECHANICAL-PROPERTIES; TRABECULAR BONE; X-RAY; SCAFFOLDS; CT; DESIGN; RECONSTRUCTION; FABRICATION; ART	Tissue engineering is developing into a less speculative field involving the careful interplay of numerous design parameters and multi-disciplinary professionals. Problem solving abilities and state of the art research tools are required to develop solutions for a wide variety of clinical issues. One area of particular interest is orthopaedic biomechanics, a field that is responsible for the trea…	Rice Univ, Dept Bioengn, Houston, TX 77251 USA	Wettergreen, M (reprint author), Rice Univ, Dept Bioengn, Houston, TX 77251 USA.	bsbuckle@rice.edu; mattheww@rice.edu; sunwei@drexel.edu; ljebschner@rice.edu					Tan KH, 2003, BIOMATERIALS, V24, P3115, DOI 10.1016/S0142-9612(03)00131-5; Wiest PW, 2002, SEMIN ULTRASOUND CT, V23, P402, DOI 10.1053/sult.2002.34010; Larsson C, 1996, BIOMATERIALS, V17, P605, DOI 10.1016/0142-9612(96)88711-4; Chu KT, 2004, BIO-MED MATER ENG, V14, P87; Borah B, 2001, ANAT RECORD, V265, P101, DOI 10.1002/ar.1060; KELLER TS, 1989, SPINE, V14, P1012, DOI 10.1097/00007632-198909000-…	58	0	0	1	4	AMER SOC MECHANICAL ENGINEERS	NEW YORK	THREE PARK AVENUE, NEW YORK, NY 10016-5990 USA			0-7918-4223-1	MANUF ENG DIV ASME			2005	16		1-2
B	Dunkers, JP; Leigh, SD; Cicerone, MT; Landis, FA; Wang, FW; Tesk, JA			ASME	Dunkers, Joy P.; Leigh, Stefan D.; Cicerone, Marcus T.; Landis, Forrest A.; Wang, Francis W.; Tesk, John A.			NIST development of reference material scaffolds for tissue engineering	Manufacturing Engineering and Materials Handling, 2005 Pts A and B	Manufacturing Engineering Division of the American Society of Mechanical Engineers		English	Proceedings Paper	ASME International Mechanical Engineering Congress and Exposition	NOV 05-11, 2005	Orlando, FL	ASME, Proc Ind Div, ASME, Rail Transportat Div, ASME, Noise Control & Acoust Div, ASME, Triol Div, ASME, Pressure Vessels & Piping Div, ASME, Bioengn Div, ASME, Mat Div, ASME, Appl Mech Div, ASME, Fluids Engn Div, ASME, Micro Elect Mech Syst Div, ASME, Heat Transfer Div, ASME, Nucl Engn Div, ASME, Power Div, ASME, Solar Energy Div, ASME, Safety Engn & Risk Anal Div, ASME, Technol & Soc Div, ASME,…				In consultation with ASTM and other stakeholders in Tissue-Engineered Medical Products (TEMPs) industry, the National Institute of Standards and Technology (NIST) initiated a project designed to produce Reference Material scaffolds for tissue engineering. The rationale for Reference Material scaffolds was developed through several NIST/Industry workshops. In brief, Reference Material scaffolds ha…	Natl Inst Stand & Technol, Div Polymers, Gaithersburg, MD 20899 USA	Dunkers, JP (reprint author), Natl Inst Stand & Technol, Div Polymers, Gaithersburg, MD 20899 USA.						Blom G., 1994, PROBLEMS SNAPSHOTS W; DUNKERS JP, 2005, UNPUB; Efron F, 1993, INTRO BOOTSTRAP; ROY TD, P IMECE 2005 NOV 5 1; Sachlos E., 2003, European Cells & Materials, V5, P29; Shalak R., 1988, TISSUE ENG, P26; Tesk John A., 2001, Journal of Biomedical Materials Research, V58, P463, DOI 10.1002/jbm.1042	7	0	0	1	2	AMER SOC MECHANICAL ENGINEERS	NEW YORK	THREE PARK AVENUE, NEW YORK, NY 10016-5990 USA			0-7918-4223-1	MANUF ENG DIV ASME			2005	16		1-2
B	Roy, TD; Stone, JJ; Sun, W; Cho, EH; Lockett, SJ; Wang, FM; Henderson, L			ASME	Dutta Roy, T.; Stone, J. J.; Sun, W.; Cho, E. H.; Lockett, S. J.; Wang, F. M.; Henderson, L.			Osteoblast adhesion on tissue engineering scaffolds made by bio-manufacturing techniques	Manufacturing Engineering and Materials Handling, 2005 Pts A and B	Manufacturing Engineering Division of the American Society of Mechanical Engineers		English	Proceedings Paper	ASME International Mechanical Engineering Congress and Exposition	NOV 05-11, 2005	Orlando, FL	ASME, Proc Ind Div, ASME, Rail Transportat Div, ASME, Noise Control & Acoust Div, ASME, Triol Div, ASME, Pressure Vessels & Piping Div, ASME, Bioengn Div, ASME, Mat Div, ASME, Appl Mech Div, ASME, Fluids Engn Div, ASME, Micro Elect Mech Syst Div, ASME, Heat Transfer Div, ASME, Nucl Engn Div, ASME, Power Div, ASME, Solar Energy Div, ASME, Safety Engn & Risk Anal Div, ASME, Technol & Soc Div, ASME,…				Scientific exploration into understanding and developing relationships between three-dimensional (3D) scaffolds prepared by rapid prototyping (RP) and cellular response has, focused primarily on end results targeting osteoblast proliferation and differentiation. Here at the National Institute of Standards and Technology (NIST), we take a systems approach to developing relationships between materi…	Natl Inst Stand & Technol, MSEL, Div Polymers, Biomat Grp, Gaithersburg, MD USA	Roy, TD (reprint author), Natl Inst Stand & Technol, MSEL, Div Polymers, Biomat Grp, Gaithersburg, MD USA.							0	0	0	0	0	AMER SOC MECHANICAL ENGINEERS	NEW YORK	THREE PARK AVENUE, NEW YORK, NY 10016-5990 USA			0-7918-4223-1	MANUF ENG DIV ASME			2005	16		1-2
S	Rajagopalan, S; Lu, LC; Yaszemski, MJ; Robb, R		Galloway, RL; Cleary, KR		Rajagopalan, S; Lu, LC; Yaszemski, MJ; Robb, R			Geometric modeling of space optimal unit cell based tissue engineering scaffolds	Medical Imaging 2005: Visualization, Image-Guided Procedures, and Display, Pts 1 and 2	PROCEEDINGS OF THE SOCIETY OF PHOTO-OPTICAL INSTRUMENTATION ENGINEERS (SPIE)		English	Proceedings Paper	Medical Imaging 2005 Conference	FEB 15-17, 2005	San Diego, CA	SPIE		tissue engineering; scaffolds; minimal surfaces; triply periodic minimal surface (TPMS); solid free form fabrication (SFF); computer aided design (CAD)	PERIODIC MINIMAL-SURFACES; FREE-FORM FABRICATION; DESIGN; BONE	Tissue engineering involves regenerating damaged or malfunctioning organs using cells, biomolecules, and synthetic or natural scaffolds. Based on their intended roles, scaffolds can be injected as space-fillers or be preformed and implanted to provide mechanical support. Preformed scaffolds are biomimetic "trellis-like" structures which, on implantation and integration, act as tissue/organ surrog…	Mayo Clin & Mayo Fdn, Coll Med, Rochester, MN 55905 USA	Rajagopalan, S (reprint author), Mayo Clin & Mayo Fdn, Coll Med, 200 1st St SW, Rochester, MN 55905 USA.						Griffith LG, 2002, SCIENCE, V295, P1009, DOI 10.1126/science.1069210; Spalazzi JP, 2003, IEEE ENG MED BIOL, V22, P27, DOI 10.1109/MEMB.2003.1256269; Wu BM, 1996, J CONTROL RELEASE, V40, P77, DOI 10.1016/0168-3659(95)00173-5; Lin CY, 2004, J BIOMECH, V37, P623, DOI 10.1016/j.jbiomech.2003.09.029; Lord EA, 2003, CURR SCI INDIA, V85, P346; Yousaf MN, 2001, P NATL ACAD SCI USA, V98, P5992, DOI 10.107…	43	0	0	0	2	SPIE-INT SOC OPTICAL ENGINEERING	BELLINGHAM	1000 20TH ST, PO BOX 10, BELLINGHAM, WA 98227-0010 USA	0277-786X		0-8194-5718-3	P SOC PHOTO-OPT INS			2005	5744		1-2
S	Kesari, P; Xu, T; Boland, T		Laurencin, CT; Botchwey, EA		Kesari, P; Xu, T; Boland, T			Layer-by-layer printing of cells and its application to tissue engineering	Nanoscale Materials Science in Biology and Medicine	MATERIALS RESEARCH SOCIETY SYMPOSIUM PROCEEDINGS		English	Proceedings Paper	Symposium on Nanoscale Materials Science in Biology and Medicine held at the 2004 MRS Fall Meeting	NOV 28-DEC 02, 2004	Boston, MA	Mat Res Soc			SCAFFOLDS; FABRICATION; BONE	Tissues and organs exhibit distinct shapes and functions nurtured by vascular connectivity. In order to mimic and examine these intricate structure-function relationships, it is necessary to develop efficient strategies for assembling tissue-like constructs. Many of the top-down fabrication techniques used to build microelectromechanical systems, including photolithography, are attractive due to …	Clemson Univ, Dept Bioengn, Clemson, SC 29634 USA	Kesari, P (reprint author), Clemson Univ, Dept Bioengn, Clemson, SC 29634 USA.						Stock UA, 2001, ANNU REV MED, V52, P443, DOI 10.1146/annurev.med.52.1.443; Sachlos E, 2003, BIOMATERIALS, V24, P1487, DOI 10.1016/S0142-9612(02)00528-8; Boland T, 2003, ANAT REC PART A, V272A, P497, DOI 10.1002/ar.a.10059; Griffith LG, 2002, SCIENCE, V295, P1009, DOI 10.1126/science.1069210; Mironov V, 2003, TRENDS BIOTECHNOL, V21, P157, DOI 10.1016/S0167-7799(03)00033-7; Whitesides GM, 2002, SCI…	20	5	6	0	4	MATERIALS RESEARCH SOCIETY	WARRENDALE	506 KEYSTONE DRIVE, WARRENDALE, PA 15088-7563 USA	0272-9172		1-55899-793-8	MATER RES SOC SYMP P			2005	845
S	Williams, JM; Adewunmi, A; Schek, RM; Flanagan, CL; Krebsbach, PH; Feinberg, SE; Hollister, SJ; Das, S		Laurencin, CT; Botchwey, EA		Williams, JM; Adewunmi, A; Schek, RM; Flanagan, CL; Krebsbach, PH; Feinberg, SE; Hollister, SJ; Das, S			Tissue engineered bone using polycaprolactone scaffolds made by selective laser sintering	Nanoscale Materials Science in Biology and Medicine	MATERIALS RESEARCH SOCIETY SYMPOSIUM PROCEEDINGS		English	Proceedings Paper	Symposium on Nanoscale Materials Science in Biology and Medicine held at the 2004 MRS Fall Meeting	NOV 28-DEC 02, 2004	Boston, MA	Mat Res Soc			GENE-THERAPY; MECHANICAL-PROPERTIES; TRABECULAR BONE; IN-VIVO; COMPUTED-TOMOGRAPHY; MINERAL DENSITY; FABRICATION; FIBROBLASTS; DEPOSITION; DESIGN	Polycaprolactone is a bioresorbable polymer that has potential for tissue engineering of bone and cartilage. In this work, we report on the computational design and freeform fabrication of porous polycaprolactone scaffolds using selective laser sintering, a rapid prototyping technique. The microstructure and mechanical properties of the fabricated scaffolds were assessed and compared to designed …	Univ Michigan, Ann Arbor, MI 48109 USA	Williams, JM (reprint author), Univ Michigan, Ann Arbor, MI 48109 USA.			Flanagan, Colleen/0000-0001-8530-5126			Ouyang J, 1997, CLIN BIOMECH, V12, P522, DOI 10.1016/S0268-0033(97)00035-1; Krebsbach PH, 2000, HUM GENE THER, V11, P1201, DOI 10.1089/10430340050015248; Tan KH, 2003, BIOMATERIALS, V24, P3115, DOI 10.1016/S0142-9612(03)00131-5; Wu BM, 1996, J CONTROL RELEASE, V40, P77, DOI 10.1016/0168-3659(95)00173-5; Rutherford RB, 2003, CONNECT TISSUE RES, V44, P117, DOI 10.1080/03008200390152197; Xiong Z, 20…	41	1	1	1	3	MATERIALS RESEARCH SOCIETY	WARRENDALE	506 KEYSTONE DRIVE, WARRENDALE, PA 15088-7563 USA	0272-9172		1-55899-793-8	MATER RES SOC SYMP P			2005	845
J	Xiang, L; Li, DC; Lu, BH; Tang, YP; Wang, L; Wang, Z				Xiang, L; Li, DC; Lu, BH; Tang, YP; Wang, L; Wang, Z			Design and fabrication of CAP scaffolds by indirect solid free form fabrication	RAPID PROTOTYPING JOURNAL			English	Article						scaffolds; rapid prototypes; bones; architecture	CALCIUM-PHOSPHATE CEMENT; HYDROXYAPATITE CEMENT; PORE-SIZE; TISSUE INGROWTH; POLYMER; OSTEOCONDUCTION; ARCHITECTURE; MACROPORES; IMPLANTS; ADHESION	Purpose - To fabricate the self-hardening calcium phosphate composite scaffolds with controlled internal pore architectures using rapid prototyping (RP) techniques and investigate their in vitro bone tissue engineering responses. Design/methodology/approach - The three-dimensionally interconnected pores in scaffolds can facilitate sufficient supply of blood, oxygen and nutrients for the ingrowth …	Xian Jiaotong Univ, State Key Lab Mfg Syst Engn, Xian 710049, Peoples R China; Fourth Mil Med Univ, Xijing Hosp, Xian, Peoples R China	Xiang, L (reprint author), Xian Jiaotong Univ, State Key Lab Mfg Syst Engn, Xian 710049, Peoples R China.						Lam CXF, 2002, MAT SCI ENG C-BIO S, V20, P49, DOI 10.1016/S0928-4931(02)00012-7; Zeltinger J, 2001, TISSUE ENG, V7, P557, DOI 10.1089/107632701753213183; Barralet JE, 2002, BIOMATERIALS, V23, P3063, DOI 10.1016/S0142-9612(01)00401-X; del Real RP, 2002, BIOMATERIALS, V23, P3673, DOI 10.1016/S0142-9612(02)00101-1; SHINDO ML, 1993, ARCH OTOLARYNGOL, V119, P185; Zhang Z, 2004, BIOMATERIALS, V25, P177…	37	8	8	0	5	EMERALD GROUP PUBLISHING LIMITED	BRADFORD	60/62 TOLLER LANE, BRADFORD BD8 9BY, W YORKSHIRE, ENGLAND	1355-2546			RAPID PROTOTYPING J	Rapid Prototyping J.		2005	11	5
S	Surmenko, EL; Tuchin, VV; Sokolova, TN; Konyushin, AV; Chebotarevsky, YV		Hoffman, HJ; Shori, RK		Surmenko, EL; Tuchin, VV; Sokolova, TN; Konyushin, AV; Chebotarevsky, YV			Application of scanning sampling for studying of coatings	Solid State Lasers XIV: Technology and Devices	PROCEEDINGS OF THE SOCIETY OF PHOTO-OPTICAL INSTRUMENTATION ENGINEERS (SPIE)		English	Proceedings Paper	Conference on Solid State Lasers XIV	JAN 24-26, 2005	San Jose, CA			LIBS; coating; sampling; layer; dental		LIBS is one of the best methods of multilayer coatings studying. Special laser technique - scanning sampling - was developed for studying of different kinds of objects (technical and biomedical coatings). The scanning sampling is based on the scanning of analyzed object during the exposition time. The velocity of scanning is defined by the diameter of laser crater and pulse repetition rate. It al…	Saratov State Tech Univ, Saratov 410054, Russia	Surmenko, EL (reprint author), Saratov State Tech Univ, 77,Politechnicheskaya Str, Saratov 410054, Russia.		Tuchin, Valery/C-7865-2013	Tuchin, Valery/0000-0001-7479-2694			Konig K, 1999, CELL MOL BIOL, V45, P233; KRIGER AE, 1999, P SPIE BELL SPIE, V4001, P299; NIZHNY SV, 2003, ODONTOLITH; Surmenko EL, 2002, P SOC PHOTO-OPT INS, V5068, P362; SURMENKO EL, 2000, P SOC PHOTO-OPT INS, V4241, P300; SURMENKO LA, 1991, INFORMATICS	6	0	0	0	0	SPIE-INT SOC OPTICAL ENGINEERING	BELLINGHAM	1000 20TH ST, PO BOX 10, BELLINGHAM, WA 98227-0010 USA	0277-786X		0-8194-5681-0	P SOC PHOTO-OPT INS			2005	5707
B	Chua, CK; Yeong, WY; Leong, KF		Bartolo, PJ; Mateus, AJ; Batista, FC; Almeida, HA; Vasco, JC; Correia, MA; Alves, NF; Andre, NC; Novo, PP; Lima, P; Custodio, PC; Martinho, PG; Carvolho, RA		Chua, CK; Yeong, WY; Leong, KF			Rapid prototyping in tissue engineering: A state-of-the-art report	Virtual Modeling and Rapid Manufacturing: ADVANCED RESEARCH IN VIRTUAL AND RAPID PROTOTYPING			English	Proceedings Paper	2nd International Conference on Advanced Research and Rapid Prototyping	SEP 28-OCT 01, 2005	Leiria, PORTUGAL	Polytechn Inst Leiria, Sch Technol & Management, Global Alliance Rapid Prototyping Assoc, Portuguese Rapid Prototyping Assoc			SOLID FREEFORM FABRICATION; HYDROXYAPATITE SCAFFOLDS; BIOMEDICAL APPLICATIONS; MECHANICAL-PROPERTIES; CERAMIC SCAFFOLDS; CELL-GROWTH; PORE-SIZE; POLYMER; DEPOSITION; MATRICES	This article provides a comprehensive and state-of-the-art review of the application of rapid prototyping in the field of tissue engineering. These advanced techniques serve as a promising candidate for the production of tissue scaffold with much potential yet to be explored. Challenges of scaffold-based technology are discussed from the perspective of rapid prototyping technology.	Nanyang Technol Univ, Sch Mech & Aerosp Engn, Singapore, Singapore	Chua, CK (reprint author), Nanyang Technol Univ, Sch Mech & Aerosp Engn, Singapore, Singapore.		Leong, Kah-Fai/B-6183-2009; Chua, Chee Kai/B-6171-2009; Yeong, Wai Yee/G-2655-2013				Lam CXF, 2002, MAT SCI ENG C-BIO S, V20, P49, DOI 10.1016/S0928-4931(02)00012-7; Zeltinger J, 2001, TISSUE ENG, V7, P557, DOI 10.1089/107632701753213183; Ramakrishna S, 2001, COMPOS SCI TECHNOL, V61, P1189, DOI 10.1016/S0266-3538(00)00241-4; Sung HJ, 2004, BIOMATERIALS, V25, P5735, DOI 10.1016/j.biomaterials.2004.01.066; Khalil S, 2005, RAPID PROTOTYPING J, V11, P9, DOI 10.1108/13552540510573347;…	68	11	11	2	7	TAYLOR & FRANCIS LTD	LONDON	11 NEW FETTER LANE, LONDON EC4P 4EE, ENGLAND			0-415-39062-1				2005
B	Carvalho, C; Landers, R; Mulhaupt, R; Hubner, U; Schmelzeisen, R		Bartolo, PJ; Mateus, AJ; Batista, FC; Almeida, HA; Vasco, JC; Correia, MA; Alves, NF; Andre, NC; Novo, PP; Lima, P; Custodio, PC; Martinho, PG; Carvolho, RA		Carvalho, C; Landers, R; Mulhaupt, R; Hubner, U; Schmelzeisen, R			Fabrication of soft and hard biocompatible scaffolds using 3D-Bioplotting (TM)	Virtual Modeling and Rapid Manufacturing: ADVANCED RESEARCH IN VIRTUAL AND RAPID PROTOTYPING			English	Proceedings Paper	2nd International Conference on Advanced Research and Rapid Prototyping	SEP 28-OCT 01, 2005	Leiria, PORTUGAL	Polytechn Inst Leiria, Sch Technol & Management, Global Alliance Rapid Prototyping Assoc, Portuguese Rapid Prototyping Assoc			RAPID PROTOTYPING TECHNIQUES	In Tissue Engineering and bone reconstruction, alongside the choice of materials, the scaffold design is of great importance. Three dimensional structures not only permit the tuning of chemical and mechanical properties, but they can also copy the outer form of the required bone or cartilaginous structures. While new processes that create such 3D scaffolds by means of Rapid Prototyping have been …	Freiburg Mat Res Ctr, Freiburg, Germany	Carvalho, C (reprint author), Freiburg Mat Res Ctr, Freiburg, Germany.						MANKOVICH NJ, 1994, OTOLARYNG CLIN N AM, V27, P875; Pfister A, 2004, J POLYM SCI POL CHEM, V42, P624, DOI 10.1002/pola.10807; Landers R, 2002, J MATER SCI, V37, P3107, DOI 10.1023/A:1016189724389; Yamada K, 1997, J NEUROSURG, V86, P871, DOI 10.3171/jns.1997.86.5.0871; Sun W, 2002, COMPUT METH PROG BIO, V67, P85, DOI 10.1016/S0169-2607(01)00116-X; Yang SF, 2002, TISSUE ENG, V8, P1, DOI 10.1089/107…	17	11	11	2	14	TAYLOR & FRANCIS LTD	LONDON	11 NEW FETTER LANE, LONDON EC4P 4EE, ENGLAND			0-415-39062-1				2005
B	Seitz, H; Irsen, SH; Leukers, B; Rieder, W; Tille, C		Bartolo, PJ; Mateus, AJ; Batista, FC; Almeida, HA; Vasco, JC; Correia, MA; Alves, NF; Andre, NC; Novo, PP; Lima, P; Custodio, PC; Martinho, PG; Carvolho, RA		Seitz, H; Irsen, SH; Leukers, B; Rieder, W; Tille, C			Mechanical properties of porous ceramic scaffolds made by 3D printing	Virtual Modeling and Rapid Manufacturing: ADVANCED RESEARCH IN VIRTUAL AND RAPID PROTOTYPING			English	Proceedings Paper	2nd International Conference on Advanced Research and Rapid Prototyping	SEP 28-OCT 01, 2005	Leiria, PORTUGAL	Polytechn Inst Leiria, Sch Technol & Management, Global Alliance Rapid Prototyping Assoc, Portuguese Rapid Prototyping Assoc			3-DIMENSIONAL FABRICATION TECHNIQUES; PERFORMANCE	Rapid Prototyping and especially 3D printing is well suited to generate complex porous ceramic scaffolds for bone tissue engineering. Anatomical information obtained from patients can be used to design and optimize the implant for a bone defect. 3D printing allows manufacturing of porous matrices with complex shape as well as designed internal channel network to mimic bone structures. The scaffol…	Res Ctr Caesar, Bonn, Germany	Seitz, H (reprint author), Res Ctr Caesar, Bonn, Germany.		Seitz, Hermann/G-1657-2015	Seitz, Hermann/0000-0003-3401-0090			An Y. H., 2000, MECH TESTING BONE BO, P41; Lam CXF, 2002, MAT SCI ENG C-BIO S, V20, P49, DOI 10.1016/S0928-4931(02)00012-7; SACHS E, 1992, J ENG IND-T ASME, V114, P481; Wu BM, 1996, J CONTROL RELEASE, V40, P77, DOI 10.1016/0168-3659(95)00173-5; Gauthier O, 1998, BIOMATERIALS, V19, P133, DOI 10.1016/S0142-9612(97)00180-4; Lee M, 2005, BIOMATERIALS, V26, P4281, DOI 10.1016/j.biomaterials.2004.10.04…	14	0	0	0	9	TAYLOR & FRANCIS LTD	LONDON	11 NEW FETTER LANE, LONDON EC4P 4EE, ENGLAND			0-415-39062-1				2005
B	Yeong, WY; Chua, CK; Leong, KF; Chandrasekaran, M; Lee, MW		Bartolo, PJ; Mateus, AJ; Batista, FC; Almeida, HA; Vasco, JC; Correia, MA; Alves, NF; Andre, NC; Novo, PP; Lima, P; Custodio, PC; Martinho, PG; Carvolho, RA		Yeong, WY; Chua, CK; Leong, KF; Chandrasekaran, M; Lee, MW			Development of scaffolds for tissue engineering using a 3D inkjet model maker	VIRTUAL MODELING AND RAPID MANUFACTURING: ADVANCED RESEARCH IN VIRTUAL AND RAPID PROTOTYPING			English	Proceedings Paper	2nd International Conference on Advanced Research and Rapid Prototyping	SEP 28-OCT 01, 2005	Leiria, PORTUGAL	Polytechn Inst Leiria, Sch Technol & Management, Global Alliance Rapid Prototyping Assoc, Portuguese Rapid Prototyping Assoc				One of the major approaches in tissue engineering is the utilization of scaffold as a temporary template to support tissue ingrowth and to guide the organization of cells. As a result, scaffold technology is critical to ensure the success of this approach. Scaffold with intricate internal morphology can be achieved by the application of Rapid Prototyping (RP). In this project, a commercial RP sys…	Nanyang Technol Univ, Sch Mech & Aerosp Engn, Singapore, Singapore	Yeong, WY (reprint author), Nanyang Technol Univ, Sch Mech & Aerosp Engn, Singapore, Singapore.		Leong, Kah-Fai/B-6183-2009; Chua, Chee Kai/B-6171-2009; Yeong, Wai Yee/G-2655-2013				Lalan S, 2001, WORLD J SURG, V25, P1458; Liu XH, 2004, ANN BIOMED ENG, V32, P477, DOI 10.1023/B:ABME.0000017544.36001.8e; Yeong WY, 2004, TRENDS BIOTECHNOL, V22, P643, DOI 10.1016/j.tibtech.2004.10.004; Yang SF, 2002, TISSUE ENG, V8, P1, DOI 10.1089/107632702753503009; Peters MC, 2002, J BIOMED MATER RES, V60, P668, DOI 10.1002/jbm.10134; Chua C. K., 2003, RAPID PROTOTYPING PR; GAO F, 1992, P ROY…	7	6	6	2	9	TAYLOR & FRANCIS LTD	LONDON	11 NEW FETTER LANE, LONDON EC4P 4EE, ENGLAND			0-415-39062-1				2005
B	Meurer, MI; Nobre, LFS; Meurer, E; Silva, JVL; Santa Barbara, A; Oliveira, MG; Silva, DN; Santos, AMB		Bartolo, PJ; Mateus, AJ; Batista, FC; Almeida, HA; Vasco, JC; Correia, MA; Alves, NF; Andre, NC; Novo, PP; Lima, P; Custodio, PC; Martinho, PG; Carvolho, RA		Meurer, MI; Nobre, LFS; Meurer, E; Silva, JVL; Santa Barbara, A; Oliveira, MG; Silva, DN; Santos, AMB			A critical review on acquisition and manipulation of CT images of the maxillofacial area for rapid prototyping	Virtual Modeling and Rapid Manufacturing: ADVANCED RESEARCH IN VIRTUAL AND RAPID PROTOTYPING			English	Proceedings Paper	2nd International Conference on Advanced Research and Rapid Prototyping	SEP 28-OCT 01, 2005	Leiria, PORTUGAL	Polytechn Inst Leiria, Sch Technol & Management, Global Alliance Rapid Prototyping Assoc, Portuguese Rapid Prototyping Assoc			RECONSTRUCTION; MODELS; STEREOLITHOGRAPHY; SURGERY	Regarding the development of rapid prototyping (RP) and image diagnosis technologies, the process of manufacturing biomedical prototypes has been evaluated by merging these two technologies. However, this process is complex. In order to obtain good results, a number of aspects requires special attention along the image acquisition by computed tomography (CT) and the further manipulation by dedica…	Univ Fed Santa Catarina, Florianopolis, SC, Brazil	Meurer, MI (reprint author), Univ Fed Santa Catarina, Florianopolis, SC, Brazil.		Meurer, Maria Ines/D-4187-2013	Meurer, Maria Ines/0000-0002-5933-895X			American College of Surgeons, 1997, ATLS ADV TRAUM LIF S; Kragskov J, 1996, J ORAL MAXIL SURG, V54, P402, DOI 10.1016/S0278-2391(96)90109-3; James WJ, 1998, J ORAL MAXIL SURG, V56, P512, DOI 10.1016/S0278-2391(98)90726-1; Kermer C, 1998, J CRANIO MAXILL SURG, V26, P136, DOI 10.1016/S1010-5182(98)80002-4; Peckitt NS, 1999, BRIT J ORAL MAX SURG, V37, P353, DOI 10.1054/bjom.1999.0070; Choi JY, 2002,…	19	1	1	0	0	TAYLOR & FRANCIS LTD	LONDON	11 NEW FETTER LANE, LONDON EC4P 4EE, ENGLAND			0-415-39062-1				2005
B	Meurer, E; Meurer, MI; Paiano, G; Santos, AB; de Oliveira, MG; da Silva, JVL; Barbara, AS		Bartolo, PJ; Mateus, AJ; Batista, FC; Almeida, HA; Vasco, JC; Correia, MA; Alves, NF; Andre, NC; Novo, PP; Lima, P; Custodio, PC; Martinho, PG; Carvolho, RA		Meurer, E; Meurer, MI; Paiano, G; Santos, AB; de Oliveira, MG; da Silva, JVL; Barbara, AS			The use of a rapid prototyping biomodel with vascular anatomy in the treatment of temporomandibular joint ankylosis - A case report	Virtual Modeling and Rapid Manufacturing: ADVANCED RESEARCH IN VIRTUAL AND RAPID PROTOTYPING			English	Proceedings Paper	2nd International Conference on Advanced Research and Rapid Prototyping	SEP 28-OCT 01, 2005	Leiria, PORTUGAL	Polytechn Inst Leiria, Sch Technol & Management, Global Alliance Rapid Prototyping Assoc, Portuguese Rapid Prototyping Assoc			SURGERY	The treatment of patients with temporomandibular joint ankylosis is a challenge to the surgical team considering its high complexity and poor success rate. Regarding the recent developments of the rapid prototyping and image diagnosis technologies it was built a biomodel representing osseous and vascular anatomy to help the patient's treatment. To this end an exam generated by computerized tomogr…	Univ S Santa Catarina, UNISUL, Tubarao, Brazil	Meurer, E (reprint author), Univ S Santa Catarina, UNISUL, Tubarao, Brazil.		Meurer, Maria Ines/D-4187-2013; de Oliveira, Marilia Gerhardt/G-6954-2012	Meurer, Maria Ines/0000-0002-5933-895X; de Oliveira, Marilia Gerhardt/0000-0002-1450-2306			Wurm G, 2004, J NEUROSURG, V100, P139, DOI 10.3171/jns.2004.100.1.0139; Schmelzeisen R, 2002, J ORAL MAXIL SURG, V60, P1275, DOI 10.1053/joms.2002.35724; Perry M, 1998, BRIT J ORAL MAX SURG, V36, P275, DOI 10.1016/S0266-4356(98)90711-2; Cheung L K, 2002, Ann R Australas Coll Dent Surg, V16, P129; MEURER E, 2003, REV BRAS CIR PERIOD, V1, P172; Puricelli E, 1997, REV FACULDADE ODONTO, V38, P23; Sil…	10	0	0	0	1	TAYLOR & FRANCIS LTD	LONDON	11 NEW FETTER LANE, LONDON EC4P 4EE, ENGLAND			0-415-39062-1				2005
J	Cemenasco, AF; Bianchi, CC; Tornincasa, S; Bianchi, SD				Cemenasco, AF; Bianchi, CC; Tornincasa, S; Bianchi, SD			The WEBD project: a research of new methodologies for a distant-learning 3D system prototype	DENTOMAXILLOFACIAL RADIOLOGY			English	Article						distant learning; Web 3D; rapid prototyping	EDUCATION	Objectives: To create and to spread a new interactive multimedia instrument, based upon virtual reality technologies, that allows both the running simulation of machines and equipment and the reproduction via Web of complex three-dimensional (3D) anatomical models such as the skull. Methods: There were two main aspects of the project, one of design engineering and the other biomedical engineering…	Univ Turin, Fac Med & Surg, Turin, Italy; Politecn Torino, Turin, Italy	Bianchi, CC (reprint author), DDMC, Sez Radiodiagnost, Via Genova 3, I-10100 Turin, Italy.	silviodiego.bianchi@unito.it		Bianchi, Silvio Diego/0000-0001-7290-8489			Garrison JA, 2000, B MED LIBR ASSOC, V88, P211; Harden RM, 2002, MED TEACH, V24, P261, DOI 10.1080/01421590220141008; Huang C, 2004, PLOS BIOL, V2, P734, DOI 10.1371/journal.pbio.0020157; *AUD 3D STUD, MAX R4 US MAN; BIANCHI SD, 1998, DENTOMAXILLOFAC RAD, V27, pS25; Browne L, 2004, BRIT DENT J, V197, P95, DOI 10.1038/sj.bdj.4811484; Corrêa Luciana, 2003, Eur J Dent Educ, V7, P111, DOI 10.1034/j.1…	13	2	2	0	0	BRITISH INST RADIOLOGY	LONDON	36 PORTLAND PLACE, LONDON W1N 4AT, ENGLAND	0250-832X			DENTOMAXILLOFAC RAD	Dentomaxillofac. Radiol.	NOV	2004	33	6
J	Hong, X; Li, J; Wang, MJ; Xu, JJ; Guo, W; Li, JH; Bai, YB; Li, TJ				Hong, X; Li, J; Wang, MJ; Xu, JJ; Guo, W; Li, JH; Bai, YB; Li, TJ			Fabrication of magnetic luminescent nanocomposites by a layer-by-layer self-assembly approach	CHEMISTRY OF MATERIALS			English	Article							STABILIZED CDTE NANOCRYSTALS; QUANTUM DOTS; CDSE NANOCRYSTALS; CORE/SHELL NANOCRYSTALS; SURFACE MODIFICATION; HOLLOW SPHERES; PARTICLES; POLYMER; NANOPARTICLES; MICROSPHERE	Magnetic luminescent nanocomposites were prepared via a layer-by-layer (LbL) assembly approach. The Fe3O4 magnetic nanoparticles of 8.5 nm were used as a template for the deposition of the CdTe quantum dots (QDs)/polyelectrolyte (PE) multilayers. The number of polyelectrolyte multilayers separating the nanoparticle layers and the number of QDs/ polyelectrolyte deposition cycles were varied to obt…	Chinese Acad Sci, Changchun Inst Appl Chem, State Key Lab Electroanalyt Chem, Changchun 130022, Peoples R China; Jilin Univ, Coll Chem, Changchun 130023, Peoples R China; Tsing Hua Univ, Dept Chem, Beijing 100084, Peoples R China	Li, J (reprint author), Chinese Acad Sci, Changchun Inst Appl Chem, State Key Lab Electroanalyt Chem, Changchun 130022, Peoples R China.	lijingh@ciac.jl.cn	Li, Jinghong /D-4283-2012				Caruso F, 1999, ADV MATER, V11, P950; Han MY, 2001, NAT BIOTECHNOL, V19, P631, DOI 10.1038/90228; Gaponik N, 2002, J PHYS CHEM B, V106, P7177, DOI 10.1021/jp025541k; Kapitonov AM, 1999, J PHYS CHEM B, V103, P10109, DOI 10.1021/jp9921809; Hines MA, 1996, J PHYS CHEM-US, V100, P468, DOI 10.1021/jp9530562; Rodriguez-Viejo J, 2000, J APPL PHYS, V87, P8526, DOI 10.1063/1.373573; MORIMOTO Y, 1981, J PH…	44	188	200	14	97	AMER CHEMICAL SOC	WASHINGTON	1155 16TH ST, NW, WASHINGTON, DC 20036 USA	0897-4756			CHEM MATER	Chem. Mat.	OCT 19	2004	16	21
J	Gomes, ME; Reis, RL				Gomes, ME; Reis, RL			Biodegradable polymers and composites in biomedical applications: from catgut to tissue engineering - Part 2 - Systems for temporary replacement and advanced tissue regeneration	INTERNATIONAL MATERIALS REVIEWS			English	Review						tissue engineering; biomaterials; biodegradable polymers; scaffolds; temporary applications	DRUG-DELIVERY SYSTEMS; POROUS POLYESTERURETHANE FOAM; IN-VITRO RELEASE; CELL-ADHESION; MECHANICAL-PROPERTIES; DEGRADATION-PRODUCTS; ORTHOPEDIC DEVICES; FIBER STRUCTURES; SEEDING DENSITY; BONE-CEMENT	During the past century, and particularly in the past three decades, the application of conventional materials technology has resulted in clear advances in substitution medicine. For example, the development of artificial hips and knees have brought enormous benefits to patients. However, there are still no materials available that can adequately replace or aid the regeneration of functional tiss…	Univ Minho, 3Bs Res Grp, P-4710057 Braga, Portugal; Univ Minho, Dept Polymer Engn, P-4810058 Guimaraes, Portugal	Reis, RL (reprint author), Univ Minho, 3Bs Res Grp, Campus Gualtar, P-4710057 Braga, Portugal.	rgreis@dep.uminho.pt	Reis, Rui L./A-8938-2008; Gomes, Manuela/B-6282-2009; Group, 3Bs/E-4374-2012	Reis, Rui L./0000-0002-4295-6129; Gomes, Manuela/0000-0002-2036-6291;			Zeltinger J, 2001, TISSUE ENG, V7, P557, DOI 10.1089/107632701753213183; Sittinger M, 1996, J BIOMED MATER RES, V33, P57, DOI 10.1002/(SICI)1097-4636(199622)33:2<57::AID-JBM1>3.0.CO;2-K; Agrawal CM, 2000, BIOMATERIALS, V21, P2443, DOI 10.1016/S0142-9612(00)00112-5; Vunjak-Novakovic G, 1998, BIOTECHNOL PROGR, V14, P193, DOI 10.1021/bp970120j; Gomes ME, 2001, BIOMATERIALS, V22, P883, DOI 10.1016/S0…	124	35	35	0	10	MANEY PUBLISHING	LEEDS	HUDSON RD, LEEDS LS9 7DL, ENGLAND	0950-6608			INT MATER REV	Int. Mater. Rev.	OCT	2004	49	5
J	Chua, CK; Leong, KF; Tan, KH; Wiria, FE; Cheah, CM				Chua, CK; Leong, KF; Tan, KH; Wiria, FE; Cheah, CM			Development of tissue scaffolds using selective laser sintering of polyvinyl alcohol/hydroxyapatite biocomposite for craniofacial and joint defects	JOURNAL OF MATERIALS SCIENCE-MATERIALS IN MEDICINE			English	Article							IN-VITRO; HYDROXYAPATITE; FABRICATION; TRANSPLANTATION; CRANIOPLASTY; CARTILAGE	The growing interest in scaffold-guided tissue engineering (TE) to guide and support cell proliferation in the repair and replacement of craniofacial and joint defects gave rise to the quest for a precise technique to create such scaffolds. Conventional manual-based fabrication techniques have several limitations such as the lack of reproducibility and precision. Rapid prototyping (RP) has been i…	Nanyang Technol Univ, Sch Mech & Prod Engn, Rapid Prototyping Res Lab, Singapore 639798, Singapore	Chua, CK (reprint author), Nanyang Technol Univ, Sch Mech & Prod Engn, Rapid Prototyping Res Lab, 50 Nanyang Ave, Singapore 639798, Singapore.	mckchua@ntu.edu.sg	Leong, Kah-Fai/B-6183-2009; Chua, Chee Kai/B-6171-2009				Tan KH, 2003, BIOMATERIALS, V24, P3115, DOI 10.1016/S0142-9612(03)00131-5; Griffith LG, 2002, SCIENCE, V295, P1009, DOI 10.1126/science.1069210; Chu TMG, 2001, J MATER SCI-MATER M, V12, P471, DOI 10.1023/A:1011203226053; Leong KF, 2001, P I MECH ENG H, V215, P191, DOI 10.1243/0954411011533751; Kontonasaki E, 2002, CRYST RES TECHNOL, V37, P1165, DOI 10.1002/1521-4079(200211)37:11<1165::AID-CRAT116…	35	126	139	4	26	SPRINGER	DORDRECHT	VAN GODEWIJCKSTRAAT 30, 3311 GZ DORDRECHT, NETHERLANDS	0957-4530			J MATER SCI-MATER M	J. Mater. Sci.-Mater. Med.	OCT	2004	15	10
J	Tsang, VL; Bhatia, SN				Tsang, VL; Bhatia, SN			Three-dimensional tissue fabrication	ADVANCED DRUG DELIVERY REVIEWS			English	Review						tissue engineering; scaffolds; hydrogels; micropatteming; poly(ethylene glycol)	SOLID FREEFORM FABRICATION; CELL-ADHESION; LIVING CELLS; ENGINEERING APPLICATIONS; HYDROGEL PROPERTIES; GLYCOL) HYDROGELS; SCAFFOLDS; PEPTIDES; DESIGN; ARCHITECTURES	in recent years, advances in fabrication technologies have brought a new dimension to the field of tissue engineering. Using manufacturing-based methods and hydrogel chemistries, researchers have been able to fabricate tissue engineering scaffolds with complex 3-D architectures and customized chemistries that mimic the in vivo tissue environment. These techniques may be useful in developing thera…	Univ Calif San Diego, Dept Bioengn, Microscale Tissue Engn Lab, La Jolla, CA 92093 USA	Bhatia, SN (reprint author), Univ Calif San Diego, Dept Bioengn, Microscale Tissue Engn Lab, EBU1 6605,9500 Gilman Dr,MS-0412, La Jolla, CA 92093 USA.	sbhatia@ucsd.edu					ALBRECHT DR, 2002, ANN FALL M BIOM ENG, V2, P1708; Nguyen KT, 2002, BIOMATERIALS, V23, P4307, DOI 10.1016/S0142-9612(02)00175-8; Zeltinger J, 2001, TISSUE ENG, V7, P557, DOI 10.1089/107632701753213183; Hern DL, 1998, J BIOMED MATER RES, V39, P266, DOI 10.1002/(SICI)1097-4636(199802)39:2<266::AID-JBM14>3.0.CO;2-B; Odde DJ, 2000, BIOTECHNOL BIOENG, V67, P312, DOI 10.1002/(SICI)1097-0290(20000205)67…	48	253	265	6	54	ELSEVIER SCIENCE BV	AMSTERDAM	PO BOX 211, 1000 AE AMSTERDAM, NETHERLANDS	0169-409X			ADV DRUG DELIVER REV	Adv. Drug Deliv. Rev.	SEP 22	2004	56	11
J	Olivier, V; Faucheux, N; Hardouin, P				Olivier, V; Faucheux, N; Hardouin, P			Biomaterial challenges and approaches to stem cell use in bone reconstructive surgery	DRUG DISCOVERY TODAY			English	Review							MARROW STROMAL CELLS; RANDOMIZED CLINICAL-TRIAL; POROUS POLYMER SCAFFOLDS; IN-VITRO; OSTEOBLAST DIFFERENTIATION; OSTEOGENIC DIFFERENTIATION; GROWTH-FACTORS; PEG HYDROGELS; GENE-THERAPY; TISSUE	As life expectancy increases, so does the need to treat large bone defects. New biomaterials combined with osteogenic cells are now being developed as an alternative to autogenous bone grafts. The goal is to make the stem cells adhere to the scaffold, and then grow to differentiate into functional osteogenic cells and organize into healthy bone as the scaffold degrades. Decisive improvements have…	Univ Littoral, Cote Opale, INSERM, ERI 002, F-62608 Berck Sur Mer, France; Univ Sherbrooke, Dept Genie Chim, Sherbrooke, PQ J1K 2R1, Canada	Olivier, V (reprint author), Univ Littoral, Cote Opale, INSERM, ERI 002, LR2B,52 Rue Docteur Calot, F-62608 Berck Sur Mer, France.	Phardouin@hopale.com					Horwitz EM, 2003, ARCH MED RES, V34, P600, DOI 10.1016/j.arcmed.2003.09.006; Rohwedel J, 2001, TOXICOL IN VITRO, V15, P741, DOI 10.1016/S0887-2333(01)00074-1; Mauney JR, 2004, TISSUE ENG, V10, P81, DOI 10.1089/107632704322791727; Friedlaender GE, 2001, J BONE JOINT SURG AM, V83A, pS151; Nakashima K, 2003, TRENDS GENET, V19, P458, DOI 10.1016/S0168-9525(03)00176-8; Griffith LG, 2002, SCIENCE, V295…	78	55	58	0	4	ELSEVIER SCI LTD	OXFORD	THE BOULEVARD, LANGFORD LANE, KIDLINGTON, OXFORD OX5 1GB, OXON, ENGLAND	1359-6446			DRUG DISCOV TODAY	Drug Discov. Today	SEP 15	2004	9	18
J	Zhang, JT; Chua, LS; Lynn, DM				Zhang, JT; Chua, LS; Lynn, DM			Multilayered thin films that sustain the release of functional DNA under physiological conditions	LANGMUIR			English	Article							BY-LAYER DEPOSITION; QUARTZ-CRYSTAL MICROBALANCE; ULTRATHIN POLYMER-FILMS; IN-VIVO REPAIR; POLYELECTROLYTE MULTILAYERS; GENE DELIVERY; PLASMID DNA; CORONARY-ARTERIES; BLOOD-VESSELS; MICROCAPSULES	The development of thin films and coatings that control the release of DNA from the surfaces of materials could have a significant impact on localized approaches to gene therapy. Here, we report multilayered polyelectrolyte assemblies that sustain the release of functional plasmid DNA from the surfaces of model substrates under physiological conditions. Multilayered assemblies consisting of alter…	Univ Wisconsin, Dept Chem & Biol Engn, Madison, WI 53706 USA	Lynn, DM (reprint author), Univ Wisconsin, Dept Chem & Biol Engn, 1415 Engn Dr, Madison, WI 53706 USA.		Zhang, Jingtao/D-2590-2011				Serizawa T, 2002, BIOMACROMOLECULES, V3, P724, DOI 10.1021/bm0200027; Chluba J, 2001, BIOMACROMOLECULES, V2, P800, DOI 10.1021/bm015529i; Trubetskoy VS, 1999, NUCLEIC ACIDS RES, V27, P3090, DOI 10.1093/nar/27.15.3090; Lang J, 1999, J PHYS CHEM B, V103, P11393, DOI 10.1021/jp9915073; Klugherz BD, 2000, NAT BIOTECHNOL, V18, P1181; Ando S, 1999, J PHARM SCI, V88, P126, DOI 10.1021/js9801687; Thierry…	52	206	208	7	33	AMER CHEMICAL SOC	WASHINGTON	1155 16TH ST, NW, WASHINGTON, DC 20036 USA	0743-7463			LANGMUIR	Langmuir	SEP 14	2004	20	19
J	Barron, JA; Spargo, BJ; Ringeisen, BR				Barron, JA; Spargo, BJ; Ringeisen, BR			Biological laser printing of three dimensional cellular structures	APPLIED PHYSICS A-MATERIALS SCIENCE & PROCESSING			English	Article							MAPLE DIRECT WRITE; EVAPORATION MAPLE; CELLS; MICROFABRICATION; BIOMATERIALS; MONOLAYERS; DEPOSITION; PROTEIN	This proceeding presents experiments demonstrating that BioLP(TM), Biological Laser Printing, can be used to rapidly and accurately print individual cells as well as patterns of cells in three dimensions. Human osteosarcoma cells were deposited into a biopolymer matrix, and after twenty-four hours of incubation, the printed cells remained viable and had multiplied. Multiple layers of human osteos…	USN, Res Lab, Div Chem, Chem Dynam & Diagnost Branch, Washington, DC 20375 USA	Ringeisen, BR (reprint author), USN, Res Lab, Div Chem, Chem Dynam & Diagnost Branch, Washington, DC 20375 USA.	ringeisn@ccs.nrl.navy.mil					Bancroft GN, 2002, P NATL ACAD SCI USA, V99, P12600, DOI 10.1073/pnas.202296599; Odde DJ, 2000, BIOTECHNOL BIOENG, V67, P312, DOI 10.1002/(SICI)1097-0290(20000205)67:3<312::AID-BIT7>3.0.CO;2-F; EmmertBuck MR, 1996, SCIENCE, V274, P998, DOI 10.1126/science.274.5289.998; Karaiskou A, 2003, APPL SURF SCI, V208, P245, DOI 10.1016/S0169-4332(02)01396-X; Mironov V, 2003, TRENDS BIOTECHNOL, V21, P157, D…	22	33	36	0	10	SPRINGER	NEW YORK	233 SPRING STREET, NEW YORK, NY 10013 USA	0947-8396			APPL PHYS A-MATER	Appl. Phys. A-Mater. Sci. Process.	SEP	2004	79	4-6
J	Zhu, HG; Ji, J; Shen, JC				Zhu, HG; Ji, J; Shen, JC			Biomacromolecules electrostatic self-assembly on 3-dimensional tissue engineering scaffold	BIOMACROMOLECULES			English	Article							POLY(LACTIC ACID); MULTILAYER FILMS; POLY(ACRYLIC ACID); SURFACE; POLYELECTROLYTE; ULTRATHIN; MEMBRANES; ENTRAPMENT; ADSORPTION; PROTEIN	A poly (ethylenimine) (PEI) was employed to obtain a stable positively charged surface on a poly(D,L-lactide) (PDL-LA) tissue engineering scaffold. An extracellular matrix (ECM)-like biomacromolecule, gelatin, was selected as polyelectrolyte and deposit alternately with PEI on the activated PDL-LA scaffold via ESA technique. The xi-potential result showed alternating charge of polyelectrolytes (P…	Zhejiang Univ, Dept Polymer Sci & Engn, Hangzhou 310027, Peoples R China	Ji, J (reprint author), Zhejiang Univ, Dept Polymer Sci & Engn, Hangzhou 310027, Peoples R China.	jianji@mail.hz.zj.cn	Zhu, Huiguang/A-8591-2010				*AM LIF SCI, 1993, IOD 125 GUID RAD TEC, P64; Quirk RA, 2001, LANGMUIR, V17, P2817, DOI 10.1021/la001509a; Chluba J, 2001, BIOMACROMOLECULES, V2, P800, DOI 10.1021/bm015529i; Otsuka H, 2000, BIOMACROMOLECULES, V1, P39, DOI 10.1021/bm990005s; Nagale M, 2000, J AM CHEM SOC, V122, P11670, DOI 10.1021/ja002203t; ILER RK, 1966, J COLLOID INTERF SCI, V21, P569, DOI 10.1016/0095-8522(66)90018-3; Alberts…	40	46	49	5	26	AMER CHEMICAL SOC	WASHINGTON	1155 16TH ST, NW, WASHINGTON, DC 20036 USA	1525-7797			BIOMACROMOLECULES	Biomacromolecules	SEP-OCT	2004	5	5
J	Dhariwala, B; Hunt, E; Boland, T				Dhariwala, B; Hunt, E; Boland, T			Rapid prototyping of tissue-engineering constructs, using photopolymerizable hydrogels and stereolithography	TISSUE ENGINEERING			English	Article							FREEFORM FABRICATION; SCAFFOLDS; BONE; CHONDROCYTES; DESIGN	One of the most important aspects of tissue engineering is the design of the scaffold providing the mechanical strength and access to nutrients for the new tissue. For customized tissue engineering, it is essential to be able to fabricate three-dimensional scaffolds of various geometric shapes, in order to repair defects caused by accidents, surgery, or birth. Rapid prototyping or solid free-form…	Clemson Univ, Dept Bioengn, Clemson, SC 29634 USA; Clemson Univ, Appl Res & Dev Inst, Clemson, SC 29634 USA	Boland, T (reprint author), Clemson Univ, Dept Bioengn, 502 Rhodes Hall, Clemson, SC 29634 USA.	tboland@clemson.edu					Nguyen KT, 2002, BIOMATERIALS, V23, P4307, DOI 10.1016/S0142-9612(02)00175-8; Langton CM, 1997, MED ENG PHYS, V19, P599, DOI 10.1016/S1350-4533(97)00027-1; Das S, 2003, RAPID PROTOTYPING J, V9, P43, DOI 10.1108/13552540310455656; Chowdhury SM, 1996, J SURG RES, V61, P58, DOI 10.1006/jsre.1996.0081; Bibb R, 2002, RAPID PROTOTYPING J, V8, P25, DOI 10.1108/13552540210413275; Yang SF, 2001, TISSUE EN…	23	114	121	9	58	MARY ANN LIEBERT INC	LARCHMONT	2 MADISON AVENUE, LARCHMONT, NY 10538 USA	1076-3279			TISSUE ENG	Tissue Eng.	SEP	2004	10	9-10
J	Smith, CM; Stone, AL; Parkhill, RL; Stewart, RL; Simpkins, MW; Kachurin, AM; Warren, WL; Williams, SK				Smith, CM; Stone, AL; Parkhill, RL; Stewart, RL; Simpkins, MW; Kachurin, AM; Warren, WL; Williams, SK			Three-dimensional bioassembly tool for generating viable tissue-engineered constructs	TISSUE ENGINEERING			English	Article							TRILEAFLET HEART-VALVES; IN-VITRO EXPERIENCES; PLURONIC F-127 GELS; INTRAPERITONEAL INJECTION; STEREOLITHOGRAPHIC MODELS; CELL-ADHESION; DELIVERY; MATRIX; FABRICATION; SURFACES	The primary emphasis of tissue engineering is the design and fabrication of constructs for the replacement of nonfunctional tissue. Because tissue represents a highly organized interplay of cells and extracellular matrix, the fabrication of replacement tissue should mimic this spatial organization. This report details studies evaluating the use of a three-dimensional, direct-write cell deposition…	Sciperio, Stillwater, OK USA	Williams, SK (reprint author), Univ Arizona, Biomed Engn Program, Div Biomed Engn, 1501 N Campbell Ave,POB 245084, Tucson, AZ 85724 USA.	skwill@u.arizona.edu					BENZEEV A, 1988, P NATL ACAD SCI USA, V85, P2161, DOI 10.1073/pnas.85.7.2161; Shepherd BR, 2004, ARTERIOSCL THROM VAS, V24, P898, DOI 10.1161/01.ATV.0000124103.86943.1e; MADRI JA, 1983, J CELL BIOL, V97, P153, DOI 10.1083/jcb.97.1.153; Curodeau A, 2000, J BIOMED MATER RES, V53, P525, DOI 10.1002/1097-4636(200009)53:5<525::AID-JBM12>3.0.CO;2-1; Boland T, 2003, ANAT REC PART A, V272A, P497, DOI 10.…	57	89	94	3	24	MARY ANN LIEBERT INC	LARCHMONT	2 MADISON AVENUE, LARCHMONT, NY 10538 USA	1076-3279			TISSUE ENG	Tissue Eng.	SEP	2004	10	9-10
J	Salgado, AJ; Coutinho, OP; Reis, RL				Salgado, AJ; Coutinho, OP; Reis, RL			Bone tissue engineering: State of the art and future trends	MACROMOLECULAR BIOSCIENCE			English	Review						bioengineering; biomaterials; bone; scaffolds; tissue engineering	MESENCHYMAL STEM-CELLS; BIODEGRADABLE POLYMER SCAFFOLDS; ENDOTHELIAL GROWTH-FACTOR; MARROW STROMAL CELLS; PEPTIDE-AMPHIPHILE NANOFIBERS; SOLID FREEFORM FABRICATION; ETHYLENE GLYCOL) HYDROGELS; DIFFERENTIATION IN-VITRO; STARCH-BASED SCAFFOLDS; DRUG-DELIVERY SYSTEMS	Although several major progresses have been introduced in the field of bone regenerative medicine during the years, current therapies, such as bone grafts, still have many limitations. Moreover, and in spite of the fact that material science technology has resulted in clear improvements in the field of bone substitution medicine, no adequate bone substitute has been developed and hence large bone…	Univ Minho, Res Grp 3Bs, P-4710057 Braga, Portugal; Univ Minho, Dept Polymer Engn, P-4800058 Giumaraes, Portugal; Univ Minho, Dept Biol, P-4710057 Braga, Portugal	Salgado, AJ (reprint author), Univ Minho, Res Grp 3Bs, Campus Gualtar, P-4710057 Braga, Portugal.	asalgado@dep.uminho.pt	Reis, Rui L./A-8938-2008; Group, 3Bs/E-4374-2012; Salgado, Antonio /J-4129-2013; Coutinho, Olga/K-7155-2013;	Reis, Rui L./0000-0002-4295-6129; Salgado, Antonio /0000-0003-3806-9823; Coutinho, Olga/0000-0002-0647-080X			Agrawal CM, 2000, SYNTHETIC BIOABSORBA; ALLISON MR, 2002, J PATHOL, V197, P419; ALMIN SF, 2003, BIOMATERIALS, V24, P1213; An YH, 1999, ANIMAL MODELS ORTHOP, P241; Bancroft GN, 2002, P NATL ACAD SCI USA, V99, P12600, DOI 10.1073/pnas.202296599; URIST MR, 1965, SCIENCE, V150, P893, DOI 10.1126/science.150.3698.893; Ducy P, 2000, SCIENCE, V289, P1501, DOI 10.1126/science.289.5484.1501; Lam CXF, 2002…	308	686	707	61	281	WILEY-BLACKWELL	MALDEN	COMMERCE PLACE, 350 MAIN ST, MALDEN 02148, MA USA	1616-5187			MACROMOL BIOSCI	Macromol. Biosci.	AUG 9	2004	4	8
J	Khademhosseini, A; Suh, KY; Yang, JM; Eng, G; Yeh, J; Levenberg, S; Langer, R				Khademhosseini, A; Suh, KY; Yang, JM; Eng, G; Yeh, J; Levenberg, S; Langer, R			Layer-by-layer deposition of hyaluronic acid and poly-L-lysine for patterned cell co-cultures	BIOMATERIALS			English	Article						patterned co-cultures; layer-by-layer; hyaluronic acid; poly-L-lysine	EMBRYONIC STEM-CELLS; DRUG-DELIVERY; HEPATOCYTES; SURFACES; SYSTEMS; PROTEIN; ADHESION; DEXTRAN; CULTURE; FILMS	A novel method for patterning cellular co-cultures that uses the layer-by-layer deposition of ionic biopolymers is described. Non-biofouling hyaluronic acid (HA) micropatterns were used to immobilize cells and proteins to glass substrates. Subsequent ionic adsorption of poly-L-lysine (PLL) to HA patterns was used to switch the HA surfaces from cell repulsive to adherent thereby facilitating the a…	MIT, Dept Chem Engn, Div Biol Engn, Cambridge, MA 02139 USA; Chang Gung Univ, Dept Chem & Mat Engn, Tao Yuan 333, Taiwan	Langer, R (reprint author), MIT, Dept Chem Engn, Div Biol Engn, 45 Carleton St,E25-342, Cambridge, MA 02139 USA.	rlanger@mit.edu	Khademhosseini, Ali/A-9435-2010				Folch A, 2000, ANNU REV BIOMED ENG, V2, P227, DOI 10.1146/annurev.bioeng.2.1.227; Vercruysse KP, 1998, CRIT REV THER DRUG, V15, P513; Takayama S, 1999, P NATL ACAD SCI USA, V96, P5545, DOI 10.1073/pnas.96.10.5545; OSTERBERG E, 1995, J BIOMED MATER RES, V29, P741, DOI 10.1002/jbm.820290610; Suh KY, 2004, BIOMATERIALS, V25, P557, DOI 10.1016/S0142-9612(03)00543-X; Magnani A, 1996, THROMB RES, V81, …	35	195	203	7	72	ELSEVIER SCI LTD	OXFORD	THE BOULEVARD, LANGFORD LANE, KIDLINGTON, OXFORD OX5 1GB, OXON, ENGLAND	0142-9612			BIOMATERIALS	Biomaterials	AUG	2004	25	17
J	Woodfield, TBF; Malda, J; de Wijn, J; Peters, F; Riesle, J; van Blitterswijk, CA				Woodfield, TBF; Malda, J; de Wijn, J; Peters, F; Riesle, J; van Blitterswijk, CA			Design of porous scaffolds for cartilage tissue engineering using a three-dimensional fiber-deposition technique	BIOMATERIALS			English	Article						cartilage tissue engineering; chondrocyte; porosity; rapid prototyping; scaffold	RAPID PROTOTYPING TECHNIQUES; ARTICULAR-CARTILAGE; UNCONFINED COMPRESSION; MECHANICAL-PROPERTIES; PEO/PBT COPOLYMERS; CONTROLLED-RELEASE; POROELASTIC MODEL; BLOCK-COPOLYMERS; HUMAN KNEE; BONE	In this study. we present and characterize a fiber deposition technique for producing three-dimensional poly(ethylene glycol)terephthalate-poly(butylene terephthalate) (PEGT/PBT) block co-polymer scaffolds with a 100% interconnecting pore network for engineering of articular cartilage. The technique allowed us to "design-in" desired scaffold characteristics layer by layer by accurately controllin…	IsoTis SA, NL-3723 MB Bilthoven, Netherlands; Univ Twente, Inst Biomed Technol, NL-7500 AE Enschede, Netherlands	Woodfield, TBF (reprint author), IsoTis SA, Prof Bronkhorstlaan 10-D, NL-3723 MB Bilthoven, Netherlands.	tim.woodfield@isotis.com	Woodfield, Tim/A-2705-2009;	Woodfield, Tim/0000-0002-5428-7575; van Blitterswijk, Clemens/0000-0003-2371-4615			Huang Q, 2002, TISSUE ENG, V8, P469, DOI 10.1089/107632702760184727; Hunziker EB, 1999, OSTEOARTHR CARTILAGE, V7, P15, DOI 10.1053/joca.1998.0159; Landers R, 2002, J MATER SCI, V37, P3107, DOI 10.1023/A:1016189724389; Woodfield TBF, 2002, CRIT REV EUKAR GENE, V12, P209, DOI 10.1615/CritRevEukaryotGeneExpr.v12.i3.40; Korhonen RK, 2002, J BIOMECH, V35, P903, DOI 10.1016/S0021-9290(02)00052-0; Yang …	50	286	300	10	78	ELSEVIER SCI LTD	OXFORD	THE BOULEVARD, LANGFORD LANE, KIDLINGTON, OXFORD OX5 1GB, OXON, ENGLAND	0142-9612			BIOMATERIALS	Biomaterials	AUG	2004	25	18
J	Yang, SY; Lee, D; Cohen, RE; Rubner, MF				Yang, SY; Lee, D; Cohen, RE; Rubner, MF			Bioinert solution-cross-linked hydrogen-bonded multilayers on colloidal particles	LANGMUIR			English	Article							POLYELECTROLYTE MULTILAYERS; WEAK POLYELECTROLYTES; THIN-FILMS; ULTRATHIN; LINKING	Bioinert polyelectrolyte multilayers comprised of poly(acrylic acid) and polyacrylamide were deposited on colloidal particles (1.7 mum in diameter) at low pH conditions by layer-by-layer assembly using hydrogen-bonding interactions. The multilayer films were coated uniformly on the colloidal particles without causing any flocculation of the colloids, and the deposited films were subsequently cros…	MIT, Dept Mat Sci & Engn, Cambridge, MA 02139 USA; MIT, Dept Chem Engn, Cambridge, MA 02139 USA	Cohen, RE (reprint author), MIT, Dept Mat Sci & Engn, 77 Massachusetts Ave, Cambridge, MA 02139 USA.	recohen@mit.edu; rubner@mit.edu	Lee, Daeyeon/B-4045-2009				Zhang YJ, 2003, ADV MATER, V15, P832, DOI 10.1002/adma.200304315; Burke SE, 2003, LANGMUIR, V19, P3297, DOI 10.1021/la026500i; Schuetz P, 2003, ADV FUNCT MATER, V13, P929, DOI 10.1002/adfm.200304483; Sukhishvili SA, 2000, J AM CHEM SOC, V122, P9550, DOI 10.1021/ja002410t; Donath E, 1998, ANGEW CHEM INT EDIT, V37, P2202; Hiller J, 2003, MACROMOLECULES, V36, P4078, DOI 10.1021/ma025837o; Richert L,…	18	98	99	2	26	AMER CHEMICAL SOC	WASHINGTON	1155 16TH ST, NW, WASHINGTON, DC 20036 USA	0743-7463			LANGMUIR	Langmuir	JUL 6	2004	20	14
J	Hutmacher, DW; Sittinger, M; Risbud, MV				Hutmacher, DW; Sittinger, M; Risbud, MV			Scaffold-based tissue engineering: rationale for computer-aided design and solid free-form fabrication systems	TRENDS IN BIOTECHNOLOGY			English	Review							MICROFABRICATION TECHNOLOGY; HYDROXYAPATITE SCAFFOLDS; EPSILON-CAPROLACTONE; BONE; POLYMER; STEREOLITHOGRAPHY; DEPOSITION; CARTILAGE; HYDROGELS; IMPLANTS	One of the milestones in tissue engineering has been the development of 3D scaffolds that guide cells to form functional tissue. Recently, mouldless manufacturing techniques, known as solid free-form fabrication (SFF), or rapid prototyping, have been successfully used to fabricate complex scaffolds. Similarly, to achieve simultaneous addition of cells during the scaffold fabrication, novel roboti…	Natl Univ Singapore, Div Bioengn, Singapore 119260, Singapore; Natl Univ Singapore, Dept Orthopaed Surg, Singapore 119260, Singapore; Humboldt Univ, German Rheumatism Res Ctr, Dept Rheumatol & Clin Immunol, Charite, D-10117 Berlin, Germany; Humboldt Univ, Expt Rheumatol & Tissue Engn Lab, Dept Rheumatol & Clin Immunol, Charite, D-10117 Berlin, Germany; Thomas Jefferson Univ, Grad Program Cell & T…	Hutmacher, DW (reprint author), Natl Univ Singapore, Div Bioengn, Singapore 119260, Singapore.	biedwh@nus.edu.sg					Nguyen KT, 2002, BIOMATERIALS, V23, P4307, DOI 10.1016/S0142-9612(02)00175-8; Lam CXF, 2002, MAT SCI ENG C-BIO S, V20, P49, DOI 10.1016/S0928-4931(02)00012-7; Zeltinger J, 2001, TISSUE ENG, V7, P557, DOI 10.1089/107632701753213183; Curodeau A, 2000, J BIOMED MATER RES, V53, P525, DOI 10.1002/1097-4636(200009)53:5<525::AID-JBM12>3.0.CO;2-1; Sachlos E, 2003, BIOMATERIALS, V24, P1487, DOI 10.1016/S0…	69	485	508	10	150	ELSEVIER SCIENCE LONDON	LONDON	84 THEOBALDS RD, LONDON WC1X 8RR, ENGLAND	0167-7799			TRENDS BIOTECHNOL	Trends Biotechnol.	JUL	2004	22	7
J	Ogawa, K; Ochoa, ER; Borenstein, J; Tanaka, K; Vacanti, JP				Ogawa, K; Ochoa, ER; Borenstein, J; Tanaka, K; Vacanti, JP			The generation of functionally differentiated, three-dimensional hepatic tissue from two-dimensional sheets of progenitor small hepatocytes and nonparenchymal cells	TRANSPLANTATION			English	Article							ADULT-RAT HEPATOCYTES; EPITHELIAL-CELLS; PRIMARY CULTURES; LIVER-CELLS; LONG-TERM; GROWTH; TRANSPLANTATION; LASIOCARPINE; MATURATION; PHENOTYPES	Background. The authors' laboratory has investigated tissue engineering of the liver as a novel approach for treating end-stage liver disease. Fabrication of thick, viable, three-dimensional liver tissue is limited by the lack of vascularity in the tissue-engineered constructs. To overcome this limitation, the authors fabricated three-dimensional, vascularized liver tissue in vivo from two-dimens…	Massachusetts Gen Hosp, Dept Surg, Boston, MA 02114 USA; Harvard Univ, Sch Med, Boston, MA USA; Charles Stark Draper Lab Inc, Cambridge, MA 02139 USA; Ctr Integrat Med & Innovat Technol, Boston, MA USA; Massachusetts Gen Hosp, Dept Pathol, Boston, MA 02114 USA; Kyoto Univ, Dept Transplantat & Immunol, Kyoto, Japan	Vacanti, JP (reprint author), Massachusetts Gen Hosp, Dept Surg, 55 Fruit St,WRN 1157, Boston, MA 02114 USA.	jvacanti@partners.org					AIKEN J, 1990, J PEDIATR SURG, V25, P140, DOI 10.1016/S0022-3468(05)80180-0; Laconi E, 1998, AM J PATHOL, V153, P319, DOI 10.1016/S0002-9440(10)65574-5; Mitaka T, 1999, HEPATOLOGY, V29, P111, DOI 10.1002/hep.510290103; Tateno C, 1996, AM J PATHOL, V148, P383; Mitaka T, 1998, J GASTROEN HEPATOL, V13, pS70; Block GD, 1996, J CELL BIOL, V132, P1133, DOI 10.1083/jcb.132.6.1133; LANGER R, 1993, SCIENC…	29	20	21	0	0	LIPPINCOTT WILLIAMS & WILKINS	PHILADELPHIA	530 WALNUT ST, PHILADELPHIA, PA 19106-3621 USA	0041-1337			TRANSPLANTATION	Transplantation	JUN 27	2004	77	12
J	Koegler, WS; Griffith, LG				Koegler, WS; Griffith, LG			Osteoblast response to PLGA tissue engineering scaffolds with PEO modified surface chemistries and demonstration of patterned cell response	BIOMATERIALS			English	Article						cell patterning; poly(ethylene oxide); poly(lactic-co-glycolic acid); three-dimensional printing; tissue engineering scaffolds	IN-VITRO; DIFFERENTIATION; PROLIFERATION; FABRICATION; GROWTH; ACID	Because tissues are characterized by a well-defined three-dimensional arrangement of cells, tissue engineering scaffolds that facilitate the organization and differentiation of new tissue will have improved performance in comparison to scaffolds that only provide surfaces for cell attachment and growth. We hypothesize that instructions for cells can be incorporated into tissue engineering scaffol…	MIT, Dept Chem Engn, Cambridge, MA 02139 USA	Koegler, WS (reprint author), Sandia Natl Labs, Livermore, CA 94551 USA.	wkoegle@ca.sendia.gov					SACHS E, 1992, J ENG IND-T ASME, V114, P481; Park A, 1996, J BIOMED MATER RES, V31, P117; Wu BM, 1996, J CONTROL RELEASE, V40, P77, DOI 10.1016/0168-3659(95)00173-5; Sun JS, 1997, J BIOMED MATER RES, V37, P324, DOI 10.1002/(SICI)1097-4636(19971205)37:3<324::AID-JBM3>3.0.CO;2-N; Wu BM, 1999, POLYM ENG SCI, V39, P249, DOI 10.1002/pen.11411; Park A, 1998, J BIOMAT SCI-POLYM E, V9, P89, DOI 10.1163/1…	22	59	62	3	26	ELSEVIER SCI LTD	OXFORD	THE BOULEVARD, LANGFORD LANE, KIDLINGTON, OXFORD OX5 1GB, OXON, ENGLAND	0142-9612			BIOMATERIALS	Biomaterials	JUN	2004	25	14
J	Morsi, YS; Birchall, IE; Rosenfeldt, FL				Morsi, YS; Birchall, IE; Rosenfeldt, FL			Artificial aortic valves: An overview	INTERNATIONAL JOURNAL OF ARTIFICIAL ORGANS			English	Review						heart valve; tissue engineering; fused deposition modelling; bioreactor	ENGINEERED HEART-VALVES; PULSATILE BIOREACTOR; IN-VITRO; TISSUE; LEAFLETS; SCAFFOLD; FLOW; FABRICATION; CONDUITS	This review discusses strategies that may address some of the limitations associated with replacing diseased or dysfunctional aortic valves with mechanical or tissue valves. These limitations range from structural failure and thromboembolic complications associated with mechanical valves to a limited durability and calcification with tissue valves. In pediatric patients there is an issue with the…	Swinburne Univ Technol, Ind Res Inst Swinburne, Tissue Engn Res Grp, Hawthorn, Vic 3122, Australia; Alfred & Baker Inst, Cardiac Surg Res Unit, Melbourne, Vic, Australia	Morsi, YS (reprint author), Swinburne Univ Technol, Ind Res Inst Swinburne, Tissue Engn Res Grp, POB 218, Hawthorn, Vic 3122, Australia.	ymorsi@swin.edu.au					American Heart Association, 2002, HEART STROK STAT UPD; Zeltinger J, 2001, TISSUE ENG, V7, P9, DOI 10.1089/107632701300003250; Engelmayr GC, 2003, BIOMATERIALS, V24, P2523, DOI 10.1016/S0142-9612(03)00051-6; Rothenburger M, 2002, ASAIO J, V48, P586, DOI 10.1097/01.MAT.0000033637.90113.1E; Bathe M, 1999, J BIOMECH ENG-T ASME, V121, P361, DOI 10.1115/1.2798332; Steinhoff G, 2000, CIRCULATION, V102,…	44	24	24	0	8	WICHTIG EDITORE	MILAN	72/74 VIA FRIULI, 20135 MILAN, ITALY	0391-3988			INT J ARTIF ORGANS	Int. J. Artif. Organs	JUN	2004	27	6
J	Zhu, YB; Gao, CY; Liu, YX; Shen, JC				Zhu, YB; Gao, CY; Liu, YX; Shen, JC			Endothelial cell functions in vitro cultured on poly(L-lactic acid) membranes modified with different methods	JOURNAL OF BIOMEDICAL MATERIALS RESEARCH PART A			English	Article						poly(L-lactic acid); surface modifications; endothelial cells; cell culture	VON-WILLEBRAND-FACTOR; SURFACE MODIFICATION; CYTOCOMPATIBILITY; IMMOBILIZATION; ADHESION; WETTABILITY; POLYMER; POLYCAPROLACTONE; PROSTACYCLIN; MIGRATION	We recently developed several methods to enhance the cell-polymer interactions. Optimal conditions for each method have been revealed separately by in vitro cell culture. As a practical consideration for construction of tissue-engineered organs, it is necessary to consider which is the most suitable and convenient in clinical applications. To compare the efficiency of these methods with respect t…	Zhejiang Univ, Dept Polymer Sci & Engn, Hangzhou 310027, Peoples R China	Gao, CY (reprint author), Zhejiang Univ, Dept Polymer Sci & Engn, Hangzhou 310027, Peoples R China.	cygao@mail.hz.zj.cn		Gao, Changyou/0000-0001-5084-7208			Ma ZW, 2002, J BIOMED MATER RES, V63, P838, DOI 10.1002/jbm.10470; VANWACHEM PB, 1987, BIOMATERIALS, V8, P323, DOI 10.1016/0142-9612(87)90001-9; Kasemo B, 2002, SURF SCI, V500, P656, DOI 10.1016/S0039-6028(01)01809-X; Yang HY, 1998, CELL TRANSPLANT, V7, P443, DOI 10.1016/S0963-6897(98)00032-3; RUOSLAHTI E, 1987, SCIENCE, V238, P491, DOI 10.1126/science.2821619; Evans MDM, 1998, J BIOMED MATER RES…	32	51	54	3	19	WILEY-LISS	NEW YORK	DIV JOHN WILEY & SONS INC, 605 THIRD AVE, NEW YORK, NY 10158-0012 USA	0021-9304			J BIOMED MATER RES A	J. Biomed. Mater. Res. Part A	JUN 1	2004	69A	3
J	Ciardelli, G; Chiono, V; Cristallini, C; Barbani, N; Ahluwalia, A; Vozzi, G; Previti, A; Tantussi, G; GiustI', P				Ciardelli, G; Chiono, V; Cristallini, C; Barbani, N; Ahluwalia, A; Vozzi, G; Previti, A; Tantussi, G; GiustI', P			Innovative tissue engineering structures through advanced manufacturing technologies	JOURNAL OF MATERIALS SCIENCE-MATERIALS IN MEDICINE			English	Article; Proceedings Paper	18th European Conference on Biomaterials	OCT 01-04, 2003	Stuttgart, GERMANY				EPSILON-CAPROLACTONE; BIOABSORBABLE SCAFFOLDS; MEDICAL APPLICATIONS; SOFT LITHOGRAPHY; BLOCK-COPOLYMERS; PLGA SCAFFOLDS; DEPOSITION; POLYMER; MATRICES; REGENERATION	A wide range of rapid prototyping (RP) techniques for the construction of three-dimensional (3-D) scaffolds for tissue engineering has been recently developed. In this study, we report and compare two methods for the fabrication of poly-(epsilon-caprolactone) and poly-(epsilon-caprolactone)-poly-(oxyethylene)-poly-(epsilon-caprolactone) copolymer scaffolds. The first technique is based on the use…	Univ Pisa, Dept Chem Engn Ind Chem & Mat Sci, I-56126 Pisa, Italy; Univ Pisa, CNR, Inst Composite & Biomed Mat, Ctr E Piaggio, I-56126 Pisa, Italy; Univ Pisa, Dept Mech Engn, I-56126 Pisa, Italy	Ciardelli, G (reprint author), Univ Pisa, Dept Chem Engn Ind Chem & Mat Sci, Via Diotisalvi 2, I-56126 Pisa, Italy.	gianluca.ciardelli@ing.unipi.it	Chiono, Valeria/G-3631-2014; Vozzi, Giovanni/F-9787-2014;	Vozzi, Giovanni/0000-0002-9414-9994; Ahluwalia, Arti/0000-0001-5370-6750			Lam CXF, 2002, MAT SCI ENG C-BIO S, V20, P49, DOI 10.1016/S0928-4931(02)00012-7; Harris LD, 1998, J BIOMED MATER RES, V42, P396, DOI 10.1002/(SICI)1097-4636(19981205)42:3<396::AID-JBM7>3.0.CO;2-E; Cascone MG, 2002, J MATER SCI-MATER M, V13, P29; Tan KH, 2003, BIOMATERIALS, V24, P3115, DOI 10.1016/S0142-9612(03)00131-5; Yoshimoto H, 2003, BIOMATERIALS, V24, P2077, DOI 10.1016/S0142-9612(02)00635-X…	41	24	24	2	8	KLUWER ACADEMIC PUBL	DORDRECHT	VAN GODEWIJCKSTRAAT 30, 3311 GZ DORDRECHT, NETHERLANDS	0957-4530			J MATER SCI-MATER M	J. Mater. Sci.-Mater. Med.	APR	2004	15	4
J	Sakai, Y; Otsuka, M; Hanada, S; Nishiyama, Y; Konishi, Y; Yamashita, A				Sakai, Y; Otsuka, M; Hanada, S; Nishiyama, Y; Konishi, Y; Yamashita, A			A novel poly-L-lactic acid scaffold that possesses a macroporous structure and a branching/joining three-dimensional flow channel network: its fabrication and application to perfusion culture of human hepatoma Hep G2 cells	MATERIALS SCIENCE & ENGINEERING C-BIOMIMETIC AND SUPRAMOLECULAR SYSTEMS			English	Article; Proceedings Paper	International Symposium on Cell Biomechanics and Tissue Engineering	SEP 28, 2002	Univ Tokyo, Tokyo, JAPAN		Univ Tokyo	three-dimensional network; flow channel; microfabrication; poly-L-lactic acid; macroporous structure; Hep G2 cell; liver tissue engineering	BIODEGRADABLE POLY(EPSILON-CAPROLACTONE-CO-TRIMETHYLENE CARBONATE); DEPOSITION; SPHEROIDS	In the development of large internal organ equivalents for use in humans, the organs themselves must be reorganized based on three-dimensional (3D) fabrication of biodegradable polymer scaffolds. To this end, appropriate design of the 3D structure-particularly with respect to the arrangement of a 3D flow channel network and macroporous structures for cell immobilization-is critical. In the presen…	Univ Tokyo, Inst Ind Sci, Organs & Biosyst Lab, Meguro Ku, Tokyo 1538505, Japan; Shonan Inst Technol, Dept Mat Sci, Fujisawa, Kanagawa, Japan; Univ Tokyo, Inst Ind Sci, Tech Support Ctr, Tokyo, Japan	Sakai, Y (reprint author), Univ Tokyo, Inst Ind Sci, Organs & Biosyst Lab, Meguro Ku, 4-6-1 Komaba, Tokyo 1538505, Japan.	sakaiyas@iis.u-tokyo.ac.jp	Hanada, Sanshiro/I-6525-2013	Hanada, Sanshiro/0000-0003-2933-3522			Nam YS, 2000, J BIOMED MATER RES, V53, P1, DOI 10.1002/(SICI)1097-4636(2000)53:1<1::AID-JBM1>3.0.CO;2-R; Vozzi G, 2002, TISSUE ENG, V8, P1089, DOI 10.1089/107632702320934182; Kim SS, 1998, ANN SURG, V228, P8, DOI 10.1097/00000658-199807000-00002; Kaihara S, 2000, TISSUE ENG, V6, P105, DOI 10.1089/107632700320739; Matsuda T, 2002, J BIOMED MATER RES, V62, P395, DOI 10.1002/jbm.10295; Hutmacher DW,…	11	30	32	4	8	ELSEVIER SCIENCE BV	AMSTERDAM	PO BOX 211, 1000 AE AMSTERDAM, NETHERLANDS	0928-4931			MAT SCI ENG C-BIO S	Mater. Sci. Eng. C-Biomimetic Supramol. Syst.	APR 1	2004	24	3
J	Jakab, K; Neagu, A; Mironov, V; Markwald, RR; Forgacs, G				Jakab, K; Neagu, A; Mironov, V; Markwald, RR; Forgacs, G			Engineering biological structures of prescribed shape using self-assembling multicellular systems	PROCEEDINGS OF THE NATIONAL ACADEMY OF SCIENCES OF THE UNITED STATES OF AMERICA			English	Article							CELL-ADHESION; TISSUE REGENERATION; EMBRYONIC-TISSUES; SURFACE TENSIONS; HYDROGELS; COLLAGEN; CADHERIN; MATRICES; MODEL; RECONSTRUCTION	Self-assembly is a fundamental process that drives structural organization in both inanimate and living systems. It is in the course of self-assembly of cells and tissues in early development that the organism and its parts eventually acquire their final shape. Even though developmental patterning through self-assembly is under strict genetic control it is clear that ultimately it is physical mec…	Univ Missouri, Dept Phys, Columbia, MO 65211 USA; Univ Missouri, Dept Biol, Columbia, MO 65211 USA; Victor Babes Univ Med & Pharm, Dept Biophys & Med Informat, Timisoara 1900, Romania; Med Univ S Carolina, Dept Cell Biol & Anat, Charleston, SC 29425 USA	Forgacs, G (reprint author), Univ Missouri, Dept Phys, Columbia, MO 65211 USA.	forgacsg@missouri.edu					Rieu JP, 1998, PHYS REV E, V57, P924, DOI 10.1103/PhysRevE.57.924; Duguay D, 2003, DEV BIOL, V253, P309, DOI 10.1016/S0012-1606(02)00016-7; Boland T, 2003, ANAT REC PART A, V272A, P497, DOI 10.1002/ar.a.10059; Griffith LG, 2002, SCIENCE, V295, P1009, DOI 10.1126/science.1069210; Ohya S, 2001, BIOMACROMOLECULES, V2, P856, DOI 10.1021/bm010040a; HARRIS AK, 1980, SCIENCE, V208, P177, DOI 10.1126/sci…	59	139	147	8	53	NATL ACAD SCIENCES	WASHINGTON	2101 CONSTITUTION AVE NW, WASHINGTON, DC 20418 USA	0027-8424			P NATL ACAD SCI USA	Proc. Natl. Acad. Sci. U. S. A.	MAR 2	2004	101	9
J	DeLongchamp, DM; Hammond, PT				DeLongchamp, DM; Hammond, PT			High-contrast electrochromism and controllable dissolution of assembled Prussian blue/polymer nanocomposites	ADVANCED FUNCTIONAL MATERIALS			English	Article							MIXED-VALENCE HEXACYANIDES; LAYER POLYMER-FILMS; THIN-FILMS; METAL HEXACYANOFERRATE; MULTILAYER CAPSULES; MODIFIED ELECTRODES; BLUE; OXIDATION; POLYANILINE; REDUCTION	To maintain the momentum and impact of the field, assembled materials systems must increasingly incorporate broad functionality ality to meet real-world applications. Here we describe nanocomposite films of specially synthesized inorganic Prussian blue (PB) (PB) nanoparticles and linear poly(ethylene imine) (LPEI) that possess the unusual functional combination of high-performance electrochromism…	MIT, Dept Chem Engn, Cambridge, MA 02139 USA; NIST, Elect Mat Grp, Div Polymers, Gaithersburg, MD 20899 USA	DeLongchamp, DM (reprint author), MIT, Dept Chem Engn, 77 Massachusetts Ave, Cambridge, MA 02139 USA.	hammond@mit.edu					Garjonyte R, 2000, BIOSENS BIOELECTRON, V15, P445, DOI 10.1016/S0956-5663(00)00101-9; Somani PR, 2003, MATER CHEM PHYS, V77, P117, DOI 10.1016/S0254-0584(01)00575-2; DeLongchamp D, 2001, ADV MATER, V13, P1455, DOI 10.1002/1521-4095(200110)13:19<1455::AID-ADMA1455>3.0.CO;2-7; FERLAY S, 1995, NATURE, V378, P701, DOI 10.1038/378701a0; BUSER HJ, 1977, INORG CHEM, V16, P2704, DOI 10.1021/ic50177a008; …	44	215	217	11	104	WILEY-V C H VERLAG GMBH	WEINHEIM	PO BOX 10 11 61, D-69451 WEINHEIM, GERMANY	1616-301X			ADV FUNCT MATER	Adv. Funct. Mater.	MAR	2004	14	3
J	Tan, W; Desai, TA				Tan, W; Desai, TA			Layer-by-layer microfluidics for biomimetic three-dimensional structures	BIOMATERIALS			English	Article						vascular tissue engineering; biomimetic materials; microfluidic patterning; co-culture; extracellular matrix (ECM)	EXTRACELLULAR-MATRIX; SOFT LITHOGRAPHY; CELL TRACTION; SURFACES; PROTEINS; BIOLOGY	Due to the complex structures of living systems, with size scales spanning from the micron to millimeter range, the use of microtechnology to recreate in vivo-like architecture has exciting potential applications. However, most microscale systems are two-dimensional. and few three-dimensional (3-D) systems are being explored. We have developed a versatile technique, combining surface engineering …	Boston Univ, Dept Biomed Engn, Boston, MA 02215 USA	Desai, TA (reprint author), Boston Univ, Dept Biomed Engn, 44 Cummington St, Boston, MA 02215 USA.						Takayama S, 1999, P NATL ACAD SCI USA, V96, P5545, DOI 10.1073/pnas.96.10.5545; Voldman J, 1999, ANNU REV BIOMED ENG, V1, P401, DOI 10.1146/annurev.bioeng.1.1.401; L'Heureux N, 1998, FASEB J, V12, P47; Bhatia SN, 1998, J BIOMAT SCI-POLYM E, V9, P1137, DOI 10.1163/156856298X00695; Whitesides GM, 2001, ANNU REV BIOMED ENG, V3, P335, DOI 10.1146/annurev.bioeng.3.1.335; AGAYN VI, 1993, BIO-TECHNOL, V…	24	121	126	6	56	ELSEVIER SCI LTD	OXFORD	THE BOULEVARD, LANGFORD LANE, KIDLINGTON, OXFORD OX5 1GB, OXON, ENGLAND	0142-9612			BIOMATERIALS	Biomaterials	MAR-APR	2004	25	7-8
J	Li, MY; Kondabatni, KK; Cui, TH; McShane, MJ				Li, MY; Kondabatni, KK; Cui, TH; McShane, MJ			Fabrication of 3-D gelatin-patterned glass substrates with layer-by-layer and lift-off (LbL-LO) technology	IEEE TRANSACTIONS ON NANOTECHNOLOGY			English	Article						cell culture; layer-by-layer (LBL) self-assembly; micropatterning; polyelectrolytes; protein adsorption	SELF-ASSEMBLED MONOLAYER; MULTILAYER FILMS; SURFACE; POLYELECTROLYTE; CELLS; ADSORPTION; SCAFFOLDS; COATINGS; CHITOSAN; PROTEINS	The assembly of multilayer films of gelatin onto glass substrates using laver-by-layer and lift-off (LbL-LO) technology to modify the surface topography and chemistry properties of in vitro cell culture scaffolds is described. The ability to generate such nanoscale systems containing cell-adhesive materials on optically transparent substrates with microscale lateral dimensions, nanoscale vertical…	Louisiana Tech Univ, Coll Engn & Sci, Dept Biomed Engn, Ruston, LA 71272 USA	Li, MY (reprint author), Drexel Univ, Sch Biomed Engn Sci & Hlth Syst, Philadelphia, PA 19104 USA.	mcshane@coes.latech.edu	McShane, Mike/D-3489-2009	McShane, Mike/0000-0001-6838-3982			AI H, 2002, P 2 ANN INT IEEE EMB, P144; Ren L, 2002, BIOMATERIALS, V23, P4765, DOI 10.1016/S0142-9612(02)00226-0; Denis FA, 2002, LANGMUIR, V18, P819, DOI 10.1021/la011011o; Caruso F, 1999, J AM CHEM SOC, V121, P6039, DOI 10.1021/ja990441m; Ladam G, 2000, BIOMACROMOLECULES, V1, P674, DOI 10.1021/bm005572q; Blawas AS, 1998, BIOMATERIALS, V19, P595, DOI 10.1016/S0142-9612(97)00218-4; Jiang XP, 2001…	41	9	9	0	11	IEEE-INST ELECTRICAL ELECTRONICS ENGINEERS INC	PISCATAWAY	445 HOES LANE, PISCATAWAY, NJ 08855 USA	1536-125X			IEEE T NANOTECHNOL	IEEE Trans. Nanotechnol.	MAR	2004	3	1
J	Karlsen, WL; Kotila, J; Lind, JE				Karlsen, WL; Kotila, J; Lind, JE			Fabrication of biomedical implants by combined direct metal laser sintering and hot isostatic pressing	INTERNATIONAL JOURNAL OF POWDER METALLURGY			English	Article							HIP	Production economics and the expectation of immediate availability in the operating room have generally required that implant producers limit their models to a few sizes, which must then be matched as closely as possible to an individual patient's requirements. Rapid prototyping has advanced to the threshold of rapid manufacturing, making it technically and economically feasible for implant suppl…	Helsinki Univ Technol, Lab Engn Mat, FIN-02015 Helsinki, Finland; Electro Opt Syst Finland, FIN-21290 Rusko, Finland	Karlsen, WL (reprint author), Helsinki Univ Technol, Lab Engn Mat, Puumiehenkuja 3, FIN-02015 Helsinki, Finland.						Niinomi M, 2002, METALL MATER TRANS A, V33, P477, DOI 10.1007/s11661-002-0109-2; Das S, 1999, MATER DESIGN, V20, P115, DOI 10.1016/S0261-3069(99)00017-5; McGee MA, 2000, WEAR, V241, P158, DOI 10.1016/S0043-1648(00)00370-7; Weinans H, 2000, J BIOMECH, V33, P809, DOI 10.1016/S0021-9290(00)00036-1; Berry E, 1997, MED ENG PHYS, V19, P90, DOI 10.1016/S1350-4533(96)00039-2; Nelissen RGHH, 2002, J ARTHR…	13	2	2	0	3	AMER POWDER METALLURGY INST	PRINCETON	105 COLLEGE ROAD EAST, PRINCETON, NJ 08540 USA	0888-7462			INT J POWDER METALL	Int. J. Powder Metall.	MAR-APR	2004	40	2
J	Cheah, CM; Chua, CK; Leong, KF; Cheong, CH; Naing, MW				Cheah, CM; Chua, CK; Leong, KF; Cheong, CH; Naing, MW			Automatic algorithm for generating complex polyhedral scaffold structures for tissue engineering	TISSUE ENGINEERING			English	Article							SOLID FREEFORM FABRICATION; DRUG-DELIVERY DEVICES; HYDROXYAPATITE IMPLANTS; STRUCTURE LIBRARY; PART 1; POLYMER; DESIGN; BONE; ARCHITECTURES; CARTILAGE	In this article, an approach for tissue-engineering (TE) scaffold fabrication by way of integrating computer-based medical imaging, computer graphics, data manipulation techniques, computer-aided design (CAD), and rapid prototyping (RP) technologies is introduced. The aim is to provide a generic solution for the production of scaffolds that can potentially meet the diverse requirements of TE appl…	Nanyang Technol Univ, Sch Mech & Prod Engn, Singapore 639798, Singapore	Chua, CK (reprint author), Nanyang Technol Univ, Sch Mech & Prod Engn, 50 Nanyang Ave, Singapore 639798, Singapore.	mckchua@ntu.edu.sg	Leong, Kah-Fai/B-6183-2009; Chua, Chee Kai/B-6171-2009				Lam CXF, 2002, MAT SCI ENG C-BIO S, V20, P49, DOI 10.1016/S0928-4931(02)00012-7; Curodeau A, 2000, J BIOMED MATER RES, V53, P525, DOI 10.1002/1097-4636(200009)53:5<525::AID-JBM12>3.0.CO;2-1; Tan KH, 2003, BIOMATERIALS, V24, P3115, DOI 10.1016/S0142-9612(03)00131-5; Ono I, 1999, PLAST RECONSTR SURG, V104, P339, DOI 10.1097/00006534-199908000-00003; Chu TMG, 2001, J MATER SCI-MATER M, V12, P471, DO…	45	60	60	2	7	MARY ANN LIEBERT INC PUBL	LARCHMONT	2 MADISON AVENUE, LARCHMONT, NY 10538 USA	1076-3279			TISSUE ENG	Tissue Eng.	MAR-APR	2004	10	3-4
J	Sun, W; Darling, A; Starly, B; Nam, J				Sun, W; Darling, A; Starly, B; Nam, J			Computer-aided tissue engineering: overview, scope and challenges	BIOTECHNOLOGY AND APPLIED BIOCHEMISTRY			English	Review						cell printing; computer-aided tissue engineering; organ printing; solid freeform fabrication; tissue engineering; tissue scaffold	GENE-EXPRESSION DATA; DRUG-DELIVERY; SCAFFOLDS; FABRICATION; POLYMER; DESIGN; IMAGES; CLASSIFICATION; SEGMENTATION; OBJECTS	Advances in computer-aided technology and its application with biology, engineering and information science to tissue engineering have evolved a new field of computer-aided tissue engineering (CATE). This emerging field encompasses computer-aided design (CAD), image processing, manufacturing and solid free-form fabrication (SFF) for modelling, designing, simulation and manufacturing of biological…	Drexel Univ, Coll Engn, Dept Mech Engn & Mech, Lab Comp Aided Tissue Engn, Philadelphia, PA 19104 USA	Sun, W (reprint author), Drexel Univ, Coll Engn, Dept Mech Engn & Mech, Lab Comp Aided Tissue Engn, 3141 Chestnut St, Philadelphia, PA 19104 USA.	sunwei@drexel.edu					Lam CXF, 2002, MAT SCI ENG C-BIO S, V20, P49, DOI 10.1016/S0928-4931(02)00012-7; Antoniadis A, 2003, BIOINFORMATICS, V19, P563, DOI 10.1093/bioinformatics/btg062; Zeltinger J, 2001, TISSUE ENG, V7, P557, DOI 10.1089/107632701753213183; LeBlanc M, 2003, BIOINFORMATICS, V19, P686, DOI 10.1093/bioinformatics/btg079; Boland T, 2003, ANAT REC PART A, V272A, P497, DOI 10.1002/ar.a.10059; Yamaguchi K, 2…	90	163	168	5	48	WILEY-BLACKWELL	MALDEN	COMMERCE PLACE, 350 MAIN ST, MALDEN 02148, MA USA	0885-4513			BIOTECHNOL APPL BIOC	Biotechnol. Appl. Biochem.	FEB	2004	39		1
J	Pfister, A; Landers, R; Laib, A; Hubner, U; Schmelzeisen, R; Mulhaupt, R				Pfister, A; Landers, R; Laib, A; Hubner, U; Schmelzeisen, R; Mulhaupt, R			Biofunctional rapid prototyping for tissue-engineering applications: 3D bioplotting versus 3D printing	JOURNAL OF POLYMER SCIENCE PART A-POLYMER CHEMISTRY			English	Article; Proceedings Paper	International Symposium Macromolecules in the 21st Century	OCT 07-09, 2002	VIENNA, AUSTRIA			rapid prototyping; tissue engineering; lysine ethyl ester diisocyanate; polyurethanes; scaffolds; 3D printing; 3D bioplotting; biomaterials; biological applications of polymers	SCAFFOLD; POLYMERS; CHANNELS; DESIGN	Two important rapid-prototyping technologies (3D Printing and 3D Bioplotting) were compared with respect to the computer-aided design and free-form fabrication of biodegradable polyurethane scaffolds meeting the demands of tissue-engineering applications. Aliphatic polyurethanes were based on lysine ethyl ester diisocyanate and isophorone diisocyanate. Layer-by-layer construction of the scaffolds…	Univ Freiburg, Inst Makromol Chem, D-79104 Freiburg, Germany; Univ Freiburg, Freiburger Mat Forschungszentrum, D-79104 Freiburg, Germany; Scanco Med AG, CH-8303 Bassersdorf, Switzerland; Univ Freiburg Klinikum, Klin Mund Kiefer & Gesichtschirurg, D-79095 Freiburg, Germany	Mulhaupt, R (reprint author), Univ Freiburg, Inst Makromol Chem, Stefan Meier Str 31, D-79104 Freiburg, Germany.	rolf.muelhaupt@makro.uni-freiburg.de					Lam CXF, 2002, MAT SCI ENG C-BIO S, V20, P49, DOI 10.1016/S0928-4931(02)00012-7; SACHS E, 1992, J ENG IND-T ASME, V114, P481; Curodeau A, 2000, J BIOMED MATER RES, V53, P525, DOI 10.1002/1097-4636(200009)53:5<525::AID-JBM12>3.0.CO;2-1; Zhang JY, 2002, TISSUE ENG, V8, P771, DOI 10.1089/10763270260424132; Kim SS, 1998, ANN SURG, V228, P8, DOI 10.1097/00000658-199807000-00002; Sachs E, 2000, POLYM E…	14	82	83	16	127	JOHN WILEY & SONS INC	HOBOKEN	111 RIVER ST, HOBOKEN, NJ 07030 USA	0887-624X			J POLYM SCI POL CHEM	J. Polym. Sci. Pol. Chem.	FEB 1	2004	42	3
S	Lee, YK; Park, YS; Kim, MC; Kim, KM; Kim, KN; Choi, SH; Kim, CK; Jung, HS; You, CK; LeGeros, RZ		Barbosa, MA; Monteiro, FJ; Correia, R; Leon, B		Lee, YK; Park, YS; Kim, MC; Kim, KM; Kim, KN; Choi, SH; Kim, CK; Jung, HS; You, CK; LeGeros, RZ			Fabrication of macroporous scaffold using calcium phosphate glass for bone regeneration	BIOCERAMICS, VOL 16	KEY ENGINEERING MATERIALS		English	Article; Proceedings Paper	16th International Symposium on Ceramics in Medicine	NOV 06-09, 2003	Porto, PORTUGAL	Fund Ciencia & Tecnol, Cipan, Univ Porto, Fac Engenhar, Reitoria Univ Porto, INEB Inst Engenhar Biomed		bone; calcium phosphate; scaffold; tissue engineering; MSC; in vivo transplantation	POROUS HYDROXYAPATITE; CERAMICS	Numerous techniques have been applied to fabricate three-dimensional scaffolds of high porosity and surface area. In this study, we fabricated three-dimensional macroporous scaffold by polymeric sponge method using calcium phosphate glass in CaO-CaF2-P2O5-MgO-ZnO. Calcium phosphate glass slurry was prepared by suspending the glass powder in water, polyvinyl alcohol, polyethylene glycol and dimeth…	Yonsei Univ, Coll Dent, Dept & Res Inst Dental Biomat & Bioengn, Seodaemun Ku, Seoul 120752, South Korea; Yonsei Univ, Dept Periodont, Coll Dent, Seoul 120749, South Korea; Yonsei Univ, Coll Dent, Div Histol, Dept Oral Biol, Seoul, South Korea; Yonsei Univ, Brain Korea 21 Project Med Sci, Seoul 120749, South Korea; Yeungnam Univ, Sch Mat Engn, Kyongbuk, South Korea; NYU, Coll Dent, New York, NY U…	Lee, YK (reprint author), Yonsei Univ, Coll Dent, Dept & Res Inst Dental Biomat & Bioengn, Seodaemun Ku, 134 Shinchon Dong, Seoul 120752, South Korea.	leeyk@yumc.yonsei.ac.kr; rzl1@nyu.edu					Johnson KD, 1996, J ORTHOPAED RES, V14, P351, DOI 10.1002/jor.1100140304; Sepulveda P, 1997, AM CERAM SOC BULL, V76, P61; Liu DM, 1998, CERAM INT, V24, P441, DOI 10.1016/S0272-8842(97)00033-3; Anselme K, 1999, BONE, V25, p51S, DOI 10.1016/S8756-3282(99)00133-7	4	4	4	0	2	TRANS TECH PUBLICATIONS LTD	ZURICH-UETIKON	BRANDRAIN 6, CH-8707 ZURICH-UETIKON, SWITZERLAND	1013-9826		0-87849-932-6	KEY ENG MAT			2004	254-2
S	Paine, ML; Lei, YP; Luo, W; Snead, ML		Aizenberg, J; Landis, WJ; Orme, C; Wang, R		Paine, ML; Lei, YP; Luo, W; Snead, ML			Perturbed amelogenin protein self-assembly alters nanosphere properties resulting in defective enamel formation	BIOLOGICAL AND BIOINSPIRED MATERIALS AND DEVICES	MATERIALS RESEARCH SOCIETY SYMPOSIUM PROCEEDINGS		English	Proceedings Paper	Symposium on Biological and Bioinspired Materials and Devices held at the 2004 MRS Spring Meeting	APR 13-16, 2004	San Francisco, CA	Mat Res Soc			DYNAMIC LIGHT-SCATTERING; RECOMBINANT AMELOGENIN; IMPERFECTA AIH1; DENTAL ENAMEL; GENE AMELX; DOMAINS; IDENTIFICATION; EXPRESSION; PHENOTYPE; MUTATIONS	Dental enamel is a unique composite bioceramic material that is the hardest tissue in the vertebrate body, containing long-, thin-crystallites of substituted hydroxyapatite. Enamel functions under immense loads in a bacterial-laden environment, and generally without catastrophic failure over a lifetime for the organism. Unlike all other biogenerated hard tissues of mesodermal origin, such as bone…	Univ So Calif, Sch Dent, Los Angeles, CA 90033 USA	Paine, ML (reprint author), Univ So Calif, Sch Dent, 2250 Alcazar St,CSA103, Los Angeles, CA 90033 USA.						Gibson CW, 2001, J BIOL CHEM, V276, P31871, DOI 10.1074/jbc.M104624200; ALDRED MJ, 1992, HUM GENET, V90, P413; Zhou YL, 2000, J BIOL CHEM, V275, P12273, DOI 10.1074/jbc.275.16.12273; AOBA T, 1989, J DENT RES, V68, P1331, DOI 10.1177/00220345890680090901; Kirkham J, 2000, J DENT RES, V79, P1943; FINCHAM AG, 1994, J STRUCT BIOL, V112, P103, DOI 10.1006/jsbi.1994.1011; FIELDS S, 1989, NATURE, V340, …	56	1	1	0	0	MATERIALS RESEARCH SOCIETY	WARRENDALE	506 KEYSTONE DRIVE, WARRENDALE, PA 15088-7563 USA	0272-9172		1-55899-773-3	MATER RES SOC SYMP P			2004	823
S	Chen, VJ; Smith, LA; Ma, PX		Aizenberg, J; Landis, WJ; Orme, C; Wang, R		Chen, VJ; Smith, LA; Ma, PX			Collagen-inspired nano-ribrous poly(L-lactic acid) scaffolds for bone tissue engineering created from reverse solid freeform fabrication	BIOLOGICAL AND BIOINSPIRED MATERIALS AND DEVICES	MATERIALS RESEARCH SOCIETY SYMPOSIUM PROCEEDINGS		English	Proceedings Paper	Symposium on Biological and Bioinspired Materials and Devices held at the 2004 MRS Spring Meeting	APR 13-16, 2004	San Francisco, CA	Mat Res Soc			BIODEGRADABLE POLYMER SCAFFOLDS; DESIGN	Reverse solid freeform (SFF) fabrication was used to create highly-controlled macroporous structures in nano-fibrous poly (L-lactic acid) (PLLA) scaffolds. By using a computer-aided design (CAD) program to create a negative template for the scaffold, the three-dimensional (3-D) mold was created on a 3-D printer using a wax. After the template was printed, a solution of PLLA in tetrahydrofuran (TH…	Univ Michigan, Dept Biomed Engn, Ann Arbor, MI 48109 USA	Chen, VJ (reprint author), Univ Michigan, Dept Biomed Engn, Ann Arbor, MI 48109 USA.						Alberts B, 2002, MOL BIOL CELL; Ma PX, 1999, J BIOMED MATER RES, V46, P60, DOI 10.1002/(SICI)1097-4636(199907)46:1<60::AID-JBM7>3.0.CO;2-H; Griffith LG, 2002, SCIENCE, V295, P1009, DOI 10.1126/science.1069210; Ma PX, 2001, J BIOMED MATER RES, V56, P469, DOI 10.1002/1097-4636(20010915)56:4<469::AID-JBM1118>3.0.CO;2-H; Ma PX, 2001, TISSUE ENG, V7, P23, DOI 10.1089/107632701300003269; Yang SF, 2001,…	14	2	2	0	5	MATERIALS RESEARCH SOCIETY	WARRENDALE	506 KEYSTONE DRIVE, WARRENDALE, PA 15088-7563 USA	0272-9172		1-55899-773-3	MATER RES SOC SYMP P			2004	823
B	Caldwell, T		Arabnia, HR; Droegehorn, O		Caldwell, T			The Metaclinic Database System: A metadata approach to building research database systems	IC'04: PROCEEDINGS OF THE INTERNATIONAL CONFERENCE ON INTERNET COMPUTING, VOLS 1 AND 2			English	Proceedings Paper	International Conference on Internet Computing/International Symposium on Web Services and Applications	JUN 21-24, 2004	Las Vegas, NV	Comp Sci Res, Educ & Applicat Press, Int Technol Inst, Korean Soc Internet Informat, World Acad Sci Informat Technol		metadata; oracle; medical research database; biomedical informatics		The Metaclinic Database System is a metadata based system for creating normalized research databases. The apache application server and Oracle database engine support the applications at the lowest level. Access to data is available from application and developer interfaces utilizing standard browsers. Databases are created from a set of data forms built from sections and data elements. The main …	Vanderbilt Univ, Med Ctr, Nashville, TN 37232 USA	Caldwell, T (reprint author), Vanderbilt Univ, Med Ctr, Preston Res Bldg, Nashville, TN 37232 USA.							0	0	0	0	0	C S R E A PRESS	ATHENS	115 AVALON DR, ATHENS, GA 30606 USA			1-932415-46-7				2004
J	Wilson, CE; de Bruijn, JD; van Blitterswijk, CA; Verbout, AJ; Dhert, WJA				Wilson, CE; de Bruijn, JD; van Blitterswijk, CA; Verbout, AJ; Dhert, WJA			Design and fabrication of standardized hydroxyapatite scaffolds with a defined macro-architecture by rapid prototyping for bone-tissue-engineering research	JOURNAL OF BIOMEDICAL MATERIALS RESEARCH PART A			English	Article						hydroxyapatite; rapid prototyping; tissue engineering; bone-marrow stromal cells	CALCIUM-PHOSPHATE CERAMICS; BMP-INDUCED OSTEOGENESIS; POROUS-COATED IMPLANTS; CANCELLOUS BONE; PORE-SIZE; CORALLINE HYDROXYAPATITE; TRICALCIUM PHOSPHATE; CELL-SUBSTRATUM; IN-VIVO; INGROWTH	This investigation describes the production and characterization of calcium phosphate scaffolds with defined and reproducible porous macro-architectures and their preliminary in vitro and in vivo bone-tissue-engineered response. Fugitive wax molds were designed and produced using a rapid prototyping technique. An aqueous hydroxyapatite slurry was cast in these molds. After sintering at 1250degree…	Univ Utrecht, Med Ctr, Dept Orthopaed, NL-3508 GA Utrecht, Netherlands; IsoTis NV, Bilthoven, Netherlands; Univ Twente, NL-7500 AE Enschede, Netherlands	Wilson, CE (reprint author), Univ Utrecht, Med Ctr, Dept Orthopaed, POB 85500, NL-3508 GA Utrecht, Netherlands.			van Blitterswijk, Clemens/0000-0003-2371-4615			ROY DM, 1974, NATURE, V247, P220, DOI 10.1038/247220a0; DEGROOT K, 1980, BIOMATERIALS, V1, P47, DOI 10.1016/0142-9612(80)90059-9; WHITE RA, 1972, SCIENCE, V176, P922, DOI 10.1126/science.176.4037.922; Hing KA, 1999, J MATER SCI-MATER M, V10, P135, DOI 10.1023/A:1008929305897; Ripamonti U, 1996, BIOMATERIALS, V17, P31, DOI 10.1016/0142-9612(96)80752-6; Chang YL, 2000, J BIOMED MATER RES, V52, P270…	42	116	127	2	20	WILEY-LISS	NEW YORK	DIV JOHN WILEY & SONS INC, 605 THIRD AVE, NEW YORK, NY 10158-0012 USA	0021-9304			J BIOMED MATER RES A	J. Biomed. Mater. Res. Part A	JAN 1	2004	68A	1
S	Shaikh-Mohammed, J; Li, M; Terala, D; McShane, MJ		Woias, P; Papautsky, I		Shaikh-Mohammed, J; Li, M; Terala, D; McShane, MJ			Integrated micro/nano-fabrication of cell culture scaffolds with selective cell adhesion and fluorescent indicators	MICROFLUIDICS, BIOMEMS, AND MEDICAL MICROSYSTEMS II	PROCEEDINGS OF THE SOCIETY OF PHOTO-OPTICAL INSTRUMENTATION ENGINEERS (SPIE)		English	Proceedings Paper	Conference on Microfluidics, BioMEMS and Medical Microsystems II	JAN 26-27, 2004	San Jose, CA	SPIE		microfabrication; layer-by-layer (LbL) self-assembly; cell culture scaffolds; tissue engineering	POLYELECTROLYTE MULTILAYER FILMS; PROTEINS; LITHOGRAPHY; DEPOSITION; SURFACES; ARRAYS	This work reports the micro- and nano-fabrication of substrates obtained by coupling conventional photolithography and layer-by-layer (LbL) self-assembly technologies, and the application for building in vitro cell culture scaffolds. Using photolithography, cell culture scaffolds of various shapes (circles, squares, and rectangles) and sizes (10 to 300 gm) were obtained using direct and soft lith…	Louisiana Tech Univ, Inst Micromfg, Ruston, LA 71272 USA	Shaikh-Mohammed, J (reprint author), Louisiana Tech Univ, Inst Micromfg, POB 10307,911 Hergot Ave, Ruston, LA 71272 USA.		Shaikh Mohammed, Javeed/A-6654-2009; McShane, Mike/D-3489-2009	Shaikh Mohammed, Javeed/0000-0001-9079-3101; McShane, Mike/0000-0001-6838-3982			Magnani A, 2003, MAT SCI ENG C-BIO S, V23, P315, DOI 10.1016/S0928-4931(02)00284-9; Svedhem S, 2003, LANGMUIR, V19, P6730, DOI 10.1021/la034172w; Ostuni E, 2001, LANGMUIR, V17, P2828, DOI 10.1021/la001372o; Yang SY, 2003, BIOMACROMOLECULES, V4, P987, DOI 10.1021/bm034035d; Kane RS, 1999, BIOMATERIALS, V20, P2363, DOI 10.1016/S0142-9612(99)00165-9; Richert L, 2002, BIOMACROMOLECULES, V3, P1170, DO…	13	1	1	1	7	SPIE-INT SOC OPTICAL ENGINEERING	BELLINGHAM	1000 20TH ST, PO BOX 10, BELLINGHAM, WA 98227-0010 USA	0277-786X		0-8194-5253-X	P SOC PHOTO-OPT INS			2004	5345
S	Garsha, K		Periasamy, A		Garsha, K			Enabling high precision nonlinear 3-dimensional photo-processing of premeditated designs on a conventional multiphoton imaging system	MULTIPHOTON MICROSCOPY IN THE BIOMEDICAL SCIENCES IV	PROCEEDINGS OF THE SOCIETY OF PHOTO-OPTICAL INSTRUMENTATION ENGINEERS (SPIE)		English	Proceedings Paper	Conference on Multiphoton Microscopy in the Biomedical Sciences IV	JAN 25-27, 2004	San Jose, CA	SPIE, Bio-Rad Lab Inc, Carl Zeiss Inc, Chroma Technol Corp, Coherent Inc, Nikon Inc, Omega Opt Inc, Spectra-Phys Inc		tissue scaffolds; MEMS; biomimetics; micro-CAD; photopolymerization; microphotonic; 2-photon-microlithography; micro-surgery	NUMERICAL-APERTURE OBJECTIVES; DISPERSION PRE-COMPENSATION; ABSORPTION CROSS-SECTIONS; FEMTOSECOND LASER-PULSES; 2-PHOTON ABSORPTION; PLASMA FORMATION; FLUORESCENCE MICROSCOPY; OPTICAL-PROPERTIES; PHOTOPOLYMERIZATION; MICROFABRICATION	There is an increasing amount of interest in functionalized microstructural, microphotonic and microelectromechanical systems (MEMS) for use in biological applications. By scanning a tightly focused ultra-short pulsed laser beam inside a wide variety of commercially available polymer systems, the flexibility of the multiphoton microscope can be extended to include routine manufacturing of micro-d…	Univ Illinois, Beckman Inst Adv Sci & Technol, Imaging Technol Grp, Urbana, IL 61801 USA	Garsha, K (reprint author), Univ Illinois, Beckman Inst Adv Sci & Technol, Imaging Technol Grp, Urbana, IL 61801 USA.						Kannan R, 2001, CHEM MATER, V13, P1896, DOI 10.1021/cm000747o; Suzuki N, 2000, APPL PHYS LETT, V76, P1389, DOI 10.1063/1.126041; Soeller C, 1996, PFLUG ARCH EUR J PHY, V432, P555, DOI 10.1007/s004240050169; Sun HB, 2000, OPT LETT, V25, P1110, DOI 10.1364/OL.25.001110; Konig K, 2000, J MICROSC-OXFORD, V200, P83, DOI 10.1046/j.1365-2818.2000.00738.x; Cumpston BH, 1999, NATURE, V398, P51; Kawata S, …	61	1	1	0	2	SPIE-INT SOC OPTICAL ENGINEERING	BELLINGHAM	1000 20TH ST, PO BOX 10, BELLINGHAM, WA 98227-0010 USA	0277-786X		0-8194-5231-9	P SOC PHOTO-OPT INS			2004	5323
S	Ikuta, K; Maruo, S; Hasegawa, T; Itho, S; Korogi, H; Takahashi, A		Katagiri, Y		Ikuta, K; Maruo, S; Hasegawa, T; Itho, S; Korogi, H; Takahashi, A			Light-drive biomedical micro tools and biochemical IC chips fabricated by 3D micro/nano stereolithography	OPTOMECHATRONIC MICRO/NANO COMPONENTS, DEVICES, AND SYSTEMS	Proceedings of SPIE		English	Proceedings Paper	Conference on Optomechatronic Micro/Nano Components, Devices and Systems	OCT 27-28, 2004	Philadelphia, PA	SPIE, IEICE Commun Soc, IEICE Elect Soc		optical drive; light drive; micro stereolithography; biochemical IC; nano manipulator	3-DIMENSIONAL MICROFABRICATION; POLYMERIZATION; MICROMACHINES; PHOTOPOLYMERIZATION	New concept of micro/nano tools working in water solutuon has been proposed by the author. A real three dimensional micro fabrication process using photo curable polymer named "micro/nano stereolithography "has been also developed by the author's group. The latest version of this process achieved 100 nm in 3D resolution and freely movable micro/nano mechanism are easily fabricated within 20 min. …	Nagoya Univ, Grad Sch Engn, Dept Micronano Syst Engn, Chikusa Ku, Nagoya, Aichi 4648603, Japan	Ikuta, K (reprint author), Nagoya Univ, Grad Sch Engn, Dept Micronano Syst Engn, Chikusa Ku, Furo Cho, Nagoya, Aichi 4648603, Japan.		maruo, shoji/N-3907-2014	maruo, shoji/0000-0002-6589-1225			Cumpston BH, 1999, NATURE, V398, P51; Kawata S, 2001, NATURE, V412, P697, DOI 10.1038/35089130; WISE KD, 1991, SCIENCE, V254, P1335, DOI 10.1126/science.1962192; Bertsch A, 1997, MICROSYST TECHNOL, V3, P42, DOI 10.1007/s005420050053; Maruo S, 2000, APPL PHYS LETT, V76, P2656, DOI 10.1063/1.126742; Galajda P, 2001, APPL PHYS LETT, V78, P249, DOI 10.1063/1.1339258; Maruo S, 1998, J MICROELECTROMECH…	31	1	1	0	3	SPIE-INT SOC OPTICAL ENGINEERING	BELLINGHAM	1000 20TH ST, PO BOX 10, BELLINGHAM, WA 98227-0010 USA	0277-786X		0-8194-5557-1	PROC SPIE			2004	5604
B	Donnelly, K; Keatch, RP; Pridham, MS; Collier, B; Schor, SL; Schor, A; Gribbon, C		Jacobson, DM; Rennie, AEW; Bocking, CE		Donnelly, K; Keatch, RP; Pridham, MS; Collier, B; Schor, SL; Schor, A; Gribbon, C			Rapid prototyping manufacture of complex three dimensional microscaffolds used in regenerative medicine	RAPID DESIGN, PROTOTYPING, AND MANUFACTURING			English	Proceedings Paper	5th National Conference on Rapid Design, Prototyping and Manufacturing	MAY 28, 2004	Lancaster, ENGLAND	Lanchester Univ, Lancaster Prod Dev Unit, Buckinghamshire Chilterns Univ Coll, Ctr Rapid Design & Manufacture		microengineering; soft lithography; rapid prototyping; tissue engineering	HYDROGELS; CELLS	Extraordinary advances in cellular and molecular biology over the past few years have led to an enriched comprehension of the basic biological processes involved in wound healing. It is now recognised that cytokine-induced cell activation is profoundly influenced by both the biochemical and physical features of the macromolecular matrix. The focus of our research is to investigate the manner by w…	Univ Dundee, Fac Engn & Phys Sci, Nethergate, Scotland	Donnelly, K (reprint author), Univ Dundee, Fac Engn & Phys Sci, Nethergate, Scotland.						Hern DL, 1998, J BIOMED MATER RES, V39, P266, DOI 10.1002/(SICI)1097-4636(199802)39:2<266::AID-JBM14>3.0.CO;2-B; Branch DW, 1998, MED BIOL ENG COMPUT, V36, P135, DOI 10.1007/BF02522871; Kane RS, 1999, BIOMATERIALS, V20, P2363, DOI 10.1016/S0142-9612(99)00165-9; Yang SF, 2002, TISSUE ENG, V8, P1, DOI 10.1089/107632702753503009; Lutolf MP, 2003, P NATL ACAD SCI USA, V100, P5413, DOI 10.1073/pnas.07…	12	0	0	0	0	PROFESSIONAL ENGINEERING PUBLISHING LTD	WESTMINISTER	1 BIRDCAGE WALK, WESTMINISTER SW1H 9JJ, ENGLAND			1-86058-465-9				2004
J	Roy, TD; Simon, JL; Ricci, JL; Rekow, ED; Thompson, VP; Parsons, JR				Roy, TD; Simon, JL; Ricci, JL; Rekow, ED; Thompson, VP; Parsons, JR			Performance of hydroxyapatite bone repair scaffolds created via three-dimensional fabrication techniques	JOURNAL OF BIOMEDICAL MATERIALS RESEARCH PART A			English	Article						bone graft; hydroxyapatite; scaffold fabrication; solid freeform fabrication; tissue engineering	MECHANICAL-PROPERTIES; SURFACES; DESIGN; MATRIX; PROLIFERATION; ARCHITECTURES; INTEGRATION; ADHESION; INGROWTH; IMPLANTS	The current study analyzes the in vivo performance of porous sintered hydroxyapatite (HA) bone repair scaffolds fabricated using the TheriForm(TM) solid freeform fabrication process. Porous HA scaffolds with engineered macroscopic channels had a significantly higher percentage of new bone area compared with porous HA scaffolds without channels in a rabbit calvarial defect model at an 8-week time …	Univ Med & Dent New Jersey, New Jersey Med Sch, Dept Orthopaed, Newark, NJ 07103 USA; Rutgers State Univ, Dept Biomed Engn, Piscataway, NJ 08854 USA; NYU, Coll Dent, Dept Biomat & Biomimet, New York, NY 10010 USA; NYU, Coll Dent, Dept Basic Sci & Craniofacial Biol & Orthodont, New York, NY 10010 USA; NYU, Coll Dent, Dept Biomat & Biomimet, New York, NY 10010 USA	Parsons, JR (reprint author), Univ Med & Dent New Jersey, New Jersey Med Sch, Dept Orthopaed, 185 S Orange Ave,MSB G-574, Newark, NJ 07103 USA.			Thompson, Van P/0000-0003-0033-0344			Zeltinger J, 2001, TISSUE ENG, V7, P557, DOI 10.1089/107632701753213183; Curodeau A, 2000, J BIOMED MATER RES, V53, P525, DOI 10.1002/1097-4636(200009)53:5<525::AID-JBM12>3.0.CO;2-1; Charriere E, 2003, BIOMATERIALS, V24, P809, DOI 10.1016/S0142-9612(02)00406-4; Itala AI, 2001, J BIOMED MATER RES, V58, P679, DOI 10.1002/jbm.1069; Cordewener FW, 2000, TISSUE ENG, V6, P413, DOI 10.1089/1076327004181…	34	70	72	2	15	WILEY-LISS	NEW YORK	DIV JOHN WILEY & SONS INC, 605 THIRD AVE, NEW YORK, NY 10158-0012 USA	0021-9304			J BIOMED MATER RES A	J. Biomed. Mater. Res. Part A	DEC 15	2003	67A	4
J	Kumar, S				Kumar, S			Selective laser sintering: A qualitative and objective approach	JOM-JOURNAL OF THE MINERALS METALS & MATERIALS SOCIETY			English	Review							RAPID PROTOTYPING TECHNIQUES; SOLID FREEFORM FABRICATION; HIGH-SPEED STEEL; BIOMEDICAL DEVICES; SLS PROCESS; POWDER BED; PART 2; CAPABILITIES; DEPOSITION; DENSITY	This article presents an overview of selective laser sintering (SLS) work as reported in various journals and proceedings. Selective laser sintering was first done mainly on polymers and nylon to create prototypes for audio-visual help and fit-to-form tests. Gradually it was expanded to include metals and alloys to manufacture functional prototypes and develop rapid tooling. The growth gained mom…	Katholieke Univ Leuven, Dept Mech Engn, B-3001 Heverlee, Belgium	Kumar, S (reprint author), Katholieke Univ Leuven, Dept Mech Engn, B-3001 Heverlee, Belgium.						Gibson I, 1997, RAPID PROTOTYPING J, V3, P129, DOI 10.1108/13552549710191836; Das S, 1998, RAPID PROTOTYPING J, V4, P112, DOI 10.1108/13552549810222939; Radstok E, 1999, RAPID PROTOTYPING J, V5, P164, DOI 10.1108/13552549910295488; Chen YH, 2001, COMPUT AIDED DESIGN, V33, P331, DOI 10.1016/S0010-4485(00)00092-0; Matsumoto M, 2002, INT J MACH TOOL MANU, V42, P61, DOI 10.1016/S0890-6955(01)00093-1;…	82	86	93	13	111	MINERALS METALS MATERIALS SOC	WARRENDALE	184 THORN HILL RD, WARRENDALE, PA 15086 USA	1047-4838			JOM-J MIN MET MAT S	JOM-J. Miner. Met. Mater. Soc.	OCT	2003	55	10
J	Sinani, VA; Koktysh, DS; Yun, BG; Matts, RL; Pappas, TC; Motamedi, M; Thomas, SN; Kotov, NA				Sinani, VA; Koktysh, DS; Yun, BG; Matts, RL; Pappas, TC; Motamedi, M; Thomas, SN; Kotov, NA			Collagen coating promotes biocompatibility of semiconductor nanoparticles in stratified LBL films	NANO LETTERS			English	Article							LAYER ASSEMBLED FILMS; CORE-SHELL PARTICLES; THIN-FILMS; MAGNETITE NANOPARTICLES; POLYELECTROLYTE MULTILAYERS; OPTICAL-PROPERTIES; CADMIUM TOXICITY; COMPOSITE FILM; QUANTUM DOTS; DEVICES	Nanostructured thin films fabricated from semiconductor nanoparticles (NPs) are of great interest for biomedical applications, but NP materials based on heavy metals can be cytotoxic. In this work, the preparation of semiconductor NPs followed the protocol of layer-by-layer (LBL) assembly, which alleviates this problem. Collagen/poly(acrylic acid) bilayers were added to CdTe/polycation LBL films …	Oklahoma State Univ, Dept Chem, Stillwater, OK 74078 USA; Oklahoma State Univ, Dept Biochem & Mol Biol, Stillwater, OK 74078 USA; Univ Texas, Med Branch, Ctr Biomed Engn, Galveston, TX 77550 USA	Kotov, NA (reprint author), Oklahoma State Univ, Dept Chem, Stillwater, OK 74078 USA.			Kotov, Nicholas/0000-0002-6864-5804			Angelova N, 1999, TRENDS BIOTECHNOL, V17, P409, DOI 10.1016/S0167-7799(99)01356-6; Caruso F, 1999, ADV MATER, V11, P950; Schrof W, 1998, ADV MATER, V10, P338, DOI 10.1002/(SICI)1521-4095(199803)10:4<338::AID-ADMA338>3.0.CO;2-V; Sukhorukov GB, 1998, COLLOID SURFACE A, V137, P253, DOI 10.1016/S0927-7757(98)00213-1; He JA, 2000, J PHYS CHEM B, V104, P10513, DOI 10.1021/jp001715r; Lee CH, 2001, INT J…	64	112	114	0	25	AMER CHEMICAL SOC	WASHINGTON	1155 16TH ST, NW, WASHINGTON, DC 20036 USA	1530-6984			NANO LETT	Nano Lett.	SEP	2003	3	9
J	Tan, KH; Chua, CK; Leong, KF; Cheah, CM; Cheang, P; Abu Bakar, MS; Cha, SW				Tan, KH; Chua, CK; Leong, KF; Cheah, CM; Cheang, P; Abu Bakar, MS; Cha, SW			Scaffold development using selective laser sintering of polyetheretherketone-hydroxyapatite biocomposite blends	BIOMATERIALS			English	Article						tissue engineering; scaffolds; polyetheretherketone; hydroxyapatite; selective laser sintering	IN-VITRO; TISSUE; BONE; ACID); FABRICATION; MATRIX; CARTILAGE; NETWORK; DESIGN; MODEL	In tissue engineering (TE). temporary three-dimensional scaffolds are essential to guide cell proliferation and to maintain native phenotypes in regenerating biologic tissues or organs. To create the scaffolds, rapid prototyping (RP) techniques are emerging as fabrication techniques of choice as they are capable of overcoming many of the limitations encountered with conventional manual-based fabr…	Nanyang Technol Univ, Sch Mech & Prod Engn, Singapore 639798, Singapore; Nanyang Technol Univ, Sch Mat Engn, Singapore 639798, Singapore; Nanyang Technol Univ, Natl Inst Educ, Singapore 639798, Singapore	Chua, CK (reprint author), Nanyang Technol Univ, Sch Mech & Prod Engn, 50 Nanyang Ave, Singapore 639798, Singapore.	mckchua@ntu.edu.sg	Leong, Kah-Fai/B-6183-2009; Chua, Chee Kai/B-6171-2009				Zeltinger J, 2001, TISSUE ENG, V7, P557, DOI 10.1089/107632701753213183; Curodeau A, 2000, J BIOMED MATER RES, V53, P525, DOI 10.1002/1097-4636(200009)53:5<525::AID-JBM12>3.0.CO;2-1; Ma PX, 1999, J BIOMED MATER RES, V46, P60, DOI 10.1002/(SICI)1097-4636(199907)46:1<60::AID-JBM7>3.0.CO;2-H; Baksh D, 1998, J MATER SCI-MATER M, V9, P743, DOI 10.1023/A:1008959103864; Leong KF, 2001, P I MECH ENG H, V…	34	246	265	17	105	ELSEVIER SCI LTD	OXFORD	THE BOULEVARD, LANGFORD LANE, KIDLINGTON, OXFORD OX5 1GB, OXON, ENGLAND	0142-9612			BIOMATERIALS	Biomaterials	AUG	2003	24	18
J	Roy, TD; Simon, JL; Ricci, JL; Rekow, ED; Thompson, VP; Parsons, JR				Roy, TD; Simon, JL; Ricci, JL; Rekow, ED; Thompson, VP; Parsons, JR			Performance of degradable composite bone repair products made via three-dimensional fabrication techniques	JOURNAL OF BIOMEDICAL MATERIALS RESEARCH PART A			English	Article						bone graft; tissue engineering; PLGA; scaffold fabrication; solid freeform fabrication	ORTHOPEDIC APPLICATIONS; BIODEGRADABLE POLYMERS; POROUS HYDROXYAPATITE; MECHANICAL-PROPERTIES; RESORBABLE POLYMERS; PORE-SIZE; IN-VITRO; SCAFFOLDS; PRINTING(TM); SUBSTRATUM	This study analyzed the in vivo performance of composite degradable bone repair products fabricated using the TheriForm(TM) process, a solid freeform fabrication (SFF) technique, in a rabbit calvarial defect model at 8 weeks. Scaffolds were composed of polylactic-co-glycolic acid (PLGA) polymer with 20% w/w beta-tricalcium phosphate (beta-TCP) ceramic with engineered macroscopic channels, a contr…	Univ Med & Dent New Jersey, New Jersey Med Sch, Dept Orthopaed, Newark, NJ 07103 USA; Rutgers State Univ, Dept Biomed Engn, Piscataway, NJ 08854 USA; Univ Med & Dent New Jersey, New Jersey Med Sch, Dept Prosthodont & Biomat, Newark, NJ 07103 USA; NYU, Coll Dent, Dept Basic Sci & Craniofacial Biol & Orthodont, New York, NY 10010 USA; NYU, Coll Dent, Dept Biomat & Biomimet, New York, NY 10010 USA	Parsons, JR (reprint author), Univ Med & Dent New Jersey, New Jersey Med Sch, Dept Orthopaed, 185 S Orange Ave,MSB G-574, Newark, NJ 07103 USA.			Thompson, Van P/0000-0003-0033-0344			Zeltinger J, 2001, TISSUE ENG, V7, P557, DOI 10.1089/107632701753213183; Curodeau A, 2000, J BIOMED MATER RES, V53, P525, DOI 10.1002/1097-4636(200009)53:5<525::AID-JBM12>3.0.CO;2-1; ROBINSON BP, 1995, OTOLARYNG HEAD NECK, V112, P707; Cordewener FW, 2000, TISSUE ENG, V6, P413, DOI 10.1089/107632700418119; THOMSON RC, 1995, J BIOMAT SCI-POLYM E, V7, P23; Lin FH, 1999, ARTIF ORGANS, V23, P186, DOI …	36	119	125	6	46	WILEY-LISS	NEW YORK	DIV JOHN WILEY & SONS INC, 605 THIRD AVE, NEW YORK, NY 10158-0012 USA	0021-9304			J BIOMED MATER RES A	J. Biomed. Mater. Res. Part A	AUG 1	2003	66A	2
J	Wan, YQ; Chen, WN; Yang, J; Bei, JZ; Wang, SG				Wan, YQ; Chen, WN; Yang, J; Bei, JZ; Wang, SG			Biodegradable poly(L-lactide)-poly(ethylene glycol) multiblock copolymer: synthesis and evaluation of cell affinity	BIOMATERIALS			English	Article						polylactide; poly(ethylene glycol); multiblock copolymer; scaffolds; tissue engineering	PLA/PEO/PLA TRIBLOCK COPOLYMERS; POLY(L-LACTIC ACID); POLY(ETHYLENE GLYCOL); BLOCK-COPOLYMERS; L-LACTIDE; BIOMEDICAL APPLICATIONS; HYDROLYTIC DEGRADATION; SCAFFOLDS; CULTURE	A series of poly(L-lactide)-poly(ethylene glycol) multiblock copolymers (Multi-PLE) with high molecular weight were synthesized and successfully used to fabricate three-dimensional scaffolds. Using mouse NIH 3T3 fibroblasts as model cells, the cell affinity of various Multi-PLE copolymers was evaluated and compared with that of poly(L-lactide) (PLLA) by means of cell attachment efficiency measure…	Chinese Acad Sci, Ctr Mol Sci, Inst Chem, Beijing 100080, Peoples R China	Wang, SG (reprint author), Chinese Acad Sci, Ctr Mol Sci, Inst Chem, Beijing 100080, Peoples R China.		Yang, Jian/N-1291-2014	Yang, Jian/0000-0003-0695-828X			Lee SY, 1999, EUR POLYM J, V35, P2147, DOI 10.1016/S0014-3057(99)00024-5; Yang J, 2002, BIOMATERIALS, V23, P2607, DOI 10.1016/S0142-9612(01)00400-8; MIKOS AG, 1994, BIOMATERIALS, V15, P55, DOI 10.1016/0142-9612(94)90197-X; ZHU KJ, 1990, J APPL POLYM SCI, V39, P1, DOI 10.1002/app.1990.070390101; Yang SF, 2001, TISSUE ENG, V7, P679, DOI 10.1089/107632701753337645; Huh KM, 1999, POLYMER, V40, P6147,…	29	89	90	3	27	ELSEVIER SCI LTD	OXFORD	THE BOULEVARD, LANGFORD LANE, KIDLINGTON, OXFORD OX5 1GB, OXON, ENGLAND	0142-9612			BIOMATERIALS	Biomaterials	JUN	2003	24	13
J	Vozzi, G; Flaim, C; Ahluwalia, A; Bhatia, S				Vozzi, G; Flaim, C; Ahluwalia, A; Bhatia, S			Fabrication of PLGA scaffolds using soft lithography and microsyringe deposition	BIOMATERIALS			English	Article						microfabrication; PLGA; microsyringe; soft lithography	SELF-ASSEMBLED MONOLAYERS; MICROFLUIDIC SYSTEMS; MAMMALIAN-CELLS; TISSUE; SURFACES; CULTURE; FOAMS; PROTEINS; MATRICES; DESIGN	Construction of biodegradable, three-dimensional scaffolds for tissue engineering has been previously described using a variety of molding and rapid prototyping techniques. In this study, we report and compare two methods for fabricating poly(DL-lactide-co-glycolide) (PLGA) scaffolds with feature sizes of approximately 10-30 mum. The first technique, the pressure assisted microsyringe, is based o…	Univ Calif San Diego, Dept Bioengn, La Jolla, CA 92096 USA; Univ Calif San Diego, Dept Med, La Jolla, CA 92096 USA; Univ Pisa, Ctr Interdipartimentale Ric E Piaggio, Fac Engn, I-56100 Pisa, Italy	Bhatia, S (reprint author), Univ Calif San Diego, Dept Bioengn, 9500 Gilman Dr,MC 0412, La Jolla, CA 92096 USA.		Vozzi, Giovanni/F-9787-2014;	Vozzi, Giovanni/0000-0002-9414-9994; Ahluwalia, Arti/0000-0001-5370-6750			Harris LD, 1998, J BIOMED MATER RES, V42, P396, DOI 10.1002/(SICI)1097-4636(19981205)42:3<396::AID-JBM7>3.0.CO;2-E; McDonald JC, 2000, ELECTROPHORESIS, V21, P27, DOI 10.1002/(SICI)1522-2683(20000101)21:1<27::AID-ELPS27>3.3.CO;2-3; Zhao B, 2001, SCIENCE, V291, P1023, DOI 10.1126/science.291.5506.1023; MIKOS AG, 1994, BIOMATERIALS, V15, P55, DOI 10.1016/0142-9612(94)90197-X; Bhatia SN, 1999, BIOMED…	36	204	214	5	47	ELSEVIER SCI LTD	OXFORD	THE BOULEVARD, LANGFORD LANE, KIDLINGTON, OXFORD OX5 1GB, OXON, ENGLAND	0142-9612			BIOMATERIALS	Biomaterials	JUN	2003	24	14
J	Yan, YN; Xiong, Z; Hu, YY; Wang, SG; Zhang, RJ; Zhang, C				Yan, YN; Xiong, Z; Hu, YY; Wang, SG; Zhang, RJ; Zhang, C			Layered manufacturing of tissue engineering scaffolds via multi-nozzle deposition	MATERIALS LETTERS			English	Article						tissue engineering; solid freeform fabrication; scaffold; multi-nozzle deposition manufacturing	POLY(L-LACTIC ACID); BONE; FABRICATION	The fabrication technology of Multi-nozzle Deposition Manufacturing (MDM) was proposed to fabricate porous tissue engineering scaffolds. This digital forming technology was developed based on the layer-by-layer manufacturing principle of Solid Freeform Fabrication (SFF). A four-nozzle MDM system was designed to carry out MDM processes. Bone tissue engineering scaffolds with different properties w…	Tsing Hua Univ, Dept Engn Mech, Beijing 100084, Peoples R China; Fourth Mil Med Univ, Xian 710032, Peoples R China; Chinese Acad Sci, Inst Chem, Beijing 100080, Peoples R China	Xiong, Z (reprint author), Tsing Hua Univ, Dept Engn Mech, Beijing 100084, Peoples R China.						Hollinger JO, 1996, BIOMATERIALS, V17, P187, DOI 10.1016/0142-9612(96)85763-2; Xiong Z, 2001, SCRIPTA MATER, V45, P773, DOI 10.1016/S1359-6462(01)01094-6; Xiong Z, 2002, SCRIPTA MATER, V46, P771, DOI 10.1016/S1359-6462(02)00071-4; MIKOS AG, 1994, BIOMATERIALS, V15, P55, DOI 10.1016/0142-9612(94)90197-X; Sheridan MH, 2000, J CONTROL RELEASE, V64, P91, DOI 10.1016/S0168-3659(99)00138-8; Zhang RY, 1…	12	61	70	0	9	ELSEVIER SCIENCE BV	AMSTERDAM	PO BOX 211, 1000 AE AMSTERDAM, NETHERLANDS	0167-577X			MATER LETT	Mater. Lett.	MAY	2003	57	18
J	Mayya, KS; Schoeler, B; Caruso, F				Mayya, KS; Schoeler, B; Caruso, F			Preparation and organization of nanoscale polyelectrolyte-coated gold nanoparticles	ADVANCED FUNCTIONAL MATERIALS			English	Article							CONDUCTIVE POLYMER CAPSULES; CORE-SHELL NANOPARTICLES; METAL NANOPARTICLES; COLLOIDAL PARTICLES; OPTICAL-ABSORPTION; ENZYMATIC-ACTIVITY; MULTILAYER FILMS; SILVER PARTICLES; 3D SUPERLATTICES; QUANTUM DOTS	The layer-by-layer (LbL) desposition of oppositely charged polyelectrolytes from adsorption solutions of different ionic strength onto similar to7 nm diameter carboxylic acid-derivatized gold nanoparticles has been studied. The polyelectrolyte-modified nanoparticles were characterized by UV-vis spectrophotometry, microelectrophoresis, analytical ultracentrifugation, and transmission electron micr…	Max Planck Inst Colloids & Interfaces, D-14424 Potsdam, Germany	Mayya, KS (reprint author), Univ Melbourne, Dept Chem & Biomol Engn, Melbourne, Vic 3010, Australia.	fcaruso@unimelb.edu.au	Caruso, Frank/A-9587-2011	Caruso, Frank/0000-0002-0197-497X			Sastry M, 1998, LANGMUIR, V14, P4138, DOI 10.1021/la9800755; PEFFERKORN E, 1995, ADV COLLOID INTERFAC, V56, P33, DOI 10.1016/0001-8686(94)00230-A; Sukhorukov GB, 1998, COLLOID SURFACE A, V137, P253, DOI 10.1016/S0927-7757(98)00213-1; Soukka T, 2001, ANAL CHEM, V73, P2254, DOI 10.1021/ac001287i; Caruso F, 2001, ADV MATER, V13, P11, DOI 10.1002/1521-4095(200101)13:1<11::AID-ADMA11>3.0.CO;2-N; Mayya…	65	130	134	5	79	WILEY-V C H VERLAG GMBH	WEINHEIM	PO BOX 10 11 61, D-69451 WEINHEIM, GERMANY	1616-301X			ADV FUNCT MATER	Adv. Funct. Mater.	MAR	2003	13	3
J	Cooke, MN; Fisher, JP; Dean, D; Rimnac, C; Mikos, AG				Cooke, MN; Fisher, JP; Dean, D; Rimnac, C; Mikos, AG			Use of stereolithography to manufacture critical-sized 3D biodegradable scaffolds for bone ingrowth	JOURNAL OF BIOMEDICAL MATERIALS RESEARCH PART B-APPLIED BIOMATERIALS			English	Article						tissue engineering; poly(propylene fumarate) (PPF); rapid prototype; CAD/CAM; bone	BIOMATERIALS; DESIGN	A novel approach to the manufacture of biodegradable polymeric scaffolds for tissue-engineering utilizing stereolithography (SLA) is presented. SLA is a three-dimensional (3D) printing method that uses an ultraviolet laser to photo-crosslink a liquid polymer substrate. The current generation of SLA devices provide a 3D printing resolution of 0.1 mm. The experiments utilized a biodegradable resin …	Case Western Reserve Univ, Dept Neurol Surg, Univ Hosp Cleveland, Res Fdn, Cleveland, OH 44106 USA; Univ Hosp Cleveland, Res Inst, Cleveland, OH 44106 USA; Case Western Reserve Univ, Dept Mech & Aerosp Engn, Cleveland, OH 44106 USA; Rice Univ, Dept Bioengn, Inst Biosci & Bioengn, Houston, TX 77251 USA	Dean, D (reprint author), Case Western Reserve Univ, Dept Neurol Surg, Univ Hosp Cleveland, Res Fdn, Cleveland, OH 44106 USA.		Fisher, John/F-8078-2012				Ishaug-Riley SL, 1998, BIOMATERIALS, V19, P1405, DOI 10.1016/S0142-9612(98)00021-0; EUFINGER H, 1995, J CRANIO MAXILL SURG, V23, P175, DOI 10.1016/S1010-5182(05)80007-1; Fisher JP, 2001, ANN REV MATER RES, V31, P171, DOI 10.1146/annurev.matsci.31.1.171; Carr JC, 1997, IEEE T MED IMAGING, V16, P96, DOI 10.1109/42.552059; Park A, 1998, J BIOMAT SCI-POLYM E, V9, P89, DOI 10.1163/156856298X00451; Mat…	18	204	220	36	192	WILEY-LISS	NEW YORK	DIV JOHN WILEY & SONS INC, 605 THIRD AVE, NEW YORK, NY 10158-0012 USA	0021-9304			J BIOMED MATER RES B	J. Biomed. Mater. Res. Part B	FEB 15	2003	64B	2
S	Meyer, U; Runte, C; Dirksen, D; Stamm, T; Fillies, T; Joos, U; Wiesmann, HP		Lemke, HU; Inamura, K; Doi, K; Vannier, MW; Farman, AG; Reiber, JHC		Meyer, U; Runte, C; Dirksen, D; Stamm, T; Fillies, T; Joos, U; Wiesmann, HP			Image-based biomimetric approach to design and fabrication of tissue engineered bone	CARS 2003: COMPUTER ASSISTED RADIOLOGY AND SURGERY, PROCEEDINGS	INTERNATIONAL CONGRESS SERIES		English	Proceedings Paper	17th International Congress and Exhibition of Computer Assisted Radiology and Surgery	JUN 25-28, 2003	LONDON, ENGLAND	Amer Acad Oral & Maxillofacial Radiol, BAR, BIR, CRS, CURAC, DGBMT, DRG, EFSUMB, ESCR, ESEM, EuroPACS, Gesell Informatik, GMDS, IADMFR, IERAC, IEEE, Japanese Coll Radiol, Japan Radiol Soc, JSOMR, NVvR, Osterreich Rontgen Gesell, OWGTM, PMSR, Royal Coll Radiologists, Soc Francaise Radiol Med, SGR SSR, SICTCA, SIRM, SPIE, SRS, TUB, WABT		tissue engineering; bone; rapid prototyping; scaffold design	ATTACHMENT KINETICS; OSTEOBLASTS	The utilization of computer-aided technologies in tissue engineering has evolved in the development of a new field of computer-aided tissue engineering (CATE). Computer technologies can be used for the design and manufacturing (CAD/CAM) of scaffolds prepared from a specific building material to form a defined three-dimensional tissue. The hypothesis of the present experimental study was that auto…	Univ Munster, Clin Cranio Maxillofacial Surg, D-48149 Munster, Germany	Meyer, U (reprint author), Univ Munster, Clin Cranio Maxillofacial Surg, Waldeyerstr 30, D-48149 Munster, Germany.						DAMIEN CJ, 1991, J APPL BIOMATER, V2, P187, DOI 10.1002/jab.770020307; Rose FRAJ, 2002, BIOCHEM BIOPH RES CO, V292, P1, DOI 10.1006/bbrc.2002.6519; LANGER R, 1993, SCIENCE, V260, P920, DOI 10.1126/science.8493529; Sun W, 2002, COMPUT METH PROG BIO, V67, P85, DOI 10.1016/S0169-2607(01)00116-X; MEYER U, 1993, CELL MATER, V3, P129; Runte C, 2002, INT J PROSTHODONT, V15, P129; Alsberg E, 2001, CRIT R…	9	5	7	1	3	ELSEVIER SCIENCE BV	AMSTERDAM	SARA BURGERHARTSTRAAT 25, PO BOX 211, 1000 AE AMSTERDAM, NETHERLANDS	0531-5131		0-444-51387-6	INT CONGR SER			2003	1256
S	Bianchi, SD; Cemenasco, AF; Muneta, ML; Vander Sloten, J; Tornincasa, S		Lemke, HU; Inamura, K; Doi, K; Vannier, MW; Farman, AG; Reiber, JHC		Bianchi, SD; Cemenasco, AF; Muneta, ML; Vander Sloten, J; Tornincasa, S			Web-based learning and training in the field of biomedical and design engineering	CARS 2003: COMPUTER ASSISTED RADIOLOGY AND SURGERY, PROCEEDINGS	INTERNATIONAL CONGRESS SERIES		English	Proceedings Paper	17th International Congress and Exhibition of Computer Assisted Radiology and Surgery	JUN 25-28, 2003	LONDON, ENGLAND	Amer Acad Oral & Maxillofacial Radiol, BAR, BIR, CRS, CURAC, DGBMT, DRG, EFSUMB, ESCR, ESEM, EuroPACS, Gesell Informatik, GMDS, IADMFR, IERAC, IEEE, Japanese Coll Radiol, Japan Radiol Soc, JSOMR, NVvR, Osterreich Rontgen Gesell, OWGTM, PMSR, Royal Coll Radiologists, Soc Francaise Radiol Med, SGR SSR, SICTCA, SIRM, SPIE, SRS, TUB, WABT		distant learning; Web 3D; rapid prototyping			Univ Turin, DDMC Dept Radiol, I-10100 Turin, Italy	Bianchi, SD (reprint author), Univ Turin, DDMC Dept Radiol, Via Genova 3, I-10100 Turin, Italy.							0	0	0	0	0	ELSEVIER SCIENCE BV	AMSTERDAM	SARA BURGERHARTSTRAAT 25, PO BOX 211, 1000 AE AMSTERDAM, NETHERLANDS	0531-5131		0-444-51387-6	INT CONGR SER			2003	1256
J	Ai, H; Jones, SA; Lvov, YM				Ai, H; Jones, SA; Lvov, YM			Biomedical applications of electrostatic layer-by-layer nano-assembly of polymers, enzymes, and nanoparticles	CELL BIOCHEMISTRY AND BIOPHYSICS			English	Review						layer-by-layer; self-assembly; silicone rubber; thin films; shell; micropatterning; microencapsulation	PHOTOSYNTHETIC REACTION-CENTER; MOLECULAR FILMS; GLUCOSE-OXIDASE; RELEASE PROPERTIES; ULTRATHIN FILMS; THIN-FILMS; IN-VITRO; POLYELECTROLYTE MULTILAYERS; ALTERNATE ADSORPTION; SURFACE MODIFICATION	The introduction of electrostatic layer-by-layer (LbL) self-assembly has shown broad biomedical applications in thin film coating, micropatterning, nanobioreactors, artificial cells, and drug delivery systems. Multiple assembly polyelectrolytes and proteins are based on electrostatic interaction between oppositely charged layers. The film architecture is precisely designed and can be controlled t…	Louisiana Tech Univ, Dept Biomed Engn, Ruston, LA 71272 USA; Louisiana Tech Univ, Inst Micromfg, Ruston, LA 71272 USA	Ai, H (reprint author), Louisiana Tech Univ, Dept Biomed Engn, Ruston, LA 71272 USA.		Lvov, Yuri/E-7633-2012				ACTON C, 1989, AUST DENT J, V34, P228; Adams WP, 1998, PLAST RECONSTR SURG, V101, P64, DOI 10.1097/00006534-199801000-00011; Ai H, 2002, P ANN INT IEEE EMBS, P608; Ai H, 2002, P ANN INT IEEE EMBS, P502; AI H, 2003, J CONTROL RELEASE, V89, P59; Ai H, 2002, FASEB J, V16, pA36; Neu B, 2001, J MICROENCAPSUL, V18, P385; RATNER BD, 1995, BIOSENS BIOELECTRON, V10, P797, DOI 10.1016/0956-5663(95)99218-A;…	109	206	211	17	135	HUMANA PRESS INC	TOTOWA	999 RIVERVIEW DRIVE SUITE 208, TOTOWA, NJ 07512 USA	1085-9195			CELL BIOCHEM BIOPHYS	Cell Biochem. Biophys.		2003	39	1
B	Fries, C; Fries, D; Broadbent, H; Steimle, G; Kaltenbacher, E; Sasserath, J		Kandlikar, SG		Fries, C; Fries, D; Broadbent, H; Steimle, G; Kaltenbacher, E; Sasserath, J			Direct write patterning of microchannels	FIRST INTERNATIONAL CONFERENCE ON MICROCHANNELS AND MINICHANNELS			English	Proceedings Paper	1st International Conference on Microchannels and Minichannels	APR 24-25, 2003	Rochester, NY	Amer Soc Mech Engineers, Rochester Inst Technol				Microchannel-based master molds or final devices are typically produced using a series of resist deposition, exposure, development and etching steps. These steps can then be repeated to create multilayer fluidic structures. Traditional fabrication of these devices requires the use of a physical mask for the photolithographic exposure process. In the research and development environment, where des…	Intelligent Micro Patterning LLC, St Petersburg, FL USA	Fries, C (reprint author), Intelligent Micro Patterning LLC, St Petersburg, FL USA.						MCCLELLAND JJ, 1993, SCIENCE, V262, P877, DOI 10.1126/science.262.5135.877; Xia YN, 1999, CHEM REV, V99, P1823, DOI 10.1021/cr980002q; Metz S, 2001, LAB CHIP, V1, P29, DOI 10.1039/b103896f; Chou SY, 1996, SCIENCE, V272, P85, DOI 10.1126/science.272.5258.85; Merkel T, 1999, SENSOR ACTUAT A-PHYS, V77, P98, DOI 10.1016/S0924-4247(99)00062-X; EMMELIUS M, 1989, ANGEW CHEM INT EDIT, V28, P1445, DOI 10.…	11	0	0	0	1	AMER SOC MECHANICAL ENGINEERS	NEW YORK	THREE PARK AVENUE, NEW YORK, NY 10016-5990 USA			0-7918-3667-3				2003
J	Chua, CK; Leong, KF; Cheah, CM; Chua, SW				Chua, CK; Leong, KF; Cheah, CM; Chua, SW			Development of a tissue engineering scaffold structure library for rapid prototyping. Part 2: Parametric library and assembly program	INTERNATIONAL JOURNAL OF ADVANCED MANUFACTURING TECHNOLOGY			English	Article						computer aided design (CAD); parametric library; rapid prototyping (RP); scaffolds; selective laser sintering (SLS); tissue engineering		Rapid prototyping (RP) techniques have been found to be advantageous for tissue engineering (TE) scaffold fabrication due to their ability to address and overcome the problems of uncontrollable microstructure and the feasibility issues of complex three-dimensional structures found in conventional processing techniques. This research proposes a novel approach for TE scaffold manufacture using RP t…	Nanyang Technol Univ, Sch Mech & Prod Engn, Singapore 639798, Singapore	Chua, CK (reprint author), Nanyang Technol Univ, Sch Mech & Prod Engn, 50 Nanyang Ave, Singapore 639798, Singapore.	mckchua@ntu.edu.sg	Leong, Kah-Fai/B-6183-2009; Chua, Chee Kai/B-6171-2009				Leong KF, 2001, P I MECH ENG H, V215, P191, DOI 10.1243/0954411011533751; Whang K, 1999, TISSUE ENG, V5, P35, DOI 10.1089/ten.1999.5.35; CHUA CK, 1997, RAPID PROTOTYPING J; CIMA LG, 1991, J BIOMECH ENG-T ASME, V113, P143, DOI 10.1115/1.2891228; Gibson L.J., 1997, CAMBRIDGE SOLID STAT	5	76	78	1	13	SPRINGER-VERLAG LONDON LTD	GODALMING	SWEETAPPLE HOUSE CATTESHALL ROAD, GODALMING GU7 3DJ, SURREY, ENGLAND	0268-3768			INT J ADV MANUF TECH	Int. J. Adv. Manuf. Technol.		2003	21	4
J	Chua, CK; Naing, MW; Leong, KF; Cheah, CM		Bartolo, PJ; Mitchell, G; Mateus, A; Batista, F; Vasco, J; Correia, M; Andre, N; Lima, P; Novo, P; Custodio, P; Martinho, P		Chua, C. K.; Naing, M. W.; Leong, K. F.; Cheah, C. M.			NOVEL METHOD FOR PRODUCING POLYHEDRA SCAFFOLDS IN TISSUE ENGINEERING	PROCEEDINGS OF THE 1ST INTERNATIONAL CONFERENCE ON ADVANCED RESEARCH IN VIRTUAL AND RAPID PROTOTYPING			English	Proceedings Paper	1st International Conference on Advanced Research in Virtual and Rapid Prototyping	OCT 01-04, 2003	Sch Technol & Management Polytechn Inst Leiria, Leiria, PORTUGAL		Sch Technol & Management Polytechn Inst Leiria	Tissue Engineering; 3-D Scaffold; SLS	STRUCTURE LIBRARY; PARTS	A CAD system of structures based on convex polyhedra units has been created for use with Rapid Prototyping (RP) technology in tissue engineering. The system consists of a basic library of units that can assemble uniform matrices of various shapes. Each open-cellular unit is a unique configuration of linked struts. Together with an algorithm which allows the designer to specify the unit cell and t…	[Chua, C. K.; Naing, M. W.; Leong, K. F.; Cheah, C. M.] Nanyang Technol Univ, Sch Mech & Prod Engn, Singapore 639798, Singapore	Chua, CK (reprint author), Nanyang Technol Univ, Sch Mech & Prod Engn, 50 Nanyang Ave, Singapore 639798, Singapore.						Ang BY, 2000, INT J ADV MANUF TECH, V16, P120, DOI 10.1007/s001700050017; Tontowi AE, 2001, RAPID PROTOTYPING J, V7, P180, DOI 10.1108/13552540110395637; Leong KF, 2003, BIOMATERIALS, V24, P2363, DOI 10.1016/S0142-9612(03)00030-9; Barbara B., 1996, BIOMATERIALS, V17, P137; Chua CK, 2003, INT J ADV MANUF TECH, V21, P291; Chua CK, 2003, INT J ADV MANUF TECH, V21, P302; Leong KF, 2002, TISSUE ENG, V…	7	1	1	0	1	ESCOLA SUPERIOR TECNOLOGIA GESTAO LEIRIA	LEIRIA	MORRO DO LENA-ALTO DO VIEIRO, APARTADO 4163, LEIRIA, 2411-901, PORTUGAL							2003
J	Das, S; Hollister, SJ; Flanagan, C; Adewunmi, A; Bark, K; Chen, C; Ramaswamy, K; Rose, D; Widjaja, E				Das, S; Hollister, SJ; Flanagan, C; Adewunmi, A; Bark, K; Chen, C; Ramaswamy, K; Rose, D; Widjaja, E			Freeform fabrication of Nylon-6 tissue engineering scaffolds	RAPID PROTOTYPING JOURNAL			English	Article; Proceedings Paper	Solid Freeform Fabrication Symposium	2002	UNIV TEXAS AUSTIN, AUSTIN, TX		UNIV TEXAS AUSTIN	sintering; computational methods; optimization; structures; lasers	MEMBRANES; BIOCOMPATIBILITY; IMPLANTS; DESIGN	The aim of this research is to develop, demonstrate and characterize techniques for fabricating such scaffolds by combining solid freeform fabrication and computational design methods. When fully developed, such techniques are expected to enable the fabrication of tissue engineering scaffolds endowed with functionally graded material composition and porosity exhibiting sharp or smooth gradients. …	Univ Michigan, Dept Mech Engn, Ann Arbor, MI 48109 USA; Univ Michigan, Dept Biomed Engn, Ann Arbor, MI 48109 USA	Das, S (reprint author), Univ Michigan, Dept Mech Engn, Ann Arbor, MI 48109 USA.		Das, Suman/A-7820-2009;	Flanagan, Colleen/0000-0001-8530-5126			Agarwal CM, 2001, J BIOMED MATER RES, V55, P141; Griffith LG, 2002, SCIENCE, V295, P1009, DOI 10.1126/science.1069210; Furukawa T, 2000, BIOMATERIALS, V21, P889, DOI 10.1016/S0142-9612(99)00232-X; Yang SF, 2001, TISSUE ENG, V7, P679, DOI 10.1089/107632701753337645; Hollister SJ, 2002, BIOMATERIALS, V23, P4095, DOI 10.1016/S0142-9612(02)00148-5; Rothen-Weinhold A, 1999, EUR J PHARM BIOPHARM, V48, …	31	47	53	0	9	EMERALD GROUP PUBLISHING LIMITED	BINGLEY	HOWARD HOUSE, WAGON LANE, BINGLEY BD16 1WA, W YORKSHIRE, ENGLAND	1355-2546			RAPID PROTOTYPING J	Rapid Prototyping J.		2003	9	1
S	Sachlos, E; Reis, N; Ainsley, C; Brian, DY; Czernuszka, JT		Pique, A; Holmes, AS; Dimos, DB		Sachlos, E; Reis, N; Ainsley, C; Brian, DY; Czernuszka, JT			A process to make collagen scaffolds with an artificial circulatory system using rapid prototyping	RAPID PROTOTYPING TECHNOLOGIES	MATERIALS RESEARCH SOCIETY SYMPOSIUM PROCEEDINGS		English	Proceedings Paper	Symposium on Rapid Prototyping Technologies	DEC 03-05, 2002	BOSTON, MA	Mat Res Soc, Def Adv Res Projects Agcy, Natl Sci Fdn, USN, Off Naval Res			MORPHOLOGY	Tissue engineering aims to produce biological substitutes to restore or repair damaged human tissues or organs. The principle strategy behind tissue engineering involves seeding relevant cell(s) onto porous 3D biodegradable scaffolds. The scaffold acts as a temporary substrate where the cells can attach and then proliferate and differentiate. Collagen is the major protein constituent of the extra…	Univ Oxford, Dept Mat, Oxford OX1 3PH, England	Sachlos, E (reprint author), Univ Oxford, Dept Mat, Parks Rd, Oxford OX1 3PH, England.						Sachlos E, 2003, BIOMATERIALS, V24, P1487, DOI 10.1016/S0142-9612(02)00528-8; DOILLON CJ, 1986, J BIOMED MATER RES, V20, P1219, DOI 10.1002/jbm.820200811; Freed LE, 1998, ADV DRUG DELIVER REV, V33, P15, DOI 10.1016/S0169-409X(98)00017-9; LANGER R, 1993, SCIENCE, V260, P920, DOI 10.1126/science.8493529; IshaugRiley SL, 1997, J BIOMED MATER RES, V36, P1, DOI 10.1002/(SICI)1097-4636(199707)36:1<1::A…	13	3	3	1	4	MATERIALS RESEARCH SOCIETY	WARRENDALE	506 KEYSTONE DRIVE, WARRENDALE, PA 15088-7563 USA	0272-9172		1-55899-695-8	MATER RES SOC SYMP P			2003	758
S	Das, S; Hollister, SJ; Flanagan, C; Adewunmi, A; Bark, K; Chen, C; Ramaswamy, K; Rose, D; Widjaja, E		Pique, A; Holmes, AS; Dimos, DB		Das, S; Hollister, SJ; Flanagan, C; Adewunmi, A; Bark, K; Chen, C; Ramaswamy, K; Rose, D; Widjaja, E			Computational design, freeform fabrication and testing of nylon-6 tissue engineering scaffolds	RAPID PROTOTYPING TECHNOLOGIES	Materials Research Society Symposium Proceedings		English	Proceedings Paper	Symposium on Rapid Prototyping Technologies	DEC 03-05, 2002	BOSTON, MA	Mat Res Soc, Def Adv Res Projects Agcy, Natl Sci Fdn, USN, Off Naval Res			MEMBRANES; BIOCOMPATIBILITY; IMPLANTS	Advanced and novel fabrication methods are needed to build complex three-dimensional scaffolds that incorporate multiple functionally graded biomaterials with a porous internal architecture that will enable the simultaneous growth of multiple tissues, tissue interfaces and blood vessels. The aim of this research is to develop, demonstrate and characterize techniques for fabricating such scaffolds…	Univ Michigan, Dept Mech Engn, Ann Arbor, MI 48109 USA	Das, S (reprint author), Univ Michigan, Dept Mech Engn, 2350 Hayward St, Ann Arbor, MI 48109 USA.			Flanagan, Colleen/0000-0001-8530-5126			Agarwal CM, 2001, J BIOMED MATER RES, V55, P141; Griffith LG, 2002, SCIENCE, V295, P1009, DOI 10.1126/science.1069210; Furukawa T, 2000, BIOMATERIALS, V21, P889, DOI 10.1016/S0142-9612(99)00232-X; Yang SF, 2001, TISSUE ENG, V7, P679, DOI 10.1089/107632701753337645; LANGER R, 1993, SCIENCE, V260, P920, DOI 10.1126/science.8493529; Hollister SJ, 2002, BIOMATERIALS, V23, P4095, DOI 10.1016/S0142-961…	33	4	5	0	8	MATERIALS RESEARCH SOCIETY	WARRENDALE	506 KEYSTONE DRIVE, WARRENDALE, PA 15088-7563 USA	0272-9172		1-55899-695-8	MATER RES SOC SYMP P			2003	758
J	Schantz, JT; Hutmacher, DW; Lam, CXF; Brinkmann, M; Wong, KM; Lim, TC; Chou, N; Guldberg, RE; Teoh, SH				Schantz, JT; Hutmacher, DW; Lam, CXF; Brinkmann, M; Wong, KM; Lim, TC; Chou, N; Guldberg, RE; Teoh, SH			Repair of calvarial defects with customised tissue-engineered bone grafts - II. Evaluation of cellular efficiency and efficacy in vivo	TISSUE ENGINEERING			English	Article; Proceedings Paper	International Conference on Materials for Advanced Technologies (ICMAT2001)	JUL 01-06, 2001	SINGAPORE, SINGAPORE	Mat Res Soc, Int Union Mat Res Soc			MESENCHYMAL STEM-CELLS; PERIOSTEAL CELLS; PROGENITOR CELLS; TRANSFORMING GROWTH-FACTOR-BETA-1; SCAFFOLDS; IMPLANTS; RABBIT	We have demonstrated in Part I of this study [see Schantz, J.-T., et aL, Tissue Eng. 2003;9(Suppl. 1): S-113-S-126; this issue] that bone marrow-derived progenitor cells and calvarial osteoblasts could be successfully directed into the osteogenic lineage and cultured in three-dimensional (3-D) polycaprolactone (PCL) scaffolds. The objective of the second part of the study was to evaluate and to c…	Natl Univ Singapore, Dept Surg, Div Bioengn, Biomed Engn Lab, Singapore, Singapore; Natl Univ Singapore, Dept Surg, Div Plast Surg, Singapore, Singapore; Natl Univ Singapore, Dept Orthoped Surg, Singapore, Singapore; Natl Univ Singapore, Dept Diagnost Imaging, Singapore, Singapore; Natl Univ Singapore Hosp, Dept Surg, Div Plast Surg, Singapore 117548, Singapore; Natl Univ Singapore Hosp, Dept Neu…	Schantz, JT (reprint author), Natl Univ Singapore, Dept Surg, Div Bioengn, Biomed Engn Lab, 10 Kent Ridge Crescent,E3-05-15, Singapore, Singapore.	mpejts@nus.edu.sg	Lam, Christopher /B-6537-2009; Chou, Ning/B-5314-2011; Lim, Thiam Chye/B-5323-2011				ANDERL H, 1994, BRIT J PLAST SURG, V47, P60, DOI 10.1016/0007-1226(94)90121-X; Weissman IL, 2001, ANNU REV CELL DEV BI, V17, P387, DOI 10.1146/annurev.cellbio.17.1.387; Ueda H, 2002, BIOMATERIALS, V23, P1003, DOI 10.1016/S0142-9612(01)00211-3; Horwitz EM, 1999, NAT MED, V5, P309, DOI 10.1038/6529; Ono I, 1999, PLAST RECONSTR SURG, V104, P339, DOI 10.1097/00006534-199908000-00003; Pittenger MF, 20…	32	77	83	3	7	MARY ANN LIEBERT INC	NEW ROCHELLE	140 HUGUENOT STREET, 3RD FL, NEW ROCHELLE, NY 10801 USA	1076-3279			TISSUE ENG	Tissue Eng.		2003	9			1
J	Landers, R; Hubner, U; Schmelzeisen, R; Mulhaupt, R				Landers, R; Hubner, U; Schmelzeisen, R; Mulhaupt, R			Rapid prototyping of scaffolds derived from thermoreversible hydrogels and tailored for applications in tissue engineering	BIOMATERIALS			English	Article						rapid prototyping; tissue engineering; hydrogel; 3D dispensing; 3D plotting	GROWTH	In the year 2000 a new rapid prototyping (RP) technology was developed at the Freiburg Materials Research Center to meet the demands for desktop fabrication of scaffolds useful in tissue engineering. A key feature of this RP technology is the three-dimensional (3D) dispensing of liquids and pastes in liquid media. In contrast to conventional RP systems, mainly focused on melt processing, the 3D d…	Univ Freiburg, Freiburger Mat Forschungszentrum, D-79104 Freiburg, Germany; Univ Freiburg, Inst Makromol Chem, D-79104 Freiburg, Germany; Klinikum Albert Ludwigs Univ, Klin Mund Kiefer & Gesichtschirurg, D-79095 Freiburg, Germany	Mulhaupt, R (reprint author), Univ Freiburg, Freiburger Mat Forschungszentrum, Stefan Meier Str 21, D-79104 Freiburg, Germany.	mulhaupt@fmf.uni-freiburg.de					SACHS E, 1992, J ENG IND-T ASME, V114, P481; MOSMANN T, 1983, J IMMUNOL METHODS, V65, P55, DOI 10.1016/0022-1759(83)90303-4; HANSEN MB, 1989, J IMMUNOL METHODS, V119, P203, DOI 10.1016/0022-1759(89)90397-9; Lu LC, 2000, BIOMATERIALS, V21, P1595, DOI 10.1016/S0142-9612(00)00048-X; Lu LC, 1996, MRS BULL, V21, P28; Glicklis R, 2000, BIOTECHNOL BIOENG, V67, P344, DOI 10.1002/(SICI)1097-0290(20000205)…	16	264	280	12	70	ELSEVIER SCI LTD	OXFORD	THE BOULEVARD, LANGFORD LANE, KIDLINGTON, OXFORD OX5 1GB, OXON, ENGLAND	0142-9612			BIOMATERIALS	Biomaterials	DEC	2002	23	23
J	Sherwood, JK; Riley, SL; Palazzolo, R; Brown, SC; Monkhouse, DC; Coates, M; Griffith, LG; Landeen, LK; Ratcliffe, A				Sherwood, JK; Riley, SL; Palazzolo, R; Brown, SC; Monkhouse, DC; Coates, M; Griffith, LG; Landeen, LK; Ratcliffe, A			A three-dimensional osteochondral composite scaffold for articular cartilage repair	BIOMATERIALS			English	Article						TheriForm; three-dimensional printing; cartilage; osteochondral; tissue engineering; PLGA; osteoarthritis	KNEE-JOINT; TISSUE; IMPLANTS; DEFECTS; MODEL; PROLIFERATION; CHONDROCYTES; FABRICATION; INJURIES; ADHESION	There is a recognized and urgent need for improved treatment of articular cartilage defects. Tissue engineering of cartilage using a cell-scaffold approach has demonstrated potential to offer an alternative and effective method for treating articular defects. We have developed a unique, heterogeneous, osteochondral scaffold using the TheriForm(TM) three-dimensional printing process. The material …	Ther Inc, Princeton, NJ 08540 USA; Adv Tissue Sci Inc, La Jolla, CA 92037 USA; MIT, Dept Chem Engn, Cambridge, MA 02139 USA; MIT, Div Bioengn & Environm Hlth, Cambridge, MA 02139 USA	Sherwood, JK (reprint author), Schering Plough Res Inst, 2000 Galloping Hill Rd,K-11-2 J5, Kenilworth, NJ 07033 USA.						Ahmed A.M., 1992, KNEE MENISCUS BASIC, P59; Ahmad CS, 2001, AM J SPORT MED, V29, P201; SACHS E, 1992, J ENG IND-T ASME, V114, P481; Zeltinger J, 2001, TISSUE ENG, V7, P557, DOI 10.1089/107632701753213183; Ishaug-Riley SL, 1999, BIOMATERIALS, V20, P2245, DOI 10.1016/S0142-9612(99)00155-6; Fukuda Y, 2000, CLIN BIOMECH, V15, P516, DOI 10.1016/S0268-0033(00)00013-9; Freed LE, 1999, CLIN ORTHOP RELAT …	58	310	334	23	139	ELSEVIER SCI LTD	OXFORD	THE BOULEVARD, LANGFORD LANE, KIDLINGTON, OXFORD OX5 1GB, OXON, ENGLAND	0142-9612			BIOMATERIALS	Biomaterials	DEC	2002	23	24
J	Deng, Y; Zhao, K; Zhang, XF; Hu, P; Chen, GQ				Deng, Y; Zhao, K; Zhang, XF; Hu, P; Chen, GQ			Study on the three-dimensional proliferation of rabbit articular cartilage-derived chondrocytes on polyhydroxyalkanoate scaffolds	BIOMATERIALS			English	Article						polyhydroxyalkanoates; PHB; biomaterial; tissue engineering; chondrocytes	BIODEGRADABLE POLYMER BLENDS; TISSUE REGENERATION; BIOREACTOR SYSTEM; ACID; POLY(3-HYDROXYBUTYRATE); BIOMATERIALS; IMPLANTS; SURGERY; PATCH; BIOCOMPATIBILITY	Polymer scaffold systems consisting of poly(hydroxybutyrate-co-hydroxyhexanoate) (PHBHHx)/polyhydroxybutyrate (PHB) (PHBHHx/PHB) were investigated for possible application as a matrix for the three-dimensional growth of chondrocyte culture. Blend polymers of PHBHHx/PHB were fabricated into three-dimensional porous scaffolds by the salt-leaching method. Chondrocytes isolated from rabbit articular …	Tsing Hua Univ, Dept Biol Sci & Biotechnol, Microbiol Lab, Beijing 100084, Peoples R China; Tsing Hua Univ, Dept Chem Engn, Beijing 100084, Peoples R China	Chen, GQ (reprint author), Tsing Hua Univ, Dept Biol Sci & Biotechnol, Microbiol Lab, Beijing 100084, Peoples R China.						Akhtar S., 1990, THESIS U BATH; Peter SJ, 1998, J BIOMED MATER RES, V43, P422, DOI 10.1002/(SICI)1097-4636(199824)43:4<422::AID-JBM9>3.0.CO;2-1; Zhang LL, 1997, POLYM INT, V44, P104; Ishaug-Riley SL, 1999, BIOMATERIALS, V20, P2245, DOI 10.1016/S0142-9612(99)00155-6; Sittinger M, 1996, J BIOMED MATER RES, V33, P57, DOI 10.1002/(SICI)1097-4636(199622)33:2<57::AID-JBM1>3.0.CO;2-K; GRANDE DA, 1989, J…	41	134	146	0	8	ELSEVIER SCI LTD	OXFORD	THE BOULEVARD, LANGFORD LANE, KIDLINGTON, OXFORD OX5 1GB, OXON, ENGLAND	0142-9612			BIOMATERIALS	Biomaterials	OCT	2002	23	20
J	Koegler, WS; Patrick, C; Cima, MJ; Griffith, LG				Koegler, WS; Patrick, C; Cima, MJ; Griffith, LG			Carbon dioxide extraction of residual chloroform from biodegradable polymers	JOURNAL OF BIOMEDICAL MATERIALS RESEARCH			English	Article						residual solvent; poly(L-lactide-co-glycolide); carbon-dioxide extraction; tissue engineering scaffolds; Three-Dimensional Printing (TM)	SUPERCRITICAL-FLUID EXTRACTION; TISSUE REGENERATION; GLASS-TRANSITION; ORGANIC-SOLVENTS; IN-VITRO; MORPHOLOGY; ACID); FOAMS; IMPREGNATION; POLYSTYRENE	Biodegradable polymeric devices for drug delivery and tissue engineering are often fabricated with the use of organic solvents and may still contain significant amounts of solvent (> 1 wt %) even after aggressive vacuum drying. This excess solvent can interfere with tissue response and the mechanical properties of the devices. The aim of this article is to demonstrate that liquid CO, extraction c…	MIT, Dept Chem Engn, Cambridge, MA 02139 USA; MIT, Dept Mat Sci & Engn, Cambridge, MA 02139 USA	Griffith, LG (reprint author), MIT, Dept Chem Engn, 77 Massachusetts Ave,RM 66-466, Cambridge, MA 02139 USA.						Alsoy S, 1998, AICHE J, V44, P582, DOI 10.1002/aic.690440309; Kazarian SG, 1997, APPL SPECTROSC, V51, P491, DOI 10.1366/0003702971940765; SACHS E, 1992, J ENG IND-T ASME, V114, P481; Falk RF, 1998, PHARMACEUT RES, V15, P1233, DOI 10.1023/A:1011991808423; Wu BM, 1996, J CONTROL RELEASE, V40, P77, DOI 10.1016/0168-3659(95)00173-5; Griffith LG, 1997, ANN NY ACAD SCI, V831, P382; HOLLINGER JO, 1983, …	41	28	29	1	9	JOHN WILEY & SONS INC	HOBOKEN	111 RIVER ST, HOBOKEN, NJ 07030 USA	0021-9304			J BIOMED MATER RES	J. Biomed. Mater. Res.	OCT	2002	63	5
J	Borden, M; Attawia, M; Laurencin, CT				Borden, M; Attawia, M; Laurencin, CT			The sintered microsphere matrix for bone tissue engineering: In vitro osteoconductivity studies	JOURNAL OF BIOMEDICAL MATERIALS RESEARCH			English	Article						tissue engineering; bone; poly(lactide-co-glycolide); biodegradable; microsphere	BIODEGRADABLE POLYMER SCAFFOLDS; DEGRADATION; CULTURE; IMPLANTS; REPAIR; OSTEOBLASTS; FIXATION; CELLS	A tissue engineering approach has been used to design three-dimensional synthetic matrices for bone repair. The osteoconductivity and degradation profile of a novel polymeric bone-graft substitute was evaluated in an in vitro setting. Using the copolymer poly(lactide-co-glycolide) [PLAGA], a sintering technique based on microsphere technology was used to fabricate three-dimensional porous scaffol…	Drexel Univ, Dept Chem Engn, Ctr Adv Biomat & Tissue Engn, Philadelphia, PA 19104 USA; Med Coll Penn & Hahnemann Univ, Dept Orthopaed Surg, Philadelphia, PA USA	Laurencin, CT (reprint author), Drexel Univ, Dept Chem Engn, Ctr Adv Biomat & Tissue Engn, 3141 Chestnut St, Philadelphia, PA 19104 USA.	Laurencin@drexel.edu					BOSTMAN OM, 1991, J BONE JOINT SURG BR, V73, P679; VERT M, 1994, BIOMATERIALS, V15, P1209, DOI 10.1016/0142-9612(94)90271-2; Goldstein AS, 1999, TISSUE ENG, V5, P421, DOI 10.1089/ten.1999.5.421; BOSTMAN O, 1992, ACTA ORTHOP SCAND, V63, P173, DOI 10.3109/17453679209154817; BOSTMAN OM, 1991, J BONE JOINT SURG AM, V73A, P148; AUFMKOLK B, 1985, CALCIFIED TISSUE INT, V37, P228, DOI 10.1007/BF02554868;…	32	85	89	0	9	JOHN WILEY & SONS INC	HOBOKEN	111 RIVER ST, HOBOKEN, NJ 07030 USA	0021-9304			J BIOMED MATER RES	J. Biomed. Mater. Res.	SEP 5	2002	61	3
J	Landers, R; Pfister, A; Hubner, U; John, H; Schmelzeisen, R; Mulhaupt, R				Landers, R; Pfister, A; Hubner, U; John, H; Schmelzeisen, R; Mulhaupt, R			Fabrication of soft tissue engineering scaffolds by means of rapid prototyping techniques	JOURNAL OF MATERIALS SCIENCE			English	Article							MECHANICAL-PROPERTIES	Scaffolds are of great importance for tissue engineering because they enable the production of functional living implants out of cells obtained from cell culture. These scaffolds require individual external shape and well defined internal structure with interconnected porosity. The problem of the fabrication of prototypes from computer assisted design (CAD) data is well known in automotive indust…	Univ Freiburg, Freiburger Mat Forschungszentrum, D-79104 Freiburg, Germany; Univ Freiburg, Inst Makromol Chem, D-79104 Freiburg, Germany; Univ Freiburg Klinikum, Klin Mund Kiefer & Gesichtschirurg, D-79095 Freiburg, Germany; Envis Technol GmbH, D-45768 Marl, Germany	Mulhaupt, R (reprint author), Univ Freiburg, Freiburger Mat Forschungszentrum, D-79104 Freiburg, Germany.						SACHS E, 1992, J ENG IND-T ASME, V114, P481; Landers R, 2000, MACROMOL MATER ENG, V282, P17, DOI 10.1002/1439-2054(20001001)282:1<17::AID-MAME17>3.0.CO;2-8; Giordano RA, 1996, J BIOMAT SCI-POLYM E, V8, P63; Hutmacher DW, 2000, BIOMATERIALS, V21, P2529, DOI 10.1016/S0142-9612(00)00121-6; Hutmacher DW, 2001, J BIOMED MATER RES, V55, P203, DOI 10.1002/1097-4636(200105)55:2<203::AID-JBM1007>3.0.CO;2-…	9	179	193	5	46	KLUWER ACADEMIC PUBL	DORDRECHT	VAN GODEWIJCKSTRAAT 30, 3311 GZ DORDRECHT, NETHERLANDS	0022-2461			J MATER SCI	J. Mater. Sci.	AUG 1	2002	37	15
J	Xiong, Z; Yan, YN; Wang, SG; Zhang, RJ; Zhang, C				Xiong, Z; Yan, YN; Wang, SG; Zhang, RJ; Zhang, C			Fabrication of porous scaffolds for bone tissue engineering via low-temperature deposition	SCRIPTA MATERIALIA			English	Article						bone tissue engineering; solid freeform fabrication; low-temperature deposition; porous scaffold	POLY(L-LACTIC ACID)	A new process of low-temperature deposition manufacturing (LDM) based on the layer-by-layer manufacturing method of solid freeform fabrication is proposed to fabricate poly(L-lactic acid)/(tricalcium phosphate) composite scaffolds for bone tissue engineering. The LDM system and the manufacturing process are analyzed. The manufactured scaffolds are evaluated as bone regeneration scaffolds. (C) 200…	Tsing Hua Univ, Dept Mech Engn, Beijing 100084, Peoples R China; Chinese Acad Sci, Inst Chem, Beijing 100080, Peoples R China; Fourth Mil Med Univ, Xian 710032, Peoples R China	Xiong, Z (reprint author), Tsing Hua Univ, Dept Mech Engn, Beijing 100084, Peoples R China.						Xiong Z, 2001, SCRIPTA MATER, V45, P773, DOI 10.1016/S1359-6462(01)01094-6; MIKOS AG, 1994, BIOMATERIALS, V15, P55, DOI 10.1016/0142-9612(94)90197-X; LANGER R, 1993, SCIENCE, V260, P920, DOI 10.1126/science.8493529; Sheridan MH, 2000, J CONTROL RELEASE, V64, P91, DOI 10.1016/S0168-3659(99)00138-8; Zhang RY, 1999, J BIOMED MATER RES, V45, P285; Service RF, 2000, SCIENCE, V289, P1498, DOI 10.1126/s…	16	126	148	8	25	PERGAMON-ELSEVIER SCIENCE LTD	OXFORD	THE BOULEVARD, LANGFORD LANE, KIDLINGTON, OXFORD OX5 1GB, ENGLAND	1359-6462			SCRIPTA MATER	Scr. Mater.	JUN 7	2002	46	11
J	Lin, HR; Kuo, CJ; Yang, CY; Shaw, SY; Wu, YJ				Lin, HR; Kuo, CJ; Yang, CY; Shaw, SY; Wu, YJ			Preparation of macroporous biodegradable PLGA scaffolds for cell attachment with the use of mixed salts as porogen additives	JOURNAL OF BIOMEDICAL MATERIALS RESEARCH			English	Article						tissue engineering; biodegradable polymers; scaffolds; cell attachment; poly(lactic-co-glycolic acid)	POLY(L-LACTIC ACID) FOAMS; PHASE-SEPARATION; TRANSPLANTATION; DEGRADATION; POLYMERS; SPONGES	In the present study, a mixture of ammonium-bicarbonate (NH4HCO3) and sodium-chloride (NaCl) particles was used as a porogen additive to fabricate highly macroporous biodegradable poly(lactic-co-glycolic acid) (PLGA) scaffolds. A two-step salt-leaching process was performed after the sample had become semisolidified. Compared to the standard solvent-casting/particulate-leaching (SC/PL) technique,…	Chia Nan Univ Pharm & Sci, Dept Appl Chem, Tainan 717, Taiwan; Natl Cheng Kung Univ, Coll Med, Dept Osteopathy, Tainan 704, Taiwan; Natl Cheng Kung Univ, Dept Chem, Tainan 704, Taiwan; Natl Cheng Kung Univ, Inst Biotechnol, Tainan 704, Taiwan	Lin, HR (reprint author), Chia Nan Univ Pharm & Sci, Dept Appl Chem, Tainan 71710, Taiwan.						Harris LD, 1998, J BIOMED MATER RES, V42, P396, DOI 10.1002/(SICI)1097-4636(19981205)42:3<396::AID-JBM7>3.0.CO;2-E; Agrawal CM, 2000, BIOMATERIALS, V21, P2443, DOI 10.1016/S0142-9612(00)00112-5; WANG HT, 1990, BIOMATERIALS, V11, P679, DOI 10.1016/0142-9612(90)90026-M; Shea LD, 2000, TISSUE ENG, V6, P605, DOI 10.1089/10763270050199550; SUMMERS BN, 1989, J BONE JOINT SURG BR, V71, P677; MIKOS AG, 1…	27	59	67	5	16	JOHN WILEY & SONS INC	HOBOKEN	111 RIVER ST, HOBOKEN, NJ 07030 USA	0021-9304			J BIOMED MATER RES	J. Biomed. Mater. Res.	JUN 5	2002	63	3
J	Ang, TH; Sultana, FSA; Hutmacher, DW; Wong, YS; Fuh, JYH; Mo, XM; Loh, HT; Burdet, E; Teoh, SH				Ang, TH; Sultana, FSA; Hutmacher, DW; Wong, YS; Fuh, JYH; Mo, XM; Loh, HT; Burdet, E; Teoh, SH			Fabrication of 3D chitosan-hydroxyapatite scaffolds using a robotic dispensing system	MATERIALS SCIENCE & ENGINEERING C-BIOMIMETIC AND SUPRAMOLECULAR SYSTEMS			English	Article; Proceedings Paper	International Conference on Materials for Advanced Technologies (ICMAT2001)	JUL 01-06, 2001	SINGAPORE, SINGAPORE			scaffold; chitosan; rapid prototyping; tissue engineering	TISSUE	A new robotic desktop rapid prototyping (RP) system was designed to fabricate scaffolds for tissue engineering applications. The experimental setup consists of a computer-guided desktop robot and a one-component pneumatic dispenser. The dispensing material (chitosan and chitosan-hydroxyapatite (HA) dissolved in acetic acid) was stored in a 30-ml barrel and forced out through a small Teflon-lined …	Natl Univ Singapore, Dept Engn Mech, Div Bioengn, Singapore 119260, Singapore; Natl Univ Singapore, LBME, Tissue Engn Grp, Dept Engn Mech, Singapore 119260, Singapore; Natl Univ Singapore, Dept Engn Mech, Lab Concurrent Engn & Logist, Singapore 119260, Singapore; Natl Univ Singapore, Dept Engn Mech, Control & Mechatron Lab, Singapore 119260, Singapore	Hutmacher, DW (reprint author), Natl Univ Singapore, Dept Engn Mech, Div Bioengn, 10 Kent Ridge Crescent, Singapore 119260, Singapore.		mo, xiumei/C-9340-2013				Madihally SV, 1999, BIOMATERIALS, V20, P1133, DOI 10.1016/S0142-9612(99)00011-3; MIYAZAKI S, 1981, CHEM PHARM BULL, V29, P3067; Kim SS, 1998, ANN SURG, V228, P8, DOI 10.1097/00000658-199807000-00002; Ito M, 1999, J BIOMED MATER RES, V45, P204, DOI 10.1002/(SICI)1097-4636(19990605)45:3<204::AID-JBM7>3.0.CO;2-4; Zhang Y, 2001, J BIOMED MATER RES, V55, P304, DOI 10.1002/1097-4636(20010605)55:3<304::…	11	143	152	3	27	ELSEVIER SCIENCE BV	AMSTERDAM	PO BOX 211, 1000 AE AMSTERDAM, NETHERLANDS	0928-4931			MAT SCI ENG C-BIO S	Mater. Sci. Eng. C-Biomimetic Supramol. Syst.	MAY 31	2002	20	1-2			SI
J	Lam, CXF; Mo, XM; Teoh, SH; Hutmacher, DW				Lam, CXF; Mo, XM; Teoh, SH; Hutmacher, DW			Scaffold development using 3D printing with a starch-based polymer	MATERIALS SCIENCE & ENGINEERING C-BIOMIMETIC AND SUPRAMOLECULAR SYSTEMS			English	Article; Proceedings Paper	International Conference on Materials for Advanced Technologies (ICMAT2001)	JUL 01-06, 2001	SINGAPORE, SINGAPORE	Mat Res Soc, Int Union Mat Res Soc		three-dimensional printing; rapid prototyping; starch-based scaffolds; tissue engineering	AMYLOPECTIN; AMYLOSE	Rapid prototyping (RP) techniques have been utilised by tissue engineers to produce three-dimensional (3D) porous scaffolds. RP technologies allow the design and fabrication of complex scaffold geometries with a fully interconnected pore network. Three-dimensional printing (3DP) technique was used to fabricate scaffolds with a novel micro- and macro-architecture. In this study, a unique blend of …	Natl Univ Singapore, Dept Orthoped Surg, Singapore 117548, Singapore; Natl Univ Singapore, Dept Engn Mech, Div Bioengn, Biomed Engn Lab, Singapore 117548, Singapore	Hutmacher, DW (reprint author), Natl Univ Singapore, Dept Orthoped Surg, Singapore 117548, Singapore.	mpedwh@nus.edu.sg	Lam, Christopher /B-6537-2009; mo, xiumei/C-9340-2013				SACHS E, 1992, J ENG IND-T ASME, V114, P481; Zeltinger J, 2001, TISSUE ENG, V7, P557, DOI 10.1089/107632701753213183; Wu BM, 1996, J CONTROL RELEASE, V40, P77, DOI 10.1016/0168-3659(95)00173-5; MILES MJ, 1985, CARBOHYD RES, V135, P271, DOI 10.1016/S0008-6215(00)90778-X; KALICHEVSKY MT, 1987, CARBOHYD RES, V162, P323, DOI 10.1016/0008-6215(87)80229-X; Kosmala JD, 2000, BIOMATERIALS, V21, P2019, DO…	18	235	255	71	424	ELSEVIER SCIENCE BV	AMSTERDAM	PO BOX 211, 1000 AE AMSTERDAM, NETHERLANDS	0928-4931			MAT SCI ENG C-BIO S	Mater. Sci. Eng. C-Biomimetic Supramol. Syst.	MAY 31	2002	20	1-2			SI
J	Koktysh, DS; Liang, XR; Yun, BG; Pastoriza-Santos, I; Matts, RL; Giersig, M; Serra-Rodriguez, C; Liz-Marzan, LM; Kotov, NA				Koktysh, DS; Liang, XR; Yun, BG; Pastoriza-Santos, I; Matts, RL; Giersig, M; Serra-Rodriguez, C; Liz-Marzan, LM; Kotov, NA			Biomaterials by design: Layer-by-layer assembled ion-selective and biocompatible films of TiO2 nanoshells for neurochemical monitoring	ADVANCED FUNCTIONAL MATERIALS			English	Review							ULTRATHIN POLYELECTROLYTE FILMS; SURFACE-CONFINED MONOLAYERS; PHASE PROBE MOLECULES; MAGNETITE NANOPARTICLES; THIN-FILMS; SEMICONDUCTOR NANOCRYSTALS; TRANSPORT SELECTIVITY; OPTICAL-PROPERTIES; ASCORBIC-ACID; CROSS-LINKING	Titania nanoshells with an external diameter of 10-30 nm and a wall thickness of 3-5 nm were prepared by dissolving the silver cores of Ag@TiO2 nanoparticles in a concentrated solution of ammonium hydroxide. The nanoshells were assembled layer-by-layer (LBL), with negatively charged poly(acrylic acid) (PAA) to produce coatings with a network of voids and channels in the interior of the film. The …	Univ Vigo, Dept Quim Fis, E-36200 Vigo, Spain; Oklahoma State Univ, Dept Chem, Stillwater, OK 74078 USA; Oklahoma State Univ, Dept Biochem & Mol Biol, Noble Res Ctr, Stillwater, OK 74078 USA; Hahn Meitner Inst Berlin GmbH, Phys Chem Abt, D-15109 Berlin, Germany; Univ Vigo, CACTI, E-36200 Vigo, Spain	Liz-Marzan, LM (reprint author), Univ Vigo, Dept Quim Fis, E-36200 Vigo, Spain.		Liz-Marzan, Luis/B-8910-2011; pastoriza Santos, Isabel/D-4015-2013;	Liz-Marzan, Luis/0000-0002-6647-1353; pastoriza Santos, Isabel/0000-0002-1091-1364; Kotov, Nicholas/0000-0002-6864-5804			ADAMSON AW, 1997, PHYSICAL CHEM SURFAC, P171; Angelova N, 1999, TRENDS BIOTECHNOL, V17, P409, DOI 10.1016/S0167-7799(99)01356-6; Dalmia A, 1997, J ELECTROANAL CHEM, V430, P205, DOI 10.1016/S0022-0728(97)00223-4; Liu YL, 1997, J AM CHEM SOC, V119, P8720, DOI 10.1021/ja972075h; Schrof W, 1998, ADV MATER, V10, P338, DOI 10.1002/(SICI)1521-4095(199803)10:4<338::AID-ADMA338>3.0.CO;2-V; Mann S, 2000, A…	109	105	107	4	62	WILEY-V C H VERLAG GMBH	WEINHEIM	PO BOX 10 11 61, D-69451 WEINHEIM, GERMANY	1616-301X			ADV FUNCT MATER	Adv. Funct. Mater.	APR	2002	12	4
J	Shimizu, T; Yamato, M; Isoi, Y; Akutsu, T; Setomaru, T; Abe, K; Kikuchi, A; Umezu, M; Okano, T				Shimizu, T; Yamato, M; Isoi, Y; Akutsu, T; Setomaru, T; Abe, K; Kikuchi, A; Umezu, M; Okano, T			Fabrication of pulsatile cardiac tissue grafts using a novel 3-dimensional cell sheet manipulation technique and temperature-responsive cell culture surfaces	CIRCULATION RESEARCH			English	Article						cardiac tissue engineering; temperature-responsive cell culture surface; cell sheet; electrical communication; angiogenesis	ENGINEERED HEART-TISSUE; IN-VITRO; 2-DIMENSIONAL MANIPULATION; ENDOTHELIAL-CELLS; MYOCYTES; DISHES; TRANSPLANTATION; CARDIOMYOCYTES; EXPRESSION; HARVEST	Recent progress in cell transplantation therapy to repair impaired hearts has encouraged further attempts to bioengineer 3-dimensional (3-D) heart tissue from cultured cardiomyocytes. Cardiac tissue engineering is currently pursued utilizing conventional technology to fabricate 3-D biodegradable scaffolds as a temporary extracellular matrix. By contrast, new methods are now described to fabricate…	Tokyo Womens Med Univ, Inst Adv Biomed Engn & Sci, Shinjuku Ku, Tokyo 1628666, Japan; Tokyo Womens Med Univ, Heart Inst Japan, Dept Cardiovasc Sci, Shinjuku Ku, Tokyo 1628666, Japan; Waseda Univ, Dept Mech Engn, Shinjuku Ku, Tokyo, Japan	Okano, T (reprint author), Tokyo Womens Med Univ, Inst Adv Biomed Engn & Sci, Shinjuku Ku, 8-1 Kawadacho, Tokyo 1628666, Japan.		Okano, Teruo/J-4028-2012				Kushida A, 2000, J BIOMED MATER RES, V51, P216, DOI 10.1002/(SICI)1097-4636(200008)51:2<216::AID-JBM10>3.0.CO;2-K; Zimmermann WH, 2000, BIOTECHNOL BIOENG, V68, P106; Kushida A, 1999, J BIOMED MATER RES, V45, P355, DOI 10.1002/(SICI)1097-4636(19990615)45:4<355::AID-JBM10>3.0.CO;2-7; Kehat I, 2001, J CLIN INVEST, V108, P407, DOI 10.1172/JCI12131; Kinugawa K, 1997, CIRC RES, V81, P911; LEVY AP, 1995…	35	396	414	9	80	LIPPINCOTT WILLIAMS & WILKINS	PHILADELPHIA	530 WALNUT ST, PHILADELPHIA, PA 19106-3621 USA	0009-7330			CIRC RES	Circ.Res.	FEB 22	2002	90	3
J	Zein, I; Hutmacher, DW; Tan, KC; Teoh, SH				Zein, I; Hutmacher, DW; Tan, KC; Teoh, SH			Fused deposition modeling of novel scaffold architectures for tissue engineering applications	BIOMATERIALS			English	Article						tissue engineering; scaffold; fused deposition modeling; bioresorbable polymer; porosity; interconnected channel network; compressive properties	MECHANICAL-PROPERTIES; MEDICAL APPLICATIONS; TRABECULAR BONE; POLYMERS; FABRICATION; DEGRADATION	Fused deposition modeling, a rapid prototyping technology, was used to produce novel scaffolds with honeycomb-like pattern, fully interconnected channel network, and controllable porosity and channel size. A bioresorbable polymer poly(epsilon -caprolactone) (PCL) was developed as a filament modeling material to produce porous scaffolds. made of layers of directionally aligned microfilaments, usin…	Natl Univ Singapore Hosp, Dept Orthopaed Surg, Singapore 119074, Singapore; Natl Univ Singapore, Dept Mech Engn, LBME, Singapore 119260, Singapore; Temasek Polytechn, Temasek Engn Sch, Singapore 529757, Singapore	Hutmacher, DW (reprint author), Natl Univ Singapore Hosp, Dept Orthopaed Surg, 5 Lower Kent Ridge Rd, Singapore 119074, Singapore.						Agarwala MK, 1996, RAPID PROTOTYPING J, V2, P4, DOI 10.1108/13552549610732034; Hutmacher DW, 2001, ANN ACAD MED SINGAP, V30, P183; GOLDSTEIN SA, 1987, J BIOMECH, V20, P1055, DOI 10.1016/0021-9290(87)90023-6; BEZWADA RS, 1995, BIOMATERIALS, V16, P1141, DOI 10.1016/0142-9612(95)93577-Z; DARNEY PD, 1989, AM J OBSTET GYNECOL, V160, P1292; THOMSON RC, 1995, J BIOMAT SCI-POLYM E, V7, P23; Park A, 1998,…	28	578	609	41	200	ELSEVIER SCI LTD	OXFORD	THE BOULEVARD, LANGFORD LANE, KIDLINGTON, OXFORD OX5 1GB, OXON, ENGLAND	0142-9612			BIOMATERIALS	Biomaterials	FEB	2002	23	4
J	Sun, W; Lal, P				Sun, W; Lal, P			Recent development on computer aided tissue engineering - a review	COMPUTER METHODS AND PROGRAMS IN BIOMEDICINE			English	Review						computer-aided tissue engineering; tissue engineering; anatomic modeling; medical modeling	3-DIMENSIONAL RECONSTRUCTION; CHITOSAN SCAFFOLDS; CT DATA; SURGERY; BONE; STEREOLITHOGRAPHY; DISPLAY; TOMOGRAPHY; SIMULATION; MODELS	The utilization of computer-aided technologies in tissue engineering has evolved in the development of a new field of computer-aided tissue engineering (CATE). This article reviews recent development and application of enabling computer technology, imaging technology, computer-aided design and computer-aided manufacturing (CAD and CAM), and rapid prototyping (RP) technology in tissue engineering,…	Drexel Univ, Dept Mech Engn & Mech, Philadelphia, PA 19104 USA	Sun, W (reprint author), Drexel Univ, Dept Mech Engn & Mech, 32nd & Chestnut St, Philadelphia, PA 19104 USA.	sunwei@drexel.edu					Alair G., 1998, RAPID PROTOTYPING MA; ANDREWS JC, 1992, AM J OTOL, V13, P236; McGurk M, 1997, ANN ROY COLL SURG, V79, P169; CRANE GM, 1995, NAT MED, V1, P1322, DOI 10.1038/nm1295-1322; Leichter I, 2000, EUR RADIOL, V10, P377, DOI 10.1007/s003300050059; MARTINEZ CR, 1992, RADIOGRAPHICS, V12, P227; SALISBURY JR, 1993, J PATHOL, V171, P59, DOI 10.1002/path.1711710112; Madihally SV, 1999, BIOMATERIAL…	152	182	195	2	32	ELSEVIER IRELAND LTD	CLARE	ELSEVIER HOUSE, BROOKVALE PLAZA, EAST PARK SHANNON, CO, CLARE, 00000, IRELAND	0169-2607			COMPUT METH PROG BIO	Comput. Meth. Programs Biomed.	FEB	2002	67	2
B	Li, MY; Ai, H; Mills, DK; Lvov, YM; McShane, MJ; Gale, BK		Dittmar, A; Beebe, D		Li, MY; Ai, H; Mills, DK; Lvov, YM; McShane, MJ; Gale, BK			Using microfabrication and electrostatic layer-by-layer (LbL) self-assembly technologies to improve the growth and alignment of smooth muscle cells	2ND ANNUAL INTERNATIONAL IEEE-EMBS SPECIAL TOPIC CONFERENCE ON MICROTECHNOLOGIES IN MEDICINE & BIOLOGY, PROCEEDINGS	IEEE Engineering in Medicine and Biology Society Annual Conference (EMBS)		English	Proceedings Paper	2nd Annual International IEEE/EMBS Conference on Microtechnologies in Medicine and Biology	MAY 02-04, 2002	MADISON, WI	IEEE/Engn Med & Biol Soc, Natl Inst Hlth, Defense Adv Res Project Agcy, Motorola, NimbleGen Syst Inc, PanVera Corp, Dow Chem Co, GWC Instruments, Venture Invest LLC, Univ Wisconsin-Madison, Dept Biomed Engn, IEEE/Robot & Automat Soc, Promega				Smooth muscle cells (SMCs) were cultured on polydimethylsiloxane (PDMS) based cell culture substrates, Two types experiments were performed to address the cell behaviors on these substrates. One was culturing smooth muscle cells on bare PDMS flat surfaces and gelatin coated PDMS flat surfaces deposited using electrostatic layer-by-layer self-assembly technology. The other was culturing smooth mus…	Louisiana Tech Univ, Dept Biomed Engn, Coll Engn & Sci, Inst Micromfg, Ruston, LA 71272 USA	Gale, BK (reprint author), Louisiana Tech Univ, Dept Biomed Engn, Coll Engn & Sci, Inst Micromfg, Ruston, LA 71272 USA.						AI H, 2002, SOC BIOMAT 2002 ANN; Bhatia SN, 1999, BIOMED MICRODEVICES, V2, P131, DOI 10.1023/A:1009949704750; Matsuda S, 1999, J BIOMED MATER RES, V45, P20, DOI 10.1002/(SICI)1097-4636(199904)45:1<20::AID-JBM3>3.0.CO;2-6; Folch A, 2000, BIOMED MICRODEVICES, V2, P207, DOI 10.1023/A:1009932530375; LI M, 2001, P 19 ANN HOUST C BIO; Lvov Y., 2000, PROTEIN ARCHITECTURE	6	0	0	0	2	IEEE	NEW YORK	345 E 47TH ST, NEW YORK, NY 10017 USA			0-7803-7480-0	ENG MED BIOL SOC ANN			2002
B	Ringeisen, BR; Chrisey, DB; Krizman, DB; Kim, H; Young, HD; Wu, PK; Spargo, B		Dittmar, A; Beebe, D		Ringeisen, BR; Chrisey, DB; Krizman, DB; Kim, H; Young, HD; Wu, PK; Spargo, B			Cell-by-cefl construction of living tissue by ambient laser transfer	2ND ANNUAL INTERNATIONAL IEEE-EMBS SPECIAL TOPIC CONFERENCE ON MICROTECHNOLOGIES IN MEDICINE & BIOLOGY, PROCEEDINGS	IEEE Engineering in Medicine and Biology Society Annual Conference (EMBS)		English	Proceedings Paper	2nd Annual International IEEE/EMBS Conference on Microtechnologies in Medicine and Biology	MAY 02-04, 2002	MADISON, WI	IEEE/Engn Med & Biol Soc, Natl Inst Hlth, Defense Adv Res Project Agcy, Motorola, NimbleGen Syst Inc, PanVera Corp, Dow Chem Co, GWC Instruments, Venture Invest LLC, Univ Wisconsin-Madison, Dept Biomed Engn, IEEE/Robot & Automat Soc, Promega		MAPLE DW; tissue engineering; laser processing; biomaterial patteming; biosensing; protein microarray; rapid prototyping	OXIDE STRUCTURES; SURFACE; KERATINOCYTES; RECONSTITUTE; MONOLAYERS; EPIDERMIS; CARTILAGE; POLYMERS; MODEL; LIVER	In order to fabricate and interface biological systems for next generation applications such as biosensors, protein recognition microarrays, and engineered tissues, it is imperative to have a method of accurately and rapidly depositing different active biomaterials in patterns or layered structures. Ideally, the biomaterial structures would also be compatible with many different substrates includ…	USN, Res Lab, Washington, DC 20375 USA	Ringeisen, BR (reprint author), USN, Res Lab, 4555 Overlook Ave SW,Codes 6372 & 6115, Washington, DC 20375 USA.						Zeltinger J, 2001, TISSUE ENG, V7, P9, DOI 10.1089/107632701300003250; Folch A, 2000, ANNU REV BIOMED ENG, V2, P227, DOI 10.1146/annurev.bioeng.2.1.227; Voigt M, 1999, TISSUE ENG, V5, P563, DOI 10.1089/ten.1999.5.563; Takayama S, 1999, P NATL ACAD SCI USA, V96, P5545, DOI 10.1073/pnas.96.10.5545; Odde DJ, 2000, BIOTECHNOL BIOENG, V67, P312, DOI 10.1002/(SICI)1097-0290(20000205)67:3<312::AID-BIT7>…	43	1	1	0	5	IEEE	NEW YORK	345 E 47TH ST, NEW YORK, NY 10017 USA			0-7803-7480-0	ENG MED BIOL SOC ANN			2002
S	Corcione, CE; Greco, A; Licciulli, A; Martena, M; Maffezzoli, A		Kuljanic, E		Corcione, CE; Greco, A; Licciulli, A; Martena, M; Maffezzoli, A			Ceramic components built by stereolithography	AMST 02: ADVANCED MANUFACTURING SYSTEMS AND TECHNOLOGY, PROCEEDINGS	CISM COURSES AND LECTURES		English	Proceedings Paper	6th International Conference on Advanced Manufacturing Systems and Technology (AMST 02)	JUN, 2002	UDINE, ITALY			stereolitography; alumina	SUSPENSIONS	Stererolithography (SL) is a rapid prototyping process traditionally used to produce polymeric parts for various applications in aerospace, biomedical, automotive and electronics fields. Though it is a promising process for production of advanced ceramics, a number of critical points need still a proper solution: develop materials for functional prototypes, avoid interlayer delamination, obtain m…	Univ Lecce, Dept Innovat Engn, I-73100 Lecce, Italy	Corcione, CE (reprint author), Univ Lecce, Dept Innovat Engn, I-73100 Lecce, Italy.		Greco, Antonio/H-9930-2013; maffezzoli, alfonso/L-7217-2015; esposito corcione, carola/M-9542-2015	Greco, Antonio/0000-0002-0621-622X; maffezzoli, alfonso/0000-0002-6371-4030; esposito corcione, carola/0000-0002-3056-1162			ALWOOD CI, 1996, SAMPE J, V32, P55; Greco A, 2001, J MATER SCI, V36, P99, DOI 10.1023/A:1004899027360; Edirisinghe M, 1997, MATER WORLD, V5, P138; Brady GA, 1998, J MATER SCI, V33, P4551, DOI 10.1023/A:1004416705140; Agarwala M, 1995, RAPID PROTOTYPING J, V1, P26, DOI 10.1108/13552549510078113; Burns M, 1993, AUTOMATED FABRICATIO; Jacobs P., 1992, RAPID PROTOTYPING MA; KNITTER R, 2001, FABRICATIO…	10	0	0	0	4	SPRINGER-VERLAG WIEN	VIENNA	SACHSENPLATZ 4-6, A-1201 VIENNA, AUSTRIA	0254-1971		3-211-83689-6	CISM COUR L			2002		437
J	Sodian, R; Loebe, M; Hein, A; Martin, DP; Hoerstrup, SP; Potapov, EV; Hausmann, HA; Lueth, T; Hetzer, R				Sodian, R; Loebe, M; Hein, A; Martin, DP; Hoerstrup, SP; Potapov, EV; Hausmann, HA; Lueth, T; Hetzer, R			Application of stereolithography for scaffold fabrication for tissue engineered heart valves	ASAIO JOURNAL			English	Article							IN-VITRO EXPERIENCES	A crucial factor in tissue engineering of heart valves is the functional and physiologic scaffold design. In our current experiment, we describe a new fabrication technique for heart valve scaffolds, derived from x-ray computed tomography data linked to the rapid prototyping technique of stereolithography. To recreate the complex anatomic structure of a human pulmonary and aortic homograft, we ha…	German Heart Inst, Dept Thorac & Cardiovasc Surg, Lab Tissue Engn, D-13353 Berlin, Germany; Tepha Inc, Cambridge, MA USA; Humboldt Univ, Surg Robot Lab, Dept Maxillofacial Surg, Charite, Berlin, Germany; Univ Zurich Hosp, Cardiovasc Surg Clin, CH-8091 Zurich, Switzerland	Sodian, R (reprint author), German Heart Inst, Dept Thorac & Cardiovasc Surg, Lab Tissue Engn, Augustenburger Pl 1, D-13353 Berlin, Germany.						Williams SF, 1996, CHEMTECH, V26, P38; Sodian R, 2000, ANN THORAC SURG, V70, P140, DOI 10.1016/S0003-4975(00)01255-8; LANGER R, 1993, SCIENCE, V260, P920, DOI 10.1126/science.8493529; Sodian R, 1999, TISSUE ENG, V5, P489, DOI 10.1089/ten.1999.5.489; Sodian R, 2000, TISSUE ENG, V6, P183, DOI 10.1089/107632700320793; Sodian R, 2000, CIRCULATION, V102, P22; Hoerstrup SP, 2000, TISSUE ENG, V6, P75, D…	20	81	88	5	28	LIPPINCOTT WILLIAMS & WILKINS	PHILADELPHIA	530 WALNUT ST, PHILADELPHIA, PA 19106-3621 USA	1058-2916			ASAIO J	Asaio J.	JAN-FEB	2002	48	1
S	King, KR; Wang, CC; Vacanti, JP; Borenstein, JT		Manginell, RP; Borenstein, JT; Lee, LP; Hesketh, PJ		King, KR; Wang, CC; Vacanti, JP; Borenstein, JT			Biodegradable polymer microlluidics for tissue engineering microvasculature	BIOMEMS AND BIONANOTECHNOLOGY	MATERIALS RESEARCH SOCIETY SYMPOSIUM PROCEEDINGS		English	Proceedings Paper	Symposium on MEMS and BioMEMS held at the 2002 MRS Spring Meeting	APR 01-03, 2002	SAN FRANCISCO, CA	Mat Res Soc				In this work, we present for the first time, the fabrication of a fully biodegradable microfluidic device with features of micron-scale precision. This implantable MEMS device is a transition from poorly defined porous scaffolds to reproducible precision scaffolds with built-in convective conduits. First, conventional photolithography is used to create a master mold by bulk micromachining silicon…	MIT, Cambridge, MA 02139 USA	King, KR (reprint author), MIT, 77 Massachusetts Ave, Cambridge, MA 02139 USA.						Griffith LG, 2002, SCIENCE, V295, P1009, DOI 10.1126/science.1069210; Armani DK, 2000, J MICROMECH MICROENG, V10, P80, DOI 10.1088/0960-1317/10/1/311; Duffy DC, 1998, ANAL CHEM, V70, P4974, DOI 10.1021/ac980656z; MIKOS AG, 1993, BIOMATERIALS, V14, P323, DOI 10.1016/0142-9612(93)90049-8; BORENSTEIN JT, 2001, MRS P, V711; King K. R., 2001, MICRO TOTAL ANAL SYS, P247; LANGER R, 1999, LANCET, V354	7	9	9	0	2	MATERIALS RESEARCH SOCIETY	WARRENDALE	506 KEYSTONE DRIVE, WARRENDALE, PA 15088-7563 USA	0272-9172		1-55899-665-6	MATER RES SOC SYMP P			2002	729
J	Schantz, JT; Hutmacher, DW; Chim, H; Ng, KW; Lim, TC; Teoh, SH				Schantz, JT; Hutmacher, DW; Chim, H; Ng, KW; Lim, TC; Teoh, SH			Induction of ectopic bone formation by using human periosteal cells in combination with a novel scaffold technology	CELL TRANSPLANTATION			English	Article						bone tissue engineering; periosteal cells; scaffolds; polycaprolactone; rapid prototyping	BIODEGRADABLE POLYMER SCAFFOLDS; POLY(DL-LACTIC-CO-GLYCOLIC ACID) FOAMS; MESENCHYMAL STEM-CELLS; IN-VITRO; TISSUE; TRANSPLANTATION; CULTURE; HYDROXYAPATITE; BIOMATERIALS; DEGRADATION	Due to their osteogenic germination potential, periosteum-derived osteoprogenitor cells are a potential source for tissue engineering a bone graft that could be used to regenerate skeletal defects. In this study we evaluated if ectopic bone formation could be induced by a construct made of human periosteal cells and a novel scaffold architecture whose mechanical properties are in the range of can…	Natl Univ Singapore, Dept Bioengn, Singapore 119260, Singapore; Natl Univ Singapore, Biomed Engn Lab, Singapore 119260, Singapore; Natl Univ Singapore, Dept Orthopaed Surg, Singapore 119260, Singapore; Natl Univ Singapore, Fac Med, Singapore 119260, Singapore; Natl Univ Singapore, Dept Mech Engn, Singapore 119260, Singapore; Natl Univ Singapore Hosp, Dept Plast Surg, Singapore 119074, Singapore	Hutmacher, DW (reprint author), Natl Univ Singapore, Dept Bioengn, 10 Kent Ridge Crescent, Singapore 119260, Singapore.		Lim, Thiam Chye/B-5323-2011; Ng, Kee Woei/B-7242-2008	Ng, Kee Woei/0000-0002-7276-3563			VERT M, 1992, J MATER SCI-MATER M, V3, P432, DOI 10.1007/BF00701240; Goldstein AS, 1999, TISSUE ENG, V5, P421, DOI 10.1089/ten.1999.5.421; Ono I, 1999, PLAST RECONSTR SURG, V104, P339, DOI 10.1097/00006534-199908000-00003; Ohgushi H, 1999, J BIOMED MATER RES, V48, P913, DOI 10.1002/(SICI)1097-4636(1999)48:6<913::AID-JBM22>3.0.CO;2-0; Sittinger M, 1996, BIOMATERIALS, V17, P237, DOI 10.1016/0142-96…	44	64	64	0	3	COGNIZANT COMMUNICATION CORP	ELMSFORD	3 HARTSDALE ROAD, ELMSFORD, NY 10523-3701 USA	0963-6897			CELL TRANSPLANT	Cell Transplant.		2002	11	2
S	Marquez, GJ; Renn, MJ; Miller, WD		BarCohen, Y; Zhang, QM; Fukada, E; Bauer, S; Chrisey, DB; Danforth, SC		Marquez, GJ; Renn, MJ; Miller, WD			Aerosol-based direct-write of biological materials for biomedical applications	ELECTROACTIVE POLYMERS AND RAPID PROTOTYPING	MATERIALS RESEARCH SOCIETY SYMPOSIUM PROCEEDINGS		English	Proceedings Paper	Symposium on Rapid Prototyping Technologies-From Tissue Engineering to Conformal Electronics held at the 2001 MRS Fall Meeting	NOV 28-30, 2001	BOSTON, MA	Mat Res Soc		tissue engineering; cell-aerosolization; biomolecule; micropatterning; direct-write; biological material deposition	LIVING CELLS; SURFACE	Applying life sciences and engineering principles to the study of cells and engineered tissue has resulted in various successes. These endeavors are poised towards development of functional neo-organs used as native tissue substitutes. Concurrent with this goal, research arenas are directed in the general areas of biocompatible polymer scaffolds, biomimmetic extracellular matrices, control of ste…	Optomec Inc, Albuquerque, NM 87109 USA	Marquez, GJ (reprint author), Optomec Inc, 3911 Singer NE, Albuquerque, NM 87109 USA.						Odde DJ, 2000, BIOTECHNOL BIOENG, V67, P312, DOI 10.1002/(SICI)1097-0290(20000205)67:3<312::AID-BIT7>3.0.CO;2-F; Odde DJ, 1999, TRENDS BIOTECHNOL, V17, P385, DOI 10.1016/S0167-7799(99)01355-4; Jung DR, 2001, CRIT REV BIOTECHNOL, V21, P111, DOI 10.1080/20013891081700; Bhattacharjee Y, 2000, SCIENCE, V290, P1477; Chrisey D.B., 2002, DIRECT WRITE TECHNOL, P1, DOI 10.1016/B978-012174231-7/50051-8; CH…	13	9	9	1	2	MATERIALS RESEARCH SOCIETY	WARRENDALE	506 KEYSTONE DRIVE, WARRENDALE, PA 15088-7563 USA	0272-9172		1-55899-634-6	MATER RES SOC SYMP P			2002	698
S	Hutmacher, DW; Rohner, D; Yeow, V; Lee, ST; Brentwood, A; Schantz, JT		Reis, RL; Cohn, D		Hutmacher, DW; Rohner, D; Yeow, V; Lee, ST; Brentwood, A; Schantz, JT			Craniofacial bone tissue engineering using medical imaging, computational modeling, rapid prototyping, bioresorbable scaffolds and bone marrow aspirates	POLYMER BASED SYSTEMS ON TISSUE ENGINEERING, REPLACEMENT AND REGENERATION	NATO Science Series II-Mathematics Physics and Chemistry		English	Proceedings Paper	Conference of the NATO-Advanced-Study-Institute on Polymer Based Systems on Tissue Engineering, Replacement and Regeneration	OCT 15-25, 2001	ALVOR, PORTUGAL	NATO, Adv Study Inst			ORBITAL RECONSTRUCTION; IMPLANTS; BENEFITS; DEFECTS	The clinical goals for craniofacial skeletal reconstruction are multifaceted. Aesthetic and functional considerations often dictate the use of moldable implant materials. However, in most cases these three-dimensional shaped transplants must also provide immediate structural integrity. In addition, to minimize periimplant morbidity, the host-graft interface should not produce an immunological or …	Natl Univ Singapore, Dept Bioengn, Singapore 117548, Singapore	Hutmacher, DW (reprint author), Natl Univ Singapore, Dept Bioengn, Singapore 117548, Singapore.		Group, 3Bs/E-4374-2012				Ono I, 1999, PLAST RECONSTR SURG, V104, P339, DOI 10.1097/00006534-199908000-00003; EUFINGER H, 1995, J CRANIO MAXILL SURG, V23, P175, DOI 10.1016/S1010-5182(05)80007-1; Hoffmann J, 1998, PLAST RECONSTR SURG, V101, P604, DOI 10.1097/00006534-199803000-00006; ROZEMA FR, 1990, J ORAL MAXIL SURG, V48, P1305, DOI 10.1016/0278-2391(90)90487-M; Grant MP, 1997, CLIN PLAST SURG, V24, P539; Erickson DM, 1…	27	2	2	0	2	SPRINGER	DORDRECHT	PO BOX 17, 3300 AA DORDRECHT, NETHERLANDS	1568-2609		1-4020-1001-X	NATO SCI SER II-MATH			2002	86
J	Cheah, CM; Leong, KF; Chua, CK; Low, KH; Quek, HS				Cheah, CM; Leong, KF; Chua, CK; Low, KH; Quek, HS			Characterization of microfeatures in selective laser sintered drug delivery devices	PROCEEDINGS OF THE INSTITUTION OF MECHANICAL ENGINEERS PART H-JOURNAL OF ENGINEERING IN MEDICINE			English	Article						rapid prototyping; selective laser sintering; drug delivery devices; porous microstructure; polymers	CONTROLLED-RELEASE; FABRICATION; MATRIX; TOOLS	From initial applications in the fields of prosthesis, implants, surgery planning, anthropology, paleontology and forensics, the scope of rapid prototyping (RP) biomedical applications has expanded to include areas in tissue engineering (TE) and controlled drug delivery. In the current investigation, the feasibility of utilizing selective laser sintering (SLS) to fabricate polymeric drug delivery…	Nanyang Technol Univ, Ctr Design Res, Sch Mech & Prod Engn, Singapore 639798, Singapore	Chua, CK (reprint author), Nanyang Technol Univ, Ctr Design Res, Sch Mech & Prod Engn, 50 Nanyang Ave, Singapore 639798, Singapore.		Leong, Kah-Fai/B-6183-2009; Chua, Chee Kai/B-6171-2009				Gibson I, 1997, RAPID PROTOTYPING J, V3, P129, DOI 10.1108/13552549710191836; Wu BM, 1996, J CONTROL RELEASE, V40, P77, DOI 10.1016/0168-3659(95)00173-5; Leong KF, 2001, P I MECH ENG H, V215, P191, DOI 10.1243/0954411011533751; Potamianos P, 1998, P I MECH ENG H, V212, P383, DOI 10.1243/0954411981534150; Williams JD, 1998, RAPID PROTOTYPING J, V4, P90, DOI 10.1108/13552549810210257; BODMEIER R, 1…	30	35	37	1	7	PROFESSIONAL ENGINEERING PUBLISHING LTD	BURY ST EDMUNDS	NORTHGATE AVENUE,, BURY ST EDMUNDS IP32 6BW, SUFFOLK, ENGLAND	0954-4119			P I MECH ENG H	Proc. Inst. Mech. Eng. Part H-J. Eng. Med.		2002	216	H6
S	Ai, H; Fang, M; Lvov, YM; Mills, DK; Jones, SA			IEEE; IEEE; IEEE	Ai, H; Fang, M; Lvov, YM; Mills, DK; Jones, SA			Applications of the electrostatic layer-by-layer self-assembly technique in biomedical engineering	SECOND JOINT EMBS-BMES CONFERENCE 2002, VOLS 1-3, CONFERENCE PROCEEDINGS: BIOENGINEERING - INTEGRATIVE METHODOLOGIES, NEW TECHNOLOGIES	PROCEEDINGS OF ANNUAL INTERNATIONAL CONFERENCE OF THE IEEE ENGINEERING IN MEDICINE AND BIOLOGY SOCIETY		English	Proceedings Paper	24th Annual International Conference of the Engineering-in-Medicine-and-Biology-Society/Annual Fall Meeting of the Biomedical-Engineering-Society (EMBS 2002 BMES)	OCT 23-26, 2002	HOUSTON, TX	Engn Med & Biol Soc, Biomed Engn Soc, Natl Sci Fdn, Natl Inst Hlth, Natl Inst Biomed Imaging & Bioengn, Whitaker Fdn		layer-by-layer; self-assembly; nano-encapsulation; nanofilm; controlled drug release	RELEASE PROPERTIES; MULTILAYER	The electrostatic layer-by-layer (LbL) self-assembly technique has shown broad applications in biomedical engineering including: 1) Controlled Drug Release: Furosemide microcrystals have been encapsulated with polyions to control the release of the drug in aqueous solutions. The release of furosemide was slowed (up to 300 times) after encapsulation. 2) Artificial cells: Platelets were coated with…	Louisiana Tech Univ, Dept Biomed Engn, Ruston, LA 71272 USA	Ai, H (reprint author), Louisiana Tech Univ, Dept Biomed Engn, Ruston, LA 71272 USA.						Qiu XP, 2001, LANGMUIR, V17, P5375, DOI 10.1021/la010201w; LVOV Y, 1993, LANGMUIR, V9, P481, DOI 10.1021/la00026a020; Decher G, 1997, SCIENCE, V277, P1232, DOI 10.1126/science.277.5330.1232; Lvov Y, 2001, ANAL CHEM, V73, P4212, DOI 10.1021/ac010118d; Antipov AA, 2001, J PHYS CHEM B, V105, P2281, DOI 10.1021/jp002184+; Lvov Y, 2001, NANO LETT, V1, P125, DOI 10.1021/nl0100015	6	1	1	2	2	IEEE	NEW YORK	345 E 47TH ST, NEW YORK, NY 10017 USA	1094-687X		0-7803-7612-9	P ANN INT IEEE EMBS			2002
S	Ai, H; Lvov, YM; Mills, DK; Meng, HD; Qiao, XX; Alexander, JS; Jones, SA			IEEE; IEEE; IEEE	Ai, H; Lvov, YM; Mills, DK; Meng, HD; Qiao, XX; Alexander, JS; Jones, SA			Coating bio-nanofilm on PDMS through layer-by-layer self-assembly	SECOND JOINT EMBS-BMES CONFERENCE 2002, VOLS 1-3, CONFERENCE PROCEEDINGS: BIOENGINEERING - INTEGRATIVE METHODOLOGIES, NEW TECHNOLOGIES	PROCEEDINGS OF ANNUAL INTERNATIONAL CONFERENCE OF THE IEEE ENGINEERING IN MEDICINE AND BIOLOGY SOCIETY		English	Proceedings Paper	24th Annual International Conference of the Engineering-in-Medicine-and-Biology-Society/Annual Fall Meeting of the Biomedical-Engineering-Society (EMBS 2002 BMES)	OCT 23-26, 2002	HOUSTON, TX	Engn Med & Biol Soc, Biomed Engn Soc, Natl Sci Fdn, Natl Inst Hlth, Natl Inst Biomed Imaging & Bioengn, Whitaker Fdn		PDMS; bio-nanofilm; layer-by-layer; cell adhesion; self-assembly	FILMS	PDMS is a popular biomaterial, and its surface modification with biocompatible ultrathin films may have potential applications in many biomedical areas. The technique of electrostatic Layer-by-Layer (LbL) assembly of polyions has been widely used in recent years to form ultrathin films. In this study, cationic Poly(ethyleneimine) (PEI) and anionic poly(styrene sulfonate) (PSS) were alternately ad…	Louisiana Tech Univ, Dept Biomed Engn, Ruston, LA 71272 USA	Ai, H (reprint author), Louisiana Tech Univ, Dept Biomed Engn, Ruston, LA 71272 USA.						KELLER SW, 1994, J AM CHEM SOC, V116, P8817, DOI 10.1021/ja00098a055; LVOV Y, 1993, LANGMUIR, V9, P481, DOI 10.1021/la00026a020; Decher G, 1997, SCIENCE, V277, P1232, DOI 10.1126/science.277.5330.1232; LVOV Y, 1995, J AM CHEM SOC, V117, P6117, DOI 10.1021/ja00127a026; SAUERBREY G, 1959, Z PHYS, V155, P206, DOI 10.1007/BF01337937	5	3	3	2	6	IEEE	NEW YORK	345 E 47TH ST, NEW YORK, NY 10017 USA	1094-687X		0-7803-7612-9	P ANN INT IEEE EMBS			2002
S	Grant, PS; Lvov, Y; McShane, AJ			IEEE; IEEE; IEEE	Grant, PS; Lvov, Y; McShane, AJ			Nanostructured fluorescent biosensor for glucose detection - 2(nd) Joint Conference of the IEEE Engineering in Medicine and Biology Society and the Biomedical Engineering Society	SECOND JOINT EMBS-BMES CONFERENCE 2002, VOLS 1-3, CONFERENCE PROCEEDINGS: BIOENGINEERING - INTEGRATIVE METHODOLOGIES, NEW TECHNOLOGIES	PROCEEDINGS OF ANNUAL INTERNATIONAL CONFERENCE OF THE IEEE ENGINEERING IN MEDICINE AND BIOLOGY SOCIETY		English	Proceedings Paper	24th Annual International Conference of the Engineering-in-Medicine-and-Biology-Society/Annual Fall Meeting of the Biomedical-Engineering-Society (EMBS 2002 BMES)	OCT 23-26, 2002	HOUSTON, TX	Engn Med & Biol Soc, Biomed Engn Soc, Natl Sci Fdn, Natl Inst Hlth, Natl Inst Biomed Imaging & Bioengn, Whitaker Fdn		fluorescent; glucose; sensor; electrostatic	SINGLE LIVING CELLS; CHEMICAL-ANALYSIS; PEBBLE SENSORS; OPTICAL NANOSENSORS	Self-assembled thin films containing embedded enzymes and fluorescent indicators are being developed for use as highly specific glucose biosensors for neurochemical research. The sensors are fabricated using electrostatic Layer-by-Layer (LBL) adsorption to create oxygen-sensitive (Ruthenium-based) layers, the fluorescent intensity of which responds to changes in local oxygen levels. Oxygen is con…	Louisiana Tech Univ, Ruston, LA 71270 USA	Grant, PS (reprint author), Louisiana Tech Univ, Ruston, LA 71270 USA.		McShane, Mike/D-3489-2009	McShane, Mike/0000-0001-6838-3982			Clark HA, 1999, ANAL CHEM, V71, P4837, DOI 10.1021/ac990630n; Brasuel M, 2001, ANAL CHEM, V73, P2221, DOI 10.1021/ac0012041; Clark HA, 1999, ANAL CHEM, V71, P4831, DOI 10.1021/ac990629o; Decher G, 1997, SCIENCE, V277, P1232, DOI 10.1126/science.277.5330.1232; UPDIKE SJ, 1967, NATURE, V214, P986, DOI 10.1038/214986a0; BOUTELLE MG, 1992, ANAL CHEM, V64, P1790, DOI 10.1021/ac00041a010; KASCHAK D, J …	8	0	0	0	0	IEEE	NEW YORK	345 E 47TH ST, NEW YORK, NY 10017 USA	1094-687X		0-7803-7612-9	P ANN INT IEEE EMBS			2002
S	Guice, KB; Lvov, YM; McShane, MJ			IEEE; IEEE; IEEE	Guice, KB; Lvov, YM; McShane, MJ			Nanoengineered microcapsules for the fluorescent sensing of oxygen - 2(nd) Joint Conference of the IEEE Engineering in Medicine and Biology Society and the Biomedical Engineering Society	SECOND JOINT EMBS-BMES CONFERENCE 2002, VOLS 1-3, CONFERENCE PROCEEDINGS: BIOENGINEERING - INTEGRATIVE METHODOLOGIES, NEW TECHNOLOGIES	PROCEEDINGS OF ANNUAL INTERNATIONAL CONFERENCE OF THE IEEE ENGINEERING IN MEDICINE AND BIOLOGY SOCIETY		English	Proceedings Paper	24th Annual International Conference of the Engineering-in-Medicine-and-Biology-Society/Annual Fall Meeting of the Biomedical-Engineering-Society (EMBS 2002 BMES)	OCT 23-26, 2002	HOUSTON, TX	Engn Med & Biol Soc, Biomed Engn Soc, Natl Sci Fdn, Natl Inst Hlth, Natl Inst Biomed Imaging & Bioengn, Whitaker Fdn		fluorescent sensors; electrostatic layer-by-layer self-assembly; polyelectrolytes; microshells		Self-assembled microcapsules allow for the encapsulation of fluorescent dyes capable of the detection of many biochemicals. The stability and detection range of these sensors might make them optimal for use in microgravitational environments. A microencapsulated fluorescent oxygen sensor was developed for the detection Of O-2 in fluidic and cultured systems. This sensor provides real-time respons…	Louisiana Tech Univ, Chem Engn Program, Ruston, LA 71270 USA	Guice, KB (reprint author), Louisiana Tech Univ, Chem Engn Program, Ruston, LA 71270 USA.		McShane, Mike/D-3489-2009	McShane, Mike/0000-0001-6838-3982			Sukhorukov GB, 2000, J MICROENCAPSUL, V17, P177; MCSHANE MJ, IN PRESS SENSORS MAT	2	0	0	0	0	IEEE	NEW YORK	345 E 47TH ST, NEW YORK, NY 10017 USA	1094-687X		0-7803-7612-9	P ANN INT IEEE EMBS			2002
J	Landers, R; Mulhaupt, R; John, H				Landers, R; Mulhaupt, R; John, H			Desktop manufacturing and biofunctional processing - New applications in tissue engineering	KUNSTSTOFFE-PLAST EUROPE			German	Article								The new tools of desktop manufacturing are set to unlock the door to completely new application areas, especially in medicine. Three-dimensional dispensing in a liquid medium ("3D plotting"') allows to fabricate complex objects, pipes and non-wovens according to CAD specifications. Many different kinds of material may be used: from polymer melts and polymer solutions right through to pastes, reac…	Freiburger Mat Forsch Zentrums, Freiburg, Germany	Landers, R (reprint author), Freiburger Mat Forsch Zentrums, Freiburg, Germany.						Hutmacher DW, 2001, J BIOMAT SCI-POLYM E, V12, P107, DOI 10.1163/156856201744489; Landers R, 2000, MACROMOL MATER ENG, V282, P17, DOI 10.1002/1439-2054(20001001)282:1<17::AID-MAME17>3.0.CO;2-8; Gebhardt A, 1999, KUNSTST-PLAST EUR, V89, P50; GEBHARDT A, 1996, RAPID PROTOTYPING; SCHMIDT A, 1998, QUINTESSENZ, P1111	5	2	3	0	1	CARL HANSER VERLAG	MUNICH	KOLBERGERSTRASSE 22, POSTFACH 86 04 20, D-81679 MUNICH, GERMANY	0945-0084			KUNSTST-PLAST EUR	Kunstst.-Plast Eur.	DEC	2001	91	12
J	Lalan, S; Pomerantseva, I; Vacanti, JP				Lalan, S; Pomerantseva, I; Vacanti, JP			Tissue engineering and its potential impact on surgery	WORLD JOURNAL OF SURGERY			English	Article							BIODEGRADABLE POLYMER SCAFFOLDS; HETEROTOPIC HEPATOCYTE TRANSPLANTATION; EPITHELIAL ORGANOID UNITS; CULTURED VASCULAR CELLS; SHORT-BOWEL SYNDROME; NATIVE SMALL-BOWEL; HUMAN BLOOD-VESSEL; PARENTERAL-NUTRITION; IN-VITRO; HEPATOTROPHIC STIMULATION	The loss or failure of an organ or tissue is one of the most frequent, devastating, and costly problems in healthcare. Current treatment modalities include transplantation of organs, surgical reconstruction, use of mechanical devices, or supplementation of metabolic products. A new field, tissue engineering, applies the principles and methods of engineering, material science, and cell and molecul…	Massachusetts Gen Hosp, Dept Surg, Boston, MA 02114 USA; Harvard Univ, Sch Med, Dept Surg, Boston, MA 02114 USA; Ctr Innovat Minimally Invas Therapy, Boston, MA 02114 USA	Vacanti, JP (reprint author), Massachusetts Gen Hosp, Dept Surg, Warren 11,55 Fruit St, Boston, MA 02114 USA.						*AM LIV FDN, 1996, FACT SHEET HEP LIV G; SACHS E, 1992, J ENG IND-T ASME, V114, P481; FOLKMAN J, 1973, J EXP MED, V138, P745, DOI 10.1084/jem.138.4.745; Choi RS, 1997, TRANSPLANT P, V29, P848, DOI 10.1016/S0041-1345(96)00164-9; BURKE JF, 1981, ANN SURG, V194, P413, DOI 10.1097/00000658-198110000-00005; Griffith LG, 1997, ANN NY ACAD SCI, V831, P382; Kim SS, 1999, J PEDIATR SURG, V34, P124, DOI 10…	87	54	57	0	10	SPRINGER-VERLAG	NEW YORK	175 FIFTH AVE, NEW YORK, NY 10010 USA	0364-2313			WORLD J SURG	World J.Surg.	NOV	2001	25	11
J	Xiong, Z; Yan, YN; Zhang, RJ; Sun, L				Xiong, Z; Yan, YN; Zhang, RJ; Sun, L			Fabrication of porous poly(L-lactic acid) scaffolds for bone tissue engineering via precise extrusion	SCRIPTA MATERIALIA			English	Article						rapid prototyping; extrusion; bone tissue engineering; poly(L-lactic acid); porous scaffold		The new technology of precise extrusion manufacturing (PEM) based on the layer-by-layer manufacturing principle was proposed to fabricate porous poly(L-lactic acid) scaffolds for bone tissue engineering. The PEM system and the shaping process were analyzed. The manufactured scaffolds were evaluated as potential tissue regeneration scaffolds for bone tissue engineering. (C) 2001 Acta Materialia In…	Tsing Hua Univ, Dept Mech Engn, Beijing 100084, Peoples R China; Fourth Mil Med Univ, Xian 710032, Peoples R China	Xiong, Z (reprint author), Tsing Hua Univ, Dept Mech Engn, Beijing 100084, Peoples R China.						BOSTMAN OM, 1991, J BONE JOINT SURG AM, V73A, P148; LANGER R, 1993, SCIENCE, V260, P920, DOI 10.1126/science.8493529; Sheridan MH, 2000, J CONTROL RELEASE, V64, P91, DOI 10.1016/S0168-3659(99)00138-8; Zhang RY, 1999, J BIOMED MATER RES, V45, P285; GU H, 1993, BIOMATERIALS; NAM YS, 1999, J BIOMED MATER RES, V4, P8; RADIN L, 1983, FUNDAMENTAL BONE BIO; Silver F., 1994, BIOMATERIALS MED DEV; YAN Y, …	9	70	83	0	7	PERGAMON-ELSEVIER SCIENCE LTD	OXFORD	THE BOULEVARD, LANGFORD LANE, KIDLINGTON, OXFORD OX5 1GB, ENGLAND	1359-6462			SCRIPTA MATER	Scr. Mater.	OCT 10	2001	45	7
J	Melican, MC; Zimmerman, MC; Dhillon, MS; Ponnambalam, AR; Curodeau, A; Parsons, JR				Melican, MC; Zimmerman, MC; Dhillon, MS; Ponnambalam, AR; Curodeau, A; Parsons, JR			Three-dimensional printing and porous metallic surfaces: A new orthopedic application	JOURNAL OF BIOMEDICAL MATERIALS RESEARCH			English	Article						bone ingrowth; three-dimensional printing; bone/implant interface; interfacial shear strength; orthopedic implant surfaces	INTERFACE SHEAR-STRENGTH; HYDROXYAPATITE-COATED TITANIUM; IMPLANTS; FATIGUE; ALLOY	As-cast, porous surfaced CoCr implants were tested for bone interfacial shear strength in a canine transcortical model. Three-dimensional printing (3DP) was used to create complex molds with a dimensional resolution of 175 mum 3DP is a solid freeform fabrication technique that can generate ceramic pieces by printing binder onto a bed of ceramic powder. A printhead is rastered across the powder, b…	Johnson & Johnson Corp Biomat Ctr, Somerville, NJ 08876 USA; Univ Med & Dent New Jersey, Dept Orthopaed, Newark, NJ 07103 USA; Univ Laval, Dept Mech Engn, St Foy, PQ G1K 7P4, Canada	Melican, MC (reprint author), Johnson & Johnson Corp Biomat Ctr, Route 22 W,POB 151, Somerville, NJ 08876 USA.						ANDERSON RC, 1984, CLIN ORTHOP RELAT R, P242; Hollister SJ, 1996, J ORTHOPAED RES, V14, P654, DOI 10.1002/jor.1100140422; HAYASHI K, 1993, J BIOMED MATER RES, V27, P557, DOI 10.1002/jbm.820270502; HAYASHI K, 1994, BIOMATERIALS, V15, P1187, DOI 10.1016/0142-9612(94)90241-0; COOK SD, 1984, J BIOMED MATER RES, V18, P497, DOI 10.1002/jbm.820180504; DALTON JE, 1995, J BIOMED MATER RES, V29, P239, DOI …	22	32	33	5	26	JOHN WILEY & SONS INC	NEW YORK	605 THIRD AVE, NEW YORK, NY 10158-0012 USA	0021-9304			J BIOMED MATER RES	J. Biomed. Mater. Res.	MAY	2001	55	2
J	Hutmacher, DW; Schantz, T; Zein, I; Ng, KW; Teoh, SH; Tan, KC				Hutmacher, DW; Schantz, T; Zein, I; Ng, KW; Teoh, SH; Tan, KC			Mechanical properties and cell cultural response of polycaprolactone scaffolds designed and fabricated via fused deposition modeling	JOURNAL OF BIOMEDICAL MATERIALS RESEARCH			English	Article						tissue engineering; design and fabrication of three-dimensional scaffolds; polycaprolactone	BIODEGRADABLE POLYMER SCAFFOLDS; BONE; DEGRADATION; POLY(EPSILON-CAPROLACTONE); CARTILAGE; ADHESION; FORM	A number of different processing techniques have been developed to design and fabricate three-dimensional (3D) scaffolds for tissue-engineering applications. The imperfection of the current techniques has encouraged the use of a rapid prototyping technology known as fused deposition modeling (FDM). Our results show that FDM allows the design and fabrication of highly reproducible bioresorbable 3D…	Natl Univ Singapore, Biomed Engn Lab, Singapore 119260, Singapore; Natl Univ Singapore, Dept Orthoped Surg, Singapore 119260, Singapore; Natl Univ Singapore, Ctr Biomed Mat Applicat & Technol, Singapore 119260, Singapore; Temasek Polytech, Temasek Engn Sch, Singapore 529757, Singapore	Hutmacher, DW (reprint author), Natl Univ Singapore, Biomed Engn Lab, 10 Kent Ridge Crescent, Singapore 119260, Singapore.		Ng, Kee Woei/B-7242-2008	Ng, Kee Woei/0000-0002-7276-3563			Wu BM, 1996, J CONTROL RELEASE, V40, P77, DOI 10.1016/0168-3659(95)00173-5; Corden TJ, 2000, BIOMATERIALS, V21, P713, DOI 10.1016/S0142-9612(99)00236-7; BEZWADA RS, 1995, BIOMATERIALS, V16, P1141, DOI 10.1016/0142-9612(95)93577-Z; DARNEY PD, 1989, AM J OBSTET GYNECOL, V160, P1292; Thomson RC, 1995, ADV POLYM SCI, V122, P245; THOMSON RC, 1995, J BIOMAT SCI-POLYM E, V7, P23; Anselme K, 2000, BIOMAT…	27	625	661	40	254	JOHN WILEY & SONS INC	NEW YORK	605 THIRD AVE, NEW YORK, NY 10158-0012 USA	0021-9304			J BIOMED MATER RES	J. Biomed. Mater. Res.	MAY	2001	55	2
J	Koktysh, DS; Kotov, NA; Liz-Marzan, LM; Yun, BG; Matts, RL; Grant, GGS				Koktysh, DS; Kotov, NA; Liz-Marzan, LM; Yun, BG; Matts, RL; Grant, GGS			Layer-by-layer assembled films for biomedical applications.	ABSTRACTS OF PAPERS OF THE AMERICAN CHEMICAL SOCIETY			English	Meeting Abstract									Oklahoma State Univ, Dept Chem, Stillwater, OK 74078 USA; Univ Vigo, Dept Quim Fis, Vigo, Spain; Oklahoma State Univ, Noble res Ctr, Dept Biochem & Mol Biol, Stillwater, OK 74078 USA								0	0	0	0	0	AMER CHEMICAL SOC	WASHINGTON	1155 16TH ST, NW, WASHINGTON, DC 20036 USA	0065-7727			ABSTR PAP AM CHEM S	Abstr. Pap. Am. Chem. Soc.	APR 1	2001	221		2
J	Low, KH; Leong, KF; Chua, CK; Du, ZH; Cheah, CM				Low, KH; Leong, KF; Chua, CK; Du, ZH; Cheah, CM			Characterization of SLS parts for drug delivery devices	RAPID PROTOTYPING JOURNAL			English	Article						lasers; scanning; drugs; delivery		There are many applications for rapid prototyping systems and application in the biomedical field is an important domain. Uses selective laser sintering (SLS) in this study to build porous cylindrical disc matrices for use as drug delivery devices (DDD). Studies the part-bed temperature to ascertain its influence over the porosity of the disc matrices. They are found to have an inverse linear rel…	Nanyang Technol Univ, Sch Mech & Prod Engn, Ctr Design Res, Singapore, Singapore	Low, KH (reprint author), Nanyang Technol Univ, Sch Mech & Prod Engn, Ctr Design Res, Singapore, Singapore.		Leong, Kah-Fai/B-6183-2009; Chua, Chee Kai/B-6171-2009				Leong KF, 2001, P I MECH ENG H, V215, P191, DOI 10.1243/0954411011533751; BANKER GS, 1984, MED APPL CONTROLLED, P1; CHUA CK, 1997, RAPID PROTOTYPING J; Cima MJ, 1994, SOLID FREEFORM FABRI, P181; COUARRAZE G, 2000, DIFFUSION POLYMERS; DU ZH, 1998, 8 EUR C RAP PROT MAN; KENT JS, 1984, MED APPL CONTROLLED, P149; Linda G. C., 1996, US Patent, P1, Patent No. [5,490,962, 5490962]; PEPPAS LB, 1997, POLY…	9	40	43	0	5	MCB U P LIMITED	BRADFORD	60/62 TOLLER LANE, BRADFORD BD8 9BY, W YORKSHIRE, ENGLAND	1355-2546			RAPID PROTOTYPING J	Rapid Prototyping J.		2001	7	5
J	Zhang, RY; Ma, PX				Zhang, RY; Ma, PX			Synthetic nano-fibrillar extracellular matrices with predesigned macroporous architectures	JOURNAL OF BIOMEDICAL MATERIALS RESEARCH			English	Article						nano; scaffold; tissue engineering; polymer; matrix; fiber	POLY(L-LACTIC ACID) FOAMS; IN-VITRO; ENGINEERED CARTILAGE; TISSUE; COLLAGEN; COPOLYMERS; GROWTH	Scaffolding plays a pivotal role in tissue engineering. To mimic the architecture of a natural extracellular matrix component-collagen, nona-fibrous matrices have been created with synthetic biodegradable polymers in our laboratory using a phase-separation technique. To improve the cell seeding, distribution, mass transport, and new tissue organization, three-dimensional macroporous architectures…	Univ Michigan, Dept Biol & Mat Sci, Ann Arbor, MI 48109 USA; Univ Michigan, Dept Biomed Engn, Ann Arbor, MI 48109 USA; Univ Michigan, Mol Sci & Engn Ctr, Ann Arbor, MI 48109 USA	Ma, PX (reprint author), Univ Michigan, Dept Biol & Mat Sci, 1011 N Univ Ave,Room 2211, Ann Arbor, MI 48109 USA.	mapx@umich.edu					Ma PX, 1999, J BIOMED MATER RES, V46, P60, DOI 10.1002/(SICI)1097-4636(199907)46:1<60::AID-JBM7>3.0.CO;2-H; FISCHER EW, 1973, KOLLOID Z Z POLYM, V251, P980, DOI 10.1007/BF01498927; Ma PX, 1999, J BIOMED MATER RES, V44, P217; CAO Y, 1994, TRANSPLANT P, V26, P3390; MIKOS AG, 1994, BIOMATERIALS, V15, P55, DOI 10.1016/0142-9612(94)90197-X; MIKOS AG, 1994, POLYMER, V35, P1068, DOI 10.1016/0032-3861(94…	36	163	168	1	24	JOHN WILEY & SONS INC	HOBOKEN	111 RIVER ST, HOBOKEN, NJ 07030 USA	0021-9304			J BIOMED MATER RES	J. Biomed. Mater. Res.	NOV	2000	52	2
J	Webb, PA				Webb, PA			A review of rapid prototyping (RP) techniques in the medical and biomedical sector	JOURNAL OF MEDICAL ENGINEERING & TECHNOLOGY			English	Review							STEREOLITHOGRAPHIC MODELS; CRANIOPLASTY; DEFECTS	The evolution of rapid prototyping (RP) technology is briefly discussed, and the application of RP technologies to the medical sector is reviewed. Although the use of RP technology has been slow arriving in the medical arena, the potential of the technique is seen to be widespread. Various uses of the technology within surgical planning, prosthesis development and bioengineering are discussed. So…	N Tees Gen Hosp, Dept Reg Med Phys, Stockton On Tees TS19 8PE, England	Webb, PA (reprint author), N Tees Gen Hosp, Dept Reg Med Phys, Hardwick Rd, Stockton On Tees TS19 8PE, England.						Agner C, 1998, SKULL BASE SURG, V8, P81, DOI 10.1055/s-2008-1058580; McGurk M, 1997, ANN ROY COLL SURG, V79, P169; D'Urso PS, 1999, J CRANIO MAXILL SURG, V27, P30, DOI 10.1016/S1010-5182(99)80007-9; MANKOVICH NJ, 1994, OTOLARYNG CLIN N AM, V27, P875; Kragskov J, 1996, J ORAL MAXIL SURG, V54, P402, DOI 10.1016/S0278-2391(96)90109-3; ASHLEY S, 1991, MECH ENG, V113, P34; James WJ, 1998, J ORAL MAXIL…	21	92	108	3	22	TAYLOR & FRANCIS LTD	LONDON	11 NEW FETTER LANE, LONDON EC4P 4EE, ENGLAND	0309-1902			J MED ENG TECHNOL	J. Med. Eng. Technol.	JUL	2000	24	4
J	MacDonald, DJ; Finlay, HM; Canham, PB				MacDonald, DJ; Finlay, HM; Canham, PB			Directional wall strength in saccular brain aneurysms from polarized light microscopy	ANNALS OF BIOMEDICAL ENGINEERING			English	Article						cerebral aneurysms; birefringence; collagen organization; tissue mechanics	INTRACRANIAL ANEURYSMS; CEREBRAL ANEURYSMS; LAYERED COLLAGEN; RUPTURE; TISSUE; MECHANICS; BEHAVIOR; RISK; ORGANIZATION; ARTERIES	The aneurysm wall, which must withstand arterial blood pressure, is composed of layered collagen. Wall strength is related to both collagen fiber strength and orientation. When the aneurysm enlarges, the amount and organization of the collagen fibers change, potentially increasing the risk of rupture. We studied the directional organization and molecular strength of the collagen fibers layer by l…	Univ Western Ontario, Fac Med & Dent, Dept Med Biophys, London, ON N6A 5C1, Canada	Canham, PB (reprint author), Univ Western Ontario, Fac Med & Dent, Dept Med Biophys, London, ON N6A 5C1, Canada.						WHITTAKER P, 1994, BASIC RES CARDIOL, V89, P397, DOI 10.1007/BF00788278; Gaetani P, 1998, LIFE SCI, V63, P285, DOI 10.1016/S0024-3205(98)00272-0; DOILLON CJ, 1985, COLLAGEN REL RES, V5, P481; WHITTAKER P, 1988, CONNECT TISSUE RES, V17, P43, DOI 10.3109/03008208808992793; CROMPTON MR, 1966, BRIT MED J, V1, P1138; FERGUSON GG, 1972, J NEUROSURG, V37, P666, DOI 10.3171/jns.1972.37.6.0666; Rinkel GJE…	31	55	56	0	4	AMER INST PHYSICS	MELVILLE	2 HUNTINGTON QUADRANGLE, STE 1NO1, MELVILLE, NY 11747-4501 USA	0090-6964			ANN BIOMED ENG	Ann. Biomed. Eng.	MAY	2000	28	5
J	Licciulli, A; Greco, A; Maffezzoli, A				Licciulli, A; Greco, A; Maffezzoli, A			Development of a pre-ceramic suspension for free form fabrication of ceramic parts by stereolithography	INDUSTRIAL CERAMICS			English	Article								Laser Stereolithography represents one the most widely used processes for rapid prototyping with new equipments and materials covering each year new applications. Recently the application of stereolithography to the production of ceramic objects for engineering and biomedical applications has been proposed. In this work the development of UV curable pre-ceramic suspensions for free form fabricati…	CNRSM, PASTIS, Brindisi, Italy; Univ Lecce, Dipartimento Sci Mat, I-73100 Lecce, Italy			maffezzoli, alfonso/L-7217-2015;	maffezzoli, alfonso/0000-0002-6371-4030; Licciulli, Antonio Alessandro/0000-0002-0505-5268			Edirisinghe M, 1997, MATER WORLD, V5, P138; Agarwala M, 1995, RAPID PROTOTYPING J, V1, P26, DOI 10.1108/13552549510078113; Burns M, 1993, AUTOMATED FABRICATIO; Callister W D, 1990, MAT SCI ENG; GRIFFITH ML, 1995, INT SAMPE TECH C, V27, P970; Jacobs P., 1992, RAPID PROTOTYPING MA	6	5	5	0	1	TECHNA SRL	FAENZA	PO BOX 174, 48018 FAENZA, ITALY	1121-7588			IND CERAM	Ind. Ceram.	MAY-AUG	2000	20	2
J	Sodian, R; Sperling, JS; Martin, DP; Egozy, A; Stock, U; Mayer, JE; Vacanti, JP				Sodian, R; Sperling, JS; Martin, DP; Egozy, A; Stock, U; Mayer, JE; Vacanti, JP			Fabrication of a trileaflet heart valve scaffold from a polyhydroxyalkanoate biopolyester for use in tissue engineering	TISSUE ENGINEERING			English	Article; Proceedings Paper	2nd Bi-Annual Meeting of the Tissue-Engineering-Society	DEC 04-06, 1998	ORLANDO, FLORIDA	Tissue Engn Soc				Previously, we reported the implantation of a single tissue engineered leaflet in the posterior position of the pulmonary valve in a lamb model. The major problems with this leaflet replacement were the scaffold's inherent stiffness, thickness, and nonpliability. We have now created a scaffold for a trileaflet heart valve using a thermoplastic polyester. In this experiment, we show the suitabilit…	Harvard Univ, Childrens Hosp, Sch Med, Dept Surg Res, Boston, MA 02115 USA; Harvard Univ, Childrens Hosp, Sch Med, Dept Cardiac Res, Boston, MA 02115 USA; Metabolix Inc, Cambridge, MA USA	Vacanti, JP (reprint author), Massachusetts Gen Hosp, Dept Surg, Boston, MA 02114 USA.						*AM HEART ASS, 1997, HEART STROK FACTS S; CANNEGIETER SC, 1994, CIRCULATION, V89, P635; Shinoka T, 1998, J THORAC CARDIOV SUR, V115, P536, DOI 10.1016/S0022-5223(98)70315-0; Williams SF, 1996, CHEMTECH, V26, P38; LANGER R, 1993, SCIENCE, V260, P920, DOI 10.1126/science.8493529; Zund G, 1997, EUR J CARDIO-THORAC, V11, P493, DOI 10.1016/S1010-7940(96)01005-6; HUBBELL JA, 1995, BIO-TECHNOL, V13, P56…	15	118	132	3	21	MARY ANN LIEBERT INC PUBL	LARCHMONT	2 MADISON AVENUE, LARCHMONT, NY 10538 USA	1076-3279			TISSUE ENG	Tissue Eng.	APR	2000	6	2
J	Sheridan, MH; Shea, LD; Peters, MC; Mooney, DJ				Sheridan, MH; Shea, LD; Peters, MC; Mooney, DJ			Bioadsorbable polymer scaffolds for tissue engineering capable of sustained growth factor delivery	JOURNAL OF CONTROLLED RELEASE			English	Article; Proceedings Paper	5th Symposium on Controlled Drug Delivery	APR 01-03, 1998	NOORDWIJK AAN ZEE, NETHERLANDS	Alza Corp, 3M Medica GmbH, N V Organon, Akzo Nobel, Cordis Corp, Depotech Corp, DSM Fine Chem, Emisphere Technol Inc, Janssen Pharmaceut, Merck KgaA, Novaritis Pharms AG, Pharmacia & Upjohn AB, Inst Rech Int Servier, TheraTech		angiogenesis; poly (lactide-co-glycolide); alginate; tissue engineering; vascular endothelial growth factor	BIODEGRADABLE POLYMERS; CARBON-DIOXIDE; ACID) FOAMS; RELEASE; ALGINATE; TRANSPLANTATION; SPONGES; MICROSPHERES; HEPATOCYTES; MATRICES	Engineering new tissues utilizing cell transplantation on biodegradable polymer matrices is an attractive approach to treat patients suffering from the loss or dysfunction of a number of tissues and organs. The matrices must maintain structural integrity during the process of tissue formation, and promote the vascularization of the developing tissue. A number of molecules (angiogenic factors) hav…	Univ Michigan, Dept Biol & Mat Sci, Ann Arbor, MI 48109 USA; Univ Michigan, Dept Biomed Engn, Ann Arbor, MI 48109 USA; Univ Michigan, Dept Chem Engn, Ann Arbor, MI 48109 USA	Mooney, DJ (reprint author), Univ Michigan, Dept Biol & Mat Sci, Ann Arbor, MI 48109 USA.		Shea, Lonnie/B-7615-2009				Kazarian SG, 1996, J AM CHEM SOC, V118, P1729, DOI 10.1021/ja950416q; Harris LD, 1998, J BIOMED MATER RES, V42, P396, DOI 10.1002/(SICI)1097-4636(19981205)42:3<396::AID-JBM7>3.0.CO;2-E; PEKAREK KJ, 1994, NATURE, V367, P258, DOI 10.1038/367258a0; Mooney DJ, 1996, BIOTECHNOL BIOENG, V50, P422, DOI 10.1002/(SICI)1097-0290(19960520)50:4<422::AID-BIT9>3.0.CO;2-N; BALDWIN DF, 1995, J ENG MATER-T ASME, …	36	325	352	7	59	ELSEVIER SCIENCE BV	AMSTERDAM	PO BOX 211, 1000 AE AMSTERDAM, NETHERLANDS	0168-3659			J CONTROL RELEASE	J. Control. Release	FEB 14	2000	64	1-3
J	Ang, BY; Chua, CK; Du, ZH				Ang, BY; Chua, CK; Du, ZH			Development of an advisory system for trapped material in rapid prototyping parts	INTERNATIONAL JOURNAL OF ADVANCED MANUFACTURING TECHNOLOGY			English	Article						feature recognition; rapid prototyping; trapped material; trapped volume; user function		Since the launch of the first commercial system in 1988, rapid prototyping (RP) technology is fast being accepted in the fields of product design and development, tool and die making, and recently, for biomedical applications. Although RP is able to produce objects of any complexities in theory, problems such as having material trapped inside parts with hollow features still occur frequently duri…	Nanyang Technol Univ, Sch Mech & Prod Engn, Singapore 639798, Singapore	Chua, CK (reprint author), Nanyang Technol Univ, Sch Mech & Prod Engn, Nanyang Ave, Singapore 639798, Singapore.	mckchua@ntu.edu.sg	Chua, Chee Kai/B-6171-2009				ANG BY, 1998, IN PRESS INT J ADV M; CAMPBELL RI, 1998, P 1 INT C RAP PROT M, P632; CHUA CK, 1997, RAPID PROTOTYPING J; DURHAM M, 1996, SLS SLA DIFFERENT TE; *EL DAT SYST CORP, 1995, US FUNCT SYST OV; Guo YH, 2003, INT J ADV MANUF TECH, V21, P596, DOI 10.1007/s00170-002-1315-1; JACOBS PF, 1992, RAPID PROTOTYPING MA, P14; WOHLERS T, 1997, RAPID PROTOTYPING ST; 1996, RAPID PROTOTYPING RE, P6	9	6	6	0	6	SPRINGER-VERLAG LONDON LTD	GODALMING	SWEETAPPLE HOUSE CATTESHALL ROAD, GODALMING GU7 3DJ, SURREY, ENGLAND	0268-3768			INT J ADV MANUF TECH	Int. J. Adv. Manuf. Technol.		2000	16	10
J	Smith, WD; Williams, GB; Berguer, R; Anderson, JT				Smith, Warren D.; Williams, Gregory B.; Berguer, Ramon; Anderson, John T.			LabVIEW (TM) Facilitates Interdisciplinary Team Projects in Graduate Biomedical Engineering Courses	INTERNATIONAL JOURNAL OF ENGINEERING EDUCATION			English	Article								The Master of Science Biomedical Engineering Program at California State University uses class team projects to provide students with practice in interdisciplinary team problem solving. LabVIEW, with its rapid prototyping and interactive capabilities, provides valuable support for these projects. The use of LabVIEW in these class projects has attracted medical and industrial collaborators, and ha…	[Smith, Warren D.] Calif State Univ Sacramento, Sacramento, CA 95819 USA; [Williams, Gregory B.] Dade Behring MicroScan Inc, W Sacramento, CA 95691 USA; [Berguer, Ramon; Anderson, John T.] Univ Calif, Davis Med Ctr, Sacramento, CA 95817 USA	Smith, WD (reprint author), Calif State Univ Sacramento, 6000 J St, Sacramento, CA 95819 USA.	smithwd@csus.edu					*AAMI, 1994, AAMI STAND REC PRA S, V2, P883; SESSLER GM, 1981, J ACOUST SOC AM, V70, P1596, DOI 10.1121/1.387225; Berguer R, 1996, AM J SURG, V171, P385, DOI 10.1016/S0002-9610(97)89614-6; MCGREGOR A, 1995, PATHOLOGY, V27, P172; WEINGER MB, 1990, ANESTHESIOLOGY, V73, P995; ANSOURIAN MN, 1993, PHYSIOL MEAS, V14, P365, DOI 10.1088/0967-3334/14/3/015; JACOBS SC, 1994, AM HEART J, V128, P1170, DOI 10…	18	2	2	0	1	TEMPUS PUBLICATIONS	DURRUS, BANTRY	IJEE , ROSSMORE,, DURRUS, BANTRY, COUNTY CORK 00000, IRELAND	0949-149X			INT J ENG EDUC	Int. J. Eng. Educ		2000	16	3			SI
[truncated: 12 more columns]
