# Supplementary material for: Scientometric and patentometric analyses to determine the knowledge landscape in innovative technologies: The case of 3D bioprinting
Source: PLoS One. 2017 Jun 29;12(6):e0180375. doi: 10.1371/journal.pone.0180375 (PMC5491216; doi:10.1371/journal.pone.0180375)
Supplement: S3 File — (ZIP) [file pone.0180375.s004.zip]

Archive with 17 entries (17 files):
- S3 File. Patent Data Import/marisrod@itesm.mx_08Nov2016215358.ppro
- S3 File. Patent Data Import/marisrod@itesm.mx_08Nov2016215358_0.ppro
- S3 File. Patent Data Import/marisrod@itesm.mx_08Nov2016215358_1.ppro
- S3 File. Patent Data Import/marisrod@itesm.mx_08Nov2016215358_10.ppro
- S3 File. Patent Data Import/marisrod@itesm.mx_08Nov2016215358_11.ppro
- S3 File. Patent Data Import/marisrod@itesm.mx_08Nov2016215358_12.ppro
- S3 File. Patent Data Import/marisrod@itesm.mx_08Nov2016215358_13.ppro
- S3 File. Patent Data Import/marisrod@itesm.mx_08Nov2016215358_14.ppro
- S3 File. Patent Data Import/marisrod@itesm.mx_08Nov2016215358_2.ppro
- S3 File. Patent Data Import/marisrod@itesm.mx_08Nov2016215358_3.ppro
- S3 File. Patent Data Import/marisrod@itesm.mx_08Nov2016215358_4.ppro
- S3 File. Patent Data Import/marisrod@itesm.mx_08Nov2016215358_5.ppro
- S3 File. Patent Data Import/marisrod@itesm.mx_08Nov2016215358_6.ppro
- S3 File. Patent Data Import/marisrod@itesm.mx_08Nov2016215358_7.ppro
- S3 File. Patent Data Import/marisrod@itesm.mx_08Nov2016215358_8.ppro
- S3 File. Patent Data Import/marisrod@itesm.mx_08Nov2016215358_9.ppro
- Patseer Export of original patents (before cleaning).PNG
